# Supplementary material for: Evolution of Chernobyl Corium in Water: Formation of Secondary Uranyl Phases
Source: Materials (Basel). 2023 Jun 22;16(13):4533. doi: 10.3390/ma16134533 (PMC10342636; doi:10.3390/ma16134533)
Supplement: Supplementary file 1 [file materials-16-04533-s001.zip]

Archive with 3 entries (3 files):
- Phu_last.cif
- Bqr_1_last.cif
- Bqr_2_last.cif
