# Supplementary material for: Evolution of Chernobyl Corium in Water: Formation of Secondary Uranyl Phases
Source: Materials (Basel). 2023 Jun 22;16(13):4533. doi: 10.3390/ma16134533 (PMC10342636; doi:10.3390/ma16134533)
Supplement: Supplementary file 1 [file materials-16-04533-s001.zip › Phu_last.cif]

data_Phu_chern_yellow_needle_auto_new3
_audit_creation_date               2023-04-08
_audit_creation_method
;
Olex2 1.5
(compiled 2023.03.06 svn.rbb2c1857 for OlexSys, GUI svn.r6748)
;
_shelx_SHELXL_version_number       '2018/3'
_audit_contact_author_address      ?
_audit_contact_author_email        ?
_audit_contact_author_name         ''
_audit_contact_author_phone        ?
_publ_contact_author_id_orcid      ?
_publ_section_references
;
Dolomanov, O.V., Bourhis, L.J., Gildea, R.J, Howard, J.A.K. & Puschmann, H.
 (2009), J. Appl. Cryst. 42, 339-341.

Sheldrick, G.M. (2015). Acta Cryst. C71, 3-8.
;
_chemical_name_common              ?
_chemical_name_systematic          ?
_chemical_formula_moiety           'Ca2 H12 Mn0.025 O22 P2 U3, H2 O'
_chemical_formula_sum              'Ca2 H14 Mn0.03 O23 P2 U3'
_chemical_formula_weight           1239.67
_chemical_melting_point            ?

loop_
  _atom_type_symbol
  _atom_type_description
  _atom_type_scat_dispersion_real
  _atom_type_scat_dispersion_imag
  _atom_type_scat_source
 'Ca' 'Ca' 0.2262 0.3064 'International Tables Vol C Tables 4.2.6.8 and 6.1.1.4'
 'H' 'H' 0.0000 0.0000 'International Tables Vol C Tables 4.2.6.8 and 6.1.1.4'
 'Mn' 'Mn' 0.3368 0.7283 'International Tables Vol C Tables 4.2.6.8 and 6.1.1.4'
 'O' 'O' 0.0106 0.0060 'International Tables Vol C Tables 4.2.6.8 and 6.1.1.4'
 'P' 'P' 0.1023 0.0942 'International Tables Vol C Tables 4.2.6.8 and 6.1.1.4'
 'U' 'U' -9.6767 9.6646 'International Tables Vol C Tables 4.2.6.8 and 6.1.1.4'

_shelx_space_group_comment
;
The symmetry employed for this shelxl refinement is uniquely defined
by the following loop, which should always be used as a source of
symmetry information in preference to the above space-group names.
They are only intended as comments.
;
_space_group_crystal_system        'orthorhombic'
_space_group_IT_number             61
_space_group_name_H-M_alt          'P b c a'
_space_group_name_Hall             '-P 2ac 2ab'
loop_
  _space_group_symop_operation_xyz
 'x, y, z'
 '-x+1/2, -y, z+1/2'
 'x+1/2, -y+1/2, -z'
 '-x, y+1/2, -z+1/2'
 '-x, -y, -z'
 'x-1/2, y, -z-1/2'
 '-x-1/2, y-1/2, z'
 'x, -y-1/2, z-1/2'

_cell_length_a                     17.4042(3)
_cell_length_b                     16.0025(3)
_cell_length_c                     13.5595(2)
_cell_angle_alpha                  90
_cell_angle_beta                   90
_cell_angle_gamma                  90
_cell_volume                       3776.47(11)
_cell_formula_units_Z              8
_cell_measurement_reflns_used      16721
_cell_measurement_temperature      293(2)
_cell_measurement_theta_max        35.7930
_cell_measurement_theta_min        3.4580
_shelx_estimated_absorpt_T_max     ?
_shelx_estimated_absorpt_T_min     ?
_exptl_absorpt_coefficient_mu      26.508
_exptl_absorpt_correction_T_max    1.00000
_exptl_absorpt_correction_T_min    0.41936
_exptl_absorpt_correction_type     multi-scan
_exptl_absorpt_process_details
;
CrysAlisPro 1.171.41.104a (Rigaku Oxford Diffraction, 2021)
Empirical absorption correction using spherical harmonics,
implemented in SCALE3 ABSPACK scaling algorithm.
;
_exptl_absorpt_special_details     ?
_exptl_crystal_colour              'translucent yellow'
_exptl_crystal_density_diffrn      4.361
_exptl_crystal_density_meas        ?
_exptl_crystal_density_method      ?
_exptl_crystal_description         'needle'
_exptl_crystal_F_000               4357
_exptl_crystal_size_max            0.120
_exptl_crystal_size_mid            0.010
_exptl_crystal_size_min            0.001
_exptl_transmission_factor_max     ?
_exptl_transmission_factor_min     ?
_diffrn_reflns_av_R_equivalents    0.0428
_diffrn_reflns_av_unetI/netI       0.0278
_diffrn_reflns_Laue_measured_fraction_full  0.998
_diffrn_reflns_Laue_measured_fraction_max  0.999
_diffrn_reflns_limit_h_max         23
_diffrn_reflns_limit_h_min         -24
_diffrn_reflns_limit_k_max         16
_diffrn_reflns_limit_k_min         -22
_diffrn_reflns_limit_l_max         19
_diffrn_reflns_limit_l_min         -16
_diffrn_reflns_number              40125
_diffrn_reflns_point_group_measured_fraction_full  0.998
_diffrn_reflns_point_group_measured_fraction_max  0.999
_diffrn_reflns_theta_full          25.242
_diffrn_reflns_theta_max           29.996
_diffrn_reflns_theta_min           3.225
_diffrn_ambient_temperature        293(2)
_diffrn_detector                   'Hybrid Pixel Array Detector'
_diffrn_detector_area_resol_mean   10.0000
_diffrn_detector_type              HyPix
_diffrn_measured_fraction_theta_full  0.998
_diffrn_measured_fraction_theta_max  0.999
_diffrn_measurement_details
;
List of Runs (angles in degrees, time in seconds):

  # Type    Start    End  Width  t~exp~   \w     \q     \k     \f   Frames
--------------------------------------------------------------------------
  1  \w    -76.00 -34.00   0.50  100.00    --  -17.59 167.00 139.00   84
  2  \w    -54.00  35.00   0.50  100.00    --   17.59 -63.00 -19.00  178
  3  \w    -76.00 -46.00   0.50  100.00    --  -17.59-178.00 -90.00   60
  4  \w    -20.00  46.00   0.50  100.00    --   17.59 -99.00 -60.00  132
  5  \w     37.00  89.00   0.50  100.00    --   17.59  19.00 150.00  104
  6  \w    -47.00  18.00   0.50  100.00    --   17.59 -19.00   0.00  130
;
_diffrn_measurement_device         'four-circle diffractometer'
_diffrn_measurement_device_type   
 'XtaLAB Synergy, Single source at home/near, HyPix'
_diffrn_measurement_method         '\w scans'
_diffrn_orient_matrix_type        
 'CrysAlisPro convention (1999,Acta A55,543-557)'
_diffrn_orient_matrix_UB_11        -0.0282553000
_diffrn_orient_matrix_UB_12        0.0314599000
_diffrn_orient_matrix_UB_13        0.0196202000
_diffrn_orient_matrix_UB_21        0.0334288000
_diffrn_orient_matrix_UB_22        0.0187775000
_diffrn_orient_matrix_UB_23        0.0224062000
_diffrn_orient_matrix_UB_31        0.0069981000
_diffrn_orient_matrix_UB_32        0.0373330000
_diffrn_orient_matrix_UB_33        -0.0278218000
_diffrn_radiation_monochromator    mirror
_diffrn_radiation_probe            x-ray
_diffrn_radiation_type             'Mo K\a'
_diffrn_radiation_wavelength       0.71073
_diffrn_source                     'micro-focus sealed X-ray tube'
_diffrn_source_type                'PhotonJet (Mo) X-ray Source'
_reflns_Friedel_coverage           0.000
_reflns_Friedel_fraction_full      .
_reflns_Friedel_fraction_max       .
_reflns_number_gt                  4834
_reflns_number_total               5503
_reflns_special_details
;
 Reflections were merged by SHELXL according to the crystal
 class for the calculation of statistics and refinement.
 
 _reflns_Friedel_fraction is defined as the number of unique
 Friedel pairs measured divided by the number that would be
 possible theoretically, ignoring centric projections and
 systematic absences.
;
_reflns_threshold_expression       'I > 2\s(I)'
_computing_cell_refinement         'CrysAlisPro 1.171.41.104a (Rigaku OD, 2021)'
_computing_data_collection         'CrysAlisPro 1.171.41.104a (Rigaku OD, 2021)'
_computing_data_reduction          'CrysAlisPro 1.171.41.104a (Rigaku OD, 2021)'
_computing_molecular_graphics      'Olex2 1.5 (Dolomanov et al., 2009)'
_computing_publication_material    'Olex2 1.5 (Dolomanov et al., 2009)'
_computing_structure_refinement    'SHELXL 2018 (Sheldrick, 2015)'
_computing_structure_solution      'SHELXT 2018 (Sheldrick, 2015)'
_refine_diff_density_max           1.017
_refine_diff_density_min           -0.919
_refine_diff_density_rms           0.199
_refine_ls_extinction_coef         .
_refine_ls_extinction_method       none
_refine_ls_goodness_of_fit_ref     1.028
_refine_ls_hydrogen_treatment      mixed
_refine_ls_matrix_type             full
_refine_ls_number_parameters       317
_refine_ls_number_reflns           5503
_refine_ls_number_restraints       22
_refine_ls_R_factor_all            0.0273
_refine_ls_R_factor_gt             0.0203
_refine_ls_restrained_S_all        1.034
_refine_ls_shift/su_max            0.000
_refine_ls_shift/su_mean           0.000
_refine_ls_structure_factor_coef   Fsqd
_refine_ls_weighting_details      
 'w=1/[\s^2^(Fo^2^)+13.5319P] where P=(Fo^2^+2Fc^2^)/3'
_refine_ls_weighting_scheme        calc
_refine_ls_wR_factor_gt            0.0360
_refine_ls_wR_factor_ref           0.0373
_refine_special_details            ?
_olex2_refinement_description
;
1. Fixed Uiso
 At 1.5 times of:
  All O(H,H) groups
2. Restrained distances
 Ca1-H22B
 2.9 with sigma of 0.02
 H23B-O2_$5
 2 with sigma of 0.02
 O23-H23A = O23-H23B
 0.9 with sigma of 0.02
 O22-H23A
 2 with sigma of 0.02
 O20-H20B = O20-H20A
 0.9 with sigma of 0.02
 H20A-O8_$6
 2.18 with sigma of 0.02
 H21A-O4_$2
 2 with sigma of 0.02
 H20B-O22_$6
 2.1 with sigma of 0.02
 H21B-O7_$3
 2 with sigma of 0.02
 O21-H21B = O21-H21A
 0.9 with sigma of 0.02
 Ca1-H17B = Ca1-H17A
 2.9 with sigma of 0.02
 O17-H17B = O17-H17A
 0.9 with sigma of 0.02
 H22A-O14_$4
 2.1 with sigma of 0.02
 H22B-O5_$1
 2.1 with sigma of 0.02
 O16-H16B = O16-H16A
 0.9 with sigma of 0.02
 Ca2-H16B
 2.81 with sigma of 0.02
3.a Rotating group:
 O16(H16A,H16B)
;
_atom_sites_solution_hydrogens     difmap
_atom_sites_solution_primary       ?
_atom_sites_solution_secondary     ?
loop_
  _atom_site_label
  _atom_site_type_symbol
  _atom_site_fract_x
  _atom_site_fract_y
  _atom_site_fract_z
  _atom_site_U_iso_or_equiv
  _atom_site_adp_type
  _atom_site_occupancy
  _atom_site_site_symmetry_order
  _atom_site_calc_flag
  _atom_site_refinement_flags_posn
  _atom_site_refinement_flags_adp
  _atom_site_refinement_flags_occupancy
  _atom_site_disorder_assembly
  _atom_site_disorder_group
 U1 U 0.54898(2) 0.21698(2) 0.36910(2) 0.00796(3) Uani 1 1 d . . . . .
 U2 U 0.76249(2) 0.26485(2) -0.13370(2) 0.00743(3) Uani 1 1 d . . . . .
 U3 U 0.65672(2) 0.21371(2) 0.11273(2) 0.00795(3) Uani 1 1 d . . . . .
 Ca1 Ca 0.85460(4) 0.45473(5) 0.03139(6) 0.01350(16) Uani 1 1 d D . . . .
 Ca2 Ca 0.41030(5) 0.39087(6) 0.21060(6) 0.01754(17) Uani 1 1 d D . . . .
 P1 P 0.34268(5) 0.24622(6) 0.37953(7) 0.00751(18) Uani 1 1 d . . . . .
 P2 P 0.96901(5) 0.30732(6) -0.11258(7) 0.00697(18) Uani 1 1 d . . . . .
 O1 O 0.65445(14) 0.23222(19) -0.0509(2) 0.0136(6) Uani 1 1 d . . . . .
 O2 O 0.29396(15) 0.20365(18) 0.29790(19) 0.0118(5) Uani 1 1 d . . . . .
 O3 O 0.65664(14) 0.19798(19) 0.2754(2) 0.0129(6) Uani 1 1 d . . . . .
 O4 O 0.65765(16) 0.10175(18) 0.0923(2) 0.0154(6) Uani 1 1 d . . . . .
 O5 O 0.76690(16) 0.15611(18) -0.1708(2) 0.0140(6) Uani 1 1 d . . . . .
 O6 O 0.28860(15) 0.23402(19) 0.4689(2) 0.0147(6) Uani 1 1 d . . . . .
 O7 O 0.77050(16) 0.37365(18) -0.0956(2) 0.0161(6) Uani 1 1 d . . . . .
 O8 O 1.01887(17) 0.3307(2) -0.2038(2) 0.0225(7) Uani 1 1 d . . . . .
 O9 O 0.90229(14) 0.24792(17) -0.1429(2) 0.0123(6) Uani 1 1 d . . . . .
 O10 O 0.65783(16) 0.32522(18) 0.1331(2) 0.0187(6) Uani 1 1 d . . . . .
 O11 O 0.41667(14) 0.19662(18) 0.3940(2) 0.0129(6) Uani 1 1 d . . . . .
 O12 O 0.56158(16) 0.11299(19) 0.4166(2) 0.0166(6) Uani 1 1 d . . . . .
 O13 O 0.35710(15) 0.33814(17) 0.3588(2) 0.0131(6) Uani 1 1 d . . . . .
 O14 O 0.52778(16) 0.31879(19) 0.3183(2) 0.0174(6) Uani 1 1 d . . . . .
 O15 O 1.02726(16) 0.2591(2) -0.0454(2) 0.0173(6) Uani 1 1 d . . . . .
 O16 O 0.52980(18) 0.4329(2) 0.1370(3) 0.0287(8) Uani 1 1 d D . . . .
 H16A H 0.552584 0.467270 0.175084 0.043 Uiso 1 1 d DR U . . .
 H16B H 0.559916 0.390988 0.134195 0.043 Uiso 1 1 d DR U . . .
 O17 O 0.72199(18) 0.4734(2) 0.0639(3) 0.0274(8) Uani 1 1 d D . . . .
 H17A H 0.7082(15) 0.505(3) 0.115(3) 0.041 Uiso 1 1 d D U . . .
 H17B H 0.6938(13) 0.4268(17) 0.070(4) 0.041 Uiso 1 1 d D U . . .
 O18 O 0.94070(16) 0.38523(19) -0.0623(2) 0.0209(7) Uani 1 1 d . . . . .
 O19 O 0.3927(2) 0.4266(2) 0.0382(3) 0.0255(8) Uani 1 1 d . . . . .
 H19A H 0.358(3) 0.452(4) 0.019(4) 0.029(17) Uiso 1 1 d . . . . .
 H19B H 0.398(3) 0.396(4) -0.008(5) 0.045(19) Uiso 1 1 d . . . . .
 O20 O 0.96309(17) 0.4803(2) 0.1479(3) 0.0237(7) Uani 1 1 d D . . . .
 H20A H 0.975(3) 0.5365(12) 0.156(4) 0.036 Uiso 1 1 d D U . . .
 H20B H 1.0127(11) 0.465(3) 0.131(4) 0.036 Uiso 1 1 d D U . . .
 O21 O 0.3259(2) 0.5080(2) 0.2224(3) 0.0297(8) Uani 1 1 d D . . . .
 H21A H 0.334(3) 0.546(3) 0.272(2) 0.044 Uiso 1 1 d D U . . .
 H21B H 0.293(3) 0.539(3) 0.178(3) 0.044 Uiso 1 1 d D U . . .
 O22 O 0.8652(2) 0.5449(2) -0.1044(3) 0.0344(9) Uani 1 1 d D . . . .
 H22A H 0.891(3) 0.596(3) -0.120(4) 0.052 Uiso 1 1 d D U . . .
 H22B H 0.8258(19) 0.583(3) -0.116(3) 0.052 Uiso 1 1 d D U . . .
 O23 O 0.8594(3) 0.4625(2) -0.2802(3) 0.0416(10) Uani 1 1 d D . . . .
 H23A H 0.858(4) 0.466(2) -0.2165(15) 0.062 Uiso 1 1 d D U . . .
 H23B H 0.851(3) 0.4063(14) -0.286(5) 0.062 Uiso 1 1 d D U . . .
 Mn3 Mn 0.500000 0.500000 0.000000 0.038(9) Uani 0.050(5) 2 d S . . . .

loop_
  _atom_site_aniso_label
  _atom_site_aniso_U_11
  _atom_site_aniso_U_22
  _atom_site_aniso_U_33
  _atom_site_aniso_U_23
  _atom_site_aniso_U_13
  _atom_site_aniso_U_12
 U1 0.00572(6) 0.01068(7) 0.00749(6) 0.00052(5) 0.00061(5) 0.00057(4)
 U2 0.00581(6) 0.01097(6) 0.00552(6) 0.00020(5) 0.00009(5) 0.00044(5)
 U3 0.00916(6) 0.00894(7) 0.00576(6) -0.00017(5) -0.00033(5) 0.00021(5)
 Ca1 0.0143(4) 0.0115(4) 0.0148(4) 0.0015(3) 0.0014(3) 0.0021(3)
 Ca2 0.0251(4) 0.0131(4) 0.0144(4) -0.0024(3) 0.0049(3) -0.0042(3)
 P1 0.0052(4) 0.0110(5) 0.0064(4) -0.0015(4) -0.0006(4) -0.0004(3)
 P2 0.0043(4) 0.0098(4) 0.0068(4) -0.0014(3) 0.0002(3) 0.0004(3)
 O1 0.0059(12) 0.0268(16) 0.0080(13) 0.0064(12) 0.0003(10) 0.0022(11)
 O2 0.0118(12) 0.0155(15) 0.0081(13) 0.0003(11) -0.0031(10) -0.0024(11)
 O3 0.0075(12) 0.0224(16) 0.0088(13) -0.0019(11) -0.0009(10) -0.0014(11)
 O4 0.0197(14) 0.0114(14) 0.0152(14) -0.0018(11) -0.0003(12) 0.0021(11)
 O5 0.0170(14) 0.0133(14) 0.0117(14) -0.0017(11) 0.0014(11) -0.0023(11)
 O6 0.0092(13) 0.0244(16) 0.0103(14) -0.0001(12) 0.0016(11) 0.0007(11)
 O7 0.0172(14) 0.0154(15) 0.0157(15) -0.0030(12) -0.0008(12) -0.0010(11)
 O8 0.0192(15) 0.037(2) 0.0111(15) -0.0045(14) 0.0077(12) -0.0113(14)
 O9 0.0084(12) 0.0155(15) 0.0130(14) -0.0019(12) -0.0007(11) 0.0000(10)
 O10 0.0226(15) 0.0104(15) 0.0230(16) -0.0010(12) -0.0035(13) 0.0008(11)
 O11 0.0069(11) 0.0167(15) 0.0150(14) 0.0005(11) -0.0007(11) 0.0008(10)
 O12 0.0193(14) 0.0144(15) 0.0160(15) 0.0001(12) 0.0034(12) 0.0045(11)
 O13 0.0130(12) 0.0116(14) 0.0148(14) -0.0005(12) -0.0003(11) -0.0006(10)
 O14 0.0173(14) 0.0132(15) 0.0216(16) 0.0047(12) 0.0014(12) 0.0026(11)
 O15 0.0132(13) 0.0216(16) 0.0171(15) 0.0067(13) -0.0047(12) -0.0001(12)
 O16 0.0222(16) 0.034(2) 0.0301(19) 0.0007(16) 0.0000(15) 0.0029(14)
 O17 0.0254(16) 0.0185(18) 0.038(2) -0.0054(15) 0.0102(15) -0.0006(13)
 O18 0.0161(14) 0.0161(16) 0.0304(18) -0.0089(14) 0.0039(13) 0.0029(12)
 O19 0.031(2) 0.025(2) 0.0201(19) -0.0050(16) -0.0016(16) 0.0013(15)
 O20 0.0179(14) 0.0176(16) 0.035(2) 0.0053(15) -0.0027(15) -0.0011(12)
 O21 0.0295(18) 0.024(2) 0.035(2) -0.0092(16) -0.0067(16) 0.0041(15)
 O22 0.060(2) 0.0168(18) 0.026(2) 0.0086(15) 0.0094(18) 0.0081(17)
 O23 0.074(3) 0.025(2) 0.025(2) -0.0014(17) -0.005(2) -0.009(2)
 Mn3 0.046(16) 0.032(15) 0.037(16) -0.002(11) -0.004(11) -0.009(11)

_geom_special_details
;
 All esds (except the esd in the dihedral angle between two l.s. planes)
 are estimated using the full covariance matrix.  The cell esds are taken
 into account individually in the estimation of esds in distances, angles
 and torsion angles; correlations between esds in cell parameters are only
 used when they are defined by crystal symmetry.  An approximate (isotropic)
 treatment of cell esds is used for estimating esds involving l.s. planes.
;
loop_
  _geom_bond_atom_site_label_1
  _geom_bond_atom_site_label_2
  _geom_bond_distance
  _geom_bond_site_symmetry_2
  _geom_bond_publ_flag
 U1 U2 3.72752(19) 8_566 ?
 U1 U3 3.9573(2) 8_566 ?
 U1 U3 3.9501(2) . ?
 U1 O1 2.282(3) 8_566 ?
 U1 O3 2.284(3) . ?
 U1 O8 2.425(3) 3_455 ?
 U1 O11 2.350(3) . ?
 U1 O12 1.798(3) . ?
 U1 O14 1.807(3) . ?
 U1 O15 2.512(3) 6_556 ?
 U2 U3 3.9151(2) 8_565 ?
 U2 Ca2 3.7304(9) 3 ?
 U2 O1 2.252(3) . ?
 U2 O2 2.348(3) 3 ?
 U2 O3 2.295(3) 8_565 ?
 U2 O5 1.813(3) . ?
 U2 O6 2.334(3) 6_656 ?
 U2 O7 1.822(3) . ?
 U2 O9 2.451(3) . ?
 U3 P1 3.2798(9) 6_656 ?
 U3 P2 3.2842(9) 3_455 ?
 U3 O1 2.238(3) . ?
 U3 O2 2.683(3) 6_656 ?
 U3 O3 2.221(3) . ?
 U3 O4 1.813(3) . ?
 U3 O6 2.569(3) 6_656 ?
 U3 O8 2.790(3) 3_455 ?
 U3 O10 1.806(3) . ?
 U3 O15 2.470(3) 3_455 ?
 Ca1 Ca2 3.7713(12) 6_656 ?
 Ca1 P1 3.5546(13) 6_656 ?
 Ca1 O4 2.502(3) 7_765 ?
 Ca1 O7 2.606(3) . ?
 Ca1 O13 2.388(3) 6_656 ?
 Ca1 O17 2.369(3) . ?
 Ca1 O18 2.258(3) . ?
 Ca1 O20 2.496(3) . ?
 Ca1 O22 2.347(4) . ?
 Ca2 O5 2.662(3) 3_455 ?
 Ca2 O9 2.407(3) 3_455 ?
 Ca2 O13 2.368(3) . ?
 Ca2 O14 2.764(3) . ?
 Ca2 O16 2.403(3) . ?
 Ca2 O19 2.426(4) . ?
 Ca2 O20 2.563(3) 6_556 ?
 Ca2 O21 2.387(4) . ?
 P1 O2 1.552(3) . ?
 P1 O6 1.546(3) . ?
 P1 O11 1.525(3) . ?
 P1 O13 1.518(3) . ?
 P2 O8 1.556(3) . ?
 P2 O9 1.556(3) . ?
 P2 O15 1.567(3) . ?
 P2 O18 1.504(3) . ?
 O12 Mn3 2.387(3) 4_645 ?
 O16 H16A 0.8524 . ?
 O16 H16B 0.8521 . ?
 O16 Mn3 2.207(3) . ?
 O16 Mn3 2.207(3) 5_665 ?
 O17 H17A 0.891(19) . ?
 O17 H17B 0.897(19) . ?
 O19 H19A 0.77(6) . ?
 O19 H19B 0.80(6) . ?
 O19 Mn3 2.266(4) 5_665 ?
 O19 Mn3 2.266(4) . ?
 O20 H20A 0.931(15) . ?
 O20 H20B 0.924(15) . ?
 O21 H21A 0.916(16) . ?
 O21 H21B 0.966(15) . ?
 O22 H22A 0.96(3) . ?
 O22 H22B 0.93(2) . ?
 O23 H23A 0.866(19) . ?
 O23 H23B 0.913(17) . ?
 Mn3 Mn3 0.0000 5_665 ?

loop_
  _geom_angle_atom_site_label_1
  _geom_angle_atom_site_label_2
  _geom_angle_atom_site_label_3
  _geom_angle
  _geom_angle_site_symmetry_1
  _geom_angle_site_symmetry_3
  _geom_angle_publ_flag
 U2 U1 U3 60.938(4) 8_566 8_566 ?
 U2 U1 U3 61.239(4) 8_566 . ?
 U3 U1 U3 120.893(5) . 8_566 ?
 O1 U1 U2 34.43(7) 8_566 8_566 ?
 O1 U1 U3 92.37(7) 8_566 . ?
 O1 U1 U3 28.61(7) 8_566 8_566 ?
 O1 U1 O3 69.63(9) 8_566 . ?
 O1 U1 O8 136.50(10) 8_566 3_455 ?
 O1 U1 O11 140.30(9) 8_566 . ?
 O1 U1 O15 64.73(9) 8_566 6_556 ?
 O3 U1 U2 35.59(7) . 8_566 ?
 O3 U1 U3 28.29(7) . . ?
 O3 U1 U3 96.47(7) . 8_566 ?
 O3 U1 O8 67.76(10) . 3_455 ?
 O3 U1 O11 149.91(10) . . ?
 O3 U1 O15 133.49(9) . 6_556 ?
 O8 U1 U2 103.33(7) 3_455 8_566 ?
 O8 U1 U3 164.19(7) 3_455 8_566 ?
 O8 U1 U3 44.36(8) 3_455 . ?
 O8 U1 O15 158.65(10) 3_455 6_556 ?
 O11 U1 U2 171.54(7) . 8_566 ?
 O11 U1 U3 112.55(7) . 8_566 ?
 O11 U1 U3 126.13(7) . . ?
 O11 U1 O8 82.95(10) . 3_455 ?
 O11 U1 O15 75.71(9) . 6_556 ?
 O12 U1 U2 87.37(9) . 8_566 ?
 O12 U1 U3 104.17(9) . . ?
 O12 U1 U3 84.42(10) . 8_566 ?
 O12 U1 O1 93.52(12) . 8_566 ?
 O12 U1 O3 88.61(12) . . ?
 O12 U1 O8 93.78(13) . 3_455 ?
 O12 U1 O11 86.55(11) . . ?
 O12 U1 O14 174.91(13) . . ?
 O12 U1 O15 85.75(12) . 6_556 ?
 O14 U1 U2 97.43(9) . 8_566 ?
 O14 U1 U3 99.35(10) . 8_566 ?
 O14 U1 U3 76.89(9) . . ?
 O14 U1 O1 91.40(12) . 8_566 ?
 O14 U1 O3 94.33(12) . . ?
 O14 U1 O8 83.51(13) . 3_455 ?
 O14 U1 O11 88.83(11) . . ?
 O14 U1 O15 95.19(12) . 6_556 ?
 O15 U1 U2 97.98(6) 6_556 8_566 ?
 O15 U1 U3 155.84(7) 6_556 . ?
 O15 U1 U3 37.04(6) 6_556 8_566 ?
 U1 U2 U3 62.186(4) 8_565 8_565 ?
 U1 U2 Ca2 137.939(14) 8_565 3 ?
 Ca2 U2 U3 97.892(14) 3 8_565 ?
 O1 U2 U1 34.96(7) . 8_565 ?
 O1 U2 U3 93.77(7) . 8_565 ?
 O1 U2 Ca2 124.08(8) . 3 ?
 O1 U2 O2 135.86(9) . 3 ?
 O1 U2 O3 69.97(10) . 8_565 ?
 O1 U2 O6 68.64(9) . 6_656 ?
 O1 U2 O9 145.95(9) . . ?
 O2 U2 U1 103.03(6) 3 8_565 ?
 O2 U2 U3 42.10(6) 3 8_565 ?
 O2 U2 Ca2 73.59(7) 3 3 ?
 O2 U2 O9 75.17(9) 3 . ?
 O3 U2 U1 35.40(7) 8_565 8_565 ?
 O3 U2 U3 29.34(7) 8_565 8_565 ?
 O3 U2 Ca2 125.22(7) 8_565 3 ?
 O3 U2 O2 67.82(9) 8_565 3 ?
 O3 U2 O6 136.50(9) 8_565 6_656 ?
 O3 U2 O9 142.97(9) 8_565 . ?
 O5 U2 U1 96.88(9) . 8_565 ?
 O5 U2 U3 81.97(9) . 8_565 ?
 O5 U2 Ca2 41.59(9) . 3 ?
 O5 U2 O1 87.20(12) . . ?
 O5 U2 O2 86.16(11) . 3 ?
 O5 U2 O3 97.69(12) . 8_565 ?
 O5 U2 O6 93.13(12) . 6_656 ?
 O5 U2 O7 173.17(12) . . ?
 O5 U2 O9 80.66(11) . . ?
 O6 U2 U1 101.59(6) 6_656 8_565 ?
 O6 U2 U3 162.03(7) 6_656 8_565 ?
 O6 U2 Ca2 89.55(7) 6_656 3 ?
 O6 U2 O2 155.28(9) 6_656 3 ?
 O6 U2 O9 80.33(9) 6_656 . ?
 O7 U2 U1 89.93(9) . 8_565 ?
 O7 U2 U3 101.63(9) . 8_565 ?
 O7 U2 Ca2 131.69(9) . 3 ?
 O7 U2 O1 98.28(12) . . ?
 O7 U2 O2 92.65(11) . 3 ?
 O7 U2 O3 88.06(12) . 8_565 ?
 O7 U2 O6 85.14(12) . 6_656 ?
 O7 U2 O9 92.53(11) . . ?
 O9 U2 U1 177.01(6) . 8_565 ?
 O9 U2 U3 115.58(6) . 8_565 ?
 O9 U2 Ca2 39.41(7) . 3 ?
 U2 U3 U1 56.576(3) 8_566 . ?
 P1 U3 U1 115.988(17) 6_656 . ?
 P1 U3 U2 59.603(17) 6_656 8_566 ?
 P1 U3 P2 176.28(2) 6_656 3_455 ?
 P2 U3 U1 61.945(17) 3_455 . ?
 P2 U3 U2 118.503(17) 3_455 8_566 ?
 O1 U3 U1 149.55(6) . . ?
 O1 U3 U2 150.12(7) . 8_566 ?
 O1 U3 P1 91.61(7) . 6_656 ?
 O1 U3 P2 89.74(7) . 3_455 ?
 O1 U3 O2 118.11(8) . 6_656 ?
 O1 U3 O6 64.67(9) . 6_656 ?
 O1 U3 O8 117.20(9) . 3_455 ?
 O1 U3 O15 66.06(9) . 3_455 ?
 O2 U3 U1 91.48(6) 6_656 . ?
 O2 U3 U2 35.91(6) 6_656 8_566 ?
 O2 U3 P1 27.95(6) 6_656 6_656 ?
 O2 U3 P2 151.60(6) 6_656 3_455 ?
 O2 U3 O8 123.38(8) 6_656 3_455 ?
 O3 U3 U1 29.17(6) . . ?
 O3 U3 U2 30.42(6) . 8_566 ?
 O3 U3 P1 89.24(7) . 6_656 ?
 O3 U3 P2 89.33(7) . 3_455 ?
 O3 U3 O1 178.48(10) . . ?
 O3 U3 O2 62.94(8) . 6_656 ?
 O3 U3 O6 116.28(9) . 6_656 ?
 O3 U3 O8 62.02(9) . 3_455 ?
 O3 U3 O15 112.75(9) . 3_455 ?
 O4 U3 U1 98.75(9) . . ?
 O4 U3 U2 102.52(9) . 8_566 ?
 O4 U3 P1 98.79(9) . 6_656 ?
 O4 U3 P2 84.70(9) . 3_455 ?
 O4 U3 O1 88.81(12) . . ?
 O4 U3 O2 90.11(11) . 6_656 ?
 O4 U3 O3 92.30(12) . . ?
 O4 U3 O6 92.93(11) . 6_656 ?
 O4 U3 O8 79.85(11) . 3_455 ?
 O4 U3 O15 97.23(11) . 3_455 ?
 O6 U3 U1 143.28(6) 6_656 . ?
 O6 U3 U2 86.96(6) 6_656 8_566 ?
 O6 U3 P1 27.36(6) 6_656 6_656 ?
 O6 U3 P2 154.37(6) 6_656 3_455 ?
 O6 U3 O2 53.60(8) 6_656 6_656 ?
 O6 U3 O8 172.37(10) 6_656 3_455 ?
 O8 U3 U1 37.42(6) 3_455 . ?
 O8 U3 U2 92.18(6) 3_455 8_566 ?
 O8 U3 P1 151.01(6) 3_455 6_656 ?
 O8 U3 P2 28.22(6) 3_455 3_455 ?
 O10 U3 U1 81.78(10) . . ?
 O10 U3 U2 76.93(10) . 8_566 ?
 O10 U3 P1 80.09(9) . 6_656 ?
 O10 U3 P2 96.43(9) . 3_455 ?
 O10 U3 O1 91.22(13) . . ?
 O10 U3 O2 88.89(11) . 6_656 ?
 O10 U3 O3 87.69(12) . . ?
 O10 U3 O4 178.88(12) . . ?
 O10 U3 O6 86.07(12) . 6_656 ?
 O10 U3 O8 101.13(12) . 3_455 ?
 O10 U3 O15 83.81(12) . 3_455 ?
 O15 U3 U1 83.68(7) 3_455 . ?
 O15 U3 U2 137.58(7) 3_455 8_566 ?
 O15 U3 P1 152.14(7) 3_455 6_656 ?
 O15 U3 P2 27.18(7) 3_455 3_455 ?
 O15 U3 O2 171.74(9) 3_455 6_656 ?
 O15 U3 O6 129.32(9) 3_455 6_656 ?
 O15 U3 O8 54.84(9) 3_455 3_455 ?
 P1 Ca1 Ca2 56.32(2) 6_656 6_656 ?
 O4 Ca1 Ca2 88.33(7) 7_765 6_656 ?
 O4 Ca1 P1 139.96(8) 7_765 6_656 ?
 O4 Ca1 O7 129.65(9) 7_765 . ?
 O7 Ca1 Ca2 128.49(7) . 6_656 ?
 O7 Ca1 P1 74.00(7) . 6_656 ?
 O13 Ca1 Ca2 37.35(7) 6_656 6_656 ?
 O13 Ca1 P1 19.19(7) 6_656 6_656 ?
 O13 Ca1 O4 122.05(10) 6_656 7_765 ?
 O13 Ca1 O7 91.90(10) 6_656 . ?
 O13 Ca1 O20 73.70(10) 6_656 . ?
 O17 Ca1 Ca2 96.45(10) . 6_656 ?
 O17 Ca1 P1 89.92(9) . 6_656 ?
 O17 Ca1 O4 74.74(11) . 7_765 ?
 O17 Ca1 O7 68.80(11) . . ?
 O17 Ca1 O13 90.03(11) . 6_656 ?
 O17 Ca1 O20 126.78(12) . . ?
 O18 Ca1 Ca2 102.59(9) . 6_656 ?
 O18 Ca1 P1 76.56(9) . 6_656 ?
 O18 Ca1 O4 134.86(11) . 7_765 ?
 O18 Ca1 O7 75.86(10) . . ?
 O18 Ca1 O13 87.36(11) . 6_656 ?
 O18 Ca1 O17 144.45(12) . . ?
 O18 Ca1 O20 86.26(11) . . ?
 O18 Ca1 O22 79.00(13) . . ?
 O20 Ca1 Ca2 42.49(8) . 6_656 ?
 O20 Ca1 P1 89.01(8) . 6_656 ?
 O20 Ca1 O4 72.65(10) . 7_765 ?
 O20 Ca1 O7 157.64(11) . . ?
 O22 Ca1 Ca2 150.96(11) . 6_656 ?
 O22 Ca1 P1 148.04(10) . 6_656 ?
 O22 Ca1 O4 71.78(12) . 7_765 ?
 O22 Ca1 O7 80.33(12) . . ?
 O22 Ca1 O13 165.58(12) . 6_656 ?
 O22 Ca1 O17 98.33(14) . . ?
 O22 Ca1 O20 109.67(13) . . ?
 U2 Ca2 Ca1 105.25(2) 3_455 6_556 ?
 O5 Ca2 U2 26.88(6) 3_455 3_455 ?
 O5 Ca2 Ca1 91.35(6) 3_455 6_556 ?
 O5 Ca2 O14 133.06(9) 3_455 . ?
 O9 Ca2 U2 40.28(6) 3_455 3_455 ?
 O9 Ca2 Ca1 126.08(7) 3_455 6_556 ?
 O9 Ca2 O5 66.91(9) 3_455 3_455 ?
 O9 Ca2 O14 81.91(9) 3_455 . ?
 O9 Ca2 O19 80.96(12) 3_455 . ?
 O9 Ca2 O20 145.20(11) 3_455 6_556 ?
 O13 Ca2 U2 74.30(7) . 3_455 ?
 O13 Ca2 Ca1 37.71(7) . 6_556 ?
 O13 Ca2 O5 72.83(9) . 3_455 ?
 O13 Ca2 O9 88.41(10) . 3_455 ?
 O13 Ca2 O14 72.09(9) . . ?
 O13 Ca2 O16 142.25(11) . . ?
 O13 Ca2 O19 148.45(12) . . ?
 O13 Ca2 O20 72.79(10) . 6_556 ?
 O13 Ca2 O21 88.98(12) . . ?
 O14 Ca2 U2 112.27(7) . 3_455 ?
 O14 Ca2 Ca1 79.24(7) . 6_556 ?
 O16 Ca2 U2 131.89(9) . 3_455 ?
 O16 Ca2 Ca1 122.14(9) . 6_556 ?
 O16 Ca2 O5 143.74(11) . 3_455 ?
 O16 Ca2 O9 98.62(11) . 3_455 ?
 O16 Ca2 O14 72.30(10) . . ?
 O16 Ca2 O19 69.09(12) . . ?
 O16 Ca2 O20 81.05(11) . 6_556 ?
 O19 Ca2 U2 78.53(9) . 3_455 ?
 O19 Ca2 Ca1 142.88(10) . 6_556 ?
 O19 Ca2 O5 75.68(11) . 3_455 ?
 O19 Ca2 O14 134.49(12) . . ?
 O19 Ca2 O20 129.39(12) . 6_556 ?
 O20 Ca2 U2 146.02(8) 6_556 3_455 ?
 O20 Ca2 Ca1 41.13(7) 6_556 6_556 ?
 O20 Ca2 O5 130.20(10) 6_556 3_455 ?
 O20 Ca2 O14 64.70(10) 6_556 . ?
 O21 Ca2 U2 96.81(9) . 3_455 ?
 O21 Ca2 Ca1 64.34(9) . 6_556 ?
 O21 Ca2 O5 70.00(11) . 3_455 ?
 O21 Ca2 O9 135.58(11) . 3_455 ?
 O21 Ca2 O14 138.39(11) . . ?
 O21 Ca2 O16 109.93(13) . . ?
 O21 Ca2 O19 78.54(14) . . ?
 O21 Ca2 O20 74.48(11) . 6_556 ?
 U3 P1 Ca1 101.28(3) 6_556 6_556 ?
 O2 P1 U3 54.12(10) . 6_556 ?
 O2 P1 Ca1 133.34(12) . 6_556 ?
 O6 P1 U3 49.78(10) . 6_556 ?
 O6 P1 Ca1 83.56(12) . 6_556 ?
 O6 P1 O2 99.82(15) . . ?
 O11 P1 U3 138.28(12) . 6_556 ?
 O11 P1 Ca1 113.30(11) . 6_556 ?
 O11 P1 O2 108.93(16) . . ?
 O11 P1 O6 110.34(16) . . ?
 O13 P1 U3 108.82(11) . 6_556 ?
 O13 P1 Ca1 31.13(11) . 6_556 ?
 O13 P1 O2 112.55(16) . . ?
 O13 P1 O6 111.59(17) . . ?
 O13 P1 O11 112.85(15) . . ?
 O8 P2 U3 57.97(12) . 3 ?
 O8 P2 O15 102.71(17) . . ?
 O9 P2 U3 132.81(11) . 3 ?
 O9 P2 O8 110.68(16) . . ?
 O9 P2 O15 109.60(16) . . ?
 O15 P2 U3 46.06(11) . 3 ?
 O18 P2 U3 114.27(12) . 3 ?
 O18 P2 O8 110.09(19) . . ?
 O18 P2 O9 112.44(16) . . ?
 O18 P2 O15 110.91(18) . . ?
 U2 O1 U1 110.61(11) . 8_565 ?
 U3 O1 U1 122.17(11) . 8_565 ?
 U3 O1 U2 120.68(11) . . ?
 U2 O2 U3 101.99(9) 3_455 6_556 ?
 P1 O2 U2 135.21(16) . 3_455 ?
 P1 O2 U3 97.93(13) . 6_556 ?
 U1 O3 U2 109.00(11) . 8_566 ?
 U3 O3 U1 122.54(11) . . ?
 U3 O3 U2 120.23(11) . 8_566 ?
 U3 O4 Ca1 168.18(16) . 7_755 ?
 U2 O5 Ca2 111.53(12) . 3 ?
 U2 O6 U3 105.38(10) 6_556 6_556 ?
 P1 O6 U2 147.36(17) . 6_556 ?
 P1 O6 U3 102.86(13) . 6_556 ?
 U2 O7 Ca1 134.95(14) . . ?
 U1 O8 U3 98.23(10) 3 3 ?
 P2 O8 U1 141.20(18) . 3 ?
 P2 O8 U3 93.81(14) . 3 ?
 Ca2 O9 U2 100.30(10) 3 . ?
 P2 O9 U2 131.28(15) . . ?
 P2 O9 Ca2 128.40(15) . 3 ?
 P1 O11 U1 137.45(17) . . ?
 U1 O12 Mn3 144.70(15) . 4_645 ?
 Ca2 O13 Ca1 104.94(11) . 6_556 ?
 P1 O13 Ca1 129.68(16) . 6_556 ?
 P1 O13 Ca2 124.54(16) . . ?
 U1 O14 Ca2 136.78(15) . . ?
 U3 O15 U1 105.18(10) 3 6_656 ?
 P2 O15 U1 141.54(17) . 6_656 ?
 P2 O15 U3 106.76(15) . 3 ?
 Ca2 O16 H16A 109.4 . . ?
 Ca2 O16 H16B 109.3 . . ?
 H16A O16 H16B 104.4 . . ?
 Mn3 O16 Ca2 106.40(13) 5_665 . ?
 Mn3 O16 Ca2 106.40(13) . . ?
 Mn3 O16 H16A 107.8 5_665 . ?
 Mn3 O16 H16A 107.8 . . ?
 Mn3 O16 H16B 119.3 5_665 . ?
 Mn3 O16 H16B 119.3 . . ?
 Mn3 O16 Mn3 0.0 5_665 . ?
 Ca1 O17 H17A 118.6(19) . . ?
 Ca1 O17 H17B 116.4(19) . . ?
 H17A O17 H17B 104(4) . . ?
 P2 O18 Ca1 151.75(19) . . ?
 Ca2 O19 H19A 123(4) . . ?
 Ca2 O19 H19B 126(5) . . ?
 H19A O19 H19B 98(6) . . ?
 Mn3 O19 Ca2 103.80(14) 5_665 . ?
 Mn3 O19 Ca2 103.80(14) . . ?
 Mn3 O19 H19A 107(4) 5_665 . ?
 Mn3 O19 H19A 107(4) . . ?
 Mn3 O19 H19B 93(4) . . ?
 Mn3 O19 H19B 93(4) 5_665 . ?
 Mn3 O19 Mn3 0.0 5_665 . ?
 Ca1 O20 Ca2 96.39(11) . 6_656 ?
 Ca1 O20 H20A 114(3) . . ?
 Ca1 O20 H20B 121(3) . . ?
 Ca2 O20 H20A 123(3) 6_656 . ?
 Ca2 O20 H20B 112(3) 6_656 . ?
 H20A O20 H20B 94(4) . . ?
 Ca2 O21 H21A 118(4) . . ?
 Ca2 O21 H21B 136(3) . . ?
 H21A O21 H21B 103(5) . . ?
 Ca1 O22 H22A 138(4) . . ?
 Ca1 O22 H22B 118(2) . . ?
 H22A O22 H22B 76(4) . . ?
 H23A O23 H23B 98(5) . . ?
 O12 Mn3 Ca2 78.57(7) 8_565 5_665 ?
 O12 Mn3 Ca2 101.43(7) 4_655 5_665 ?
 O12 Mn3 O12 180.00(12) 8_565 4_655 ?
 O16 Mn3 Ca2 38.62(8) 5_665 5_665 ?
 O16 Mn3 Ca2 141.38(8) . 5_665 ?
 O16 Mn3 O12 94.31(12) 5_665 8_565 ?
 O16 Mn3 O12 85.69(12) . 8_565 ?
 O16 Mn3 O12 94.31(12) . 4_655 ?
 O16 Mn3 O12 85.69(12) 5_665 4_655 ?
 O16 Mn3 O16 180.0 . 5_665 ?
 O16 Mn3 O19 75.47(13) . . ?
 O16 Mn3 O19 75.47(13) 5_665 5_665 ?
 O16 Mn3 O19 104.53(13) . 5_665 ?
 O16 Mn3 O19 104.53(13) 5_665 . ?
 O19 Mn3 Ca2 39.63(9) 5_665 5_665 ?
 O19 Mn3 Ca2 140.37(9) . 5_665 ?
 O19 Mn3 O12 94.94(12) . 8_565 ?
 O19 Mn3 O12 85.06(12) 5_665 8_565 ?
 O19 Mn3 O12 94.94(12) 5_665 4_655 ?
 O19 Mn3 O12 85.06(12) . 4_655 ?
 O19 Mn3 O19 180.0 . 5_665 ?
 Mn3 Mn3 Ca2 0(10) 5_665 5_665 ?
 Mn3 Mn3 O12 0(10) 5_665 8_565 ?
 Mn3 Mn3 O12 0(10) 5_665 4_655 ?
 Mn3 Mn3 O16 0(10) 5_665 . ?
 Mn3 Mn3 O16 0(10) 5_665 5_665 ?
 Mn3 Mn3 O19 0(10) 5_665 5_665 ?
 Mn3 Mn3 O19 0(10) 5_665 . ?

loop_
  _geom_torsion_atom_site_label_1
  _geom_torsion_atom_site_label_2
  _geom_torsion_atom_site_label_3
  _geom_torsion_atom_site_label_4
  _geom_torsion
  _geom_torsion_site_symmetry_1
  _geom_torsion_site_symmetry_2
  _geom_torsion_site_symmetry_3
  _geom_torsion_site_symmetry_4
  _geom_torsion_publ_flag
 U1 U2 O5 Ca2 172.13(9) 8_565 . . 3 ?
 U1 U2 O7 Ca1 136.72(18) 8_565 . . . ?
 U1 U3 O4 Ca1 124.1(7) . . . 7_755 ?
 U2 U1 O12 Mn3 161.9(3) 8_566 . . 4_645 ?
 U2 U1 O14 Ca2 153.01(18) 8_566 . . . ?
 U2 U3 O4 Ca1 -178.4(7) 8_566 . . 7_755 ?
 U3 U1 O12 Mn3 -138.6(2) . . . 4_645 ?
 U3 U1 O12 Mn3 100.9(3) 8_566 . . 4_645 ?
 U3 U1 O14 Ca2 94.9(2) . . . . ?
 U3 U1 O14 Ca2 -145.35(18) 8_566 . . . ?
 U3 U2 O5 Ca2 111.58(11) 8_565 . . 3 ?
 U3 U2 O7 Ca1 -161.74(16) 8_565 . . . ?
 U3 P1 O2 U2 116.0(2) 6_556 . . 3_455 ?
 U3 P1 O6 U2 -149.4(4) 6_556 . . 6_556 ?
 U3 P1 O11 U1 170.38(10) 6_556 . . . ?
 U3 P1 O13 Ca1 80.52(18) 6_556 . . 6_556 ?
 U3 P1 O13 Ca2 -111.57(14) 6_556 . . . ?
 U3 P2 O8 U1 108.2(3) 3 . . 3 ?
 U3 P2 O9 U2 176.66(8) 3 . . . ?
 U3 P2 O9 Ca2 -2.0(3) 3 . . 3 ?
 U3 P2 O15 U1 145.0(4) 3 . . 6_656 ?
 U3 P2 O18 Ca1 -144.0(4) 3 . . . ?
 Ca1 P1 O2 U2 46.5(3) 6_556 . . 3_455 ?
 Ca1 P1 O2 U3 -69.48(15) 6_556 . . 6_556 ?
 Ca1 P1 O6 U2 -38.7(3) 6_556 . . 6_556 ?
 Ca1 P1 O6 U3 110.69(10) 6_556 . . 6_556 ?
 Ca1 P1 O11 U1 -46.2(3) 6_556 . . . ?
 Ca1 P1 O13 Ca2 167.9(3) 6_556 . . . ?
 Ca2 U2 O7 Ca1 -50.0(2) 3 . . . ?
 P1 U3 O4 Ca1 -117.8(7) 6_656 . . 7_755 ?
 P2 U3 O4 Ca1 63.5(7) 3_455 . . 7_755 ?
 O1 U1 O12 Mn3 128.0(3) 8_566 . . 4_645 ?
 O1 U1 O14 Ca2 -173.0(2) 8_566 . . . ?
 O1 U2 O5 Ca2 -154.22(12) . . . 3 ?
 O1 U2 O7 Ca1 102.65(19) . . . . ?
 O1 U3 O4 Ca1 -26.3(7) . . . 7_755 ?
 O2 U2 O5 Ca2 69.45(12) 3 . . 3 ?
 O2 U2 O7 Ca1 -120.23(19) 3 . . . ?
 O2 U3 O4 Ca1 -144.4(7) 6_656 . . 7_755 ?
 O2 P1 O6 U2 -171.7(3) . . . 6_556 ?
 O2 P1 O6 U3 -22.27(17) . . . 6_556 ?
 O2 P1 O11 U1 113.5(2) . . . . ?
 O2 P1 O13 Ca1 138.60(18) . . . 6_556 ?
 O2 P1 O13 Ca2 -53.5(2) . . . . ?
 O3 U1 O12 Mn3 -162.5(3) . . . 4_645 ?
 O3 U1 O14 Ca2 117.4(2) . . . . ?
 O3 U2 O5 Ca2 136.44(12) 8_565 . . 3 ?
 O3 U2 O7 Ca1 172.08(19) 8_565 . . . ?
 O3 U3 O4 Ca1 152.7(7) . . . 7_755 ?
 O6 U2 O5 Ca2 -85.80(12) 6_656 . . 3 ?
 O6 U2 O7 Ca1 35.09(18) 6_656 . . . ?
 O6 U3 O4 Ca1 -90.9(7) 6_656 . . 7_755 ?
 O6 P1 O2 U2 136.9(2) . . . 3_455 ?
 O6 P1 O2 U3 20.92(15) . . . 6_556 ?
 O6 P1 O11 U1 -137.9(2) . . . . ?
 O6 P1 O13 Ca1 27.3(2) . . . 6_556 ?
 O6 P1 O13 Ca2 -164.79(16) . . . . ?
 O8 U1 O12 Mn3 -94.9(3) 3_455 . . 4_645 ?
 O8 U1 O14 Ca2 50.3(2) 3_455 . . . ?
 O8 U3 O4 Ca1 91.6(7) 3_455 . . 7_755 ?
 O8 P2 O9 U2 -118.4(2) . . . . ?
 O8 P2 O9 Ca2 63.0(2) . . . 3 ?
 O8 P2 O15 U1 158.5(3) . . . 6_656 ?
 O8 P2 O15 U3 13.53(19) . . . 3 ?
 O8 P2 O18 Ca1 153.0(4) . . . . ?
 O9 U2 O5 Ca2 -6.14(11) . . . 3 ?
 O9 U2 O7 Ca1 -44.98(19) . . . . ?
 O9 P2 O8 U1 -20.2(4) . . . 3 ?
 O9 P2 O8 U3 -128.37(13) . . . 3 ?
 O9 P2 O15 U1 -83.8(3) . . . 6_656 ?
 O9 P2 O15 U3 131.20(14) . . . 3 ?
 O9 P2 O18 Ca1 29.1(5) . . . . ?
 O11 U1 O12 Mn3 -12.2(3) . . . 4_645 ?
 O11 U1 O14 Ca2 -32.7(2) . . . . ?
 O11 P1 O2 U2 -107.5(2) . . . 3_455 ?
 O11 P1 O2 U3 136.54(13) . . . 6_556 ?
 O11 P1 O6 U2 73.8(4) . . . 6_556 ?
 O11 P1 O6 U3 -136.81(14) . . . 6_556 ?
 O11 P1 O13 Ca1 -97.6(2) . . . 6_556 ?
 O11 P1 O13 Ca2 70.3(2) . . . . ?
 O13 P1 O2 U2 18.5(3) . . . 3_455 ?
 O13 P1 O2 U3 -97.52(14) . . . 6_556 ?
 O13 P1 O6 U2 -52.5(4) . . . 6_556 ?
 O13 P1 O6 U3 96.88(16) . . . 6_556 ?
 O13 P1 O11 U1 -12.3(3) . . . . ?
 O15 U1 O12 Mn3 63.7(3) 6_556 . . 4_645 ?
 O15 U1 O14 Ca2 -108.2(2) 6_556 . . . ?
 O15 U3 O4 Ca1 39.4(8) 3_455 . . 7_755 ?
 O15 P2 O8 U1 96.7(3) . . . 3 ?
 O15 P2 O8 U3 -11.46(16) . . . 3 ?
 O15 P2 O9 U2 129.0(2) . . . . ?
 O15 P2 O9 Ca2 -49.6(2) . . . 3 ?
 O15 P2 O18 Ca1 -94.0(4) . . . . ?
 O18 P2 O8 U1 -145.1(3) . . . 3 ?
 O18 P2 O8 U3 106.71(15) . . . 3 ?
 O18 P2 O9 U2 5.2(3) . . . . ?
 O18 P2 O9 Ca2 -173.43(19) . . . 3 ?
 O18 P2 O15 U1 40.9(3) . . . 6_656 ?
 O18 P2 O15 U3 -104.06(17) . . . 3 ?

_shelx_res_file
;
TITL chern_yellow_needle_auto_a.res in Pbca
    chern_yellow_needle_auto_new3.res
    created by SHELXL-2018/3 at 23:53:22 on 08-Apr-2023
REM transformed to space group : Pbca
REM Old TITL chern_yellow_needle_auto in Pbca
REM SHELXT solution in Pbca
REM R1 0.112, Rweak 0.002, Alpha 0.031, Orientation as input
REM Formula found by SHELXT: O21 P2 Ca2 U3
CELL 0.71073 17.4042 16.0025 13.5595 90 90 90
ZERR 8 0.0003 0.0003 0.0002 0 0 0
LATT 1
SYMM 0.5-X,-Y,0.5+Z
SYMM 0.5+X,0.5-Y,-Z
SYMM -X,0.5+Y,0.5-Z
SFAC Ca H Mn O P U
UNIT 16 112 0.2 184 16 24
EQIV $1 1.5-X,0.5+Y,+Z
EQIV $2 1-X,0.5+Y,0.5-Z
EQIV $3 1-X,1-Y,-Z
EQIV $4 1.5-X,1-Y,-0.5+Z
EQIV $5 0.5+X,0.5-Y,-Z
EQIV $6 2-X,1-Y,-Z
DFIX 2.9 Ca1 H22b
DFIX 2 H23b O2_$5
DFIX 0.9 O23 H23a O23 H23b
DFIX 2 O22 H23a
DFIX 0.9 O20 H20b O20 H20a
DFIX 2.18 H20a O8_$6
DFIX 2 H21a O4_$2
DFIX 2.1 H20b O22_$6
DFIX 2 H21b O7_$3
DFIX 0.9 O21 H21b O21 H21a
DFIX 2.9 Ca1 H17b Ca1 H17a
DFIX 0.9 O17 H17b O17 H17a
DFIX 2.1 H22a O14_$4
DFIX 2.1 H22b O5_$1
DFIX 0.9 O16 H16b O16 H16a
DFIX 2.81 Ca2 H16b

L.S. 20
PLAN  5
CONF
FREE U3 U2
FREE U1 Ca2
FREE U2 Ca1
FREE Ca2 P1
FREE Ca2 Mn3_$3
FREE Ca2 Mn3
LIST 6
MORE -1
BOND $H
htab
fmap 2
acta
OMIT -4 60
REM <olex2.extras>
REM <HklSrc "%.\\chern_yellow_needle_auto_new3.hkl">
REM </olex2.extras>

WGHT    0.000000   13.531900
FVAR       0.02118
U1    6    0.548980    0.216981    0.369098    11.00000    0.00572    0.01068 =
         0.00749    0.00052    0.00061    0.00057
U2    6    0.762491    0.264855   -0.133702    11.00000    0.00581    0.01097 =
         0.00552    0.00020    0.00009    0.00044
U3    6    0.656720    0.213707    0.112727    11.00000    0.00916    0.00894 =
         0.00576   -0.00017   -0.00033    0.00021
CA1   1    0.854598    0.454734    0.031393    11.00000    0.01426    0.01145 =
         0.01479    0.00151    0.00144    0.00213
CA2   1    0.410303    0.390875    0.210602    11.00000    0.02511    0.01311 =
         0.01440   -0.00239    0.00491   -0.00420
P1    5    0.342682    0.246221    0.379530    11.00000    0.00518    0.01097 =
         0.00639   -0.00151   -0.00060   -0.00039
P2    5    0.969012    0.307323   -0.112583    11.00000    0.00430    0.00982 =
         0.00680   -0.00141    0.00019    0.00041
O1    4    0.654455    0.232219   -0.050881    11.00000    0.00587    0.02681 =
         0.00804    0.00643    0.00031    0.00220
O2    4    0.293962    0.203646    0.297901    11.00000    0.01181    0.01546 =
         0.00815    0.00034   -0.00306   -0.00238
O3    4    0.656639    0.197977    0.275442    11.00000    0.00754    0.02236 =
         0.00879   -0.00194   -0.00086   -0.00141
O4    4    0.657655    0.101748    0.092250    11.00000    0.01967    0.01137 =
         0.01524   -0.00180   -0.00027    0.00206
O5    4    0.766899    0.156105   -0.170797    11.00000    0.01702    0.01329 =
         0.01171   -0.00170    0.00142   -0.00229
O6    4    0.288602    0.234015    0.468856    11.00000    0.00920    0.02443 =
         0.01034   -0.00014    0.00156    0.00067
O7    4    0.770498    0.373653   -0.095562    11.00000    0.01715    0.01541 =
         0.01567   -0.00301   -0.00081   -0.00098
O8    4    1.018868    0.330705   -0.203799    11.00000    0.01918    0.03711 =
         0.01114   -0.00445    0.00774   -0.01133
O9    4    0.902293    0.247915   -0.142881    11.00000    0.00840    0.01551 =
         0.01295   -0.00193   -0.00075   -0.00002
O10   4    0.657825    0.325216    0.133139    11.00000    0.02259    0.01042 =
         0.02296   -0.00098   -0.00354    0.00079
O11   4    0.416674    0.196619    0.393965    11.00000    0.00688    0.01670 =
         0.01504    0.00051   -0.00072    0.00076
O12   4    0.561582    0.112990    0.416557    11.00000    0.01929    0.01440 =
         0.01601    0.00015    0.00340    0.00445
O13   4    0.357095    0.338139    0.358788    11.00000    0.01298    0.01163 =
         0.01479   -0.00052   -0.00028   -0.00064
O14   4    0.527776    0.318793    0.318255    11.00000    0.01726    0.01319 =
         0.02161    0.00469    0.00142    0.00258
O15   4    1.027259    0.259077   -0.045383    11.00000    0.01316    0.02155 =
         0.01715    0.00666   -0.00465   -0.00012
O16   4    0.529800    0.432901    0.136986    11.00000    0.02217    0.03385 =
         0.03012    0.00073   -0.00004    0.00291
AFIX   7
H16A  2    0.552584    0.467270    0.175084    11.00000   -1.50000
H16B  2    0.559916    0.390988    0.134195    11.00000   -1.50000
AFIX   0
O17   4    0.721988    0.473433    0.063853    11.00000    0.02539    0.01847 =
         0.03837   -0.00536    0.01016   -0.00062
H17A  2    0.708200    0.504627    0.115326    11.00000   -1.50000
H17B  2    0.693770    0.426819    0.069784    11.00000   -1.50000
O18   4    0.940704    0.385233   -0.062308    11.00000    0.01607    0.01609 =
         0.03045   -0.00893    0.00386    0.00287
O19   4    0.392676    0.426640    0.038246    11.00000    0.03117    0.02510 =
         0.02009   -0.00503   -0.00155    0.00125
H19A  2    0.358115    0.452110    0.018777    11.00000    0.02923
H19B  2    0.397605    0.396040   -0.007714    11.00000    0.04455
O20   4    0.963093    0.480276    0.147950    11.00000    0.01795    0.01762 =
         0.03546    0.00534   -0.00268   -0.00109
H20A  2    0.975286    0.536522    0.155658    11.00000   -1.50000
H20B  2    1.012736    0.465454    0.131238    11.00000   -1.50000
O21   4    0.325873    0.507967    0.222374    11.00000    0.02952    0.02421 =
         0.03525   -0.00924   -0.00672    0.00409
H21A  2    0.334283    0.545713    0.271968    11.00000   -1.50000
H21B  2    0.293118    0.538507    0.177597    11.00000   -1.50000
O22   4    0.865212    0.544921   -0.104411    11.00000    0.06040    0.01676 =
         0.02602    0.00855    0.00945    0.00809
H22A  2    0.891112    0.596388   -0.120250    11.00000   -1.50000
H22B  2    0.825758    0.582837   -0.115987    11.00000   -1.50000
O23   4    0.859437    0.462497   -0.280224    11.00000    0.07439    0.02544 =
         0.02510   -0.00144   -0.00483   -0.00902
H23A  2    0.858220    0.466172   -0.216491    11.00000   -1.50000
H23B  2    0.851301    0.406326   -0.285753    11.00000   -1.50000
MN3   3    0.500000    0.500000    0.000000     0.02485    0.04567    0.03230 =
         0.03663   -0.00224   -0.00357   -0.00928
HKLF 4


REM  chern_yellow_needle_auto_a.res in Pbca
REM wR2 = 0.0373, GooF = S = 1.028, Restrained GooF = 1.034 for all data
REM R1 = 0.0203 for 4834 Fo > 4sig(Fo) and 0.0273 for all 5503 data
REM 317 parameters refined using 22 restraints

END

WGHT      0.0000     13.5319

REM Instructions for potential hydrogen bonds
EQIV $14 -x+3/2, -y+1, z+1/2
HTAB O16 O23_$14
HTAB O16 O10
HTAB O17 O23_$14
HTAB O17 O10
HTAB O19 O17_$3
EQIV $8 x, -y+1/2, z-1/2
HTAB O19 O11_$8
HTAB O20 O8_$6
HTAB O20 O18_$6
HTAB O20 O22_$6
HTAB O21 O3_$2
HTAB O21 O4_$2
HTAB O21 O7_$3
HTAB O22 O1_$1
HTAB O22 O14_$4
HTAB O22 O1_$1
HTAB O22 O5_$1
HTAB O23 O22
HTAB O23 O2_$5
HTAB O23 O11_$5

REM Highest difference peak  1.017,  deepest hole -0.919,  1-sigma level  0.199
Q1    1   0.8537  0.5134 -0.1662  11.00000  0.05    1.02
Q2    1   0.8989  0.4823 -0.3064  11.00000  0.05    0.90
Q3    1   0.6494  0.2737 -0.0580  11.00000  0.05    0.81
Q4    1   0.7660  0.2209 -0.1523  11.00000  0.05    0.81
Q5    1   0.5222  0.4485  0.0562  11.00000  0.05    0.78
;
_shelx_res_checksum                23739
_shelx_hkl_file
;
  -3   0   0-0.19249 0.45085   1
   3   0   0-0.02533 0.13400   4
   3   0   0 0.02662 0.09376   6
  -4   0   0 6.16087 0.65259   1
   4   0   0 6.87787 0.37391   4
   4   0   0 6.02933 0.33265   6
  -5   0   0 0.13982 0.49291   1
   5   0   0-0.12262 0.13528   6
   6   0   0 4.86701 0.31623   6
  -6   0   0 5.61515 0.65052   1
  -7   0   0 0.07399 0.18521   4
  -7   0   0 0.05694 0.48836   1
   7   0   0-0.01586 0.16542   6
  -8   0   0 1.50489 0.26067   4
  -8   0   0 2.21334 0.58556   1
   8   0   0 1.42257 0.23773   6
   9   0   0 0.18506 0.21304   6
  -9   0   0 0.52357 0.51100   1
  -9   0   0-0.04801 0.20380   4
  10   0   0 951.193 38.6982   6
 -10   0   0 926.589 38.9867   1
 -10   0   0 927.988 38.7241   4
  11   0   0 0.15024 0.22491   6
 -11   0   0 0.72331 0.51345   1
 -11   0   0 0.02978 0.26498   4
  12   0   0 24.7054 1.20983   6
 -12   0   0 27.7268 1.55095   1
 -12   0   0 24.2792 1.24399   4
  13   0   0 0.17554 0.26228   6
 -13   0   0 0.55649 0.60267   1
 -13   0   0 0.56895 0.30430   4
  14   0   0 8.18173 0.60270   6
 -14   0   0 8.33536 0.93300   1
 -14   0   0 9.61050 0.66568   4
  15   0   0 0.10009 0.32123   6
 -15   0   0-0.08732 0.61982   1
 -15   0   0 0.12562 0.38179   4
  16   0   0 106.795 4.62834   6
 -16   0   0 104.547 4.97890   1
 -16   0   0 108.350 4.69702   4
  17   0   0 0.22295 0.37521   6
 -17   0   0 0.95124 0.77589   1
 -17   0   0 0.43372 0.41784   4
  18   0   0 23.1073 1.24153   6
 -18   0   0 22.9699 1.60528   1
 -18   0   0 23.9555 1.32791   4
  19   0   0-0.20065 0.41088   6
 -19   0   0 1.23306 0.82520   1
 -19   0   0 0.37948 0.50763   4
  20   0   0 124.793 5.22632   6
 -20   0   0 113.383 5.60577   1
 -20   0   0 117.957 5.31646   4
  21   0   0 0.12506 0.44875   6
 -21   0   0 0.44505 0.81691   1
 -21   0   0-0.18035 0.56611   4
 -22   0   0 1.16034 0.92114   1
 -22   0   0 0.31401 0.63400   4
 -23   0   0 1.32344 1.01094   1
 -23   0   0 0.52401 0.67608   4
 -24   0   0 0.12388 0.97919   1
 -24   0   0-0.27215 0.69147   4
 -25   0   0 1.27684 1.05396   1
 -25   0   0 0.97952 0.74789   4
 -26   0   0 34.2419 2.36919   1
 -26   0   0 35.3719 1.98705   4
 -27   0   0 1.01364 0.81364   4
   3   0   1-0.06552 0.07812   2
   3   0  -1-0.03079 0.07824   2
   3   0  -1 0.10257 0.17090   1
  -3   0   1 0.20313 0.19964   1
   3   0  -1-0.04634 0.13658   4
   3   0   1-0.08554 0.13102   6
   4   0  -1 0.04903 0.09049   6
   4   0   1 0.05189 0.14618   6
  -4   0   1 0.17582 0.28338   1
   4   0  -1 0.14950 0.26169   1
   4   0   1-0.06881 0.08798   2
   4   0  -1 0.11409 0.16438   4
  -4   0  -1 0.02163 0.08621   2
   5   0  -1 0.08243 0.16230   4
   5   0  -1-0.03146 0.32434   1
  -5   0   1 0.02932 0.32037   1
   5   0   1-0.06114 0.18887   6
   5   0  -1-0.07142 0.10403   6
  -6   0  -1 0.47767 0.17630   4
   6   0  -1 0.17753 0.17045   4
   6   0  -1 0.17891 0.41521   1
  -6   0   1-0.29468 0.35086   1
   6   0  -1 0.18773 0.12784   6
   6   0   1 0.01762 0.18226   6
  -7   0   1-0.44208 0.37785   1
   7   0  -1-0.11973 0.56213   1
   7   0  -1-0.03479 0.13924   6
  -7   0   1 0.02038 0.17116   4
   7   0  -1 0.01868 0.18984   4
  -7   0  -1-0.07424 0.17919   4
   7   0   1-0.10007 0.20242   6
  -8   0   1-0.46082 0.43765   1
  -8   0  -1 0.08220 0.71222   1
   8   0  -1-0.11030 0.15784   6
  -8   0   1 0.16215 0.21754   4
   8   0  -1-0.04283 0.21661   4
  -8   0  -1-0.16695 0.20041   4
   8   0   1-0.15806 0.23063   6
  -9   0   1 0.46251 0.47148   1
  -9   0  -1-0.51295 0.63933   1
   9   0  -1 0.06402 0.18107   6
  -9   0   1-0.02605 0.21004   4
  -9   0  -1 0.23364 0.21174   4
   9   0  -1-0.36596 0.24430   4
   9   0   1 0.30028 0.22954   6
 -10   0   1 0.12785 0.46051   1
 -10   0  -1-0.17247 0.61817   1
  10   0  -1 0.07231 0.18505   6
 -10   0   1 0.05789 0.24654   4
  10   0  -1-0.16654 0.27157   4
 -10   0  -1-0.05193 0.23314   4
  10   0   1 0.13744 0.24291   6
  11   0  -1 0.12072 0.19999   6
  11   0   1 0.08935 0.26152   6
 -11   0  -1 0.42912 0.63015   1
 -11   0   1-0.13919 0.49154   1
 -11   0  -1 0.05720 0.23939   4
 -11   0   1 0.19142 0.25016   4
  12   0  -1 0.13281 0.21998   6
  12   0   1 0.06414 0.29154   6
 -12   0  -1 0.51352 0.59211   1
 -12   0   1-0.29957 0.54212   1
 -12   0  -1-0.12483 0.27310   4
 -12   0   1 0.13955 0.30830   4
  13   0   1 0.24060 0.29985   6
  13   0  -1 0.29021 0.25813   6
 -13   0   1-0.31939 0.56110   1
 -13   0  -1-0.51977 0.67079   1
 -13   0  -1 0.03416 0.29706   4
 -13   0   1 0.34188 0.32361   4
  14   0   1 0.07295 0.33955   6
  14   0  -1 0.07865 0.28163   6
 -14   0   1-0.25321 0.58394   1
 -14   0  -1-0.52716 0.65109   1
 -14   0  -1 0.33524 0.34877   4
 -14   0   1 0.08192 0.38129   4
  15   0   1 0.03848 0.33897   6
  15   0  -1 0.33584 0.30970   6
 -15   0  -1 0.44877 0.67423   1
 -15   0   1 0.97739 0.75156   1
 -15   0   1-0.26404 0.40368   4
 -15   0  -1-0.08038 0.37523   4
  16   0   1 0.04058 0.36790   6
  16   0  -1 0.29625 0.30919   6
 -16   0   1 1.11834 0.68112   1
 -16   0  -1-0.09226 0.69620   1
 -16   0  -1 0.21538 0.38687   4
 -16   0   1 0.18866 0.38475   4
  17   0   1 0.38409 0.41315   6
  17   0  -1 0.09348 0.33471   6
 -17   0   1 0.09754 0.73925   1
 -17   0  -1-0.47694 0.69048   1
 -17   0  -1 0.18539 0.38084   4
 -17   0   1-0.05029 0.45013   4
  18   0  -1 0.16148 0.34462   6
  18   0   1 0.17868 0.41219   6
 -18   0   1 0.40827 0.80348   1
 -18   0  -1-0.39654 0.68585   1
 -18   0   1 0.42756 0.50895   4
 -18   0  -1-0.59402 0.46481   4
  19   0   1-0.18447 0.43427   6
  19   0  -1-0.03321 0.35595   6
 -19   0   1-0.10662 0.82556   1
 -19   0  -1-0.20590 0.77333   1
 -19   0   1 0.45093 0.51080   4
 -19   0  -1 0.05253 0.48897   4
  20   0  -1-0.03394 0.38030   6
  20   0   1-0.28436 0.48407   6
 -20   0   1-0.66451 0.87894   1
 -20   0  -1-0.42683 0.76500   1
 -20   0  -1-0.38762 0.53323   4
 -20   0   1 0.05961 0.54189   4
  21   0   1 1.45591 0.51417   6
 -21   0  -1-0.66282 0.82669   1
 -21   0   1 0.91702 0.85389   1
 -21   0  -1 0.93022 0.60868   4
 -21   0   1 0.31319 0.60876   4
  22   0   1-0.04905 0.52803   6
 -22   0  -1-0.06098 0.58717   4
 -22   0   1-0.52502 0.66207   4
 -22   0   1 0.35549 0.89804   1
 -22   0  -1 0.34321 0.97107   1
 -23   0  -1-0.37866 0.65069   4
 -23   0   1-0.34134 0.68357   4
 -23   0  -1 0.23737 0.96788   1
 -23   0   1 2.07883 1.05236   1
 -24   0  -1 0.39244 0.66795   4
 -24   0   1 0.14136 0.71125   4
 -24   0  -1-0.49373 1.04034   1
 -24   0   1-0.50581 0.98322   1
 -25   0   1-0.07246 0.74355   4
 -25   0  -1 0.33779 0.70151   4
 -25   0   1 0.65198 1.02231   1
 -25   0  -1-0.38308 1.07626   1
 -26   0   1 0.81646 0.80797   4
 -26   0  -1-0.69086 0.80462   4
 -26   0   1 2.14563 1.14247   1
 -26   0  -1 1.96473 1.19084   1
 -27   0   1 0.22720 0.82058   4
   1   0  -2 19.6963 0.86889   2
  -1   0  -2 18.9464 0.86630   2
  -1   0   2 19.5466 0.86573   2
  -1   0  -2 19.9122 0.87226   6
  -2   0   2 2.08129 0.18914   4
   2   0   2 1.72465 0.16653   2
   2   0  -2 1.97361 0.18394   2
   2   0  -2 1.75612 0.19315   4
   2   0   2 1.92351 0.19252   6
  -2   0  -2 1.93190 0.21498   6
   3   0   2 8.07322 0.45938   6
  -3   0  -2 9.39070 0.48613   6
   3   0  -2 8.73806 0.42557   2
   3   0   2 8.11332 0.42555   2
  -3   0   2 8.34692 0.45543   4
   3   0  -2 8.40147 0.45721   4
   3   0  -2 8.81709 0.48890   1
  -4   0  -2 13.0784 0.58870   2
   4   0  -2 13.2469 0.58411   2
  -4   0   2 11.4537 0.58517   2
   4   0   2 11.7733 0.58637   2
   4   0  -2 13.4465 0.67491   1
  -4   0   2 11.5465 0.67999   1
   4   0  -2 12.9478 0.63009   4
   4   0   2 13.5377 0.64652   6
  -5   0  -2 1677.23 65.7060   2
   5   0   2 1599.70 65.7079   2
  -5   0   2 1664.16 65.7080   2
   5   0  -2 1624.85 65.7018   2
  -5   0   2 1383.92 65.7950   1
   5   0  -2 1434.97 65.7862   1
   5   0  -2 1587.65 65.7500   4
   5   0   2 1569.46 65.7698   6
  -6   0   2 11.2515 0.68569   1
   6   0  -2 10.9710 0.66220   1
   6   0   2 10.1209 0.59881   6
   6   0   2 11.0817 0.51661   2
   6   0  -2 10.6617 0.50636   2
  -6   0  -2 10.4908 0.50941   2
   6   0  -2 10.5131 0.57614   4
  -6   0   2 11.2980 0.51172   2
   7   0  -2 106.135 4.30688   2
  -7   0  -2 102.696 4.30857   2
   7   0   2 103.543 4.41521   6
   7   0  -2 103.395 4.30316   6
  -7   0   2 90.5067 4.49185   1
   7   0  -2 105.953 4.51370   1
   7   0  -2 100.132 4.38789   4
   7   0   2 106.241 4.31583   2
  -8   0  -2 0.20126 0.11156   2
   8   0  -2 0.18570 0.10721   2
   8   0   2 0.05398 0.22518   6
   8   0  -2 0.28933 0.42066   1
  -8   0   2 0.04758 0.36691   1
   8   0  -2 0.12613 0.12422   6
  -8   0   2 0.12956 0.24203   4
   8   0  -2 0.49412 0.23442   4
   9   0  -2 16.7693 0.76521   2
  -9   0  -2 17.9889 0.76987   2
   9   0  -2 17.6369 1.16692   1
  -9   0   2 12.7231 1.01647   1
   9   0  -2 19.0160 0.80752   6
   9   0   2 17.5226 0.92921   6
   9   0  -2 18.2939 0.90722   4
  -9   0   2 18.2136 0.92344   4
  -9   0  -2 18.6758 0.90191   4
  10   0  -2 5.97208 0.28160   2
 -10   0  -2 5.94355 0.28806   2
  10   0  -2 5.09561 0.81146   1
 -10   0   2 2.80471 0.57357   1
  10   0  -2 6.64336 0.35860   6
  10   0   2 6.34133 0.49299   6
  10   0  -2 5.72267 0.45969   4
 -10   0   2 6.19614 0.47856   4
 -10   0  -2 7.16462 0.46605   4
 -11   0  -2 4.53184 0.89448   1
 -11   0   2 2.35818 0.57580   1
  11   0  -2 5.07772 0.32226   6
 -11   0   2 3.97231 0.42510   4
 -11   0  -2 4.27030 0.39904   4
  11   0  -2 5.08829 0.45346   4
  11   0   2 4.29508 0.43100   6
 -12   0   2 0.30410 0.55695   1
 -12   0  -2 0.64090 0.75540   1
 -12   0   2 0.48816 0.30055   4
 -12   0  -2 1.21416 0.31804   4
  12   0  -2 1.01354 0.32806   4
  12   0   2 1.10872 0.34922   6
  12   0  -2 1.11514 0.22102   6
 -13   0   2 6.42302 0.84969   1
 -13   0  -2 7.81106 1.06812   1
 -13   0   2 7.81027 0.62001   4
 -13   0  -2 7.75025 0.56324   4
  13   0  -2 6.91084 0.57871   4
  13   0  -2 7.63765 0.46347   6
  13   0   2 8.23166 0.62689   6
  14   0   2 8.76146 0.65838   6
  14   0  -2 8.52792 0.51977   6
 -14   0   2 7.05067 0.93274   1
 -14   0  -2 6.92517 1.07334   1
 -14   0  -2 8.65822 0.62290   4
 -14   0   2 8.38902 0.65300   4
  15   0   2 343.523 14.7955   6
  15   0  -2 365.051 14.6644   6
 -15   0  -2 373.237 15.2170   1
 -15   0   2 326.282 15.0828   1
 -15   0   2 350.145 14.8236   4
 -15   0  -2 349.797 14.7725   4
  16   0  -2 1.57888 0.30724   6
  16   0   2 1.92653 0.45136   6
 -16   0   2 1.77177 0.72240   1
 -16   0  -2 2.31695 0.74948   1
 -16   0  -2 1.43566 0.38841   4
 -16   0   2 1.34633 0.46492   4
  17   0  -2 2.42256 0.35084   6
  17   0   2 1.82176 0.48534   6
 -17   0   2 3.19369 0.88672   1
 -17   0  -2 3.55623 0.83827   1
 -17   0  -2 3.11787 0.50470   4
 -17   0   2 2.44269 0.53262   4
  18   0   2 0.15041 0.47754   6
  18   0  -2 0.44703 0.29671   6
 -18   0  -2 0.14372 0.43558   4
 -18   0   2 0.50638 0.52689   4
 -18   0  -2-0.51454 0.73415   1
 -18   0   2-0.10730 0.78418   1
  19   0  -2 3.92592 0.41975   6
  19   0   2 4.21347 0.62782   6
 -19   0   2 4.35206 0.32925   5
 -19   0  -2 3.37240 0.57334   4
 -19   0   2 4.76111 0.64084   4
 -19   0  -2 4.22396 0.99473   1
 -19   0   2 3.34109 0.98610   1
  20   0   2 0.48120 0.50406   6
 -20   0  -2 0.05401 0.49751   4
 -20   0   2 0.37624 0.59765   4
 -20   0  -2-0.21813 0.83415   1
 -20   0   2 0.34662 0.89495   1
 -20   0   2 0.88357 0.24136   5
  21   0   2 35.8166 1.85248   6
 -21   0  -2 37.3274 2.24519   1
 -21   0   2 33.8763 2.23492   1
 -21   0   2 35.3108 1.93398   4
 -21   0  -2 34.4094 1.85430   4
  22   0   2 2.39365 0.62260   6
 -22   0  -2 3.14337 0.99471   1
 -22   0   2 4.20589 1.08494   1
 -22   0  -2 2.89717 0.67325   4
 -22   0   2 2.39786 0.65509   4
 -23   0   2 76.0725 3.61709   4
 -23   0  -2 71.7279 3.92116   1
 -23   0   2 75.4471 3.99403   1
 -23   0  -2 79.3096 3.57330   4
 -24   0  -2 3.09150 1.05895   1
 -24   0   2 1.04956 1.04733   1
 -24   0  -2 0.44447 0.70124   4
 -24   0   2 2.49084 0.78099   4
 -25   0   2 24.9219 1.55597   4
 -25   0  -2 20.4912 1.44677   4
 -25   0  -2 25.6563 1.92474   1
 -25   0   2 21.7501 1.90287   1
 -26   0  -2 0.20024 0.75096   4
 -26   0   2 1.08752 0.84558   4
 -27   0   2 1.88504 0.88838   4
   0   0   3 0.05760 0.15909   2
   0   0  -3 0.05364 0.19304   2
   0   0  -3-0.01280 0.16757   3
   0   0   3 0.20355 0.17975   3
   0   0  -3 0.34632 0.18245   6
  -1   0  -3 0.05379 0.20001   2
   1   0  -3 0.21387 0.20919   2
  -1   0   3 0.15843 0.16771   2
   1   0   3 0.05757 0.17491   2
   1   0   3-0.05727 0.16233   6
   1   0  -3 0.00903 0.14914   6
  -1   0  -3 0.18573 0.19094   6
   1   0  -3 0.02633 0.18714   3
   1   0   3 0.23748 0.17169   3
  -1   0   3 0.08245 0.18121   3
   2   0  -3-0.01506 0.20892   4
   2   0   3 0.12980 0.16155   2
   2   0  -3 0.17306 0.20179   2
   2   0   3 0.21655 0.19537   6
  -2   0  -3 0.16895 0.20857   6
  -2   0   3 0.14124 0.11871   6
   2   0  -3-0.43945 0.18106   3
   3   0   3-0.07605 0.18893   6
  -3   0  -3 0.22622 0.23175   6
   3   0  -3 0.18511 0.19166   2
   3   0   3-0.02879 0.17129   2
  -3   0   3 0.23171 0.18291   4
   3   0  -3 0.09669 0.20042   4
  -3   0   3 0.00486 0.07668   6
   4   0  -3-0.10471 0.15322   2
  -4   0   3 0.04319 0.16761   2
   4   0   3-0.04322 0.15475   2
  -4   0  -3 0.05321 0.16435   2
   4   0  -3-0.20031 0.22174   1
   4   0  -3 0.05242 0.18060   4
  -4   0   3 0.41961 0.19602   4
   4   0   3 0.14997 0.19653   6
  -4   0  -3 0.15548 0.22584   6
  -5   0   3 0.27088 0.16160   2
  -5   0  -3-0.05274 0.16898   2
   5   0  -3-0.01289 0.13511   2
   5   0   3-0.07149 0.15086   2
   5   0  -3-0.02515 0.24989   1
   5   0  -3 0.07642 0.18743   4
   5   0   3-0.09526 0.20214   6
   6   0   3 0.26295 0.22319   6
   6   0  -3 0.02885 0.26303   1
  -6   0   3 0.06955 0.31608   1
   6   0   3-0.01416 0.15241   2
  -6   0   3 0.07040 0.15124   2
   6   0  -3 0.29308 0.22779   4
  -6   0  -3-0.23277 0.16395   2
   6   0  -3 0.06316 0.14977   2
   7   0   3 0.05754 0.22372   6
   7   0  -3-0.03359 0.32601   1
  -7   0   3 0.04038 0.36820   1
  -7   0   3 0.04130 0.14789   2
   7   0   3 0.12602 0.16781   2
   7   0  -3 0.02263 0.22260   4
  -7   0  -3 0.04973 0.15887   2
   7   0  -3 0.08564 0.14688   2
   8   0   3-0.06291 0.25556   6
  -8   0   3 0.56057 0.36018   1
   8   0  -3-0.07820 0.34443   1
   8   0   3-0.02743 0.15699   2
   8   0  -3-0.22181 0.23986   4
  -8   0  -3-0.05912 0.14513   2
   8   0  -3 0.17419 0.15132   2
   9   0  -3-0.37447 0.40420   1
  -9   0   3 0.21552 0.41544   1
  -9   0  -3-0.04469 0.14009   2
   9   0  -3 0.05442 0.13886   2
  -9   0   3 0.45086 0.25862   4
   9   0  -3 0.05297 0.23254   4
   9   0   3-0.20504 0.27119   6
  10   0   3-0.18419 0.26925   6
  10   0  -3-0.20156 0.27118   4
  10   0  -3 0.05792 0.45965   1
 -10   0   3-0.12311 0.44130   1
 -10   0   3 0.17487 0.24704   4
 -10   0  -3 0.12394 0.14090   2
  10   0  -3 0.28790 0.13059   2
 -11   0  -3-0.04621 0.13042   2
  11   0  -3 0.14629 0.12283   2
  11   0   3 0.15799 0.31472   6
  11   0  -3 0.19191 0.12583   6
 -11   0   3 0.03790 0.30319   4
 -11   0  -3 0.03077 0.27456   4
  11   0  -3 0.03091 0.28443   4
 -11   0   3-0.06940 0.48765   1
  11   0  -3 0.14417 0.57434   1
  12   0  -3 0.14238 0.10681   2
 -12   0  -3 0.12821 0.11299   2
  12   0  -3-0.43904 0.74532   1
 -12   0   3-0.38529 0.54422   1
 -12   0   3-0.20442 0.36130   4
 -12   0  -3 0.16195 0.28254   4
  12   0  -3-0.03333 0.30938   4
  12   0   3 0.21006 0.35785   6
  12   0  -3 0.03993 0.13999   6
 -13   0   3 0.25339 0.65401   1
 -13   0   3 0.13171 0.36077   4
  13   0  -3-0.21460 0.34439   4
 -13   0  -3 0.30979 0.32232   4
  13   0  -3 0.17296 0.16065   6
  13   0   3-0.13336 0.38388   6
 -14   0   3-0.09145 0.66521   1
 -14   0  -3 0.12647 0.95431   1
 -14   0   3 0.70650 0.42434   4
 -14   0  -3 0.40469 0.31680   4
  14   0  -3 0.29343 0.18723   6
  14   0   3-0.23483 0.37878   6
 -15   0  -3-0.24783 0.84366   1
 -15   0   3-0.39159 0.70180   1
 -15   0   3 0.05026 0.43693   4
 -15   0  -3 0.39328 0.36931   4
  15   0   3 0.14780 0.42402   6
  16   0   3-0.05142 0.44704   6
 -16   0   3 0.51959 0.67200   1
 -16   0  -3-0.12037 0.83275   1
 -16   0   3-0.42713 0.42201   4
 -16   0  -3 0.46025 0.40830   4
  17   0   3 0.48076 0.45380   6
 -17   0  -3 0.58557 0.89551   1
 -17   0   3 0.65621 0.79569   1
 -17   0   3 0.11328 0.49440   4
 -17   0  -3 0.62177 0.43835   4
  18   0   3 0.05547 0.51037   6
 -18   0  -3 0.46017 0.86419   1
 -18   0   3 1.37196 0.84335   1
 -18   0  -3-0.42728 0.45710   4
 -18   0   3-0.29901 0.54193   4
  19   0   3-0.17301 0.49967   6
 -19   0   3-0.35658 0.88486   1
 -19   0  -3 0.45670 0.87661   1
 -19   0   3-0.12582 0.57184   4
 -19   0  -3-0.10027 0.45436   4
  20   0   3 0.47652 0.58768   6
 -20   0  -3 0.11485 0.85911   1
 -20   0   3 0.86234 0.90470   1
 -20   0  -3 0.89635 0.50248   4
 -20   0   3-0.06586 0.60799   4
  21   0   3 0.06072 0.56851   6
 -21   0   3-0.38180 0.99368   1
 -21   0  -3-0.35134 0.81870   1
 -21   0   3-0.27484 0.61109   4
 -21   0  -3 0.16690 0.56679   4
  22   0   3-0.06171 0.61944   6
 -22   0  -3 1.20308 0.96990   1
 -22   0   3-0.13117 1.01989   1
 -22   0   3-0.21489 0.67641   4
 -22   0  -3-0.11591 0.59040   4
  23   0   3 0.49967 0.64264   6
 -23   0   3-0.94610 1.09393   1
 -23   0  -3 0.61856 1.02792   1
 -23   0   3 0.29725 0.66111   4
 -23   0  -3 0.78032 0.61319   4
 -24   0   3 0.55409 1.15096   1
 -24   0  -3-0.38072 1.05830   1
 -24   0   3 0.84810 0.77604   4
 -24   0  -3 0.43295 0.67463   4
 -25   0  -3 0.51907 1.08604   1
 -25   0   3-0.70885 1.20762   1
 -25   0  -3-0.44383 0.69444   4
 -25   0   3-0.39539 0.80573   4
 -26   0   3 0.56289 0.79912   4
 -26   0  -3-0.06442 0.72154   4
 -27   0   3-0.08131 0.89225   4
   0   0  -4 1617.93 67.2851   2
   0   0   4 1668.55 67.2996   2
   0   0  -4 1597.74 67.2660   6
   0   0  -4 1649.50 67.2826   3
   0   0   4 1653.57 67.2901   3
  -1   0   4 83.0979 3.44541   2
  -1   0  -4 76.6652 3.42778   2
   1   0  -4 79.9537 3.43218   2
   1   0   4 81.4753 3.43940   2
  -1   0   4 79.6378 3.42977   3
   1   0  -4 83.0001 3.42939   3
  -1   0  -4 80.8978 3.42522   6
   2   0   4 11.7447 0.70034   6
  -2   0  -4 14.8156 0.71319   6
   2   0   4 13.3514 0.69307   2
   2   0  -4 13.5849 0.69586   2
   2   0  -4 13.8054 0.71754   4
  -2   0   4 13.4792 0.64748   6
  -2   0   4 14.5461 0.70163   3
   2   0  -4 13.8837 0.69284   3
  -3   0   4 2.01134 0.17623   6
   3   0   4 2.30920 0.28697   6
  -3   0  -4 1.98352 0.29040   6
   3   0  -4 2.15820 0.27023   2
   3   0   4 2.28026 0.25689   2
   3   0  -4 2.02659 0.27707   4
   3   0  -4 1.86587 0.25104   3
  -4   0  -4 72.5073 3.21886   6
   4   0   4 81.2784 3.24882   6
  -4   0  -4 79.5183 3.19741   2
   4   0  -4 77.0593 3.18940   2
   4   0   4 78.1786 3.20398   2
  -4   0   4 70.9579 3.19842   2
  -4   0   4 74.5512 3.22784   4
   4   0  -4 73.5049 3.21928   4
  -4   0   4 72.2100 3.11197   6
  -5   0  -4 0.50729 0.21680   2
  -5   0   4 0.21300 0.18680   2
   5   0   4 0.27125 0.19916   2
   5   0  -4 0.23942 0.17077   2
   5   0  -4 0.22546 0.27233   1
   5   0  -4 0.35829 0.22565   4
   5   0   4 0.16956 0.26862   6
   6   0   4 6.55639 0.50345   6
  -6   0   4 7.73985 0.43803   2
   6   0   4 7.13966 0.44067   2
   6   0  -4 6.24295 0.40208   2
  -6   0  -4 6.56615 0.42619   2
   6   0  -4 7.07999 0.47117   4
   6   0  -4 7.32143 0.53538   1
  -7   0  -4 0.15259 0.21180   2
   7   0  -4 0.08309 0.16961   2
   7   0   4 0.21027 0.18583   2
  -7   0   4 0.53192 0.20959   2
   7   0   4 0.23331 0.27507   6
   7   0  -4 0.48653 0.26359   4
   7   0  -4 0.24018 0.30533   1
   8   0  -4 0.03215 0.17497   2
  -8   0  -4 0.01640 0.18587   2
   8   0   4 0.18099 0.26949   6
   8   0  -4-0.15368 0.33734   1
   8   0  -4 0.32745 0.24730   4
   8   0   4-0.01887 0.20266   2
  -8   0   4 0.16740 0.19271   2
  -9   0  -4 7.48548 0.43444   2
   9   0  -4 7.42635 0.42359   2
   9   0  -4 7.78339 0.61975   1
   9   0   4 7.07682 0.57252   6
  -9   0   4 6.57778 0.53026   4
   9   0  -4 7.43148 0.51712   4
   9   0   4 7.56507 0.44981   2
 -10   0   4 617.505 29.0370   1
  10   0  -4 670.404 28.9774   1
  10   0   4 721.835 28.9413   6
 -10   0   4 735.359 28.9209   4
  10   0  -4 709.005 28.8663   4
 -10   0  -4 701.491 28.7595   2
  10   0  -4 695.138 28.7556   2
 -11   0   4 23.5355 1.45901   1
  11   0  -4 25.9557 1.43241   1
  11   0   4 23.7167 1.29191   6
 -11   0   4 25.8102 1.28758   4
  11   0  -4 23.4206 1.22541   4
  11   0  -4 24.0155 1.08751   2
 -11   0  -4 23.9637 1.09110   2
  12   0   4 11.5309 0.77550   6
 -12   0   4 10.4411 0.75699   4
  12   0  -4 11.9110 0.71708   4
 -12   0  -4 10.7823 0.54023   2
  12   0  -4 10.1652 0.52838   2
  12   0  -4 11.7093 0.99839   1
 -12   0   4 7.75961 0.92694   1
 -13   0  -4 5.34426 0.32570   2
  13   0  -4 5.31381 0.31529   2
 -13   0   4 3.67697 0.82851   1
 -13   0   4 6.12260 0.59947   4
 -13   0  -4 5.55463 0.51318   4
  13   0   4 6.19062 0.59954   6
 -14   0   4 31.5606 1.56984   4
 -14   0  -4 30.6980 1.48298   4
  14   0   4 33.8642 1.60222   6
  15   0   4 5.19303 0.62725   6
 -15   0  -4 6.36711 0.55290   4
 -15   0   4 4.96417 0.61757   4
 -15   0   4 2.17208 0.77027   1
 -15   0  -4 1.46097 1.02944   1
  16   0   4 24.4140 1.30419   6
 -16   0  -4 24.8428 1.21075   4
 -16   0  -4 19.3981 1.77381   1
 -16   0   4 12.2799 1.43727   1
 -16   0   4 21.0002 1.28717   4
  17   0   4 7.91009 0.75934   6
 -17   0  -4 8.68631 0.69882   4
 -17   0   4 7.22342 0.76335   4
 -17   0  -4 9.81993 1.34461   1
 -17   0   4 5.38955 1.02474   1
  18   0   4 41.4810 2.07542   6
 -18   0  -4 40.5634 1.97774   4
 -18   0  -4 44.4355 2.60547   1
 -18   0   4 31.2687 2.36323   1
 -18   0   4 40.8498 2.08051   4
  19   0   4 3.16668 0.66585   6
 -19   0  -4 3.72914 0.57909   4
 -19   0   4 3.71988 0.70651   4
 -19   0   4 1.53910 0.98594   1
 -19   0  -4 3.79268 1.07938   1
  20   0   4 77.5504 3.58652   6
 -20   0  -4 77.0658 3.49282   4
 -20   0   4 69.6656 3.97224   1
 -20   0  -4 79.4681 4.00615   1
 -20   0   4 76.4108 3.60761   4
  21   0   4-0.06694 0.63229   6
 -21   0  -4 0.88389 0.88736   1
 -21   0   4 0.41106 1.05208   1
 -21   0  -4-0.05445 0.53426   4
 -21   0   4 1.16634 0.70008   4
  22   0   4 0.54378 0.65285   6
 -22   0   4-0.70340 1.16886   1
 -22   0  -4-0.12667 1.00535   1
 -22   0   4 0.37851 0.72506   4
 -22   0  -4 0.74005 0.58296   4
  23   0   4 0.06854 0.67233   6
 -23   0  -4 0.38568 0.97003   1
 -23   0  -4 0.05885 0.57274   4
 -23   0   4-0.46869 0.72928   4
 -24   0  -4 2.62497 1.14284   1
 -24   0   4 1.92701 0.82846   4
 -24   0  -4 1.02938 0.66349   4
 -25   0   4-0.24599 0.81492   4
 -25   0  -4 0.13382 1.10781   1
 -25   0  -4-0.55608 0.68379   4
 -26   0   4 31.9148 1.97003   4
 -27   0   4 8.49835 1.15989   4
   0   0   5-0.04609 0.22010   3
   0   0  -5 0.10873 0.23913   2
   0   0   5 0.17310 0.21855   2
   1   0  -5 0.10843 0.24775   2
  -1   0   5-0.22250 0.22679   2
   1   0   5 0.14829 0.20310   2
  -1   0  -5 0.30499 0.24743   2
  -1   0   5 0.28988 0.18326   6
  -1   0   5 0.20851 0.20344   3
   1   0  -5-0.16994 0.22969   3
   2   0  -5 0.23063 0.25729   4
   2   0   5-0.19755 0.19361   2
   2   0  -5 0.10804 0.24396   2
  -2   0   5 0.07891 0.16692   6
   2   0  -5 0.17403 0.23316   3
  -2   0   5 0.04693 0.20670   3
  -3   0   5-0.07901 0.15072   6
   3   0  -5 0.15055 0.24992   2
   3   0   5 0.07395 0.22339   2
   3   0   5 0.11104 0.23063   6
   3   0  -5-0.12117 0.24986   4
   3   0  -5 0.20352 0.24606   3
   4   0   5-0.03026 0.25231   6
   4   0  -5 0.32027 0.24060   2
  -4   0   5 0.17298 0.20830   2
  -4   0  -5 0.04338 0.24585   2
   4   0   5 0.02464 0.21917   2
   4   0  -5-0.02506 0.26804   4
  -4   0   5 0.04107 0.13422   6
   5   0   5 0.16392 0.23845   6
  -5   0   5-0.12289 0.22205   2
  -5   0  -5 0.21648 0.22268   2
   5   0  -5 0.40350 0.23451   2
   5   0   5 0.07364 0.21901   2
  -5   0   5-0.06170 0.25815   4
   5   0  -5-0.02625 0.29575   4
  -5   0   5 0.00716 0.09604   6
   6   0   5 0.38925 0.28421   6
   6   0  -5 0.13559 0.33169   1
   6   0  -5 0.02105 0.20704   2
   6   0   5 0.29320 0.24408   2
  -6   0   5-0.07354 0.20593   2
   6   0  -5 0.13601 0.25619   4
  -6   0  -5 0.10722 0.23436   2
   7   0   5-0.03817 0.27231   6
   7   0  -5-0.21789 0.31570   1
  -7   0   5 0.02430 0.21950   2
   7   0   5 0.07312 0.23402   2
   7   0  -5 0.02868 0.26622   4
  -7   0  -5-0.08472 0.23771   2
   7   0  -5 0.02075 0.19537   2
   8   0   5 0.12305 0.32419   6
   8   0  -5-0.27866 0.37058   1
  -8   0   5 0.11982 0.23568   2
   8   0   5 0.02417 0.21768   2
   8   0  -5-0.06047 0.26018   4
   8   0  -5-0.12235 0.19687   2
  -8   0  -5 0.08284 0.22294   2
   9   0   5-0.21882 0.32729   6
   9   0  -5 0.56415 0.37977   1
  -9   0   5 0.21137 0.22798   2
   9   0   5 0.14306 0.22770   2
   9   0  -5 0.09540 0.26226   4
   9   0  -5-0.13862 0.19731   2
  -9   0  -5 0.10072 0.22699   2
  10   0   5-0.14001 0.34585   6
  10   0  -5-0.14496 0.42285   1
  10   0   5-0.07029 0.23519   2
 -10   0   5 0.17397 0.33817   4
  10   0  -5-0.20054 0.30566   4
 -10   0  -5 0.19497 0.21573   2
  10   0  -5 0.11471 0.19851   2
  11   0  -5-0.05384 0.44238   1
 -11   0   5 0.04640 0.36971   4
  11   0  -5-0.21079 0.30844   4
  11   0  -5-0.01828 0.19422   2
 -11   0  -5 0.03725 0.21071   2
  11   0   5 0.19756 0.33808   6
 -12   0   5 0.04932 0.39610   4
 -12   0  -5 0.15787 0.21275   2
  12   0  -5 0.05133 0.20359   2
  12   0   5-0.57371 0.37934   6
 -13   0   5 0.10422 0.43452   4
  13   0  -5-0.01570 0.19532   2
 -13   0  -5-0.14667 0.21518   2
  13   0   5 0.16399 0.43032   6
 -14   0   5-0.16561 0.47674   4
 -14   0  -5 0.23264 0.21085   2
  14   0  -5 0.13827 0.17814   2
  14   0   5 0.28732 0.46866   6
  15   0  -5-0.06585 0.16343   2
 -15   0  -5 0.25048 0.19139   2
 -15   0   5-0.11655 0.46796   4
 -15   0  -5 0.16908 0.39463   4
  15   0   5-0.24056 0.48107   6
 -16   0   5-0.18489 0.52676   4
 -16   0  -5 0.48231 0.40098   4
  16   0   5-0.43751 0.50777   6
 -17   0  -5-1.33483 1.22510   1
 -17   0   5-0.12933 0.53922   4
 -17   0  -5 1.37735 0.47117   4
  17   0   5-0.58250 0.56081   6
 -18   0  -5-0.80097 1.23001   1
 -18   0   5 0.06779 0.56956   4
 -18   0  -5 1.00573 0.47616   4
  18   0   5 0.13373 0.54548   6
  19   0   5-0.06911 0.59073   6
 -19   0  -5-0.46044 1.16317   1
 -19   0  -5-0.29900 0.48629   4
 -19   0   5 1.06369 0.63668   4
  20   0   5 0.42756 0.60914   6
 -20   0  -5-1.61396 1.11686   1
 -20   0  -5-0.62335 0.52413   4
 -20   0   5 0.44287 0.66484   4
  21   0   5-0.29220 0.64772   6
 -21   0  -5 0.05433 0.54684   4
 -21   0   5 1.07206 0.71913   4
 -21   0  -5 1.13432 1.07933   1
  22   0   5 0.07423 0.68493   6
 -22   0  -5-0.55964 0.57153   4
 -22   0  -5 0.82904 1.13953   1
 -22   0   5 0.07908 0.71221   4
  23   0   5-0.59928 0.75413   6
 -23   0  -5-0.57919 0.62518   4
 -23   0  -5 0.54626 1.05318   1
 -23   0   5-0.81520 0.82468   4
  24   0   5 0.90525 0.74811   6
 -24   0   5 0.41729 0.79514   4
 -24   0  -5 0.95755 1.12003   1
 -24   0  -5 0.35651 0.67787   4
 -25   0   5 0.08511 0.82840   4
 -25   0  -5 0.83041 1.16654   1
 -25   0  -5 0.12101 0.64997   4
 -26   0   5 0.77871 0.95196   4
 -27   0   5-0.26207 0.92392   4
   0   0   6 1.52441 0.25306   6
   0   0  -6 1.18434 0.30850   2
   0   0   6 1.23153 0.26337   2
  -1   0  -6 17.6488 0.88829   2
  -1   0   6 16.2966 0.89242   2
   1   0  -6 17.5686 0.89209   2
   1   0   6 16.6007 0.89795   2
  -1   0   6 16.8213 0.85394   6
   1   0  -6 16.5845 0.87325   3
  -1   0   6 16.9389 0.88909   3
   2   0  -6 0.45654 0.29002   4
   2   0  -6 1.02185 0.29781   2
   2   0   6 1.26187 0.27474   2
   2   0  -6 0.35931 0.26818   3
  -2   0   6 0.90382 0.24491   3
  -2   0   6 0.52207 0.20968   6
   3   0  -6 53.9336 2.44965   4
  -3   0   6 55.4781 2.37332   6
   3   0   6 55.8700 2.45890   2
   3   0  -6 55.3744 2.43232   2
   3   0  -6 54.0257 2.43846   3
   4   0  -6 75.0071 3.11895   4
   4   0  -6 71.2637 3.08000   2
  -4   0  -6 71.8488 3.08705   2
  -4   0   6 66.6521 3.09756   2
   4   0   6 71.6030 3.10774   2
  -4   0   6 71.2062 3.00479   6
   4   0   6 68.3820 3.12992   6
   4   0  -6 70.2058 3.09260   3
   5   0  -6 924.492 38.2096   4
   5   0   6 974.782 38.2584   6
  -5   0   6 920.940 38.0815   6
  -5   0  -6 927.233 38.1763   2
   5   0  -6 891.828 38.1714   2
  -5   0   6 928.858 38.2040   2
   5   0   6 933.213 38.2054   2
  -6   0   6 53.0823 2.25395   6
   6   0   6 52.0181 2.46556   6
  -6   0  -6 55.1635 2.37936   2
   6   0   6 54.4142 2.39737   2
  -6   0   6 53.5088 2.39768   2
   6   0  -6 54.0199 2.37309   2
   6   0  -6 54.5546 2.41874   4
   6   0  -6 52.9383 2.45253   1
   7   0  -6 21.0324 0.90567   5
  -7   0   6 21.5755 1.07089   2
   7   0   6 21.1559 1.07186   2
  -7   0  -6 20.7199 1.04482   2
   7   0  -6 20.3506 1.03582   2
   7   0   6 20.5364 1.13930   6
   7   0  -6 22.3369 1.10789   4
   7   0  -6 21.6799 1.14444   1
   8   0  -6 6.77674 0.58928   1
  -8   0  -6 7.08700 0.48202   2
   8   0  -6 7.49728 0.48076   2
   8   0   6 7.11529 0.51267   2
   8   0   6 8.07118 0.62126   6
   8   0  -6 7.77426 0.55563   4
   8   0  -6 6.81296 0.52176   3
  -8   0   6 6.65843 0.50852   2
   9   0  -6 62.4395 2.82454   1
   9   0   6 61.0578 2.83012   6
   9   0  -6 61.1096 2.67919   2
  -9   0  -6 61.0259 2.68178   2
   9   0  -6 60.8308 2.74855   4
   9   0   6 62.4463 2.71833   2
  -9   0   6 60.6920 2.70889   2
 -10   0  -6 0.45021 0.25573   2
  10   0  -6 0.46612 0.24099   2
  10   0   6 0.62069 0.39923   6
 -10   0   6 0.52575 0.37974   4
  10   0  -6 0.48580 0.40695   1
  10   0  -6 0.83408 0.35528   4
  10   0   6 0.28878 0.27940   2
 -10   0   6 0.22766 0.25456   2
  11   0  -6 20.1170 1.00792   2
 -11   0  -6 20.8047 1.02073   2
 -11   0   6 21.7789 1.19789   4
  11   0   6 20.7768 1.21200   6
 -12   0  -6 13.7376 0.72429   2
  12   0  -6 12.5473 0.70459   2
 -12   0   6 14.2389 0.94841   4
  12   0   6 13.0540 0.93668   6
 -13   0  -6 33.7902 1.50694   2
  13   0  -6 32.9151 1.49864   2
 -13   0   6 31.2414 1.72560   4
  13   0   6 32.8141 1.75693   6
  14   0  -6 9.82706 0.57673   2
 -14   0  -6 10.8481 0.59593   2
 -14   0   6 11.3295 0.87905   4
  14   0   6 10.4203 0.89042   6
 -15   0  -6 226.167 9.24265   2
  15   0  -6 219.438 9.23426   2
 -15   0   6 213.070 9.52433   4
  15   0   6 228.195 9.56484   6
 -16   0   6 16.7007 1.09984   4
 -16   0  -6 14.4040 0.71792   2
  16   0  -6 14.2037 0.70771   2
 -16   0  -6 17.0436 0.98308   4
  16   0   6 12.7829 1.07987   6
  17   0   6 4.93322 0.75637   6
 -17   0   6 5.71384 0.75774   4
 -17   0  -6 4.84132 0.62017   4
 -18   0   6 1.43563 0.61248   4
  18   0   6 1.52537 0.63033   6
 -18   0  -6 1.29352 1.37080   1
 -18   0  -6 1.61759 0.52448   4
 -19   0   6 5.83693 0.82690   4
  19   0   6 4.71924 0.80867   6
 -19   0  -6 6.98034 0.70589   4
 -19   0  -6 4.27236 1.47135   1
  20   0   6 0.38576 0.70581   6
 -20   0  -6 0.15686 0.51725   4
 -20   0  -6 1.86704 1.31986   1
 -20   0   6 0.69813 0.72022   4
  21   0   6 22.0993 1.48649   6
 -21   0  -6 19.8428 1.29945   4
 -21   0  -6 23.8350 2.07093   1
 -21   0   6 23.7448 1.50616   4
  22   0   6 14.8161 1.21484   6
 -22   0  -6 13.5641 1.03215   4
 -22   0  -6 12.6365 1.60478   1
 -22   0   6 14.1473 1.22552   4
  23   0   6 60.1769 3.06313   6
 -23   0  -6 59.7909 2.88824   4
 -23   0  -6 60.0156 3.48198   1
 -23   0   6 62.1932 3.09428   4
  24   0   6 0.08165 0.79266   6
 -24   0   6-0.17438 0.84641   4
 -24   0  -6-0.57843 1.14765   1
 -24   0  -6 1.22668 0.71944   4
 -25   0   6 16.9419 1.43046   4
 -26   0   6 1.25613 0.92433   4
   0   0   7 0.08862 0.23726   6
   0   0   7 0.10650 0.29604   2
   0   0  -7 0.17775 0.31894   2
  -1   0   7-0.06543 0.26171   3
   1   0  -7-0.11546 0.28091   3
   1   0   7-0.16042 0.24632   6
  -1   0   7 0.10811 0.23807   6
  -1   0   7-0.21301 0.26309   2
  -1   0  -7 0.23713 0.29229   2
   1   0   7 0.10644 0.27703   2
   1   0  -7 0.26615 0.29462   2
   2   0  -7 0.02946 0.29650   2
   2   0   7 0.21276 0.25668   2
  -2   0   7 0.09735 0.22983   6
   2   0  -7-0.08889 0.28836   3
  -2   0   7-0.13239 0.25949   3
   3   0  -7-0.03166 0.30900   4
  -3   0   7 0.19419 0.22462   6
   3   0  -7 0.03028 0.30090   3
   3   0  -7 0.35272 0.30022   2
   3   0   7 0.03541 0.27883   2
  -4   0   7-0.09297 0.19351   6
  -4   0  -7-0.14817 0.29146   2
   4   0   7 0.03530 0.26035   2
   4   0  -7 0.14661 0.30304   2
  -4   0   7 0.10623 0.27419   2
   4   0  -7-0.22993 0.31193   4
   4   0  -7 0.50284 0.32249   3
   5   0  -7 0.05827 0.27200   2
  -5   0   7 0.24773 0.26821   2
   5   0   7-0.07054 0.28654   2
  -5   0  -7 0.08855 0.29630   2
   5   0   7 0.21303 0.31574   6
   5   0  -7-0.03365 0.33007   4
  -5   0   7-0.01545 0.16416   6
  -6   0   7 0.01195 0.14539   6
   6   0   7 0.21106 0.27916   2
  -6   0   7 0.17692 0.27051   2
   6   0  -7-0.05790 0.28548   2
  -6   0  -7 0.08818 0.29059   2
   6   0  -7-0.10405 0.33845   4
   6   0   7-0.36282 0.32351   6
   7   0   7 0.14435 0.34997   6
   7   0  -7-0.43163 0.29950   2
  -7   0  -7 0.32205 0.29020   2
  -7   0   7 0.03521 0.27830   2
   7   0   7 0.24600 0.29515   2
   7   0  -7 0.10653 0.31682   4
   7   0  -7 0.17463 0.37315   1
   8   0  -7-0.31572 0.38946   1
   8   0  -7 0.07291 0.08188   5
   8   0   7-0.45889 0.38301   6
   8   0  -7 0.43192 0.31807   3
   8   0   7 0.14007 0.28449   2
  -8   0   7 0.21000 0.30018   2
   8   0  -7 0.18366 0.31718   4
  -8   0  -7-0.20164 0.28698   2
   8   0  -7-0.14209 0.28527   2
   9   0  -7 0.26039 0.31574   3
   9   0   7-0.06945 0.29577   2
  -9   0   7-0.06936 0.30844   2
   9   0   7-0.21545 0.38423   6
  -9   0  -7-0.08522 0.27202   2
   9   0  -7-0.19531 0.24973   2
   9   0  -7 0.28465 0.39844   1
  10   0   7-0.39704 0.39651   6
 -10   0   7 0.03415 0.31322   2
  10   0   7 0.37965 0.31277   2
  10   0  -7-0.08224 0.27311   2
 -10   0  -7 0.08338 0.28519   2
  10   0  -7-0.19238 0.33448   3
  11   0  -7-0.05352 0.27064   2
 -11   0  -7-0.32612 0.30684   2
 -11   0   7 0.55307 0.43716   4
  11   0   7-0.17888 0.42534   6
  12   0  -7-0.25978 0.27597   2
 -12   0  -7 0.26390 0.29618   2
  12   0   7 0.12476 0.52204   6
 -12   0   7-0.17441 0.45015   4
 -13   0  -7 0.30435 0.30123   2
  13   0  -7 0.02482 0.26542   2
  13   0   7-0.52181 0.50927   6
 -13   0   7-0.12211 0.45453   4
 -14   0  -7-0.31262 0.28967   2
  14   0  -7 0.21119 0.26545   2
  14   0   7 0.27240 0.49531   6
 -14   0   7 0.19180 0.52921   4
  15   0  -7 0.15126 0.26302   2
 -15   0  -7-0.04475 0.27831   2
  15   0   7 0.14198 0.50643   6
 -15   0   7 0.53537 0.53952   4
 -16   0  -7 0.26193 0.27288   2
  16   0   7-0.44071 0.56154   6
 -16   0   7-0.06996 0.56836   4
  17   0   7 0.45629 0.62724   6
 -17   0  -7 0.29353 0.26300   2
 -17   0   7-0.14599 0.62823   4
 -17   0  -7 0.04986 0.46954   4
 -18   0   7 0.15187 0.61985   4
  18   0   7 1.41104 0.67059   6
 -18   0  -7 0.60578 0.50496   4
 -19   0   7-0.94717 0.73477   4
 -19   0  -7 0.20043 1.43680   1
  19   0   7 1.29189 0.74727   6
 -19   0  -7-0.25859 0.50470   4
 -20   0   7 0.08174 0.72464   4
 -20   0  -7 0.58344 1.51847   1
  20   0   7-0.16600 0.69711   6
 -20   0  -7 0.26453 0.55320   4
 -21   0  -7-0.18465 1.41161   1
 -21   0  -7 0.48756 0.58956   4
  21   0   7 0.59657 0.74588   6
 -21   0   7-0.25328 0.72665   4
 -22   0  -7 1.20141 1.37830   1
 -22   0  -7 0.05526 0.55894   4
  22   0   7-0.26086 0.76846   6
 -22   0   7 0.86778 0.83329   4
 -23   0  -7 0.81540 1.23594   1
 -23   0  -7-0.22697 0.61615   4
  23   0   7 0.26326 0.80011   6
 -23   0   7-0.88830 0.80007   4
 -24   0  -7 1.40499 1.30169   1
 -24   0   7 0.18118 0.85789   4
 -24   0  -7-0.17185 0.65437   4
  24   0   7-0.08821 0.85395   6
   0   0   8 680.007 29.3414   6
   0   0   8 730.584 29.3980   2
   0   0  -8 721.252 29.3494   2
  -1   0   8 52.2475 2.23480   6
   1   0   8 49.9923 2.26145   6
   1   0  -8 47.8145 2.24391   2
  -1   0   8 47.4794 2.27512   2
   1   0   8 52.1874 2.30101   2
  -1   0  -8 45.5926 2.23416   2
   2   0   8 15.0935 0.92739   6
  -2   0   8 16.6038 0.88032   6
  -2   0   8 17.4838 0.94149   3
   2   0  -8 16.0257 0.91080   3
   2   0  -8 16.1579 0.92270   2
   2   0   8 17.3685 0.95368   2
  -3   0   8 7.75633 0.52642   6
   3   0   8 9.90555 0.64945   2
   3   0  -8 8.43839 0.59561   2
   3   0   8 7.43395 0.59992   3
   3   0  -8 8.23193 0.59380   3
   4   0  -8 12.0777 0.80128   4
   4   0  -8 12.3760 0.77839   2
  -4   0  -8 14.3702 0.79704   2
   4   0   8 13.4548 0.81515   2
  -4   0   8 11.5146 0.78003   2
  -4   0   8 14.0212 0.70591   6
   4   0   8 13.5209 0.80174   3
   4   0  -8 12.8909 0.79679   3
   5   0  -8 0.19768 0.32874   2
  -5   0  -8 0.89932 0.36134   2
  -5   0   8 0.76398 0.22665   6
  -5   0   8 0.04096 0.29422   2
   5   0   8 0.12251 0.31671   2
   5   0  -8 0.11155 0.34760   4
   5   0   8 0.75755 0.31635   3
  -6   0   8 0.57885 0.18632   6
   6   0   8-0.10085 0.34545   6
   6   0   8 0.53116 0.32713   2
  -6   0   8 0.49127 0.32127   2
   6   0  -8 0.49787 0.37889   4
  -6   0  -8-0.03325 0.32132   2
   6   0  -8 0.03273 0.30231   2
  -7   0   8 0.18979 0.15743   6
   7   0   8 0.37334 0.38238   6
   7   0  -8 0.04826 0.37377   1
   7   0   8-0.04072 0.31403   2
  -7   0   8 0.04080 0.31865   2
   7   0  -8 0.23477 0.35465   4
   7   0  -8 0.26100 0.30465   2
  -7   0  -8 0.13212 0.32407   2
   8   0   8 0.05622 0.41284   6
   8   0  -8 0.18044 0.13529   5
   8   0  -8-0.09829 0.42154   1
   8   0  -8 0.12887 0.32346   2
  -8   0  -8 0.42409 0.33799   2
   8   0  -8 0.11957 0.35340   3
   8   0   8 0.32472 0.36105   2
  -8   0   8-0.20312 0.32882   2
   9   0   8 20.5560 1.21357   6
  -9   0   8 19.7090 1.08709   2
   9   0   8 19.7224 1.08868   2
  -9   0  -8 18.7056 1.04239   2
   9   0  -8 19.9048 1.04117   2
  10   0   8 426.064 17.7517   6
 -10   0   8 422.871 17.6047   2
  10   0   8 411.433 17.5985   2
 -10   0  -8 424.537 17.5487   2
  10   0  -8 425.845 17.5477   2
  11   0   8 43.7110 2.27070   6
 -11   0  -8 45.0444 2.06501   2
  11   0  -8 44.7753 2.05324   2
  11   0   8 45.1960 2.10879   2
 -12   0  -8 9.25091 0.61868   2
  12   0  -8 8.07947 0.58550   2
  12   0   8 8.90701 0.82502   6
 -12   0   8 9.41639 0.81132   4
 -13   0  -8 3.15686 0.41899   2
  13   0  -8 2.61496 0.38482   2
  13   0   8 1.97591 0.62148   6
 -13   0   8 2.69304 0.61448   4
 -14   0  -8 18.0458 0.93216   2
  14   0  -8 15.9818 0.90109   2
  14   0   8 17.1172 1.19910   6
 -14   0   8 17.3858 1.17518   4
 -15   0  -8 1.93539 0.38149   2
  15   0   8 2.36559 0.65828   6
 -15   0   8 2.65167 0.63345   4
 -16   0  -8 11.8205 0.69865   2
  16   0   8 12.3951 1.06359   6
 -16   0   8 10.6043 1.00271   4
 -17   0  -8 14.8849 0.80612   2
 -17   0   8 16.6920 1.21616   4
  17   0   8 14.9084 1.20367   6
 -18   0   8 24.3114 1.57968   4
  18   0   8 24.4327 1.59624   6
 -18   0  -8 24.4842 1.39871   4
 -19   0   8 0.24986 0.69948   4
  19   0   8-0.43236 0.75422   6
 -19   0  -8-0.10606 0.53633   4
  20   0   8 70.1831 3.40961   6
 -20   0  -8 70.1911 3.17545   4
 -20   0  -8 54.0738 4.00680   1
 -20   0   8 68.3780 3.39373   4
  21   0   8 13.2250 1.28138   6
 -21   0  -8 13.4729 1.00116   4
 -21   0  -8 10.9325 1.96450   1
 -21   0   8 14.1337 1.27038   4
 -22   0  -8 1.72789 1.53751   1
  22   0   8 2.23164 0.90077   6
 -22   0  -8 1.60430 0.65421   4
 -23   0  -8-0.35958 1.36259   1
  23   0   8 0.93946 0.88216   6
 -23   0  -8-0.05613 0.62625   4
  24   0   8 1.13301 0.93701   6
  25   0   8-0.75668 0.91860   6
   0   0   9 0.30891 0.29774   6
   0   0  -9-0.03728 0.35407   2
   0   0   9-0.14031 0.33365   2
   1   0   9-0.29020 0.31693   6
  -1   0   9 0.35663 0.30587   6
   1   0   9-0.14028 0.32519   2
  -1   0   9 0.18703 0.33188   2
  -1   0  -9 0.18635 0.37225   2
   1   0  -9-0.44656 0.36696   2
   2   0   9-0.18695 0.36189   2
   2   0  -9 0.48188 0.33488   2
  -2   0   9-0.19731 0.29154   6
   2   0  -9 0.22080 0.33654   3
  -2   0   9 0.12906 0.31439   3
   2   0   9-0.44304 0.35439   6
   3   0   9-0.14134 0.36018   6
   3   0   9-0.04668 0.35221   2
  -3   0   9 0.17936 0.28470   6
   3   0  -9 0.49315 0.36823   3
   3   0   9 0.46498 0.34604   3
   3   0  -9-0.03696 0.33497   2
  -3   0  -9-0.26081 0.35876   2
   4   0  -9 0.11053 0.35473   2
  -4   0  -9-0.22284 0.34473   2
  -4   0   9 0.04672 0.33980   2
   4   0   9 0.14000 0.35522   2
  -4   0   9 0.13365 0.24297   6
   4   0  -9-0.35810 0.37996   4
   4   0  -9-0.31068 0.33760   3
   4   0   9 0.08536 0.32486   3
  -5   0   9 0.21293 0.22347   6
  -5   0  -9 0.37151 0.37667   2
   5   0  -9 0.18325 0.35292   2
   5   0  -9-0.07980 0.35601   3
   5   0   9-0.12982 0.34890   3
  -5   0   9-0.14005 0.37198   2
   5   0   9 0.42009 0.38212   2
  -6   0   9-0.16142 0.21771   6
   6   0   9 0.51196 0.40462   2
  -6   0   9 0.09318 0.34843   2
   6   0  -9-0.07300 0.34177   2
  -6   0  -9 0.44370 0.37762   2
   6   0   9 0.47878 0.36031   3
  -7   0   9-0.04651 0.36460   2
   7   0   9-0.09284 0.35791   2
   7   0   9 0.05843 0.41884   6
  -7   0  -9 0.07323 0.34868   2
   7   0  -9-0.10891 0.35330   2
  -7   0   9 0.04826 0.19545   6
   8   0  -9-0.10777 0.34688   2
  -8   0  -9-0.14503 0.36672   2
  -8   0   9-0.18519 0.37328   2
   8   0   9-0.09250 0.35815   2
   8   0   9-0.24563 0.45719   6
   9   0   9-0.50727 0.40356   2
  -9   0   9 0.04611 0.37891   2
   9   0  -9-0.03152 0.13826   5
  -9   0  -9-0.07174 0.36365   2
   9   0  -9 0.17776 0.36657   2
   9   0   9 0.44961 0.49524   6
  10   0  -9-0.21049 0.34683   2
 -10   0  -9 0.03541 0.36506   2
  10   0   9-0.06706 0.52574   6
  10   0   9 0.09171 0.39194   2
 -10   0   9 0.13717 0.40924   2
 -11   0  -9-0.31490 0.38320   2
  11   0  -9 0.44943 0.33832   2
  11   0   9-0.27937 0.50804   6
  11   0   9 0.86438 0.42356   2
  12   0   9-0.29137 0.54721   6
  12   0  -9-0.23759 0.33819   2
 -12   0  -9 0.03443 0.37303   2
  13   0   9 0.37938 0.54927   6
 -13   0  -9 0.16756 0.37009   2
  13   0  -9 0.09910 0.33743   2
  14   0   9 0.07889 0.58198   6
 -14   0  -9 0.12989 0.38226   2
  14   0  -9 0.12756 0.35289   2
  15   0   9 0.73489 0.65329   6
 -15   0  -9 0.18691 0.38512   2
  16   0   9-0.33701 0.67925   6
 -16   0  -9-0.02935 0.37275   2
  17   0   9-0.26046 0.66667   6
  18   0   9-1.51984 0.75876   6
 -19   0  -9-0.21871 0.58987   4
  19   0   9 0.27605 0.73603   6
 -20   0  -9 0.10977 0.60478   4
  20   0   9-0.28330 0.78740   6
 -21   0  -9 1.57097 1.77384   1
 -21   0  -9-0.27632 0.59489   4
  21   0   9 0.29087 0.84005   6
 -22   0  -9-1.48888 1.64691   1
 -22   0  -9-0.11171 0.64416   4
  22   0   9 0.59304 0.89295   6
  23   0   9 0.39969 0.95420   6
 -23   0  -9-0.79678 1.66094   1
 -23   0  -9-0.05570 0.65920   4
  24   0   9-0.30092 0.96848   6
  25   0   9-0.40167 0.94034   6
   0   0  10 0.10544 0.38891   2
   0   0  10 0.08595 0.35313   6
   1   0  10 6.27287 0.58864   2
  -1   0  10 4.37337 0.56167   2
  -1   0  10 5.53764 0.51949   6
   1   0  10 4.13890 0.52032   6
   2   0  10 0.68498 0.42332   2
   2   0  10-0.23704 0.38093   3
  -2   0  10 0.52872 0.38920   3
  -2   0  10 0.11137 0.31974   6
   2   0  10 0.78421 0.39687   6
   3   0  10 2.31830 0.49391   2
   3   0  10 2.94976 0.44871   3
  -3   0  10 3.09008 0.39434   6
   3   0  10 2.59766 0.49432   6
   4   0  10 77.4423 3.55430   2
  -4   0  10 78.2183 3.55776   2
   4   0  10 79.2839 3.53057   3
  -4   0  10 79.1633 3.42291   6
   4   0  10 76.3989 3.57957   6
   5   0  10 465.946 19.5944   2
  -5   0  10 478.986 19.6054   2
   5   0  10 465.558 19.5615   3
  -5   0  10 466.908 19.4379   6
   6   0  10 80.2792 3.61663   2
  -6   0  10 78.7169 3.60738   2
   6   0  10 75.7223 3.58176   3
  -6   0  10 81.5250 3.43283   6
   7   0  10 16.4027 1.07007   2
   7   0  10 17.0817 1.06986   3
  -7   0  10 17.9228 1.07537   2
  -7   0  10 17.6069 0.86202   6
  -8   0  10 3.69898 0.51745   2
   8   0  10 3.79717 0.54868   2
   8   0  10 3.12633 0.59101   6
   8   0  10 3.60328 0.52155   3
   9   0 -10 5.39090 0.32632   5
  -9   0  10 5.03282 0.61892   2
   9   0  10 6.07783 0.62937   2
   9   0  10 3.88155 0.63635   6
 -10   0  10 3.86810 0.55728   2
  10   0  10 3.97761 0.54099   2
  10   0  10 2.45581 0.64040   6
  11   0  10 1.05298 0.56664   6
  12   0  10 15.8876 1.19410   6
  13   0  10 0.89415 0.63834   6
  14   0  10 13.6317 1.13468   6
  15   0  10 164.284 7.32777   6
  16   0  10 35.3980 2.08136   6
  17   0  10 0.46094 0.76333   6
  18   0  10-0.09470 0.73633   6
 -19   0 -10 3.93978 0.70862   4
  19   0  10 2.92141 0.83624   6
 -20   0 -10 0.11271 0.56572   4
  20   0  10 0.20016 0.81616   6
  21   0  10 17.4294 1.45847   6
 -21   0 -10 14.7751 1.09542   4
  22   0  10 24.8606 1.79717   6
 -22   0 -10 21.0672 2.51643   1
 -22   0 -10 23.3485 1.41189   4
  23   0  10 28.3572 1.99575   6
  24   0  10 0.31788 0.99501   6
   0   0  11 0.38087 0.40442   6
   0   0  11 0.41175 0.47632   2
  -1   0  11-0.04445 0.39156   6
   1   0  11 0.20266 0.42099   6
  -1   0  11 0.35300 0.45176   2
   1   0  11 0.29433 0.45586   2
   2   0  11-0.42954 0.41593   6
  -2   0  11-0.37078 0.36075   6
   2   0  11 0.10451 0.42307   3
   2   0  11-0.41158 0.45544   2
   3   0  11 0.50986 0.42937   6
  -3   0  11 0.15200 0.35172   6
   3   0  11 0.36836 0.44825   3
   3   0  11-0.41108 0.45854   2
  -4   0  11-0.03485 0.33282   6
   4   0  11-0.17905 0.48859   6
   4   0  11-0.52887 0.47190   3
   4   0  11-0.05856 0.42596   2
  -4   0  11 0.17559 0.46452   2
   5   0  11-0.18817 0.48567   6
  -5   0  11 0.19073 0.30272   6
   5   0  11 0.15883 0.47085   3
  -5   0  11-0.23373 0.45435   2
   5   0  11-0.05851 0.43755   2
  -6   0  11 0.14061 0.30074   6
   6   0  11-0.32091 0.40711   3
   6   0  11 0.17494 0.49497   2
  -6   0  11-0.11649 0.47499   2
  -7   0  11-0.14339 0.27824   6
   7   0  11-0.32477 0.46743   3
  -7   0  11-0.52317 0.48472   2
   7   0  11 0.92949 0.51006   2
   8   0  11-0.05485 0.47073   3
   8   0  11 0.17390 0.46765   2
  -8   0  11 1.27600 0.49606   2
   9   0 -11-0.22812 0.22309   5
  -9   0  11-0.46156 0.48813   2
   9   0  11-0.52082 0.47562   2
   9   0  11-0.29879 0.58333   6
   9   0  11-0.05538 0.46187   3
  10   0  11-0.51791 0.52627   2
 -10   0  11-0.34473 0.48253   2
  10   0  11 0.54402 0.54050   6
  10   0  11 0.44506 0.47386   3
  10   0 -11 0.08225 0.14666   5
  11   0  11 0.16150 0.60931   6
  12   0  11 0.25121 0.64846   6
  13   0  11 0.34637 0.68457   6
  14   0  11 0.71471 0.76678   6
  15   0  11 0.09220 0.70182   6
  16   0  11 0.18937 0.74235   6
  17   0  11-0.38930 0.75691   6
  18   0  11-0.70062 0.82594   6
  19   0  11-0.71914 0.88461   6
  20   0  11 0.42181 0.86968   6
 -20   0 -11-0.23210 0.63137   4
  21   0  11 0.43061 0.88796   6
 -21   0 -11 0.34261 0.63974   4
  22   0  11 0.10947 0.91614   6
  23   0  11 0.77401 1.02381   6
   0   0  12 522.522 22.3370   6
   0   0  12 553.247 22.4447   2
  -1   0  12 139.406 6.03054   6
   1   0  12 140.090 6.07423   6
   1   0  12 134.541 6.06806   3
   1   0  12 144.382 6.14452   2
  -1   0  12 137.114 6.12774   2
   2   0  12 2.51421 0.54174   6
  -2   0  12 3.17205 0.48028   6
   2   0  12 3.25944 0.56208   3
   2   0  12 2.66519 0.59588   2
   3   0  12-0.18493 0.48545   6
  -3   0  12 0.71546 0.40544   6
   3   0  12 0.22974 0.47563   3
   3   0  12 0.45448 0.52360   2
   4   0  12 6.80588 0.76322   6
  -4   0  12 5.93100 0.55793   6
   4   0  12 5.90991 0.65063   3
   4   0  12 6.73532 0.71694   2
  -4   0  12 4.65326 0.67942   2
  -5   0  12 1.03363 0.36766   6
   5   0  12 0.74704 0.55031   6
   5   0  12 0.29116 0.49849   3
   5   0  12 0.32283 0.48580   2
  -5   0  12 0.70855 0.51599   2
  -6   0  12 1.85667 0.39436   6
   6   0  12 0.99419 0.55324   6
   6   0  12 1.57724 0.52148   3
   6   0  12 1.35183 0.55170   2
  -6   0  12 1.28600 0.54919   2
  -7   0  12 2.53951 0.38014   6
   7   0  12 2.17255 0.55110   3
   7   0  12 2.76115 0.60447   2
  -7   0  12 2.24845 0.60986   2
  -8   0  12-0.11014 0.29005   6
   8   0  12 0.23762 0.50425   3
  -8   0  12-0.06386 0.53060   2
   8   0  12-0.57672 0.55148   2
   9   0 -12 29.6385 1.35492   5
   9   0  12 31.1098 1.64794   3
   9   0  12 27.4935 1.65380   2
  -9   0  12 32.1403 1.69056   2
  10   0  12 188.483 7.95839   3
  10   0  12 186.183 7.97107   2
  10   0  12 174.749 8.07123   6
  11   0  12 109.491 4.80790   3
  11   0  12 103.180 4.94450   6
  12   0  12 1.55420 0.55465   3
  12   0  12 2.40084 0.73730   6
  13   0  12 0.87649 0.55701   3
  13   0  12-0.45895 0.70790   6
  14   0  12 7.18366 0.98911   6
  15   0  12 1.45676 0.72872   6
  16   0  12 14.5761 1.33406   6
  17   0  12 29.3181 1.94155   6
  18   0  12 9.98774 1.21073   6
  19   0  12 4.10373 1.06445   6
 -20   0 -12 48.9215 2.41856   4
  20   0  12 46.3215 2.72436   6
 -21   0 -12 23.3988 1.42148   4
  21   0  12 21.7395 1.76570   6
  22   0  12 0.34233 1.03098   6
   0   0  13 0.07132 0.51884   2
   0   0  13 0.39373 0.49715   6
   1   0  13-0.64204 0.58176   2
  -1   0  13 0.57018 0.54251   2
   1   0  13 0.43360 0.49549   3
   1   0  13-0.23887 0.51567   6
  -1   0  13 0.21102 0.46014   6
   2   0  13 1.14091 0.59911   2
   2   0  13 0.31020 0.51382   3
  -2   0  13 0.24697 0.40921   6
   2   0  13 0.25238 0.50499   6
   3   0  13 0.07114 0.52000   2
   3   0  13-0.06234 0.49681   3
  -3   0  13 0.55580 0.43002   6
   3   0  13 0.33231 0.56618   6
  -4   0  13-0.21270 0.53979   2
   4   0  13 0.49705 0.53827   2
   4   0  13 0.81505 0.54878   3
   4   0  13 0.97735 0.55413   6
  -4   0  13-0.12911 0.39846   6
   5   0  13-0.42547 0.56049   2
  -5   0  13 0.07066 0.56302   2
   5   0  13 0.37952 0.53689   3
  -5   0  13 0.19753 0.39359   6
   5   0  13-0.07303 0.57954   6
  -6   0  13-0.70484 0.54576   2
   6   0  13-0.07074 0.55462   2
   6   0  13 0.31781 0.52808   3
  -6   0  13 0.14280 0.37755   6
   6   0  13 0.61016 0.57293   6
   7   0  13 0.56401 0.55953   2
  -7   0  13 0.49089 0.58900   2
   7   0  13 0.25553 0.52884   3
   7   0  13 0.23822 0.58849   6
  -7   0  13-0.12450 0.36242   6
  -8   0  13 0.62950 0.59373   2
   8   0  13 0.63114 0.56099   2
   8   0  13-0.32092 0.55614   3
  -8   0  13 0.10135 0.30897   6
   9   0  13-0.20958 0.57195   2
   9   0  13-0.25873 0.57167   3
  10   0  13-0.65355 0.53565   3
  11   0  13 0.19793 0.58312   3
  11   0  13-0.82214 0.68321   6
  12   0  13-0.73364 0.59725   3
  12   0  13-0.09409 0.72572   6
  13   0  13 0.20248 0.62119   3
  13   0  13 0.77535 0.75065   6
  14   0  13 0.40851 0.62113   3
  14   0  13 0.69683 0.78711   6
  15   0  13-0.41175 0.68072   3
  15   0  13-1.02246 0.84053   6
  16   0  13-0.06904 0.66666   3
  16   0  13-0.62945 0.84910   6
  17   0  13 0.20829 0.69353   3
  17   0  13-0.96907 0.87815   6
  18   0  13-0.48596 0.71982   3
  18   0  13-1.10252 0.97790   6
  19   0  13 2.01305 0.75846   3
  19   0  13-0.11310 0.94085   6
  20   0  13-0.69319 0.74817   3
  20   0  13-0.34573 0.98526   6
  21   0  13-0.93774 1.04653   6
   0   0  14 1.63613 0.64719   2
   0   0  14 1.75646 0.60895   3
   0   0  14 0.84573 0.49561   6
  -1   0  14 8.48536 0.92646   2
   1   0  14 11.9234 0.99107   2
   1   0  14 7.84340 0.84081   3
   1   0  14 10.7451 0.89166   6
  -1   0  14 9.00417 0.79643   6
   2   0  14-0.07791 0.57750   2
   2   0  14 0.06693 0.54185   3
  -2   0  14 0.59196 0.46489   6
   2   0  14 0.60793 0.50985   6
   3   0  14 0.46622 0.59408   2
   3   0  14 0.40275 0.57377   3
   3   0  14-0.07103 0.59228   6
  -3   0  14 0.05041 0.47882   6
  -4   0  14 85.2130 3.91501   2
   4   0  14 87.4289 3.85639   3
   4   0  14 74.7138 3.86745   2
   4   0  14 79.4449 3.85560   6
  -4   0  14 84.3744 3.70787   6
   5   0  14 174.490 7.65700   3
   5   0  14 175.670 7.71599   2
  -5   0  14 173.392 7.70717   2
   5   0  14 175.953 7.72382   6
  -5   0  14 176.818 7.50017   6
  -6   0  14 134.309 6.02968   2
   6   0  14 128.124 6.01153   2
   6   0  14 135.030 5.97755   3
   6   0  14 132.002 6.05078   6
  -6   0  14 138.738 5.79161   6
   7   0  14 2.22439 0.68373   2
  -7   0  14 2.75091 0.70037   2
   7   0  14 2.47653 0.63780   3
  -7   0  14 2.68769 0.45323   6
   7   0  14 2.45005 0.75153   6
   8   0  14 0.83957 0.59355   2
   8   0  14 0.48458 0.60388   3
  -8   0  14-0.02825 0.33083   6
   8   0  14 0.43832 0.75193   6
   9   0  14 12.0226 0.99668   3
  10   0  14 0.20923 0.62034   3
  11   0  14 0.35141 0.63707   3
  12   0  14 6.37782 0.83468   3
  12   0  14 6.74881 1.03404   6
  13   0  14 3.77527 0.76738   3
  13   0  14 4.79493 0.99956   6
  14   0  14 19.3805 1.33943   3
  14   0  14 20.2995 1.57924   6
  15   0  14 68.1583 3.21449   3
  15   0  14 62.4607 3.40625   6
  16   0  14 42.9978 2.27930   3
  16   0  14 42.5981 2.50552   6
  17   0  14-0.50895 0.77069   3
  17   0  14 1.46493 0.98938   6
  18   0  14 0.14510 0.76907   3
  18   0  14 0.46133 0.95824   6
  19   0  14 4.76067 0.88416   3
  19   0  14 5.06179 1.21576   6
  20   0  14-0.14307 0.77038   3
  20   0  14 2.03528 1.10170   6
   0   0  15 1.43865 0.71907   2
   0   0  15 0.45319 0.53692   6
   1   0  15-0.33861 0.67980   2
  -1   0  15 0.33819 0.64076   2
   1   0  15 0.50659 0.59019   3
   1   0  15 0.13665 0.56352   6
  -1   0  15-0.06139 0.52656   6
   2   0  15-0.42294 0.66046   2
   2   0  15 0.14389 0.58894   3
   2   0  15 0.64682 0.57941   6
  -2   0  15 0.11598 0.51742   6
   3   0  15 0.42165 0.67986   2
   3   0  15-0.07190 0.59297   3
   3   0  15-0.45332 0.64355   6
  -3   0  15-0.21728 0.50569   6
  -4   0  15 0.75339 0.68265   2
   4   0  15-0.33605 0.65052   2
   4   0  15-0.07216 0.59069   3
   4   0  15 0.47464 0.65722   6
  -4   0  15-0.20249 0.49789   6
  -5   0  15-0.33368 0.71300   2
   5   0  15-0.08382 0.67049   2
   5   0  15 0.58016 0.61341   3
  -5   0  15-0.04681 0.47340   6
   5   0  15 0.49548 0.63943   6
  -6   0  15-0.58114 0.68217   2
   6   0  15-0.66764 0.70592   2
   6   0  15-0.58290 0.64393   3
   6   0  15 0.68827 0.66339   6
  -6   0  15 0.08495 0.44927   6
   7   0  15 0.41519 0.71225   2
   7   0  15 0.58547 0.62558   3
  -7   0  15 0.18705 0.41318   6
   7   0  15-0.26800 0.71182   6
   8   0  15 0.81319 0.63893   3
   8   0  15 0.46261 0.72588   6
   9   0  15 0.51882 0.62498   3
   9   0  15 0.38274 0.78348   6
  10   0  15-0.07444 0.66626   3
  10   0  15 0.09866 0.84325   6
  11   0  15-0.07482 0.68009   3
  12   0  15-0.22479 0.69759   3
  13   0  15 0.07513 0.68091   3
  13   0  15-0.64312 0.90346   6
  14   0  15 0.45160 0.74659   3
  14   0  15 1.09913 0.95274   6
  15   0  15 0.75344 0.73149   3
  15   0  15-0.11246 0.89613   6
  16   0  15 0.60261 0.74926   3
  16   0  15 1.15241 0.98213   6
  17   0  15 0.15029 0.74695   3
  17   0  15 0.94157 0.98863   6
  18   0  15 0.44778 0.81561   3
  18   0  15-1.44074 1.04728   6
  19   0  15-0.73865 0.85241   3
   0   0  16 85.1341 4.16023   2
   0   0  16 87.9531 4.03374   6
   1   0  16 89.9052 4.44069   2
  -1   0  16 91.8832 4.45243   2
   1   0  16 93.7949 4.33767   6
  -1   0  16 98.3137 4.31375   6
   2   0  16 1.36788 0.78857   2
   2   0  16 1.08095 0.67253   3
  -2   0  16 0.86658 0.59259   6
   2   0  16 0.91812 0.68392   6
   3   0  16 0.18203 0.68680   2
   3   0  16 0.07681 0.62880   3
  -3   0  16 0.75543 0.59207   6
   3   0  16-0.24046 0.63615   6
   4   0  16 23.8653 1.54218   3
   4   0  16 25.2950 1.64428   2
  -4   0  16 23.1985 1.60677   2
  -4   0  16 22.4544 1.38861   6
   4   0  16 25.4530 1.59451   6
   5   0  16 3.70466 0.84176   2
   5   0  16 2.53135 0.74235   6
  -5   0  16 2.91214 0.56213   6
   5   0  16 4.15524 0.76829   3
  -6   0  16 4.95519 0.63403   6
   6   0  16 5.63038 0.94194   6
   6   0  16 4.93930 0.82643   3
  -7   0  16 0.07996 0.44794   6
   7   0  16 0.28264 0.80533   6
   7   0  16 0.69794 0.70927   3
   8   0  16 1.36498 0.85423   6
   8   0  16 0.77890 0.70492   3
   9   0  16 28.9903 1.88345   6
   9   0  16 27.2516 1.71480   3
  10   0  16 76.3777 3.87306   6
  10   0  16 77.7269 3.70040   3
  11   0  16 79.5747 4.10372   6
  11   0  16 85.2578 3.94992   3
  12   0  16 0.07888 0.78183   3
  13   0  16 1.73628 0.80912   3
  14   0  16 7.47415 1.21472   6
  14   0  16 11.2899 1.08209   3
  15   0  16 0.58912 0.99660   6
  15   0  16-0.15777 0.74915   3
  16   0  16-0.96075 1.03000   6
  16   0  16 0.94016 0.76048   3
  17   0  16 20.9054 1.76651   6
  17   0  16 22.9267 1.56002   3
  18   0  16 10.9075 1.18647   3
   0   0  17-0.95697 0.68638   6
  -1   0  17 0.27811 0.63007   6
   1   0  17-0.46472 0.71258   6
   2   0  17 0.24379 0.71581   6
  -2   0  17-0.13137 0.58417   6
  -3   0  17 0.30829 0.59548   6
   3   0  17 0.08491 0.74564   6
   3   0  17 0.81858 0.72820   3
  -4   0  17 0.17270 0.55619   6
   4   0  17 1.06223 0.78756   6
   4   0  17 0.65205 0.66250   3
   5   0  17-0.18437 0.72272   6
  -5   0  17-0.21236 0.57397   6
   5   0  17 0.32514 0.69953   3
  -6   0  17-0.14463 0.52682   6
   6   0  17 0.57444 0.87557   6
   6   0  17-0.56887 0.73647   3
   7   0  17 0.09929 0.86323   6
  -7   0  17-0.33541 0.51474   6
   7   0  17-0.48937 0.73011   3
   8   0  17 0.41044 0.83393   6
   8   0  17 0.73429 0.79860   3
   9   0  17 1.37563 0.91381   6
   9   0  17-0.32763 0.70736   3
  10   0  17 2.17878 0.95434   6
  10   0  17 0.41018 0.74016   3
  11   0  17 0.67151 0.90226   6
  11   0  17-0.32814 0.75698   3
  12   0  17 0.57440 0.94416   6
  12   0  17 0.49168 0.77633   3
  13   0  17 0.73675 0.79515   3
  14   0  17 0.32784 0.82897   3
  15   0  17 0.12245 1.05378   6
  15   0  17 0.24394 0.83043   3
  16   0  17 0.16122 0.87154   3
  17   0  17-0.07959 0.85121   3
   0   0  18 4.09647 0.84887   6
  -1   0  18 7.76480 0.92605   6
   1   0  18 7.89244 0.99357   6
  -2   0  18 0.89839 0.64529   6
   2   0  18-0.42777 0.78954   6
   3   0  18 0.89486 0.79912   6
  -3   0  18 0.77983 0.66930   6
  -4   0  18 74.0036 3.37623   6
   4   0  18 68.2369 3.56051   6
  -5   0  18 65.3035 3.07348   6
   5   0  18 62.2736 3.33677   6
   5   0  18 67.3328 3.27354   3
  -6   0  18 89.4612 4.05678   6
   6   0  18 92.9414 4.41037   6
   6   0  18 89.4367 4.28424   3
   7   0  18 1.46237 0.88862   6
   7   0  18 1.44777 0.79960   3
   8   0  18 5.06123 1.10326   6
   8   0  18 1.61603 0.82501   3
   9   0  18 13.8821 1.39072   6
   9   0  18 12.9337 1.21277   3
  10   0  18 0.79881 0.99268   6
  10   0  18 0.93417 0.83386   3
  11   0  18 0.35113 0.97663   6
  11   0  18 1.27338 0.81818   3
  12   0  18 16.2785 1.54590   6
  12   0  18 14.0368 1.30308   3
  13   0  18 1.83207 1.05381   6
  13   0  18 3.53627 0.92333   3
  14   0  18 10.4465 1.17498   3
  15   0  18 27.2235 1.75572   3
   0   0  19-0.16151 0.75175   6
   1   0  19 1.02009 0.84559   6
  -1   0  19 0.84324 0.76076   6
  -2   0  19 0.43355 0.71624   6
   2   0  19-0.26736 0.82721   6
   3   0  19 0.18636 0.84447   6
  -3   0  19-0.47456 0.72348   6
  -4   0  19-0.50445 0.67434   6
   4   0  19 1.07021 0.90831   6
   5   0  19-0.70978 0.96872   6
   6   0  19-0.10512 0.92591   6
   6   0  19-0.08949 0.75423   3
   7   0  19-0.32652 0.92396   6
   7   0  19 0.97897 0.87543   3
   8   0  19 1.00880 0.95845   6
   8   0  19 0.44253 0.84097   3
   9   0  19-0.34605 0.99941   6
   9   0  19 0.17606 0.85444   3
  10   0  19-0.82946 1.06055   6
  10   0  19 0.52536 0.83614   3
  11   0  19 1.21328 1.03374   6
  11   0  19 0.26115 0.84982   3
  12   0  19 0.60522 0.90436   3
   0   0  20 35.4124 2.08265   6
   1   0  20 66.8785 3.48647   6
  -1   0  20 73.3305 3.46775   6
   2   0  20 0.46138 0.81280   6
  -2   0  20-0.37423 0.75505   6
  -3   0  20 3.35738 0.83091   6
   3   0  20 3.56717 1.02022   6
   4   0  20 4.22786 1.05231   6
   5   0  20 4.81092 1.09124   6
   6   0  20 4.33658 1.03917   6
   7   0  20 1.45696 1.06599   6
   8   0  20 1.27078 1.09525   6
   0   0  21 1.11781 0.91867   6
   1   0  21-0.09044 0.90567   6
  -1   0  21-0.48814 0.85466   6
   2   0  21-0.47493 0.95128   6
   3   0  21-0.59522 0.96063   6
   4   0  21 0.61935 0.98060   6
   5   0  21-1.07174 0.99574   6
   6   0  21-0.66658 1.04948   6
   2   0  22-0.48207 0.98954   6
   3   1   0 0.02448 0.11686   6
  -3  -1   0 0.04474 0.13569   4
   3  -1   0 0.12797 0.09696   4
  -3   1   0-0.06252 0.44655   1
  -3  -1   0-0.21217 0.43563   1
  -4  -1   0 37.1457 1.88925   1
  -4   1   0 37.7544 1.92150   1
   4  -1   0 39.9114 1.67181   4
   4   1   0 39.1101 1.68002   6
  -5   1   0-0.50778 0.50549   1
  -5  -1   0 0.09018 0.46489   1
   5   1   0 0.28021 0.15615   6
   5  -1   0-0.05789 0.16294   4
  -5  -1   0-0.01138 0.16807   6
  -6  -1   0 1.76736 0.22106   6
   6  -1   0 1.85853 0.21595   6
   6   1   0 2.17846 0.22970   6
  -6  -1   0 1.78454 0.57342   1
  -6   1   0 2.05384 0.54054   1
  -6   1   0 2.18066 0.20297   4
   6  -1   0 1.88929 0.23665   4
  -7   1   0 0.22599 0.49442   1
  -7  -1   0-0.44943 0.49647   1
   7   1   0-0.03306 0.18444   6
  -7   1   0-0.24642 0.16162   4
  -7  -1   0 0.03049 0.18494   6
   7  -1   0-0.08037 0.16890   6
  -8   1   0 881.127 37.0104   1
  -8  -1   0 862.948 36.9959   1
   8   1   0 912.180 36.7489   6
  -8   1   0 893.467 36.7499   4
  -8  -1   0 820.987 36.7685   4
  -8  -1   0 913.512 36.7402   6
   8  -1   0 918.204 36.7462   6
  -9  -1   0 0.25675 0.51547   1
  -9   1   0-0.38665 0.51549   1
   9   1   0-0.14671 0.19907   6
  -9   1   0-0.02186 0.19201   4
  -9  -1   0-0.18604 0.23565   4
  -9  -1   0-0.14981 0.20336   6
   9  -1   0-0.02047 0.19173   6
 -10  -1   0 109.579 4.92649   1
 -10   1   0 114.726 4.95571   1
 -10   1   0 110.344 4.64752   4
 -10  -1   0 104.670 4.66919   4
  10   1   0 108.926 4.63711   6
  10  -1   0 110.110 4.63766   6
 -11  -1   0 0.21424 0.50691   1
 -11   1   0-0.07194 0.54518   1
  11   1   0 0.15291 0.22669   6
 -11   1   0-0.11066 0.24450   4
 -11  -1   0 0.22485 0.25494   4
  11  -1   0 0.07513 0.22698   6
 -12   1   0 6.33791 0.49165   4
 -12  -1   0 6.68007 0.51687   4
 -12  -1   0 7.22050 0.83307   1
 -12   1   0 6.55967 0.77071   1
  12  -1   0 6.30021 0.46054   6
  12   1   0 5.16365 0.45840   6
 -13  -1   0 0.30497 0.33910   4
 -13   1   0 0.30251 0.30560   4
 -13  -1   0 0.47391 0.63184   1
 -13   1   0 0.63328 0.59995   1
  13  -1   0 0.05954 0.25540   6
  13   1   0-0.06004 0.26621   6
 -14  -1   0 69.8478 3.28096   4
 -14   1   0 78.5274 3.27522   4
 -14  -1   0 72.1524 3.56120   1
 -14   1   0 77.0263 3.59277   1
  14   1   0 74.1576 3.24134   6
  14  -1   0 70.9173 3.23157   6
 -15   1   0 0.55428 0.36969   4
 -15  -1   0-0.13237 0.39248   4
 -15  -1   0-0.26063 0.64385   1
 -15   1   0 0.52213 0.63297   1
  15   1   0 0.30657 0.31901   6
  15  -1   0-0.03376 0.32339   6
 -16   1   0 0.84966 0.41928   4
 -16  -1   0 0.90161 0.44183   4
 -16   1   0 0.45513 0.68466   1
 -16  -1   0 1.45362 0.73890   1
  16   1   0 1.11412 0.37393   6
  16  -1   0 0.56629 0.34070   6
 -17   1   0-0.09098 0.41978   4
 -17  -1   0-0.40588 0.44106   4
 -17   1   0 0.66404 0.71577   1
 -17  -1   0-0.18948 0.71483   1
  17  -1   0-0.03697 0.37662   6
  17   1   0-0.03786 0.36752   6
 -18  -1   0 225.488 9.62420   4
 -18   1   0 236.121 9.59952   4
 -18  -1   0 205.737 9.86261   1
 -18   1   0 227.953 9.91830   1
  18   1   0 223.107 9.53355   6
  18  -1   0 227.729 9.52710   6
 -19   1   0-0.05138 0.48792   4
 -19  -1   0-0.68500 0.52204   4
 -19   1   0-0.61519 0.81041   1
 -19  -1   0-0.10242 0.82250   1
  19   1   0 0.97895 0.43813   6
  19  -1   0 0.20025 0.39901   6
 -20   1   0 113.183 5.10189   4
 -20  -1   0 118.642 5.16065   4
 -20   1   0 117.219 5.45265   1
  20  -1   0 115.365 5.02680   6
  20   1   0 115.213 5.02864   6
 -21  -1   0 0.88506 0.59901   4
 -21   1   0 0.68322 0.55300   4
 -21   1   0 0.88857 0.85301   1
  21   1   0-0.08501 0.46687   6
  21  -1   0 0.58031 0.47666   6
 -22  -1   0 1.65532 0.67429   4
 -22   1   0 0.89437 0.62670   4
 -22   1   0 3.24412 1.07100   1
 -23  -1   0 0.06885 0.68939   4
 -23   1   0 0.18627 0.62170   4
 -23   1   0-0.48029 0.98288   1
 -24   1   0 26.6601 1.58734   4
 -24  -1   0 27.8781 1.65590   4
 -24   1   0 24.5012 1.94667   1
 -25  -1   0 0.51771 0.75395   4
 -25   1   0 0.32804 0.72644   4
 -25   1   0 1.91347 1.13846   1
 -26  -1   0 4.16415 0.92281   4
 -26   1   0 4.69184 0.85786   4
 -26   1   0 4.73428 1.22396   1
 -27  -1   0-0.07694 0.83188   4
   3   1  -1 26.5794 1.18197   1
  -3   1   1 25.9097 1.18700   1
  -3  -1   1 26.2890 1.18350   1
   3  -1  -1 24.9237 1.17599   1
   3   1   1 26.9292 1.15748   6
  -3  -1   1 26.2714 1.14941   4
   3   1  -1 26.3985 1.14617   4
   3  -1  -1 25.3706 1.13323   4
   3   1  -1 26.7789 1.10975   2
   3  -1   1 25.4465 1.11321   2
   4   1  -1 1.75483 0.13465   2
  -4   1  -1 2.08817 0.14737   2
  -4  -1   1 1.73775 0.14238   2
   4  -1   1 2.21879 0.14938   2
   4   1  -1 2.08208 0.16575   6
  -4  -1   1 1.64768 0.15761   6
   4   1   1 2.49060 0.23898   6
  -4   1   1 2.40598 0.34340   1
  -4  -1   1 2.20743 0.32616   1
   4  -1  -1 1.32596 0.28931   1
   4   1  -1 1.49494 0.34187   1
  -4  -1   1 2.03462 0.23050   4
   4  -1  -1 2.17871 0.20925   4
  -4  -1  -1 2.53017 0.16455   2
   4   1  -1 2.39264 0.24214   4
   5   1  -1 1.58654 0.11799   2
  -5   1  -1 1.64806 0.12781   2
  -5   1   1 1.07821 0.33815   1
   5   1  -1 1.57184 0.38894   1
  -5  -1   1 2.01987 0.36894   1
   5  -1  -1 1.35139 0.35117   1
  -5  -1   1 1.50293 0.16565   6
   5   1  -1 1.82635 0.16528   6
   5   1   1 1.61194 0.21339   6
   5  -1   1 1.42804 0.12901   2
  -5  -1  -1 1.57457 0.13455   2
  -5  -1   1 1.69105 0.12470   2
   5  -1  -1 1.64755 0.22042   4
   5  -1  -1 1.74782 0.14140   2
  -5   1  -1 1.64557 0.17848   4
   5   1  -1 1.63592 0.22035   4
   6  -1  -1 0.18316 0.43969   1
  -6   1   1-0.32930 0.37993   1
   6   1  -1 0.04466 0.46807   1
  -6  -1   1-0.21786 0.34675   1
  -6  -1  -1 0.06752 0.19835   6
  -6  -1   1 0.08664 0.13321   6
   6  -1   1 0.16069 0.18670   6
   6   1  -1 0.10568 0.13525   6
   6   1   1 0.05578 0.19797   6
  -6  -1  -1 0.14298 0.08615   2
   6  -1  -1 0.06595 0.09398   2
   6  -1   1 0.02765 0.08814   2
  -6  -1   1-0.01016 0.07484   2
   6  -1  -1 0.08754 0.17205   4
  -6   1   1 0.11333 0.16535   4
   6   1  -1 0.01801 0.20178   4
  -6   1  -1-0.05214 0.15178   4
   7  -1  -1 36.1973 2.14622   1
  -7  -1   1 34.1639 2.01462   1
   7   1  -1 40.1395 2.19221   1
  -7   1   1 31.2600 2.00538   1
  -7  -1   1 43.5046 1.85290   6
   7  -1   1 43.1453 1.91027   6
  -7  -1  -1 44.6786 1.90801   6
   7  -1  -1 43.0171 1.85355   6
   7   1   1 43.4416 1.91282   6
   7   1  -1 45.1805 1.86291   6
   7  -1  -1 43.8488 1.80688   2
  -7  -1  -1 44.5796 1.80644   2
   7  -1   1 43.4980 1.80877   2
  -7   1  -1 42.5430 1.87585   4
  -7   1   1 44.8836 1.90511   4
   7  -1  -1 42.7045 1.88812   4
   7   1  -1 42.8184 1.91394   4
  -8   1  -1 5.48069 0.89192   1
  -8  -1   1 4.15129 0.58531   1
  -8  -1  -1 4.95667 0.79752   1
  -8   1   1 4.47742 0.57316   1
   8   1   1 5.37181 0.41050   6
   8   1  -1 6.55669 0.36577   6
  -8   1   1 5.64297 0.40760   4
  -8   1  -1 5.72640 0.37658   4
   8  -1  -1 5.78845 0.40801   4
  -8  -1  -1 5.77016 0.42424   4
   8   1  -1 6.35640 0.43703   4
  -8  -1  -1 5.95453 0.41656   6
   8  -1   1 5.89768 0.40897   6
   8  -1  -1 6.01335 0.35671   6
  -8  -1   1 5.98159 0.35753   6
  -9  -1  -1 3.01651 0.75074   1
  -9   1   1 2.98678 0.53096   1
  -9   1  -1 3.10831 0.76663   1
  -9  -1   1 2.97454 0.56660   1
   9   1   1 4.01773 0.36037   6
   9   1  -1 4.22871 0.30870   6
  -9  -1   1 3.36289 0.36709   4
  -9   1   1 3.89182 0.35088   4
  -9   1  -1 3.77213 0.32591   4
  -9  -1  -1 4.20364 0.35440   4
   9  -1  -1 4.34174 0.37025   4
   9  -1   1 4.02832 0.36526   6
  -9  -1  -1 4.38242 0.36964   6
   9  -1  -1 3.92430 0.30162   6
 -10   1   1 9.33941 0.82484   1
 -10   1  -1 9.65330 1.02393   1
 -10  -1   1 8.73858 0.83373   1
 -10  -1  -1 10.6410 1.01101   1
  10   1   1 9.16294 0.59331   6
  10   1  -1 10.0647 0.54644   6
  10  -1  -1 10.0131 0.53587   6
 -10   1  -1 9.23224 0.56780   4
 -10  -1   1 10.0570 0.61941   4
 -10   1   1 8.82537 0.57952   4
 -10  -1  -1 10.1717 0.60795   4
  10  -1  -1 10.2432 0.59478   4
  10  -1   1 10.1179 0.60670   6
  11   1  -1 4.11263 0.34206   6
  11   1   1 4.51712 0.40934   6
  11  -1  -1 4.26765 0.33612   6
 -11   1  -1 3.97047 0.36635   4
 -11  -1   1 4.43296 0.43639   4
 -11   1   1 3.78628 0.39042   4
 -11  -1  -1 4.81187 0.41781   4
 -11  -1   1 4.07264 0.62076   1
 -11  -1  -1 3.92195 0.79184   1
 -11   1   1 3.94420 0.62409   1
 -11   1  -1 4.18777 0.76292   1
  11  -1   1 4.31792 0.40716   6
  12   1   1 0.35405 0.29395   6
  12   1  -1 0.46052 0.24575   6
  12  -1  -1 0.29453 0.23531   6
 -12   1  -1 0.40432 0.27478   4
 -12  -1  -1 0.13706 0.28622   4
 -12  -1   1 0.40657 0.32068   4
 -12   1   1 0.72474 0.30174   4
 -12   1   1 0.59595 0.54465   1
 -12  -1   1 0.89198 0.56111   1
 -12  -1  -1 0.25510 0.62457   1
 -12   1  -1-0.34104 0.61739   1
  12  -1   1 0.67808 0.29755   6
 -13  -1  -1 12.0813 0.74784   4
 -13  -1   1 11.2617 0.76133   4
 -13   1   1 11.8938 0.74875   4
 -13   1  -1 11.7417 0.72036   4
  13   1  -1 12.0380 0.67810   6
  13  -1   1 12.1055 0.74249   6
  13  -1  -1 10.8135 0.65917   6
  13   1   1 12.1361 0.74037   6
 -13   1  -1 14.4169 1.15324   1
 -13  -1  -1 12.3142 1.07709   1
 -13   1   1 12.1569 1.05453   1
 -13  -1   1 12.7624 1.07637   1
 -14  -1  -1 0.07958 0.35429   4
 -14   1   1 0.54494 0.38320   4
 -14   1  -1 1.51954 0.36644   4
 -14  -1   1-0.04318 0.34174   4
  14   1  -1 0.24209 0.28176   6
  14  -1  -1 0.29034 0.28339   6
  14   1   1 0.36896 0.31361   6
  14  -1   1 0.40719 0.33069   6
 -14  -1   1 0.67118 0.63044   1
 -14   1   1 0.50415 0.65626   1
 -14   1  -1 0.87587 0.70630   1
 -14  -1  -1 0.34953 0.67681   1
 -15   1  -1 0.26350 0.35566   4
 -15  -1   1 0.41683 0.42752   4
 -15  -1  -1-0.08592 0.39067   4
 -15   1   1 0.67341 0.39874   4
  15   1   1 0.19593 0.34536   6
  15  -1   1 0.19565 0.34374   6
  15  -1  -1 0.11209 0.30252   6
  15   1  -1 0.63029 0.32557   6
 -15  -1   1 0.44168 0.65771   1
 -15   1  -1 0.53677 0.67511   1
 -15   1   1 0.44223 0.69066   1
 -15  -1  -1-0.53334 0.71113   1
 -16   1  -1 0.48802 0.39278   4
 -16  -1  -1 1.01215 0.43800   4
 -16  -1   1 0.54493 0.41273   4
 -16   1   1 1.25946 0.44002   4
  16  -1   1 0.73983 0.37940   6
  16  -1  -1 0.62120 0.32742   6
  16   1   1 0.99115 0.40524   6
  16   1  -1 0.66674 0.32272   6
 -16   1  -1 1.47255 0.76803   1
 -16   1   1 0.55708 0.70741   1
 -16  -1   1 0.27824 0.73666   1
 -16  -1  -1 0.64159 0.67366   1
 -17   1   1 3.30790 0.51442   4
 -17  -1   1 2.73956 0.52976   4
 -17  -1  -1 5.13709 0.57680   4
 -17   1  -1 2.92191 0.48844   4
  17   1   1 3.11648 0.49185   6
  17  -1   1 3.25053 0.51320   6
  17  -1  -1 4.02795 0.43711   6
  17   1  -1 2.76190 0.41897   6
 -17   1   1 4.08300 0.83096   1
 -17  -1  -1 3.22993 0.83190   1
 -17  -1   1 3.39944 0.84161   1
 -17   1  -1 3.23602 0.82240   1
 -18   1   1 6.37699 0.66788   4
 -18  -1  -1 6.59254 0.67598   4
 -18  -1   1 5.64459 0.64676   4
 -18   1  -1 5.86642 0.62253   4
  18  -1   1 6.20834 0.61240   6
  18   1  -1 4.62010 0.51011   6
  18  -1  -1 5.59786 0.50367   6
  18   1   1 4.82637 0.58761   6
 -18   1   1 4.37552 0.93225   1
 -18  -1   1 4.77867 0.98850   1
 -18   1  -1 5.73875 0.94002   1
 -18  -1  -1 3.75225 0.88431   1
 -19   1  -1 0.83835 0.48533   4
 -19   1   1 0.43218 0.50025   4
 -19  -1   1 0.82771 0.49327   4
 -19  -1  -1 0.83288 0.54353   4
  19   1   1 0.70324 0.46738   6
  19  -1  -1 0.49763 0.36596   6
  19  -1   1 0.13784 0.43177   6
  19   1  -1 0.10191 0.37237   6
 -19   1  -1-0.51388 0.80923   1
 -19  -1   1 0.42503 0.86011   1
 -19   1   1-0.42531 0.81304   1
 -19  -1  -1 0.51299 0.82409   1
 -20  -1  -1 0.82082 0.59195   4
 -20  -1   1 0.24935 0.54424   4
 -20   1   1 1.48345 0.57892   4
 -20   1  -1 0.20818 0.49343   4
  20   1  -1 0.41437 0.39971   6
  20   1   1-0.04824 0.48478   6
  20  -1  -1 0.95012 0.41437   6
  20  -1   1 0.66384 0.46818   6
 -20   1   1 1.10479 0.81905   1
 -20   1  -1 0.42622 0.81845   1
 -21  -1   1 0.58811 0.61007   4
 -21   1  -1 0.27345 0.55174   4
 -21  -1  -1-0.06159 0.58978   4
 -21   1   1-0.35923 0.60996   4
  21  -1   1 0.09621 0.47317   6
  21   1   1-0.09860 0.50954   6
 -21   1  -1 0.55168 0.82140   1
 -21   1   1 0.34311 0.85913   1
 -22   1  -1 0.05708 0.57352   4
 -22  -1  -1 1.02894 0.66980   4
 -22  -1   1 0.27359 0.66793   4
 -22   1   1 1.18646 0.64587   4
  22   1   1 1.04846 0.55302   6
  22  -1   1 0.53362 0.56006   6
 -22   1   1 0.11826 0.91604   1
 -22   1  -1 0.45714 0.90367   1
 -23   1   1 4.84585 0.76235   4
 -23  -1  -1 3.95105 0.77397   4
 -23  -1   1 4.57307 0.83210   4
 -23   1  -1 5.23307 0.75205   4
 -23   1  -1 4.38763 1.11711   1
 -23   1   1 4.76063 1.14898   1
 -24   1  -1 0.24648 0.64452   4
 -24   1   1 0.39996 0.70039   4
 -24  -1   1-0.51899 0.71791   4
 -24  -1  -1 1.11020 0.71561   4
 -24   1  -1 0.12335 0.99457   1
 -24   1   1 1.76750 1.04518   1
 -25   1   1 1.92839 0.75210   4
 -25   1  -1 1.32876 0.70846   4
 -25  -1  -1-0.07148 0.72051   4
 -25  -1   1 0.84066 0.75080   4
 -25   1   1 0.91150 1.06670   1
 -25   1  -1 1.14786 1.13143   1
 -26   1  -1 1.28566 0.75496   4
 -26   1   1 1.47770 0.76671   4
 -26  -1  -1 0.73324 0.76595   4
 -26  -1   1 0.23436 0.84915   4
 -26   1   1 2.41086 1.14941   1
 -26   1  -1-0.13093 1.10817   1
 -27  -1  -1-0.14917 0.79613   4
 -27  -1   1-0.87294 0.84705   4
   0  -1  -2-0.07138 0.13760   6
   0   1   2-0.01606 0.11346   3
   1   1  -2 7.56929 0.37648   2
  -1   1  -2 6.76306 0.37887   2
  -1  -1   2 7.57757 0.37294   2
   1  -1  -2 6.95638 0.37972   2
  -1  -1  -2 6.86260 0.38484   2
   1  -1   2 7.46890 0.37051   2
   1   1   2 6.49046 0.38107   6
   1  -1  -2 7.15220 0.35942   6
  -1  -1  -2 7.12986 0.38868   6
  -1  -1   2 7.32263 0.37014   4
   1   1  -2 7.41397 0.37986   4
  -1  -1   2 7.39606 0.37982   3
   1   1  -2 7.31992 0.36616   3
   1   1   2 7.06973 0.37288   2
   2   1  -2 3.98942 0.24528   2
   2  -1  -2 3.64220 0.20911   6
   2   1   2 3.27994 0.26699   6
  -2  -1  -2 3.68191 0.27915   6
   2  -1   2 3.78437 0.24436   2
   2  -1  -2 3.76604 0.25267   2
   2  -1  -2 3.39929 0.25431   4
   2   1  -2 3.76583 0.26133   4
  -2  -1   2 3.87800 0.25524   4
  -2  -1   2 3.65153 0.25693   3
   3  -1  -2 298.217 12.4355   1
   3   1  -2 311.651 12.4389   1
  -3  -1  -2 303.036 12.4271   6
   3   1   2 302.063 12.4338   6
   3   1  -2 301.871 12.3635   5
   3  -1  -2 297.403 12.3982   2
   3  -1   2 281.493 12.3982   2
   3  -1  -2 306.559 12.4149   4
   3   1  -2 310.659 12.4189   4
  -3  -1   2 314.598 12.4270   4
   3   1  -2 287.154 12.3916   2
   4   1  -2 4.17624 0.36043   1
  -4   1   2 3.67922 0.37319   1
  -4  -1   2 4.63062 0.37918   1
   4  -1  -2 4.66411 0.36030   1
   4   1   2 4.66235 0.33221   6
   4  -1   2 4.95397 0.32992   6
   4  -1  -2 4.02355 0.25794   2
  -4  -1   2 3.10602 0.26478   2
  -4  -1  -2 3.91567 0.27029   2
   4  -1   2 4.29110 0.26915   2
   4  -1  -2 4.35212 0.31059   4
   4   1  -2 4.87075 0.31852   4
  -4  -1   2 4.40836 0.31748   4
  -4   1  -2 4.77043 0.26296   2
   4   1  -2 4.55790 0.25649   2
   5  -1  -2 49.5200 2.25989   1
  -5  -1   2 49.7354 2.26894   1
   5   1  -2 49.2902 2.25547   1
  -5   1   2 51.2030 2.27934   1
   5   1   2 55.6841 2.23926   6
   5  -1   2 53.4468 2.23024   6
  -5  -1  -2 50.3366 2.16091   2
  -5  -1   2 51.5403 2.16017   2
   5  -1   2 51.2023 2.16204   2
   5  -1  -2 49.3414 2.15952   2
  -5  -1   2 49.8830 2.12923   5
   5   1  -2 50.3567 2.20824   4
   5  -1  -2 52.1537 2.20499   4
  -5   1  -2 51.3040 2.15518   2
   5   1  -2 52.2654 2.15409   2
  -6  -1   2 2.23050 0.34834   1
   6  -1  -2 1.89575 0.33522   1
  -6   1   2 2.73797 0.37146   1
   6   1  -2 2.68520 0.37778   1
   6   1   2 1.85046 0.26227   6
   6  -1   2 2.37538 0.27752   6
  -6  -1   2 2.18329 0.15491   6
  -6  -1   2 2.25250 0.18228   2
   6  -1   2 2.33328 0.19131   2
  -6  -1  -2 2.10285 0.18409   2
   6  -1  -2 1.97581 0.18289   2
  -6  -1   2 2.33622 0.15848   5
   6  -1  -2 2.09133 0.24427   4
   6   1  -2 1.62550 0.24193   4
   6   1  -2 2.34292 0.17311   2
  -6   1  -2 2.10514 0.18417   2
  -7  -1   2 47.9163 2.29003   1
   7  -1  -2 47.4267 2.28177   1
   7   1  -2 51.9348 2.30777   1
  -7   1   2 46.2774 2.28726   1
   7   1   2 49.9577 2.20496   6
   7  -1   2 49.3633 2.19813   6
  -7  -1  -2 50.6646 2.19250   6
  -7   1   2 49.6913 2.07068   5
   7  -1  -2 49.2809 2.08794   6
  -7  -1   2 49.7980 2.08570   6
  -7  -1   2 49.9233 2.09862   2
   7  -1   2 48.8327 2.09888   2
   7  -1  -2 50.1675 2.09735   2
  -7  -1  -2 49.9139 2.09753   2
  -7  -1   2 48.9963 2.08187   5
   7  -1  -2 50.3915 2.16700   4
   7   1  -2 49.2372 2.18217   4
  -7   1   2 49.2076 2.18110   4
   7   1  -2 49.3720 2.09047   2
  -7   1  -2 50.3471 2.09366   2
  -8   1  -2 1.92748 0.16418   2
   8   1  -2 1.69222 0.15026   2
   8   1   2 2.04533 0.32142   6
   8   1  -2 2.19346 0.19029   6
   8  -1  -2 1.88862 0.17771   6
   8  -1   2 2.68867 0.29463   6
  -8  -1  -2 2.17771 0.30648   6
  -8   1   2 1.51471 0.42044   1
   8  -1  -2 1.74423 0.51165   1
   8   1  -2 2.26680 0.51166   1
  -8  -1   2 1.55646 0.45736   1
   8  -1   2 1.85281 0.16366   2
  -8  -1   2 1.75674 0.16447   2
   8  -1  -2 2.09139 0.17157   2
  -8  -1  -2 2.26045 0.17601   2
  -8   1   2 1.50803 0.27830   4
   8  -1  -2 1.77023 0.27225   4
   8   1  -2 2.33258 0.29512   4
  -8   1  -2 1.67607 0.24617   4
   9   1   2 99.5205 4.25160   6
   9   1  -2 102.457 4.13739   6
   9  -1  -2 98.8436 4.13149   6
  -9  -1  -2 102.171 4.23664   6
   9  -1   2 97.4721 4.24535   6
  -9   1   2 77.8872 4.34220   1
   9  -1  -2 84.8697 4.42716   1
  -9  -1   2 84.2457 4.36438   1
   9   1  -2 99.5414 4.47635   1
  -9  -1  -2 98.3758 4.10557   2
   9  -1  -2 101.044 4.10638   2
   9  -1   2 98.7737 4.11216   2
  -9  -1   2 87.4301 4.23502   4
   9  -1  -2 101.303 4.21525   4
  -9   1   2 102.529 4.24083   4
   9   1  -2 96.8641 4.22659   4
  -9  -1   2 102.004 4.10732   2
  -9   1  -2 101.563 4.19442   4
 -10  -1  -2 0.74575 0.11115   2
  10  -1  -2 0.80018 0.11601   2
  10  -1  -2 0.62712 0.64733   1
  10   1  -2 1.00327 0.70654   1
 -10   1   2 0.68165 0.45191   1
 -10  -1   2 0.80424 0.45541   1
  10   1   2 1.03705 0.30260   6
  10   1  -2 0.76909 0.17504   6
 -10   1   2 1.17753 0.30637   4
 -10  -1   2 0.43486 0.29553   4
 -10   1  -2 1.01919 0.23826   4
  10   1  -2 0.92204 0.28530   4
  10  -1  -2 0.66729 0.26913   4
 -10  -1  -2 1.08359 0.30091   4
  10  -1   2 0.82472 0.28580   6
  10  -1  -2 0.72423 0.17553   6
 -11  -1   2 0.20662 0.50350   1
 -11   1   2-0.48270 0.49208   1
 -11  -1  -2-0.73391 0.84534   1
 -11   1  -2 0.10510 0.78607   1
  11   1  -2 0.23696 0.18268   6
  11   1   2 0.41641 0.30095   6
  11  -1  -2 0.52778 0.18649   6
 -11  -1   2 0.25519 0.30537   4
 -11   1   2 0.23101 0.27149   4
  11   1  -2-0.03172 0.28240   4
 -11  -1  -2 0.57747 0.27168   4
  11  -1  -2 0.42099 0.29645   4
 -11   1  -2 0.53622 0.25538   4
  11  -1   2 0.51356 0.28888   6
 -12  -1   2 1.35965 0.57181   1
 -12   1  -2 0.85220 0.79436   1
 -12   1   2 0.98275 0.53588   1
 -12  -1  -2 0.74372 0.77780   1
  12  -1  -2 1.05898 0.22113   6
  12   1  -2 0.96720 0.22036   6
  12   1   2 1.62674 0.36654   6
 -12  -1   2 0.63130 0.32985   4
 -12   1   2 1.72702 0.35319   4
 -12  -1  -2 0.86055 0.32649   4
 -12   1  -2 1.10097 0.29876   4
  12  -1  -2 1.44823 0.34613   4
  12   1  -2 1.29550 0.37150   4
  12  -1   2 1.15032 0.33114   6
 -13  -1  -2 302.522 14.1412   1
 -13  -1   2 283.546 13.9834   1
 -13   1  -2 339.849 14.2160   1
 -13   1   2 255.855 13.9439   1
 -13  -1  -2 327.800 13.7546   4
 -13   1   2 329.941 13.7737   4
 -13  -1   2 335.296 13.7922   4
 -13   1  -2 336.058 13.7192   4
  13  -1  -2 344.905 13.7513   4
  13  -1  -2 334.458 13.6441   6
  13  -1   2 344.833 13.7873   6
  13   1   2 345.805 13.7828   6
  13   1  -2 329.737 13.6433   6
  14   1   2 6.65720 0.61675   6
  14   1  -2 7.28265 0.47998   6
  14  -1  -2 7.05012 0.46329   6
  14  -1   2 7.01511 0.61994   6
 -14   1   2 7.44955 0.90124   1
 -14  -1   2 5.51727 0.89633   1
 -14   1  -2 8.14248 1.06477   1
 -14  -1  -2 5.17328 0.98548   1
 -14  -1  -2 7.81744 0.60788   4
 -14  -1   2 7.88379 0.64284   4
 -14   1   2 7.12206 0.61720   4
 -14   1  -2 6.72656 0.54017   4
  15  -1  -2 166.931 6.86878   6
  15  -1   2 165.104 7.01437   6
  15   1   2 156.882 7.00108   6
  15   1  -2 164.215 6.86670   6
 -15   1  -2 164.197 6.96107   4
 -15   1   2 169.768 7.02742   4
 -15  -1  -2 162.412 6.99227   4
 -15  -1   2 163.802 7.04169   4
 -15   1  -2 168.922 7.39732   1
 -15   1   2 160.310 7.31336   1
 -15  -1  -2 159.449 7.35914   1
 -15  -1   2 150.490 7.27498   1
  16  -1   2 0.37353 0.42705   6
  16  -1  -2 0.11636 0.26595   6
  16   1   2 0.04640 0.40206   6
  16   1  -2 0.11810 0.26465   6
 -16  -1  -2 0.67501 0.41653   4
 -16   1   2 0.48130 0.39700   4
 -16   1  -2-0.31344 0.37006   4
 -16  -1   2-0.15590 0.45630   4
 -16  -1  -2 0.30083 0.73629   1
 -16   1   2 0.97938 0.68116   1
 -16   1  -2-0.10055 0.74171   1
 -16  -1   2 0.39146 0.76415   1
 -16   1   2 0.21307 0.20503   5
  17  -1   2-0.09711 0.44140   6
  17  -1  -2 0.72592 0.28595   6
  17   1  -2 0.39362 0.31099   6
  17   1   2-0.09741 0.45475   6
 -17   1   2 0.08588 0.21177   5
 -17  -1   2-0.16566 0.47203   4
 -17   1   2-0.51236 0.46437   4
 -17   1  -2 0.04203 0.41125   4
 -17  -1  -2 0.24126 0.43464   4
 -17   1   2 0.61397 0.76526   1
 -17  -1  -2 0.40468 0.77011   1
 -17   1  -2 0.40576 0.72722   1
 -17  -1   2 0.61357 0.75436   1
  18  -1   2-0.35123 0.44910   6
  18  -1  -2 0.34998 0.30686   6
  18   1   2-0.20244 0.45583   6
 -18  -1   2 0.33265 0.24141   5
 -18   1   2 0.08290 0.21934   5
 -18  -1   2-0.29180 0.48664   4
 -18   1  -2 0.58607 0.43994   4
 -18  -1  -2 0.15383 0.46041   4
 -18   1   2 0.05430 0.47678   4
 -18  -1  -2-0.51251 0.80363   1
 -18  -1   2-1.06774 0.85073   1
 -18   1   2-0.10683 0.83064   1
 -18   1  -2 0.82154 0.79516   1
  19  -1  -2 67.1498 2.88047   6
  19   1   2 65.3096 3.05859   6
  19  -1   2 63.6707 3.04821   6
 -19  -1   2 65.7487 2.81479   5
 -19   1   2 64.5710 2.79202   5
 -19  -1  -2 67.5527 3.07583   4
 -19   1   2 70.2596 3.11279   4
 -19   1  -2 67.8317 3.03584   4
 -19  -1   2 69.3873 3.14319   4
 -19   1   2 64.3263 3.44389   1
 -19   1  -2 62.3970 3.38190   1
 -19  -1   2 61.3484 3.41714   1
  20  -1   2 0.37358 0.51851   6
  20   1   2 0.21653 0.52310   6
 -20   1   2 0.48135 0.57343   4
 -20  -1   2-0.06496 0.61728   4
 -20  -1  -2 1.20458 0.58054   4
 -20   1  -2 0.70736 0.51773   4
 -20  -1   2-0.46021 0.95262   1
 -20   1   2-0.11517 0.83399   1
 -20   1  -2 2.06878 0.87468   1
 -20  -1   2 0.68989 0.26690   5
  21  -1   2 0.81916 0.56354   6
  21   1   2 1.27360 0.55765   6
 -21   1  -2 1.57644 0.92020   1
 -21   1   2 2.62406 0.98184   1
 -21   1   2 1.12850 0.59002   4
 -21   1  -2 1.37500 0.54593   4
 -21  -1   2 1.91070 0.65257   4
 -21  -1  -2 1.93003 0.60685   4
  22  -1   2 0.55166 0.53976   6
  22   1   2 1.24038 0.64772   6
 -22   1  -2 1.86030 0.94178   1
 -22   1   2-0.61646 0.94742   1
 -22  -1   2 0.57095 0.66746   4
 -22   1  -2 1.04933 0.58540   4
 -22  -1  -2 1.89412 0.69249   4
 -22   1   2 1.04507 0.64860   4
 -23   1   2 152.065 6.73492   4
 -23   1  -2 148.669 7.07347   1
 -23   1   2 151.681 7.12525   1
 -23  -1  -2 150.450 6.71888   4
 -23   1  -2 155.510 6.67257   4
 -23  -1   2 157.747 6.79220   4
 -24   1   2 1.70191 1.03795   1
 -24   1  -2 1.23628 1.01146   1
 -24  -1  -2 1.48825 0.70220   4
 -24   1   2 1.82956 0.74024   4
 -24  -1   2 3.68501 0.83219   4
 -24   1  -2 1.89218 0.65393   4
 -25   1   2 43.4561 2.34486   4
 -25  -1   2 44.6206 2.40343   4
 -25   1   2 45.9462 2.78124   1
 -25   1  -2 43.2357 2.72844   1
 -25   1  -2 44.6782 2.29098   4
 -25  -1  -2 45.9485 2.36449   4
 -26  -1  -2 0.92166 0.76596   4
 -26   1   2 0.73171 0.75913   4
 -26  -1   2 1.53700 0.88307   4
 -27  -1  -2 1.66313 0.84464   4
 -27  -1   2 3.06160 0.92849   4
 -27   1   2 2.73478 0.89134   4
 -28  -1   2 0.50163 0.89628   4
   0  -1  -3-0.09853 0.17960   6
   0  -1  -3-0.06103 0.17693   3
   0  -1   3 0.11524 0.19293   3
   0   1  -3-0.02671 0.19639   2
   0   1   3-0.16593 0.17821   2
   0  -1  -3 0.11289 0.20084   2
   0  -1   3-0.20304 0.16885   2
   1   1  -3 4.05260 0.33043   4
   1   1  -3 5.33525 0.34668   2
  -1  -1   3 3.85305 0.31331   2
  -1   1  -3 4.39493 0.32590   2
  -1  -1  -3 5.30359 0.34645   2
   1  -1   3 3.93722 0.31558   2
   1  -1  -3 5.18617 0.33953   2
  -1  -1  -3 5.02275 0.34163   6
   1   1   3 3.53652 0.31513   6
   1  -1  -3 4.74148 0.30683   6
   1  -1  -3 5.38831 0.32777   3
  -1  -1  -3 4.54667 0.31028   3
   1   1   3 5.10825 0.32781   2
   1   1  -3 4.42336 0.31143   3
  -1  -1   3 5.26219 0.32865   3
  -1   1   3 5.04538 0.33183   2
   2  -1  -3 4.22337 0.25847   6
  -2  -1  -3 4.41023 0.33146   6
  -2   1   3 3.44115 0.25060   6
   2   1   3 4.46053 0.32943   6
   2   1  -3 4.37381 0.31449   2
   2  -1  -3 5.09992 0.31792   2
   2  -1   3 3.53938 0.29653   2
  -2  -1   3 4.38832 0.32322   4
   2   1  -3 4.03292 0.33791   4
   2   1   3 4.61563 0.30581   2
   2   1  -3 3.32873 0.28619   3
  -2  -1   3 4.10365 0.30532   3
   3   1   3 0.80473 0.24789   6
   3  -1  -3 1.03703 0.13074   6
  -3  -1  -3 0.46598 0.24403   6
   3  -1   3 1.25582 0.21990   6
   3   1   3 0.95052 0.18925   2
   3  -1   3 0.55562 0.17765   2
   3  -1  -3 1.14533 0.19356   2
   3  -1  -3 0.46298 0.19896   4
   3   1  -3 0.80479 0.22704   4
  -3  -1   3 0.95238 0.20417   4
   3   1  -3 0.91601 0.19216   2
   4   1  -3 0.24490 0.24773   1
   4  -1  -3 0.24414 0.22542   1
   4   1  -3 0.42553 0.09812   5
   4  -1   3 0.51347 0.20981   6
  -4  -1  -3 0.51661 0.23396   6
   4   1   3 0.63138 0.21986   6
  -4  -1  -3 0.54204 0.18808   2
  -4   1   3 0.42243 0.16162   2
  -4  -1   3 0.45031 0.17225   2
   4  -1   3 0.45546 0.17942   2
   4  -1  -3 0.90195 0.17605   2
   4   1   3 0.45188 0.17033   2
  -4  -1   3 0.57296 0.20900   4
   4   1  -3 0.83931 0.22450   4
   4  -1  -3 0.57871 0.20446   4
  -4   1  -3 0.56252 0.17223   2
   4   1  -3 0.47720 0.15993   2
   5   1  -3 3.50353 0.38174   1
   5  -1  -3 2.69060 0.32054   1
   5  -1   3 3.14099 0.31903   6
   5   1   3 4.06910 0.32301   6
  -5  -1   3 3.26895 0.25601   2
  -5  -1  -3 2.94127 0.25368   2
   5  -1  -3 3.19680 0.24288   2
   5  -1   3 2.89693 0.25040   2
   5   1  -3 3.54211 0.32562   4
  -5  -1   3 3.14511 0.30487   4
   5  -1  -3 2.89210 0.29234   4
  -5   1  -3 3.31439 0.26089   2
   5   1  -3 3.18745 0.24100   2
  -6   1   3 7.78067 0.58897   1
   6  -1  -3 7.12844 0.53279   1
   6   1  -3 8.02532 0.56537   1
   6  -1   3 8.15594 0.51520   6
   6   1   3 7.42024 0.51299   6
   6  -1  -3 8.14996 0.43877   2
   6  -1   3 8.95840 0.44777   2
  -6  -1   3 8.67466 0.44386   2
  -6  -1  -3 7.41267 0.43647   2
   6  -1  -3 7.81415 0.48978   4
   6   1  -3 8.14932 0.49016   4
  -6   1  -3 7.81558 0.42904   2
   6   1  -3 7.54797 0.41862   2
  -7   1   3 1.28940 0.38376   1
  -7  -1   3 2.00891 0.40036   1
   7   1  -3 1.37820 0.38035   1
   7  -1  -3 1.34442 0.38030   1
   7   1   3 2.02532 0.29964   6
   7  -1   3 2.35903 0.30821   6
  -7  -1  -3 1.48848 0.31359   6
  -7  -1   3 1.96502 0.21220   2
  -7  -1  -3 1.89959 0.21510   2
   7  -1   3 1.85931 0.21460   2
   7  -1  -3 1.96044 0.21423   2
   7   1  -3 2.05161 0.29922   4
   7  -1  -3 1.74378 0.28091   4
  -7   1   3 1.72020 0.27367   4
   7   1  -3 1.59447 0.18555   2
  -7   1  -3 2.15934 0.20961   2
   8  -1  -3 25.8705 1.42336   1
  -8  -1   3 27.4175 1.48673   1
   8   1  -3 27.3586 1.44944   1
  -8   1   3 28.0955 1.48230   1
   8   1   3 28.9006 1.39622   6
  -8  -1  -3 28.8702 1.37036   6
   8  -1   3 30.7074 1.39537   6
  -8  -1  -3 29.0300 1.27053   2
   8  -1   3 29.5531 1.27773   2
  -8  -1   3 29.2964 1.27492   2
   8  -1  -3 27.6081 1.26645   2
  -8   1   3 29.8726 1.37630   4
   8  -1  -3 29.5099 1.35143   4
   8   1  -3 29.2505 1.35994   4
   8   1  -3 28.2966 1.25828   2
  -8   1  -3 28.4085 1.26270   2
  -9   1   3 4.66790 0.56398   1
  -9  -1   3 4.81754 0.60484   1
   9  -1  -3 4.24941 0.54934   1
   9   1  -3 5.14205 0.58261   1
   9  -1  -3 4.38401 0.24864   6
   9   1   3 4.92770 0.45585   6
  -9  -1  -3 4.32602 0.42764   6
   9  -1   3 4.55344 0.42426   6
   9  -1  -3 4.45261 0.29662   2
  -9  -1  -3 4.61935 0.30141   2
  -9  -1   3 4.46610 0.29920   2
   9  -1   3 4.91151 0.31071   2
   9  -1  -3 5.29274 0.40630   4
  -9   1   3 4.23219 0.41455   4
   9   1  -3 4.58724 0.40550   4
  -9   1  -3 4.92613 0.29689   2
   9   1  -3 5.15161 0.28911   2
  10  -1  -3 1.17553 0.17633   2
  10   1  -3 0.82625 0.14451   2
 -10   1  -3 1.17702 0.17037   2
 -10  -1  -3 0.90970 0.16744   2
  10  -1  -3 0.52225 0.50460   1
 -10  -1   3 0.61130 0.48315   1
 -10   1   3 0.79631 0.47625   1
  10   1  -3 1.21749 0.54608   1
  10   1   3 0.89248 0.32183   6
  10  -1  -3 1.00936 0.13724   6
  10  -1   3 0.76250 0.31857   6
 -10  -1   3 1.21787 0.17264   2
  10  -1   3 1.02646 0.17567   2
 -10  -1   3 1.13265 0.11848   5
 -10  -1   3 1.27072 0.31645   4
 -10   1   3 0.81397 0.29503   4
  10  -1  -3 1.34673 0.32753   4
  10   1  -3 1.49609 0.31294   4
 -11  -1  -3 0.28629 0.13874   2
  11  -1  -3 0.39651 0.13559   2
  11   1  -3 0.31503 0.12280   2
  11   1   3 0.15844 0.31078   6
  11  -1  -3 0.23600 0.13221   6
  11  -1   3 0.15577 0.33192   6
 -11  -1   3 0.55081 0.47397   1
 -11   1  -3 0.39011 0.14457   2
 -11   1   3 0.20708 0.51167   1
  11   1  -3 0.64933 0.63355   1
 -11  -1   3 0.14341 0.11455   5
 -11  -1   3 0.35377 0.31466   4
 -11   1   3 0.14708 0.29437   4
  11   1  -3 0.61482 0.31683   4
 -11   1  -3 0.56036 0.27343   4
  11  -1  -3 0.32756 0.28929   4
 -12  -1  -3 6.01398 0.30848   2
  12  -1  -3 6.38324 0.30712   2
  12   1   3 6.37913 0.54049   6
  12  -1  -3 5.93368 0.33047   6
  12  -1   3 5.23535 0.53796   6
 -12  -1   3 4.97322 0.75332   1
  12   1  -3 4.74516 0.85284   1
 -12   1   3 3.90789 0.68444   1
 -12  -1   3 4.37982 0.30222   5
 -12   1  -3 6.08200 0.46390   4
 -12   1   3 6.70777 0.55094   4
 -12  -1   3 5.08350 0.52606   4
  12  -1  -3 6.65026 0.49744   4
  12   1  -3 5.87514 0.51002   4
 -12  -1  -3 5.65054 0.49332   4
  13  -1  -3 0.10176 0.07925   2
 -13  -1  -3 0.34332 0.09174   2
 -13  -1   3 0.16769 0.59521   1
 -13   1   3-0.08398 0.59914   1
  13  -1   3-0.31271 0.39740   6
  13   1   3 0.44305 0.36278   6
  13  -1  -3 0.14718 0.17015   6
 -13  -1   3 0.14100 0.15093   5
 -13  -1   3 0.27244 0.38009   4
 -13   1   3 0.46914 0.36337   4
 -13  -1  -3 0.53347 0.37488   4
  13   1  -3 0.29975 0.36282   4
  13  -1  -3 0.95826 0.35380   4
 -13   1  -3 0.24831 0.30934   4
 -14   1   3 1.45494 0.73014   1
 -14  -1   3 0.72641 0.71760   1
 -14  -1  -3 0.88102 0.95595   1
 -14   1  -3 1.64168 0.97163   1
  14  -1   3 1.13885 0.42942   6
 -14  -1   3 1.41648 0.19020   5
  14   1   3 1.63203 0.44117   6
  14  -1  -3 1.70637 0.22043   6
 -14   1   3 1.55101 0.46001   4
 -14  -1   3 1.89375 0.41985   4
 -14  -1  -3 2.17848 0.42463   4
  14  -1  -3 1.59116 0.40335   4
 -14   1  -3 1.37164 0.34830   4
 -15   1  -3 1.97991 0.90560   1
 -15  -1   3 1.16737 0.67475   1
 -15  -1  -3 0.85152 0.82509   1
 -15   1   3-0.19473 0.69278   1
 -15  -1   3 0.81729 0.17423   5
  15  -1   3 1.39427 0.46472   6
  15  -1  -3 1.55982 0.23598   6
  15   1   3 2.49929 0.48316   6
 -15   1   3 0.97366 0.45708   4
 -15   1  -3 1.14838 0.37229   4
 -15  -1   3 1.50070 0.47001   4
 -15  -1  -3 1.41075 0.43820   4
 -16   1   3 0.30990 0.75845   1
 -16   1  -3 1.30333 0.85352   1
 -16  -1   3 0.72262 0.77890   1
 -16  -1  -3-0.35424 0.93706   1
 -16  -1   3-0.04823 0.14524   5
 -16   1  -3 0.19236 0.35813   4
 -16   1   3-0.05171 0.46716   4
 -16  -1   3-0.05499 0.45017   4
 -16  -1  -3-0.04544 0.41934   4
  16  -1   3-0.31278 0.43781   6
  16  -1  -3-0.04478 0.20978   6
  16   1   3 0.10286 0.46320   6
  17  -1  -3 0.13950 0.22014   6
  17   1   3 0.86245 0.48249   6
  17  -1   3-0.65154 0.47518   6
 -17  -1  -3 0.34575 0.85016   1
 -17   1  -3-0.81891 0.89051   1
 -17  -1   3 1.30381 0.86913   1
 -17   1   3-0.10883 0.79160   1
 -17   1   3 0.65520 0.50236   4
 -17   1  -3-0.16561 0.39869   4
 -17  -1  -3 0.52680 0.43271   4
 -17  -1   3 0.23302 0.46603   4
  18   1   3 5.56452 0.68626   6
  18  -1   3 6.00179 0.69078   6
 -18  -1   3 4.77204 1.04539   1
 -18   1   3 6.93369 1.07041   1
 -18   1  -3 5.28732 1.04104   1
 -18  -1  -3 3.43637 1.04083   1
 -18   1  -3 6.85350 0.63324   4
 -18  -1  -3 5.82426 0.65642   4
 -18   1   3 5.99088 0.71186   4
 -18  -1   3 6.28961 0.70662   4
  19  -1   3 0.69209 0.58460   6
  19   1   3 0.29016 0.52576   6
 -19   1   3 1.30101 0.86522   1
 -19  -1   3-0.11823 0.93531   1
 -19   1  -3 1.36817 0.90203   1
 -19  -1   3 0.64962 0.54506   4
 -19   1   3 0.96913 0.59081   4
 -19  -1  -3 1.23564 0.51028   4
 -19   1  -3 1.86271 0.50175   4
  20  -1   3 1.95334 0.59237   6
  20   1   3 3.04958 0.66525   6
 -20   1  -3 2.17948 0.90498   1
 -20  -1   3 1.59364 1.04179   1
 -20   1   3 1.10360 0.98606   1
 -20  -1   3 2.39139 0.71003   4
 -20   1  -3 2.65856 0.57247   4
 -20   1   3 3.43054 0.65660   4
 -20  -1  -3 2.42845 0.59776   4
  21  -1   3 2.06301 0.63071   6
  21   1   3 2.02445 0.63006   6
 -21   1  -3 3.39502 0.99437   1
 -21   1   3 2.91664 1.03813   1
 -21  -1   3 0.42822 0.67057   4
 -21   1   3 2.65963 0.69156   4
 -21  -1  -3 2.65692 0.62402   4
 -21   1  -3 2.53119 0.58339   4
  22  -1   3 1.04772 0.61443   6
  22   1   3 1.94061 0.68723   6
 -22   1  -3 3.00719 1.03376   1
 -22   1   3 1.83027 1.08813   1
 -22  -1   3 2.15520 0.77089   4
 -22  -1  -3 1.23963 0.66029   4
 -22   1  -3 1.88150 0.59846   4
 -22   1   3 0.96909 0.64213   4
  23  -1   3 1.60897 0.66245   6
  23   1   3 2.52756 0.64416   6
 -23   1  -3 1.23619 1.06788   1
 -23   1   3 1.48119 1.14269   1
 -23  -1   3 3.15673 0.80667   4
 -23  -1  -3 1.99090 0.71952   4
 -23   1   3 1.86104 0.76265   4
 -23   1  -3 3.28417 0.69845   4
 -24   1  -3-0.25348 0.98137   1
 -24   1   3-1.65652 1.19604   1
 -24   1  -3 0.05732 0.62640   4
 -24  -1  -3 0.26532 0.69515   4
 -24   1   3 0.66156 0.73232   4
 -24  -1   3-0.39805 0.77273   4
 -25   1   3 0.60015 0.75894   4
 -25   1  -3-0.25942 1.12025   1
 -25   1   3 0.56529 1.15700   1
 -25  -1  -3 1.22111 0.73371   4
 -25   1  -3 0.52835 0.65783   4
 -25  -1   3-0.08225 0.81761   4
 -26  -1   3-0.08437 0.83840   4
 -26  -1  -3-0.27667 0.76846   4
 -26   1   3 0.07616 0.79086   4
 -27  -1   3 0.08565 0.91615   4
 -27   1   3 0.69292 0.81258   4
 -28  -1   3 2.06728 0.96269   4
   0   1   4 0.02008 0.20158   2
   0  -1  -4 0.09074 0.25013   2
   0  -1   4 0.01954 0.18139   2
   0  -1  -4-0.03097 0.19449   6
   0   1  -4 0.05290 0.22773   2
   0  -1  -4 0.34079 0.21335   3
   0  -1   4 0.09587 0.20281   3
  -1  -1  -4 10.2527 0.58457   6
  -1  -1   4 10.0367 0.57159   2
  -1   1   4 11.1863 0.58688   2
   1  -1   4 10.2609 0.58444   2
  -1  -1  -4 11.0100 0.59197   2
  -1   1  -4 10.4937 0.57977   2
   1  -1  -4 10.9874 0.59283   2
   1   1   4 10.3059 0.57519   2
   1   1  -4 11.5108 0.59009   2
   1  -1  -4 10.9886 0.55561   6
  -1  -1   4 11.0833 0.58687   3
   1  -1  -4 11.0403 0.57798   3
   1   1  -4 10.6760 0.57796   3
   2  -1   4 146.723 7.02687   6
  -2  -1   4 170.217 6.98376   6
  -2  -1  -4 165.446 7.03286   6
   2  -1   4 168.508 7.03519   2
   2   1   4 172.894 7.04141   2
   2   1  -4 173.044 7.02485   2
   2  -1  -4 170.878 7.02734   2
   2   1  -4 172.021 7.03288   4
   2  -1  -4 170.792 6.98287   6
   2   1   4 143.834 7.03493   6
  -2   1   4 175.387 6.98890   6
   2   1  -4 166.881 7.02790   3
   2  -1  -4 174.914 7.02843   3
  -2  -1   4 176.045 7.03874   3
   3   1  -4 0.17282 0.22093   2
  -3   1   4 0.27249 0.13384   6
   3   1   4-0.27029 0.20502   6
  -3  -1   4 0.06570 0.12397   6
   3  -1   4 0.27865 0.20401   6
  -3  -1  -4 0.10686 0.23852   6
   3  -1  -4 0.37683 0.14030   6
   3   1   4 0.39982 0.20081   2
   3  -1  -4 0.01796 0.23593   2
   3  -1   4 0.21575 0.19653   2
   3  -1  -4 0.14402 0.21326   4
  -3  -1   4 0.29408 0.19148   4
   3   1  -4 0.05950 0.23313   4
   3  -1  -4 0.22919 0.20839   3
   4   1   4 32.4974 1.44146   6
   4  -1  -4 30.4308 1.30761   6
  -4  -1  -4 29.4589 1.41924   6
   4  -1   4 30.1414 1.42610   6
  -4  -1   4 30.6021 1.30579   6
   4  -1   4 30.1636 1.38807   2
   4   1  -4 32.2356 1.38388   2
  -4  -1  -4 33.3459 1.39539   2
  -4  -1   4 30.0933 1.38701   2
   4  -1  -4 30.8368 1.38408   2
  -4   1  -4 30.5460 1.37591   2
  -4  -1   4 30.5626 1.42303   4
   4  -1  -4 29.2966 1.40195   4
   4   1  -4 30.2385 1.40557   4
  -4   1   4 28.6022 1.38623   2
   4   1   4 31.6079 1.39869   2
   5   1  -4 5.90238 0.38426   2
  -5   1  -4 6.43524 0.40033   2
   5   1  -4 5.80631 0.48615   1
   5  -1  -4 5.31378 0.46513   1
   5   1   4 5.63730 0.46651   6
   5  -1  -4 5.92563 0.28612   6
   5   1  -4 6.26662 0.30776   5
   5  -1   4 6.22010 0.44763   6
  -5  -1  -4 5.46984 0.45057   6
   5  -1   4 6.03350 0.40404   2
  -5  -1   4 6.44786 0.40214   2
   5  -1  -4 5.66026 0.38519   2
  -5  -1  -4 6.25024 0.41301   2
  -5  -1   4 6.45797 0.44531   4
   5  -1  -4 6.30395 0.42685   4
   5   1  -4 6.14050 0.44046   4
   5   1   4 6.49108 0.41651   2
  -5   1   4 5.93358 0.39913   2
   6   1  -4 2.48330 0.23557   2
  -6   1  -4 1.68712 0.24665   2
   6   1   4 1.59987 0.29874   6
   6  -1   4 1.68619 0.30472   6
   6  -1  -4 1.56834 0.31857   1
   6   1  -4 2.12338 0.36419   1
  -6  -1  -4 1.73505 0.25023   2
   6   1   4 2.04136 0.25837   2
   6  -1  -4 1.74490 0.22435   2
  -6  -1   4 1.92701 0.24319   2
   6  -1   4 2.17388 0.25428   2
   6  -1  -4 2.29613 0.29051   4
  -6  -1   4 1.75433 0.29158   4
   6   1  -4 1.75821 0.31037   4
   6   1  -4 1.95808 0.28069   3
   7   1  -4 14.1791 0.81191   1
   7  -1  -4 11.7309 0.77527   1
   7   1   4 12.7579 0.77152   6
   7  -1   4 12.2792 0.76341   6
   7  -1   4 14.0410 0.69427   2
   7  -1  -4 13.7257 0.67602   2
  -7  -1   4 13.7496 0.68813   2
  -7  -1  -4 13.7927 0.68220   2
   7  -1  -4 12.4984 0.71750   4
   7   1  -4 14.9832 0.74700   4
  -7   1  -4 12.4875 0.66439   2
   7   1  -4 13.0607 0.66252   2
   8  -1  -4 293.845 14.3486   1
   8   1  -4 337.146 14.3822   1
   8   1   4 374.247 14.3856   6
  -8  -1  -4 335.392 14.3301   6
   8  -1   4 356.483 14.3675   6
  -8  -1  -4 351.028 14.2458   2
   8  -1  -4 349.605 14.2434   2
   8  -1   4 324.320 14.2506   2
  -8  -1   4 357.517 14.2589   2
  -8   1   4 334.892 14.3355   4
   8   1  -4 340.686 14.3131   4
   8  -1  -4 347.175 14.3083   4
  -8   1  -4 361.118 14.2427   2
   8   1  -4 340.698 14.2336   2
   9   1  -4 30.1648 1.58063   1
   9   1   4 33.5203 1.56221   6
  -9  -1  -4 30.7544 1.50726   6
   9  -1   4 31.5969 1.54346   6
   9  -1  -4 31.4985 1.40301   2
  -9  -1   4 31.3789 1.41727   2
  -9  -1  -4 32.6707 1.41122   2
   9  -1   4 29.5747 1.41147   2
  -9   1   4 33.1701 1.53744   4
   9  -1  -4 31.8286 1.48471   4
   9   1  -4 30.9868 1.49181   4
   9   1  -4 31.2952 1.39101   2
  -9   1  -4 30.8840 1.39813   2
  10   1  -4 103.118 4.28496   2
 -10   1  -4 101.959 4.28691   2
 -10   1   4 92.9390 4.56315   1
  10   1  -4 98.9809 4.51096   1
 -10  -1   4 100.759 4.59035   1
  10   1   4 104.955 4.46878   6
  10  -1   4 103.594 4.45687   6
  10  -1   4 102.116 4.30783   2
 -10  -1  -4 101.729 4.29511   2
  10  -1  -4 101.290 4.29309   2
 -10   1   4 104.344 4.44519   4
  10   1  -4 103.853 4.40025   4
  10  -1  -4 104.548 4.39049   4
 -10  -1   4 99.6529 4.30006   2
  11  -1  -4 2.35067 0.23973   2
 -11  -1  -4 2.07659 0.23537   2
  11   1  -4 2.74943 0.23025   2
 -11   1  -4 2.05998 0.23807   2
 -11  -1   4 1.83132 0.58930   1
  11   1  -4 2.22428 0.56464   1
 -11   1   4 1.69353 0.57962   1
  11   1   4 2.90033 0.45985   6
  11  -1   4 3.01681 0.45422   6
  11  -1   4 2.33842 0.27032   2
 -11   1   4 2.61719 0.41221   4
  11  -1  -4 2.57578 0.36347   4
 -11  -1   4 2.84023 0.41270   4
 -11  -1   4 2.83188 0.26476   2
  11   1  -4 1.97509 0.38053   4
  12   1  -4 9.53377 0.47512   2
 -12  -1  -4 9.42644 0.48344   2
  12  -1  -4 8.16135 0.47174   2
 -12   1  -4 9.97291 0.48281   2
  12  -1   4 8.51859 0.69642   6
  12   1   4 8.47314 0.68475   6
 -12  -1   4 7.78267 0.89707   1
  12   1  -4 10.3828 0.94070   1
 -12   1   4 6.53778 0.90201   1
 -12   1   4 8.56091 0.68489   4
 -12  -1   4 9.68235 0.69980   4
  12   1  -4 8.85937 0.65243   4
  12  -1  -4 9.70820 0.63847   4
 -12   1  -4 8.35263 0.59626   4
  13  -1  -4 4.57383 0.27704   2
 -13  -1  -4 3.49332 0.27098   2
  13   1   4 4.00421 0.51434   6
  13  -1   4 3.92870 0.55320   6
  13  -1  -4 4.09060 0.49883   4
 -13   1  -4 3.87098 0.43145   4
 -13   1   4 2.83546 0.50102   4
 -13  -1   4 4.03414 0.51329   4
 -13   1   4 3.13404 0.75863   1
 -13  -1   4 3.73887 0.79695   1
  14  -1  -4 93.7883 3.82124   2
 -14  -1  -4 95.1417 3.82495   2
 -14   1   4 63.5605 4.23324   1
 -14  -1   4 73.7580 4.30004   1
 -14   1   4 90.4674 4.09035   4
 -14  -1   4 91.7724 4.11251   4
 -14   1  -4 90.9737 3.98725   4
 -14  -1  -4 90.2500 4.04001   4
  14   1   4 92.8340 4.11137   6
  14  -1   4 91.4442 4.11312   6
 -15   1  -4-1.46033 1.12597   1
 -15  -1   4-0.20545 0.76126   1
 -15  -1  -4-0.72711 1.09238   1
 -15   1   4-0.51409 0.73345   1
 -15   1   4 0.15795 0.47272   4
 -15  -1   4 0.22249 0.48836   4
 -15  -1  -4 0.08821 0.40211   4
 -15   1  -4 0.65687 0.37804   4
  15   1   4-0.10830 0.43823   6
  15  -1   4-0.11048 0.46060   6
 -16   1  -4 0.43409 1.01674   1
 -16  -1   4-0.10990 0.80314   1
 -16  -1  -4-1.15256 1.22286   1
 -16   1   4 1.20980 0.82247   1
 -16  -1   4-0.11771 0.49606   4
 -16   1   4 0.27800 0.44475   4
 -16  -1  -4 0.41690 0.40537   4
 -16   1  -4-0.15572 0.37888   4
  16  -1   4-0.28815 0.47176   6
  16   1   4 0.05661 0.44384   6
 -17  -1  -4 2.51323 1.10623   1
 -17   1  -4 1.96324 1.09752   1
 -17  -1   4 2.32858 0.97184   1
 -17   1   4 1.74750 0.89556   1
  17   1   4 2.78084 0.60259   6
  17  -1   4 3.48324 0.59468   6
 -17   1  -4 3.64508 0.49295   4
 -17  -1   4 3.28812 0.61976   4
 -17   1   4 2.76103 0.59557   4
 -17  -1  -4 3.25397 0.52301   4
  18  -1   4 236.535 9.83140   6
  18   1   4 226.652 9.81604   6
 -18  -1  -4 245.792 9.77309   4
 -18   1  -4 235.321 9.70716   4
 -18  -1   4 226.424 9.83786   4
 -18   1  -4 236.812 10.3148   1
 -18   1   4 196.878 10.1112   1
 -18  -1   4 204.716 10.1506   1
 -18   1   4 228.839 9.81939   4
  19   1   4 15.5107 1.04812   6
  19  -1   4 11.9720 1.00648   6
 -19  -1  -4 14.6598 0.97519   4
 -19   1  -4 12.0185 0.87986   4
 -19   1  -4 15.8113 1.49698   1
 -19  -1   4 10.0755 1.41149   1
 -19   1   4 11.3492 1.39672   1
 -19   1   4 13.5055 1.05257   4
 -19  -1   4 10.9499 0.99843   4
  20  -1   4 85.2682 3.98596   6
  20   1   4 87.2247 3.99410   6
 -20  -1  -4 86.0790 3.91804   4
 -20   1  -4 87.9683 3.88257   4
 -20  -1   4 70.3639 4.32787   1
 -20   1  -4 93.1950 4.42632   1
 -20   1   4 78.5438 4.37809   1
 -20   1   4 90.9123 4.01538   4
 -20  -1   4 90.6724 4.05251   4
  21   1   4 2.75536 0.71882   6
  21  -1   4 2.20463 0.63293   6
 -21   1   4 4.36532 1.18382   1
 -21   1  -4 1.76795 1.02090   1
 -21   1  -4 2.27778 0.58676   4
 -21   1   4 2.73874 0.70062   4
 -21  -1  -4 3.93319 0.69969   4
 -21  -1   4 3.88202 0.78583   4
  22  -1   4 1.29100 0.65018   6
  22   1   4 1.98778 0.68583   6
 -22  -1  -4 1.51720 0.62152   4
 -22   1   4 1.81538 0.72622   4
 -22  -1   4 1.08730 0.72576   4
 -22   1  -4 1.73721 0.59656   4
 -22   1  -4 2.02724 1.08107   1
 -22   1   4 0.56044 1.10030   1
  23  -1   4 0.41088 0.68080   6
  23   1   4 0.41559 0.67262   6
 -23   1   4-0.22472 0.71953   4
 -23   1  -4 0.77164 1.04500   1
 -23  -1   4 1.20966 0.74661   4
 -23  -1  -4 0.25253 0.64971   4
 -23   1  -4 0.81688 0.61881   4
 -24   1   4 38.5051 2.18336   4
 -24  -1   4 40.0369 2.23139   4
 -24   1  -4 41.5974 2.55769   1
 -24   1  -4 37.9413 2.01658   4
 -24  -1  -4 39.9083 2.09448   4
 -25   1   4-0.15637 0.80067   4
 -25   1  -4 1.33815 1.14789   1
 -25  -1   4-0.17128 0.81132   4
 -25  -1  -4 1.13069 0.69580   4
 -25   1  -4 0.79700 0.66802   4
 -26  -1   4 4.88036 1.03197   4
 -26  -1  -4 4.99123 0.88349   4
 -26   1   4 3.89663 0.94819   4
 -27   1   4 0.72060 0.88446   4
 -27  -1   4 0.52933 0.91641   4
   0  -1  -5 0.15487 0.24687   2
   0  -1   5 0.09832 0.18636   2
   0   1   5 0.05061 0.20485   2
   0  -1  -5 0.50941 0.24296   6
   0   1  -5 0.06518 0.24145   2
   0  -1  -5 0.04073 0.22907   3
   0  -1   5 0.09558 0.19931   3
  -1   1   5 4.93646 0.39397   2
   1   1  -5 4.90191 0.39827   2
   1   1   5 5.05388 0.39346   2
   1  -1   5 5.26419 0.38956   2
   1  -1  -5 4.79372 0.40360   2
  -1  -1  -5 5.44155 0.40794   2
  -1  -1   5 4.27543 0.36755   2
  -1   1  -5 5.16691 0.39795   2
  -1  -1  -5 5.44410 0.40367   6
  -1  -1   5 5.33383 0.36353   6
   1  -1  -5 6.14488 0.37219   6
  -1   1   5 5.59593 0.36815   6
   1  -1  -5 5.12061 0.39905   3
  -1  -1   5 5.09155 0.39956   3
   1  -1   5 4.18209 0.37102   3
  -2   1   5 1.33190 0.20898   6
   2  -1  -5 1.04704 0.20808   6
  -2  -1  -5 1.07265 0.27678   6
  -2  -1   5 1.31450 0.20398   6
   2  -1  -5 1.95986 0.27817   2
   2  -1   5 1.37842 0.24856   2
   2   1   5 1.28517 0.25482   2
   2   1  -5 1.05741 0.26274   2
  -2  -1   5 1.29019 0.24716   3
   2   1  -5 1.39756 0.26748   3
   2  -1  -5 1.39126 0.26949   3
  -3  -1   5 39.0749 1.67964   6
   3  -1  -5 38.4103 1.67651   6
   3  -1   5 37.2085 1.76444   6
  -3  -1  -5 41.7235 1.76923   6
   3   1  -5 38.6673 1.73815   2
   3  -1  -5 36.7365 1.73726   2
   3   1   5 39.4127 1.75732   2
   3  -1   5 38.3059 1.75130   2
   3   1  -5 39.7080 1.76187   4
   3  -1  -5 38.5518 1.75904   4
   3   1   5 35.7746 1.77271   6
  -3   1   5 40.9667 1.68631   6
   3  -1  -5 38.4714 1.74564   3
  -3  -1   5 37.5626 1.74760   3
   3   1   5 38.1511 1.73085   3
   4   1  -5 1.90709 0.28527   2
  -4   1  -5 1.93662 0.29531   2
  -4   1   5 2.16790 0.19951   6
   4   1   5 2.08629 0.31996   6
   4  -1   5 1.89840 0.30825   6
  -4  -1  -5 2.59994 0.35470   6
  -4  -1   5 1.77237 0.18457   6
   4  -1  -5 2.16599 0.19229   6
  -4  -1   5 2.31534 0.28345   2
   4   1   5 2.08254 0.26786   2
  -4  -1  -5 1.96902 0.31221   2
  -4   1   5 1.51321 0.28247   2
   4  -1   5 2.23141 0.28716   2
   4  -1  -5 1.88586 0.29564   2
  -4  -1   5 1.58012 0.27601   4
   4  -1  -5 2.10489 0.31990   4
   4   1  -5 1.90918 0.32865   4
   4  -1  -5 1.96503 0.32060   3
  -5  -1  -5 0.48515 0.30339   6
   5  -1   5 0.26033 0.23696   6
  -5  -1   5 0.15914 0.10809   6
   5  -1  -5 0.35823 0.12179   6
   5   1   5 0.40981 0.24025   6
  -5  -1   5 0.21963 0.21940   2
  -5   1   5 0.05032 0.21608   2
   5   1   5 0.10007 0.22839   2
   5  -1  -5-0.06554 0.21350   2
   5  -1   5 0.41615 0.23598   2
  -5  -1  -5 0.26533 0.23779   2
  -5  -1   5 0.47163 0.24577   4
   5   1  -5 0.51829 0.29966   4
   5  -1  -5 0.47630 0.27500   4
   5   1  -5 0.33542 0.25367   2
  -5   1  -5 0.76824 0.24405   2
   6   1  -5 9.51640 0.55081   2
  -6   1  -5 10.1840 0.56934   2
   6   1  -5 10.9820 0.67509   1
   6  -1  -5 7.48261 0.62343   1
   6   1   5 9.02693 0.64026   6
  -6  -1  -5 7.42298 0.59984   6
   6  -1   5 9.51819 0.64340   6
   6   1  -5 9.46454 0.45012   5
  -6  -1  -5 10.3314 0.58052   2
   6  -1  -5 9.85412 0.54866   2
   6  -1   5 9.58773 0.56692   2
  -6  -1   5 8.84314 0.55968   2
  -6  -1   5 10.2945 0.63769   4
   6  -1  -5 10.1512 0.60228   4
   6   1  -5 10.5546 0.62304   4
   6   1   5 10.0026 0.57558   2
   6   1  -5 9.54543 0.58732   3
  -6   1   5 9.70525 0.57319   2
  -7   1  -5 2.25812 0.28984   2
   7   1  -5 2.31815 0.26616   2
   7   1   5 2.04092 0.35050   6
   7  -1   5 1.99715 0.34383   6
   7   1  -5 2.61518 0.41265   1
   7  -1   5 1.93088 0.27327   2
   7   1   5 2.72805 0.29576   2
   7  -1  -5 2.34977 0.28562   2
  -7  -1   5 2.31675 0.29994   2
  -7  -1  -5 2.28334 0.29196   2
   7  -1  -5 1.99417 0.32254   4
   7   1  -5 2.20601 0.34082   4
   7   1  -5 2.68157 0.33450   3
   8   1  -5 0.71821 0.21039   2
  -8   1  -5 0.34536 0.21948   2
   8   1  -5 0.11936 0.37830   1
   8   1   5 0.58490 0.30874   6
   8  -1   5 0.12091 0.30602   6
  -8  -1   5 0.36270 0.22390   2
   8  -1  -5 0.59386 0.22808   2
  -8  -1  -5 0.12841 0.22145   2
   8  -1   5 0.39018 0.22908   2
   8  -1  -5 0.71712 0.27553   4
   8   1  -5 0.70528 0.29342   4
   8   1  -5 0.60097 0.28859   3
   9   1  -5 0.43426 0.40784   1
   9   1   5 0.57590 0.35024   6
   9  -1   5 0.21469 0.30640   6
   9  -1  -5 0.08315 0.20515   2
   9  -1   5 0.12049 0.22900   2
  -9  -1   5 0.04757 0.22412   2
  -9  -1  -5-0.10506 0.23168   2
  -9   1   5 0.39651 0.33547   4
   9   1  -5-0.03233 0.28767   4
   9  -1  -5 0.59599 0.29883   4
   9   1  -5 0.38924 0.20505   2
  -9   1  -5 0.21789 0.21841   2
  10   1  -5 0.19337 0.42583   1
  10   1   5 0.09400 0.36697   6
  10  -1   5 0.59486 0.33599   6
  10  -1   5 0.04742 0.22137   2
 -10  -1   5 0.04644 0.22722   2
 -10   1   5-0.25399 0.31800   4
  10  -1  -5 0.22957 0.30620   4
  10   1  -5 0.27316 0.31880   4
 -10  -1  -5 0.06148 0.22349   2
  10   1  -5-0.18831 0.20008   2
 -10   1  -5 0.26910 0.21314   2
  10  -1  -5 0.12080 0.21055   2
  11   1  -5 2.15600 0.51833   1
  11   1   5 1.53830 0.41077   6
  11  -1   5 1.06945 0.40111   6
  11  -1   5 1.19993 0.26960   2
 -11  -1   5 1.36509 0.25652   2
 -11   1   5 1.48936 0.38394   4
 -11  -1   5 0.98776 0.42801   4
  11  -1  -5 2.23821 0.35524   4
  11   1  -5 1.82574 0.37413   4
 -11  -1  -5 1.50228 0.25365   2
 -11   1  -5 1.83734 0.26298   2
  11   1  -5 1.56827 0.22702   2
  11  -1  -5 1.11717 0.23601   2
  12  -1   5 1.39970 0.42770   6
  12   1   5 1.40902 0.46424   6
  12  -1   5 0.93214 0.26663   2
  12  -1  -5 1.47965 0.38281   4
 -12   1   5 0.96105 0.42250   4
 -12  -1   5 1.90050 0.48187   4
 -12  -1  -5 1.13828 0.24301   2
 -12   1  -5 1.30971 0.23969   2
  12  -1  -5 1.64414 0.25594   2
  12   1  -5 1.27177 0.22279   2
  13   1   5 7.21478 0.68297   6
 -13   1   5 6.52984 0.64356   4
 -13  -1   5 6.85184 0.66709   4
  13  -1  -5 7.17324 0.43170   2
 -13   1  -5 6.99242 0.43157   2
  13   1  -5 7.07780 0.42190   2
 -13  -1  -5 6.59749 0.42894   2
  13  -1   5 6.80366 0.67511   6
  14  -1  -5 4.42845 0.31042   2
 -14   1  -5 4.51041 0.32586   2
  14   1  -5 4.06284 0.30216   2
 -14  -1  -5 4.16033 0.32438   2
  14   1   5 4.23042 0.59883   6
 -14  -1   5 4.21719 0.60977   4
 -14   1   5 4.70178 0.61018   4
 -14   1  -5 4.16179 0.48645   4
  14  -1   5 4.16304 0.58670   6
  15  -1  -5 5.44586 0.33673   2
 -15  -1  -5 5.42076 0.34905   2
 -15   1   5 4.79166 0.63440   4
 -15  -1   5 4.68921 0.62667   4
 -15  -1  -5 4.58078 0.57171   4
 -15   1  -5 5.63876 0.53002   4
  15  -1   5 5.75463 0.69083   6
  15   1   5 6.07493 0.67910   6
  16  -1  -5 2.35389 0.19305   2
 -16  -1   5 1.81531 0.59677   4
 -16   1   5 3.12100 0.59610   4
 -16   1  -5 1.67658 0.43419   4
 -16  -1  -5 2.06495 0.47900   4
  16  -1   5 1.76797 0.57801   6
  16   1   5 2.91477 0.63559   6
 -17  -1  -5 0.65838 1.24249   1
 -17   1  -5-0.49610 1.16259   1
 -17   1   5 1.00745 0.54868   4
 -17  -1   5 0.65805 0.55395   4
 -17   1  -5 1.12553 0.41386   4
 -17  -1  -5 0.99836 0.47818   4
  17  -1   5 0.98615 0.55344   6
  17   1   5 0.96725 0.57474   6
 -18   1  -5-0.96157 1.30784   1
  18  -1   5 1.28819 0.58157   6
  18   1   5 0.94052 0.56433   6
 -18  -1   5 1.17311 0.58573   4
 -18   1  -5 1.22579 0.46972   4
 -18   1   5 1.90789 0.59455   4
 -18  -1  -5 1.29558 0.52639   4
 -19   1  -5-0.76775 1.18395   1
 -19   1   5-0.41149 0.61000   4
  19   1   5-0.27802 0.60427   6
  19  -1   5 0.90578 0.63532   6
 -19   1  -5 0.18270 0.46426   4
 -19  -1   5-0.07245 0.62138   4
 -19  -1  -5 1.08344 0.52867   4
  20  -1   5 0.14255 0.65173   6
  20   1   5 2.35879 0.70658   6
 -20  -1   5 1.73832 0.69088   4
 -20  -1  -5 1.22913 0.56441   4
 -20   1  -5 1.00944 0.51870   4
 -20   1  -5 1.90833 1.17987   1
 -20   1   5 0.85666 0.69654   4
  21   1   5 0.65840 0.64500   6
  21  -1   5 2.18518 0.72621   6
 -21   1  -5 0.39797 0.50880   4
 -21  -1   5 1.73578 0.76018   4
 -21  -1  -5 0.34907 0.56842   4
 -21   1  -5-0.56170 1.10128   1
 -21   1   5 0.14771 0.70776   4
  22  -1   5 0.74298 0.70950   6
  22   1   5-0.37222 0.68284   6
 -22   1  -5-0.56925 0.52464   4
 -22  -1  -5 0.24160 0.59095   4
 -22  -1   5-0.32720 0.72520   4
 -22   1  -5 0.54934 1.03163   1
 -22   1   5 0.22851 0.65549   4
  23   1   5 0.75577 0.71911   6
  23  -1   5 0.75212 0.76007   6
 -23  -1  -5 1.73564 0.68025   4
 -23   1  -5 0.64017 0.62035   4
 -23  -1   5 0.75893 0.78625   4
 -23   1  -5 1.50224 1.08470   1
 -23   1   5 1.87826 0.80814   4
  24  -1   5 0.67587 0.71773   6
  24   1   5 1.97233 0.77708   6
 -24   1   5 1.76824 0.83484   4
 -24   1  -5 1.77857 1.17094   1
 -24   1  -5 0.81899 0.62546   4
 -24  -1  -5 1.53427 0.69382   4
 -24  -1   5 2.85887 0.88893   4
 -25   1   5 1.71739 0.83830   4
 -25  -1   5 1.06288 0.88090   4
 -25   1  -5 4.42998 1.28323   1
 -25  -1  -5 1.43388 0.71587   4
 -26  -1   5 0.72039 0.91325   4
 -26   1   5 0.49630 0.82025   4
 -27  -1   5 1.54570 0.98927   4
   0   1   6 0.31039 0.21574   6
   0   1   6-0.06135 0.23454   2
   0  -1  -6 0.13114 0.28603   2
   0  -1   6 0.11873 0.22303   2
   0  -1  -6 0.08921 0.22781   6
   0  -1   6 0.12278 0.24655   6
   0   1  -6 0.07715 0.28225   2
   0  -1   6 0.17234 0.21869   3
   0  -1  -6 0.12135 0.25615   3
  -1  -1  -6 18.7542 0.93471   6
  -1  -1   6 17.6880 0.89773   6
   1  -1  -6 18.3452 0.90451   6
  -1   1   6 19.9206 0.92622   6
  -1  -1   6 18.7522 0.94981   3
   1  -1  -6 18.0704 0.93256   3
   1  -1   6 14.8056 0.93151   3
   1   1  -6 19.6649 0.94926   2
   1  -1  -6 18.2539 0.94880   2
   1  -1   6 18.6507 0.95255   2
   1   1   6 18.1945 0.95042   2
  -1  -1   6 18.6259 0.95137   2
  -1   1   6 18.7784 0.95652   2
  -1   1  -6 18.7668 0.94160   2
  -1  -1  -6 17.0443 0.94337   2
  -2  -1   6 25.0573 1.16641   6
  -2  -1  -6 25.7615 1.22398   6
   2  -1  -6 24.6977 1.16006   6
   2   1  -6 24.3417 1.21287   2
   2  -1  -6 23.3762 1.21414   2
   2   1   6 25.6123 1.24556   2
   2  -1   6 25.6972 1.23294   2
  -2   1   6 25.5166 1.17242   6
   2  -1  -6 27.6175 1.22699   3
  -2  -1   6 23.9873 1.21648   3
   2   1  -6 25.1214 1.21913   3
  -3  -1   6 384.400 15.3625   6
  -3  -1  -6 377.347 15.4349   6
   3  -1  -6 372.238 15.3518   6
   3   1  -6 369.612 15.4142   2
   3  -1  -6 358.180 15.4194   2
   3  -1   6 387.525 15.4489   2
   3   1   6 381.003 15.4481   2
   3  -1  -6 374.937 15.4359   4
  -3   1   6 373.456 15.3638   6
  -3  -1   6 382.148 15.4427   3
   3   1  -6 330.815 15.4042   3
   3  -1  -6 373.079 15.4268   3
   3   1   6 362.715 15.4172   3
  -4  -1   6 74.5259 3.09281   6
   4   1   6 71.9294 3.22097   6
  -4   1   6 72.6350 3.09477   6
   4  -1   6 67.8762 3.20787   6
   4  -1  -6 72.7034 3.08446   6
  -4  -1  -6 70.8024 3.19108   6
  -4  -1  -6 73.7488 3.17574   2
   4   1   6 71.3848 3.18685   2
  -4  -1   6 70.0305 3.18013   2
   4   1  -6 78.4221 3.17389   2
  -4   1  -6 73.8413 3.16747   2
   4  -1  -6 74.3397 3.16855   2
   4  -1   6 75.4430 3.19404   2
   4  -1  -6 71.3537 3.18927   4
   4   1  -6 74.9545 3.19278   4
   4  -1  -6 73.1122 3.18074   3
  -4   1   6 69.6322 3.18240   2
   4   1   6 72.7707 3.16601   3
   5   1   6 66.1033 3.07011   6
  -5  -1   6 67.7291 2.89683   6
  -5   1   6 70.1326 2.90428   6
  -5  -1  -6 65.4869 3.02466   6
   5  -1   6 69.7483 3.06411   6
   5   1  -6 70.0497 2.98843   2
  -5  -1  -6 70.3592 3.00163   2
  -5  -1   6 67.5427 3.02070   2
   5  -1  -6 67.2208 2.99195   2
   5  -1   6 65.6714 3.01035   2
  -5   1  -6 69.7478 2.99397   2
  -5  -1   6 72.6974 3.06768   4
   5  -1  -6 69.4230 3.02610   4
   5   1  -6 68.1147 3.01953   4
   5  -1  -6 66.5447 3.01330   3
   5   1   6 70.2323 3.02328   2
  -5   1   6 69.7879 3.02089   2
   6   1  -6 12.6491 0.80956   1
  -6  -1   6 13.1400 0.58357   6
   6   1   6 11.7349 0.79712   6
  -6  -1  -6 13.3495 0.77731   6
   6   1  -6 12.5841 0.59985   5
   6  -1   6 13.2124 0.78623   6
   6   1  -6 12.9951 0.70865   2
   6  -1  -6 12.9892 0.70648   2
  -6  -1  -6 10.5830 0.71772   2
  -6   1  -6 11.3366 0.69379   2
   6  -1   6 12.9230 0.72815   2
  -6  -1   6 13.0837 0.73648   2
  -6  -1   6 12.4669 0.76009   4
   6  -1  -6 13.3450 0.76000   4
   6   1  -6 13.7207 0.76068   4
  -6   1   6 13.2346 0.73274   2
   6   1   6 11.8686 0.72597   2
  -7   1  -6 54.9333 2.36623   2
   7   1  -6 52.2660 2.35368   2
   7   1  -6 54.6387 2.46999   1
   7   1   6 50.2144 2.46186   6
   7   1  -6 52.5844 2.24413   5
   7  -1   6 51.8675 2.46685   6
   7  -1  -6 51.6124 2.35826   2
   7  -1   6 56.3411 2.39567   2
  -7  -1   6 53.9876 2.38888   2
  -7  -1  -6 55.4841 2.37444   2
  -7  -1   6 49.5815 2.44632   4
   7  -1  -6 55.3374 2.41775   4
   7   1  -6 56.5549 2.42526   4
   7   1   6 52.6235 2.38998   2
  -7   1   6 53.4546 2.39256   2
   7   1  -6 55.0159 2.40811   3
  -8   1  -6 0.34289 0.24966   2
   8   1  -6-0.04805 0.22445   2
   8   1  -6-0.04183 0.36496   1
   8   1   6 0.46623 0.35344   6
   8  -1   6 0.35975 0.33335   6
  -8  -1  -6-0.25461 0.25953   2
   8  -1  -6 0.47807 0.24568   2
   8  -1   6 0.02964 0.27119   2
  -8  -1   6 0.23561 0.26373   2
   8  -1  -6 0.43312 0.29925   4
   8   1  -6 0.06718 0.29792   4
   8   1  -6 0.83195 0.30314   3
  -9   1  -6 51.1611 2.26951   2
   9   1  -6 49.3904 2.25899   2
   9   1  -6 50.4868 2.40656   1
   9  -1   6 51.8930 2.41879   6
   9   1   6 53.7273 2.43907   6
  -9  -1   6 51.6412 2.30004   2
   9  -1   6 50.3884 2.29893   2
  -9  -1  -6 51.7155 2.27700   2
   9  -1  -6 50.3128 2.26933   2
  -9   1   6 51.3599 2.39756   4
   9  -1  -6 51.1856 2.33804   4
   9   1  -6 53.9142 2.34938   4
   9   1  -6 51.4241 2.33219   3
 -10  -1  -6-0.07402 0.26733   2
  10  -1  -6 0.04870 0.23697   2
 -10   1  -6-0.18697 0.24828   2
  10   1  -6 0.09191 0.23408   2
  10   1  -6 0.19441 0.42392   1
  10   1   6-0.10403 0.36551   6
  10  -1   6-0.15192 0.38040   6
  10  -1   6-0.05826 0.25741   2
 -10  -1   6 0.17238 0.26589   2
 -10   1   6 0.37504 0.35683   4
  10  -1  -6-0.17934 0.31181   4
  10   1  -6 0.03661 0.32662   4
  10   1  -6 0.45212 0.34294   3
  11   1   6 1.69660 0.47229   6
  11  -1   6 1.77874 0.43268   6
 -11   1   6 1.88471 0.44866   4
  11   1  -6 2.13888 0.39564   3
  11  -1  -6 1.43650 0.29057   2
  11   1  -6 1.37674 0.26519   2
 -11   1  -6 1.97271 0.31100   2
 -11  -1  -6 1.33071 0.29741   2
  11  -1   6 1.31685 0.32593   2
 -11  -1   6 1.56774 0.31087   2
 -12  -1   6 21.9888 1.29431   4
 -12   1   6 20.6589 1.26682   4
  12  -1   6 22.5300 1.31600   6
  12   1   6 22.6800 1.31724   6
 -12   1  -6 22.6572 1.09149   2
 -12  -1  -6 23.0496 1.10274   2
  12   1  -6 22.6157 1.08125   2
  12  -1  -6 23.0852 1.09659   2
  12   1  -6 23.9214 1.21130   3
 -12  -1   6 22.6062 1.12267   2
  12  -1   6 22.2105 1.12821   2
 -13   1  -6 261.284 10.8517   2
 -13  -1  -6 260.024 10.8552   2
  13   1  -6 258.553 10.8438   2
  13  -1  -6 255.794 10.8523   2
 -13  -1   6 267.337 11.0967   4
 -13   1   6 260.771 11.0733   4
  13   1   6 274.190 11.1189   6
  13  -1   6 263.376 11.1029   6
 -14   1  -6 39.3548 1.76170   2
  14   1  -6 40.1083 1.75371   2
 -14  -1  -6 40.5463 1.77108   2
  14  -1  -6 40.0725 1.76460   2
 -14   1   6 37.8055 2.00286   4
 -14  -1   6 40.6299 2.04094   4
  14   1   6 38.2941 2.03762   6
  14  -1   6 36.0903 2.02658   6
 -15  -1   6 86.8689 4.06065   4
 -15   1   6 86.7074 4.03973   4
  15   1   6 86.9303 4.07383   6
  15  -1   6 91.1381 4.09852   6
 -15   1  -6 92.8021 3.92667   4
  15  -1  -6 89.1979 3.76258   2
 -15   1  -6 89.9810 3.76566   2
 -15  -1  -6 89.3743 3.76815   2
  15   1  -6 85.9984 3.75178   2
 -16  -1  -6 0.83022 0.24173   2
  16  -1  -6 0.75400 0.22368   2
 -16   1   6 0.83279 0.50735   4
  16  -1   6 0.82294 0.60492   6
  16   1   6 0.33732 0.55525   6
 -16  -1   6 1.01253 0.61255   4
 -16   1  -6 0.95982 0.42942   4
 -16  -1  -6 0.61209 0.48002   4
 -17  -1  -6 0.52195 0.20436   2
 -17   1   6 0.46910 0.58676   4
  17  -1   6 0.42824 0.60188   6
  17   1   6 0.21034 0.57855   6
 -17  -1   6 0.35262 0.57545   4
 -17   1  -6 0.77536 0.42411   4
 -17  -1  -6 0.15537 0.47116   4
 -18   1  -6-0.18487 1.29239   1
 -18   1   6 0.48896 0.60524   4
  18   1   6 0.14545 0.58858   6
  18  -1   6-0.29453 0.58903   6
 -18  -1   6 0.07371 0.58963   4
 -18  -1  -6 0.42602 0.49576   4
 -18   1  -6 0.13370 0.43145   4
 -19  -1   6 39.0663 2.06548   4
 -19   1   6 37.1428 2.01732   4
  19  -1   6 39.3442 2.04761   6
  19   1   6 36.8886 2.02247   6
 -19  -1  -6 35.5805 1.87487   4
 -19   1  -6 35.3167 1.82006   4
 -19   1  -6 29.2054 2.53815   1
 -20   1  -6-0.33980 1.32655   1
 -20   1   6 0.07535 0.67017   4
  20   1   6-0.15512 0.72198   6
  20  -1   6-0.30947 0.70111   6
 -20   1  -6 0.19095 0.49914   4
 -20  -1   6-0.15964 0.71666   4
 -20  -1  -6 0.05671 0.55049   4
  21   1   6 0.63303 0.74825   6
  21  -1   6 1.97836 0.77726   6
 -21  -1   6 2.64116 0.77800   4
 -21  -1  -6 1.51041 0.60426   4
 -21   1  -6 1.68996 0.56311   4
 -21   1  -6 0.96657 1.24398   1
 -21   1   6 1.95051 0.75633   4
  22  -1   6 6.61436 0.89203   6
  22   1   6 5.63594 0.92115   6
 -22   1  -6 5.60143 0.71702   4
 -22  -1  -6 6.76733 0.79844   4
 -22   1  -6 6.86546 1.36772   1
 -22  -1   6 7.07643 0.95045   4
 -22   1   6 5.37516 0.94424   4
  23  -1   6 132.717 5.89654   6
  23   1   6 127.389 5.87418   6
 -23  -1  -6 124.630 5.73702   4
 -23   1  -6 130.466 5.68696   4
 -23   1  -6 132.711 6.32352   1
 -23   1   6 133.078 5.90038   4
 -23  -1   6 131.084 5.92963   4
  24  -1   6 15.8613 1.31928   6
  24   1   6 14.1598 1.30670   6
 -24  -1   6 14.4650 1.33592   4
 -24   1   6 15.6825 1.32768   4
 -24   1  -6 14.6115 1.66154   1
 -24  -1  -6 16.7417 1.18867   4
 -24   1  -6 18.1336 1.12092   4
 -25  -1  -6 39.8266 2.18053   4
 -25  -1   6 42.8641 2.39433   4
 -26  -1   6-0.18645 0.95666   4
 -27  -1   6-0.09405 1.00360   4
   0   1   7 0.21185 0.24492   6
   0  -1  -7 0.18214 0.28828   2
   0  -1   7-0.10544 0.25442   2
   0   1   7-0.07232 0.27881   2
   0  -1  -7 0.02543 0.27135   6
   0  -1   7-0.08662 0.24162   6
   0   1  -7 0.05931 0.30793   2
   0  -1   7-0.20311 0.25315   3
   0  -1  -7 0.08372 0.28083   3
  -1   1   7 0.27495 0.24829   6
   1   1   7 1.18559 0.27884   6
  -1   1   7 0.61509 0.28258   2
  -1  -1  -7 0.48546 0.29016   2
   1  -1   7 0.52718 0.27456   2
   1   1   7 0.72231 0.29124   2
  -1  -1   7 0.77319 0.26651   2
   1  -1  -7 1.08983 0.31326   2
  -1  -1  -7 0.43986 0.30094   6
  -1  -1   7 0.57867 0.24056   6
   1  -1  -7 0.79507 0.26586   6
   1  -1   7 0.75488 0.28100   6
   1   1  -7 0.41398 0.30962   2
  -1   1  -7 0.62331 0.30790   2
  -1  -1   7 0.57542 0.30411   3
   1  -1  -7 0.60440 0.29013   3
  -2   1   7 0.14777 0.23512   6
  -2  -1   7 0.73518 0.23444   6
   2  -1  -7 0.14887 0.22954   6
  -2  -1  -7 0.64678 0.29705   6
   2  -1   7 0.45739 0.27293   2
   2   1   7 0.32428 0.27831   2
   2  -1  -7 1.02744 0.31786   2
   2   1  -7 0.41229 0.29902   2
   2   1  -7 0.44498 0.28765   3
  -2  -1   7 0.27157 0.27942   3
   2   1   7 0.31053 0.24203   3
   2  -1  -7 0.23575 0.29256   3
  -3  -1  -7 15.0531 0.83419   6
   3  -1  -7 13.3245 0.73594   6
   3  -1   7 14.8790 0.83264   2
   3   1  -7 14.5554 0.81730   2
   3  -1  -7 15.7054 0.83246   2
   3   1   7 15.4088 0.84704   2
   3  -1  -7 15.3093 0.85402   4
  -3   1   7 13.8284 0.75636   6
  -3  -1   7 13.9900 0.75009   6
   3  -1  -7 16.5094 0.84112   3
  -3  -1   7 13.9288 0.82075   3
   3   1   7 15.0202 0.82094   3
   3   1  -7 15.4060 0.83560   3
   4   1  -7 0.58072 0.31802   2
  -4   1  -7 0.14737 0.31319   2
  -4   1   7 0.28838 0.19740   6
  -4  -1  -7 0.09979 0.31153   6
  -4  -1   7 0.01869 0.18534   6
   4   1   7 0.10774 0.27582   2
  -4  -1   7-0.21061 0.29699   2
  -4   1   7 0.14453 0.27512   2
   4  -1  -7 0.36028 0.28994   2
  -4  -1  -7-0.03023 0.28797   2
   4  -1   7 0.28182 0.26353   2
   4  -1  -7 0.59309 0.34775   4
   4   1  -7 0.45126 0.32845   4
   4   1   7-0.06212 0.26281   3
   4  -1  -7 0.25354 0.29851   3
   5   1  -7 0.77833 0.29596   2
  -5   1  -7 0.35140 0.29333   2
   5  -1   7 0.71039 0.35723   6
  -5  -1  -7 1.61550 0.37516   6
  -5  -1   7 1.01803 0.19598   6
   5   1   7 0.95875 0.34442   6
  -5   1   7 0.95162 0.19828   6
  -5  -1  -7 0.75046 0.29451   2
   5  -1   7 0.28155 0.27984   2
   5   1   7 0.96496 0.28973   2
  -5  -1   7 1.12380 0.29964   2
  -5   1   7 0.72166 0.29361   2
   5  -1  -7 0.53760 0.30432   2
   5   1  -7 0.63349 0.35235   4
   5  -1  -7 0.47872 0.32796   4
   5  -1  -7 0.13101 0.32022   3
   5   1   7 0.56233 0.26227   3
  -6  -1   7 3.16092 0.24093   6
   6   1   7 3.14546 0.43713   6
   6  -1   7 3.95137 0.45827   6
  -6  -1  -7 3.25128 0.42232   6
   6  -1  -7 2.69693 0.35682   2
  -6  -1   7 3.64983 0.39051   2
  -6   1   7 2.01340 0.36144   2
   6   1   7 2.63910 0.36856   2
  -6  -1  -7 2.68342 0.38521   2
   6  -1   7 4.33228 0.41578   2
   6  -1  -7 3.24852 0.40055   4
   6   1  -7 2.22444 0.40285   4
   6   1  -7 2.77500 0.36566   2
  -6   1  -7 2.99625 0.36823   2
  -7   1  -7-0.08632 0.28820   2
   7   1  -7 0.62218 0.29031   2
   7   1  -7 0.21824 0.38951   1
   7   1   7 0.19556 0.33113   6
  -7  -1   7 0.24282 0.11859   6
   7  -1   7 0.18839 0.32075   6
   7   1  -7 0.09940 0.15461   5
   7  -1  -7 0.26410 0.30408   2
  -7   1   7 0.03570 0.29780   2
  -7  -1   7 0.31487 0.27663   2
  -7  -1  -7 0.02955 0.29453   2
   7  -1   7 0.45728 0.28804   2
   7   1   7 0.03556 0.29230   2
  -7  -1   7 0.18191 0.31306   4
   7  -1  -7 0.46751 0.33873   4
   7   1  -7 0.31934 0.32750   4
   7   1  -7-0.27674 0.29475   3
   8   1  -7 3.85279 0.39145   2
  -8   1  -7 3.55705 0.37785   2
   8   1  -7 4.28280 0.51507   1
   8   1   7 3.24941 0.48656   6
   8  -1   7 4.88702 0.52005   6
   8   1  -7 3.81146 0.22863   5
   8   1   7 3.75019 0.40685   2
  -8  -1  -7 2.69995 0.38886   2
  -8  -1   7 3.96749 0.41757   2
   8  -1   7 4.12788 0.41500   2
   8  -1  -7 4.45405 0.40930   2
   8  -1  -7 3.59008 0.19679   5
   8   1  -7 3.93843 0.45824   4
   8  -1  -7 4.07416 0.43736   4
   8   1  -7 3.72697 0.44316   3
  -9  -1  -7 2.08703 0.36970   2
   9   1  -7 2.70178 0.34747   2
  -9   1  -7 2.38193 0.35329   2
   9   1   7 2.44601 0.46057   6
   9  -1   7 2.21560 0.44131   6
   9  -1   7 2.36465 0.37669   2
   9  -1  -7 1.95353 0.31610   2
  -9  -1   7 2.73505 0.39779   2
   9   1  -7 2.03761 0.38738   3
   9  -1  -7 2.66303 0.39816   3
   9  -1  -7 3.03265 0.43335   4
   9   1  -7 2.51387 0.47079   1
  10   1   7 7.77211 0.71692   6
  10  -1   7 7.48428 0.69253   6
  10  -1  -7 6.40307 0.51725   2
 -10  -1  -7 8.30474 0.56016   2
 -10  -1   7 7.63876 0.57601   2
  10  -1   7 7.84813 0.58754   2
  10   1  -7 7.72686 0.52975   2
 -10   1  -7 7.76211 0.53787   2
  10   1  -7 7.93116 0.59774   3
  11   1   7 1.31934 0.52449   6
  11  -1   7 1.12358 0.47466   6
  11  -1   7 1.23003 0.35029   2
 -11  -1   7 1.27898 0.34603   2
  11   1  -7 1.68373 0.32154   2
 -11   1  -7 1.34226 0.32678   2
 -11  -1  -7 0.97468 0.33977   2
  11  -1  -7 1.82192 0.33803   2
  11   1  -7 1.70098 0.42415   3
  12  -1   7 0.06215 0.43919   6
  12  -1   7 0.10072 0.31829   2
 -12  -1   7 0.26258 0.32569   2
 -12  -1   7 0.65094 0.49545   4
 -12   1   7 0.05697 0.48714   4
  12   1  -7 0.40783 0.28590   2
 -12  -1  -7 0.40497 0.31525   2
  12  -1  -7 0.40111 0.29075   2
 -12   1  -7 0.83409 0.32134   2
  12   1   7 0.37570 0.46851   6
 -13   1   7 5.44606 0.65392   4
 -13  -1   7 5.60196 0.71251   4
  13  -1   7 3.98989 0.62788   6
  13   1  -7 4.94620 0.41972   2
  13  -1  -7 5.35455 0.44069   2
 -13  -1  -7 5.32987 0.44837   2
 -13   1  -7 5.56811 0.45079   2
  13   1   7 4.56622 0.67578   6
 -14   1   7-0.31394 0.54597   4
 -14  -1   7 0.26122 0.55250   4
  14  -1   7-0.06841 0.49536   6
 -14   1  -7 0.07192 0.28553   2
  14  -1  -7 0.38922 0.27976   2
 -14  -1  -7 0.61655 0.30846   2
  14   1  -7 0.46233 0.26077   2
  14   1   7 0.40775 0.50375   6
 -15   1  -7 1.17841 0.31366   2
  15   1  -7 0.76493 0.27699   2
  15  -1  -7 0.38075 0.28348   2
 -15  -1  -7 0.50606 0.29153   2
  15   1   7 0.77440 0.59818   6
  15  -1   7 0.56967 0.53799   6
 -15   1   7 0.91978 0.54651   4
 -15  -1   7 0.13686 0.54155   4
  16   1   7 0.72982 0.57267   6
  16  -1   7 2.22249 0.64868   6
 -16   1  -7 1.27582 0.30074   2
 -16  -1  -7 1.53204 0.29939   2
 -16   1  -7 0.89576 0.44190   4
 -16   1   7 1.30501 0.59583   4
 -16  -1   7 2.36242 0.63111   4
  17   1   7 1.28636 0.64727   6
  17  -1   7 1.99926 0.68648   6
 -17  -1  -7 1.57009 0.29598   2
 -17   1   7 0.35756 0.61412   4
 -17  -1   7 1.27127 0.72052   4
 -17   1  -7 1.53012 0.50151   4
 -17  -1  -7 1.69406 0.55315   4
 -18  -1   7 3.73362 0.76612   4
 -18   1   7 1.33823 0.70345   4
  18   1   7 1.87919 0.68864   6
  18  -1   7 0.95191 0.66262   6
 -18   1  -7 0.77937 0.48862   4
 -18  -1  -7 2.42338 0.58653   4
 -19  -1   7 1.69530 0.70230   4
 -19   1   7 1.92581 0.68147   4
  19  -1   7 1.87371 0.72036   6
  19   1   7 0.81074 0.74190   6
 -19  -1  -7 1.73467 0.57081   4
 -19   1  -7 1.55136 0.52186   4
 -19   1  -7-0.60178 1.49464   1
 -20   1  -7 1.36330 1.39960   1
 -20  -1   7 5.09894 0.84154   4
 -20   1   7 2.86542 0.80301   4
  20  -1   7 6.08298 0.89354   6
  20   1   7 3.00499 0.82353   6
 -20   1  -7 4.99387 0.65596   4
 -20  -1  -7 3.72464 0.69431   4
 -21   1  -7 1.45800 1.42308   1
 -21  -1   7 0.17278 0.81370   4
 -21   1   7 0.16390 0.69824   4
  21   1   7 0.85235 0.77498   6
  21  -1   7 0.51126 0.76286   6
 -21   1  -7 0.39510 0.54110   4
 -21  -1  -7 0.35251 0.61879   4
  22   1   7 0.95434 0.82857   6
  22  -1   7 0.69574 0.79542   6
 -22   1  -7 0.10185 0.54714   4
 -22  -1  -7-0.35788 0.60036   4
 -22   1  -7 1.71735 1.38454   1
 -22  -1   7 0.44416 0.79766   4
  23  -1   7 0.08808 0.82253   6
  23   1   7 0.17570 0.81327   6
 -23   1  -7 0.61956 0.58784   4
 -23  -1  -7 0.73276 0.68697   4
 -23   1  -7 0.32658 1.26450   1
 -23  -1   7 0.73079 0.88451   4
  24   1   7 0.79795 0.89670   6
  24  -1   7 0.35303 0.85902   6
 -24  -1   7 0.46709 0.89460   4
 -24   1  -7-1.25048 1.26018   1
 -24  -1  -7 0.24879 0.65342   4
 -25  -1   7 0.28512 0.93238   4
 -26  -1   7 1.34622 0.98827   4
   0   1   8-0.03467 0.29425   6
   0  -1   8-0.23279 0.28424   6
   0  -1  -8-0.05734 0.29488   6
   0  -1  -8 0.10284 0.34838   2
   0   1   8-0.16711 0.30095   2
   0  -1   8 0.08163 0.31066   2
   0   1  -8 0.13362 0.32510   2
   0  -1   8 0.03881 0.30428   3
  -1  -1  -8 30.7871 1.57975   6
   1  -1  -8 32.7919 1.56268   6
   1  -1   8 32.2150 1.60960   6
  -1  -1  -8 32.3626 1.61719   2
   1  -1   8 33.6400 1.64854   2
   1  -1  -8 34.3836 1.62321   2
  -1  -1   8 34.6747 1.65392   2
  -1   1  -8 33.6408 1.61509   2
  -1   1   8 35.4347 1.66612   2
   1   1   8 33.1553 1.65031   2
   1   1  -8 33.9252 1.61421   2
   1   1  -8 29.9968 1.59318   4
  -1   1   8 35.7836 1.60746   6
  -1  -1   8 36.0746 1.60250   6
   1   1   8 34.8676 1.63566   6
   1  -1  -8 33.3921 1.61255   3
  -1  -1   8 36.2472 1.65329   3
  -2  -1  -8 75.0234 3.40491   6
   2  -1   8 77.1119 3.43884   6
   2   1   8 76.4112 3.45551   2
   2  -1  -8 81.5730 3.42824   2
   2  -1   8 78.6803 3.45804   2
   2   1  -8 79.4767 3.41816   2
  -2   1   8 75.9513 3.37811   6
  -2  -1   8 78.0785 3.37523   6
   2   1   8 77.7697 3.44907   6
   2  -1  -8 78.8293 3.42213   3
   2   1   8 78.0639 3.42210   3
  -2  -1   8 75.3753 3.43751   3
  -3  -1  -8 6.30055 0.52781   6
   3  -1   8 5.11524 0.48489   2
   3   1   8 4.95267 0.50020   2
   3  -1  -8 5.30607 0.48429   2
   3   1  -8 5.80828 0.49623   2
   3  -1  -8 6.34038 0.52712   4
  -3   1   8 5.90405 0.43207   6
  -3  -1   8 6.07684 0.42937   6
   3   1  -8 4.54310 0.46993   3
   3  -1  -8 5.62189 0.49391   3
  -3  -1   8 4.47633 0.48899   3
   3   1   8 5.07155 0.48786   3
  -4  -1  -8 24.3052 1.20141   6
   4  -1  -8 22.2696 1.18355   4
   4  -1   8 21.3747 1.19041   2
  -4  -1  -8 21.8631 1.16146   2
  -4   1  -8 23.6219 1.16875   2
   4  -1  -8 22.2776 1.15825   2
  -4  -1   8 22.1546 1.18169   2
   4   1  -8 21.5678 1.15047   2
   4   1   8 22.5776 1.20503   2
  -4  -1   8 21.7781 1.07441   6
  -4   1   8 22.9833 1.08540   6
   4  -1  -8 22.3283 1.16872   3
   4   1   8 23.1652 1.16779   3
  -4   1   8 22.6419 1.19990   2
  -5   1  -8 0.13233 0.33062   2
   5   1  -8 0.58567 0.31853   2
  -5   1   8 0.36700 0.21543   6
  -5  -1   8 0.47519 0.20875   6
  -5  -1   8 0.12198 0.29452   2
  -5  -1  -8 0.57368 0.34230   2
  -5   1   8 0.16690 0.33525   2
   5  -1   8-0.28581 0.32807   2
   5   1   8 0.66168 0.30946   2
   5  -1  -8 0.26869 0.34400   2
   5   1  -8 0.14799 0.34657   4
   5  -1  -8 0.41383 0.35943   4
   5   1   8 0.03625 0.29696   3
   5  -1  -8 0.07360 0.31795   3
  -6   1  -8 1.64439 0.37007   2
   6   1  -8 1.55401 0.35644   2
  -6   1   8 1.44676 0.23045   6
  -6  -1   8 1.41962 0.21816   6
   6   1   8 1.48139 0.40448   6
   6  -1   8 1.87392 0.40017   6
  -6   1   8 1.91530 0.38668   2
  -6  -1   8 1.94737 0.38685   2
   6  -1   8 1.95587 0.36057   2
   6   1   8 2.64199 0.40525   2
  -6  -1  -8 1.10812 0.35109   2
   6  -1  -8 1.66997 0.36655   2
   6  -1  -8 1.95789 0.39965   4
   6   1  -8 1.21121 0.38210   4
   6  -1  -8 2.19118 0.41134   3
   6   1   8 1.42417 0.35610   3
   7   1  -8 24.6971 1.25723   2
  -7   1  -8 25.9150 1.27638   2
   7  -1   8 27.4083 1.39335   6
  -7  -1   8 25.3378 1.11886   6
   7   1   8 24.8000 1.39553   6
   7   1  -8 23.9618 1.34869   1
  -7  -1  -8 25.5508 1.27614   2
   7  -1   8 23.6060 1.29090   2
  -7  -1   8 24.7917 1.29470   2
   7  -1  -8 25.8821 1.26881   2
   7  -1  -8 25.1635 1.31720   4
   7   1   8 25.8489 1.30847   2
  -7   1   8 23.3798 1.30153   2
   7   1  -8 25.2970 1.30097   3
   8   1  -8 170.097 7.21816   1
   8   1   8 167.034 7.25345   6
   8  -1   8 166.338 7.24155   6
   8   1  -8 166.719 6.96109   5
  -8  -1  -8 166.800 7.10578   2
  -8  -1   8 165.538 7.15000   2
   8  -1  -8 163.138 7.10056   2
   8  -1   8 167.236 7.14919   2
  -8   1  -8 171.336 7.11563   2
   8   1  -8 167.525 7.09971   2
  -8   1   8 170.411 7.16143   2
   8   1  -8 172.531 7.15582   3
   8   1   8 169.286 7.15632   2
   9   1   8 69.3877 2.93635   6
   9  -1   8 61.9819 2.88348   6
   9   1  -8 58.6740 2.53535   5
  -9   1  -8 61.5625 2.72355   2
   9   1  -8 65.8691 2.72564   2
   9   1  -8 63.5134 2.78492   3
   9  -1  -8 61.0518 2.72099   2
  -9  -1   8 63.6430 2.77978   2
  -9  -1  -8 58.1912 2.71872   2
   9  -1   8 63.6200 2.78014   2
 -10  -1  -8 68.3720 3.00135   2
 -10  -1   8 64.5577 3.03407   2
  10  -1   8 66.8593 3.04537   2
  10  -1  -8 66.0287 2.99322   2
  10   1  -8 68.9361 2.99713   2
 -10   1  -8 69.2061 3.00377   2
  10   1   8 68.9502 3.20721   6
  10  -1   8 69.8186 3.19791   6
  11  -1   8 0.83456 0.36851   2
 -11  -1   8 1.06283 0.39385   2
  11  -1   8 0.96598 0.49997   6
 -11   1  -8 1.10989 0.37251   2
  11   1  -8 0.75957 0.31389   2
 -11  -1  -8 0.95059 0.35606   2
  11  -1  -8 0.63053 0.31619   2
  11   1   8 1.10776 0.55622   6
  12   1   8 6.85406 0.77468   6
  12  -1   8 6.41721 0.74121   6
  12  -1  -8 6.39121 0.53907   2
  12   1  -8 6.92508 0.52367   2
 -12   1  -8 8.01423 0.56979   2
 -12  -1  -8 6.51184 0.55584   2
 -12  -1   8 7.56506 0.59974   2
  12  -1   8 7.22850 0.60285   2
  13  -1   8-0.07067 0.54029   6
 -13  -1   8 0.20057 0.49316   4
  13   1   8-0.42349 0.53491   6
  13   1  -8-0.14326 0.31441   2
 -13  -1  -8 0.18126 0.34309   2
  13  -1  -8 0.14905 0.30442   2
 -13   1  -8 0.14636 0.35321   2
  13  -1   8-0.15356 0.37659   2
  14   1  -8 74.9875 3.16568   2
 -14   1  -8 72.0089 3.16646   2
 -14  -1  -8 73.2370 3.17286   2
  14  -1  -8 70.8703 3.16112   2
 -14  -1   8 70.3507 3.42426   4
  14   1   8 72.0830 3.45219   6
  14  -1   8 70.5644 3.44365   6
 -15   1  -8 0.13484 0.32546   2
 -15  -1  -8 0.35766 0.34220   2
 -15  -1   8 0.29179 0.61048   4
  15   1   8-0.15167 0.58967   6
  15  -1   8-0.38203 0.62310   6
 -16   1  -8 0.84003 0.34102   2
 -16  -1  -8 0.43411 0.34148   2
 -16  -1   8 0.38006 0.62066   4
  16   1   8 1.17702 0.66908   6
  16  -1   8 1.82834 0.71216   6
 -17  -1   8 19.8521 1.38313   4
  17  -1   8 18.5357 1.37911   6
  17   1   8 17.9582 1.36580   6
 -17   1  -8 19.6919 0.99970   2
 -17   1  -8 23.1646 1.21797   4
 -18  -1   8 155.200 6.91661   4
  18  -1   8 156.218 6.93735   6
  18   1   8 151.899 6.91416   6
 -18  -1  -8 157.401 6.75750   4
 -18   1  -8 154.518 6.68533   4
 -19  -1   8 38.5207 2.20922   4
  19   1   8 37.0610 2.21065   6
  19  -1   8 41.1470 2.26319   6
 -19   1  -8 41.7306 1.99630   4
 -19  -1  -8 39.3957 2.04879   4
 -20  -1   8 55.5495 2.88513   4
  20  -1   8 55.7452 2.91493   6
  20   1   8 56.3728 2.91814   6
 -20  -1  -8 57.1401 2.71172   4
 -20   1  -8 57.0426 2.64708   4
 -20   1  -8 45.7788 3.58146   1
 -21   1  -8-0.61975 1.64059   1
 -21  -1   8 1.81094 0.84523   4
  21   1   8 2.27839 0.87494   6
  21  -1   8 2.18668 0.87710   6
 -21   1  -8 1.49859 0.58919   4
 -21  -1  -8 1.06537 0.63049   4
  22   1   8-0.37132 0.82569   6
  22  -1   8-0.18557 0.81206   6
 -22  -1  -8 0.66283 0.64309   4
 -22   1  -8 0.25225 0.58306   4
 -22   1  -8-0.38451 1.50734   1
 -22  -1   8 1.30056 0.84963   4
  23  -1   8 2.16587 0.90358   6
  23   1   8 2.44318 0.93320   6
 -23  -1  -8 2.72565 0.74120   4
 -23   1  -8 2.21536 0.65400   4
 -23   1  -8 2.16031 1.52526   1
 -23  -1   8 0.95015 0.87860   4
 -24  -1   8 33.9598 2.08553   4
 -24  -1  -8 37.6615 1.91092   4
  24  -1   8 29.6083 2.05578   6
  24   1   8 33.9540 2.10439   6
  25  -1   8 0.18865 0.95199   6
  25   1   8 1.13534 0.91384   6
   0  -1   9 0.53004 0.33241   6
   0  -1  -9 0.26590 0.34529   2
   0  -1   9 0.14000 0.33617   2
   0   1   9-0.28547 0.35581   2
   0   1  -9-0.10635 0.33665   4
   0   1  -9-0.03701 0.34651   2
   0   1   9-0.03903 0.31468   6
   1   1   9 1.63627 0.38150   6
  -1   1   9 1.33398 0.33353   6
  -1  -1   9 1.23761 0.34956   6
   1  -1   9 1.09605 0.33511   6
  -1  -1  -9 0.95018 0.37920   2
  -1   1   9 1.04740 0.37727   2
   1  -1   9 0.74687 0.34545   2
   1   1   9 0.66551 0.36752   2
   1  -1  -9 1.25176 0.38792   2
  -1  -1   9 1.02650 0.37864   2
   1   1  -9 1.31098 0.37883   4
  -1   1  -9 0.37008 0.35018   2
   1   1  -9 1.40163 0.38809   2
   1  -1  -9 0.97038 0.34498   3
  -1  -1   9 0.91737 0.34798   3
  -2   1   9 4.43840 0.44683   6
   2   1   9 5.02380 0.52895   6
  -2  -1   9 4.83684 0.43889   6
   2  -1   9 5.36814 0.51838   6
   2  -1  -9 4.27780 0.48973   2
   2  -1   9 4.43697 0.50309   2
   2   1   9 4.41575 0.52672   2
   2   1  -9 4.34655 0.49770   4
   2   1  -9 4.37297 0.48108   2
   2  -1  -9 4.01503 0.47202   3
   2   1   9 5.19542 0.50543   3
  -2  -1   9 4.50450 0.47873   3
  -3   1   9 3.28656 0.38365   6
   3   1   9 3.62257 0.48127   6
   3  -1   9 3.96029 0.49757   6
  -3  -1   9 4.01252 0.39077   6
   3  -1  -9 3.44870 0.44604   4
   3  -1   9 4.19644 0.47986   2
  -3  -1  -9 3.51545 0.46454   2
   3  -1  -9 4.30576 0.47036   2
   3   1   9 3.74032 0.47835   2
   3   1  -9 3.29407 0.44984   2
  -3   1  -9 3.10604 0.46371   2
   3   1  -9 3.29892 0.44785   3
   3  -1  -9 3.85315 0.47384   3
  -3  -1   9 3.45596 0.44962   3
   3   1   9 3.45734 0.45243   3
  -4   1   9-0.08264 0.25205   6
  -4  -1   9 0.53912 0.26664   6
   4  -1  -9 0.35599 0.37678   4
   4   1  -9-0.03642 0.34110   2
  -4   1  -9-0.14744 0.33415   2
   4  -1  -9-0.07838 0.34420   3
   4   1  -9 0.34901 0.35153   3
   4   1   9 0.32474 0.35181   3
   4  -1   9 0.58289 0.36297   3
   4  -1  -9 0.07503 0.35336   2
   4   1   9 0.14163 0.34996   2
   4  -1   9 0.46624 0.36263   2
  -4  -1  -9 0.52748 0.36776   2
  -4   1   9 0.09502 0.35539   2
  -4  -1   9 0.23201 0.36981   2
  -5  -1   9 3.09538 0.33017   6
  -5   1   9 2.74576 0.33374   6
  -5   1  -9 3.45803 0.44757   2
   5   1  -9 3.07864 0.43283   2
   5  -1   9 2.87571 0.45991   3
   5   1   9 2.69867 0.42042   3
   5  -1  -9 3.76528 0.46353   3
   5   1   9 2.12303 0.42311   2
   5  -1  -9 2.42967 0.42463   2
   5  -1   9 3.16171 0.45493   2
  -5  -1  -9 2.85270 0.42626   2
  -5  -1   9 3.10168 0.45783   2
  -5   1   9 2.46724 0.46483   2
  -6   1   9 0.33963 0.23966   6
  -6  -1   9-0.10080 0.22398   6
   6  -1  -9-0.18617 0.36717   2
  -6   1   9-0.33184 0.35130   2
   6  -1   9 0.46369 0.36055   2
  -6  -1  -9-0.07483 0.37466   2
  -6  -1   9 0.46105 0.35699   2
   6   1   9 0.32968 0.36620   2
   6   1  -9 0.39621 0.35793   2
  -6   1  -9-0.40214 0.35007   2
   6   1   9-0.29050 0.34353   3
   6  -1  -9-0.16679 0.35763   3
   7   1   9 3.30319 0.54217   6
  -7  -1   9 3.66586 0.29284   6
   7  -1  -9 2.58835 0.43777   2
  -7  -1  -9 2.96338 0.45926   2
  -7  -1   9 2.85518 0.46634   2
  -7   1   9 3.30181 0.47669   2
   7  -1   9 4.01822 0.49549   2
   7   1   9 3.56531 0.48700   2
   7  -1   9 2.29921 0.52131   6
  -7   1  -9 3.55456 0.44464   2
   7   1  -9 3.35992 0.45393   2
   7   1   9 3.86265 0.47877   3
   8   1  -9 5.38571 0.36314   5
   8  -1   9 6.12538 0.68402   6
   8  -1   9 4.97797 0.55359   2
  -8  -1   9 5.60827 0.56570   2
  -8   1   9 6.10373 0.57291   2
   8   1   9 5.75101 0.56216   2
  -8  -1  -9 5.21851 0.52469   2
   8  -1  -9 5.61747 0.55020   2
  -8   1  -9 5.62843 0.52452   2
   8   1  -9 6.27301 0.54445   2
  -8  -1   9 5.73241 0.32800   6
   8   1   9 4.69830 0.62275   6
   9  -1   9 1.78057 0.51289   6
   9  -1  -9 0.30125 0.13675   5
  -9  -1   9 0.09153 0.39550   2
   9  -1   9 1.24206 0.40942   2
   9   1  -9 0.15397 0.15306   5
  -9   1  -9 0.53539 0.36920   2
  -9  -1  -9 0.76776 0.41630   2
   9   1  -9 0.52754 0.37059   2
   9  -1  -9 0.54668 0.36617   2
   9   1   9 0.19404 0.50315   6
  10  -1   9 0.99986 0.47436   6
 -10   1  -9 1.20241 0.40386   2
  10   1  -9 0.86913 0.37253   2
 -10  -1  -9 1.18705 0.39205   2
  10  -1  -9 0.28779 0.33466   2
  10   1   9 1.41861 0.54143   6
  10  -1   9 0.50359 0.36346   2
 -10  -1   9 0.77381 0.42139   2
  11  -1   9 1.47001 0.55186   6
 -11  -1  -9 0.74440 0.38605   2
 -11   1  -9 0.73023 0.38985   2
  11   1  -9 0.68489 0.35601   2
  11  -1  -9 0.77445 0.36074   2
  11   1   9 0.42204 0.47460   6
  11  -1   9 0.68088 0.40610   2
 -11  -1   9 0.58633 0.41603   2
  12  -1   9 2.48188 0.63153   6
  12  -1   9 3.64585 0.52655   2
 -12  -1   9 2.66914 0.49017   2
  12   1   9 4.60162 0.70432   6
  12  -1  -9 3.24795 0.44541   2
 -12  -1  -9 3.26404 0.45752   2
 -12   1  -9 2.31913 0.42997   2
  12   1  -9 2.61334 0.40666   2
  13  -1   9 1.59193 0.45762   2
 -13  -1  -9 2.01117 0.41958   2
 -13   1  -9 2.09409 0.43720   2
  13  -1  -9 2.45449 0.40154   2
  13   1  -9 1.75946 0.37287   2
  13   1   9 2.95573 0.67954   6
  13  -1   9 2.73501 0.65060   6
  14  -1  -9 4.23333 0.47301   2
 -14   1  -9 4.05801 0.47348   2
 -14  -1  -9 4.04390 0.48953   2
  14   1  -9 4.13133 0.47819   2
  14  -1   9 3.86225 0.70142   6
  14   1   9 4.39546 0.74799   6
 -14  -1   9 4.25084 0.75837   4
 -15  -1  -9 1.77511 0.42030   2
 -15   1  -9 1.17338 0.40258   2
  15  -1   9 2.94525 0.74184   6
  15   1   9 0.81216 0.62144   6
 -15  -1   9 1.70731 0.65946   4
 -16   1  -9-0.02913 0.37444   2
 -16  -1  -9-0.11998 0.38145   2
 -16  -1   9 0.24203 0.67997   4
  16   1   9-0.08390 0.66048   6
  16  -1   9 0.08488 0.64610   6
 -17  -1   9-0.25094 0.70502   4
  17  -1   9 0.26306 0.70965   6
  17   1   9 0.34746 0.75263   6
 -18  -1   9 2.85673 0.83621   4
  18   1   9 3.31978 0.85897   6
  18  -1   9 3.33972 0.82014   6
 -18   1  -9 2.90722 0.60540   4
 -19  -1   9 0.98317 0.79518   4
 -19  -1  -9 0.53796 0.60632   4
 -19   1  -9 0.29921 0.53486   4
  19  -1   9 0.27725 0.71586   6
  19   1   9 0.64784 0.82597   6
 -20   1  -9-0.10017 0.59169   4
 -20  -1  -9 0.77391 0.65736   4
  20   1   9-0.09495 0.80880   6
  20  -1   9-0.18910 0.79694   6
 -21   1  -9-1.79778 1.89435   1
 -21  -1  -9 0.78034 0.63143   4
 -21   1  -9 0.80681 0.58692   4
  21  -1   9 1.54806 0.83050   6
  21   1   9 0.96973 0.86586   6
 -22   1  -9-1.06403 1.68203   1
 -22   1  -9 0.50682 0.57673   4
 -22  -1  -9 0.48179 0.67591   4
  22   1   9-0.49338 0.90241   6
  22  -1   9-0.39531 0.89561   6
  23   1   9 0.89906 0.85765   6
  23  -1   9 3.70164 1.01747   6
 -23   1  -9 0.99706 1.55907   1
 -23  -1  -9 2.12670 0.74018   4
  24  -1   9 0.10061 0.99727   6
  24   1   9 0.30240 0.98104   6
  25  -1   9 0.20079 0.90979   6
  25   1   9-0.50412 0.99422   6
   0   1 -10 0.11706 0.36640   4
   0   1  10 0.04337 0.35767   6
   0  -1  10-0.34301 0.33615   6
   0   1  10 0.21370 0.40488   2
   0  -1  10 0.05259 0.38428   2
  -1  -1  10 8.96321 0.61675   6
  -1   1  10 6.69358 0.57943   6
   1   1  10 7.19029 0.61622   6
   1  -1  10 7.04483 0.61056   6
  -1   1  10 8.60549 0.69848   2
  -1  -1  10 6.21986 0.64523   3
   1   1  10 7.65080 0.63288   3
   1   1  10 6.40622 0.63191   2
  -1  -1  10 6.88098 0.65128   2
   1  -1  10 7.31164 0.64015   2
  -2  -1  10 10.9546 0.73350   6
   2   1  10 12.4052 0.82728   6
   2  -1  10 12.3347 0.83166   6
  -2   1  10 12.1316 0.76092   6
   2   1  10 11.9449 0.81124   3
  -2  -1  10 12.6159 0.84965   3
   2   1  10 11.8390 0.84595   2
   2  -1 -10 11.9612 0.80363   3
   2  -1  10 11.9309 0.84861   2
  -3   1  10 73.1863 3.21830   6
   3   1  10 72.1562 3.32643   6
  -3  -1  10 70.8044 3.20971   6
   3  -1  10 71.6419 3.32451   6
   3   1  10 74.1334 3.29113   3
   3  -1 -10 73.3347 3.27331   3
   3   1  10 72.3544 3.33459   2
   3  -1  10 74.8784 3.33318   2
  -4  -1  10 70.2778 3.10999   6
   4   1  10 67.4081 3.24802   6
  -4   1  10 69.8990 3.11688   6
   4  -1  10 68.9295 3.25946   6
   4   1  10 73.6470 3.21592   3
  -4   1  10 67.5192 3.23917   2
   4   1  10 71.2395 3.25509   2
   4  -1  10 73.1295 3.24274   3
  -4  -1  10 73.2187 3.25202   2
   4  -1  10 72.1621 3.24887   2
  -5  -1  10 7.14097 0.55341   6
  -5   1  10 8.18013 0.58224   6
   5   1  10 8.45353 0.68219   3
   5  -1  10 10.3560 0.75250   3
   5   1  10 8.74966 0.74871   2
  -5   1  10 9.65465 0.76164   2
  -5  -1  10 8.53153 0.71793   2
   5  -1  10 8.98581 0.73725   2
  -6  -1  10 16.0453 0.85010   6
  -6   1  10 17.7303 0.86941   6
   6   1  10 15.6882 0.99366   3
  -6   1  10 15.6486 1.02373   2
   6   1  10 16.5220 1.03791   2
   6  -1  10 15.8960 1.02358   3
   6  -1  10 16.3263 1.03947   2
  -6  -1  10 15.8300 1.03253   2
  -7   1  10 15.7974 0.82046   6
  -7  -1  10 17.8114 0.82721   6
  -7   1  10 15.2787 1.02817   2
   7   1  10 15.4576 1.01659   2
   7   1  10 15.3871 0.99122   3
  -7  -1  10 14.6212 1.00591   2
   7  -1  10 17.0144 1.02935   2
   8  -1  10 0.39686 0.49159   6
   8   1 -10 0.90412 0.25058   5
  -8  -1  10 1.10134 0.22111   6
   8   1  10 0.06700 0.49104   6
   8   1  10 1.27880 0.43085   3
   8   1  10 1.52548 0.44962   2
  -8  -1  10 0.72430 0.45281   2
   8  -1  10 0.46800 0.45957   2
   9   1 -10 48.4333 2.11895   5
  -9  -1  10 50.9202 2.39312   2
   9  -1  10 51.6103 2.38648   2
   9  -1  10 49.5550 2.48516   6
   9   1  10 51.2632 2.50432   6
   9   1  10 48.7270 2.35163   3
  10   1 -10 0.16956 0.10687   5
  10  -1  10 0.72330 0.55061   6
  10   1  10-0.14536 0.55087   6
 -10  -1  10 0.10240 0.44218   2
  10  -1  10 0.46355 0.45668   2
  11  -1  10 2.94143 0.64798   6
 -11  -1  10 3.46256 0.54465   2
  11  -1  10 2.86886 0.52938   2
  11   1  10 2.86745 0.67856   6
  12  -1  10 27.3162 1.52920   2
 -12  -1  10 31.9286 1.57093   2
  12  -1  10 27.0410 1.68738   6
  12   1  10 29.1855 1.71494   6
  13  -1  10 125.161 5.62537   6
  13   1  10 122.774 5.62200   6
  14   1  10 60.3370 3.11451   6
  14  -1  10 64.6704 3.14615   6
  15   1  10 52.5144 2.76469   6
  15  -1  10 53.8672 2.77558   6
  16  -1  10 2.61727 0.78840   6
  16   1  10 1.25057 0.74077   6
  17  -1  10 0.18563 0.75117   6
  17   1  10-0.36882 0.76605   6
  18  -1  10 3.24448 0.88857   6
  18   1  10 3.42630 0.85484   6
 -19   1 -10 54.9340 2.54304   4
  19   1  10 52.4261 2.84272   6
  19  -1  10 48.9624 2.81141   6
 -20   1 -10-0.25601 0.56887   4
 -20  -1 -10 1.03934 0.65526   4
  20   1  10-0.30183 0.85098   6
  20  -1  10-0.39996 0.85463   6
 -21  -1 -10 0.24346 0.65796   4
 -21   1 -10 1.53656 0.60327   4
  21  -1  10 0.71467 0.89444   6
  21   1  10 1.74189 0.92950   6
  22   1  10 13.5561 1.36758   6
  22  -1  10 11.3636 1.27830   6
 -22   1 -10 7.18184 2.00721   1
 -22  -1 -10 12.6633 1.04450   4
 -23  -1 -10 71.3856 3.37370   4
  23  -1  10 70.3043 3.66717   6
  23   1  10 72.6488 3.67818   6
  24  -1  10 30.4710 1.99161   6
  24   1  10 25.7644 1.94161   6
   0   1  11 0.61939 0.43317   6
   0  -1  11 0.28614 0.37702   6
   0   1  11 0.17836 0.40264   2
   0  -1  11-0.23405 0.47361   2
   1  -1  11 5.38636 0.58967   6
  -1  -1  11 4.55034 0.53166   6
  -1   1  11 4.28159 0.49034   6
   1   1  11 3.60437 0.53728   6
   1   1  11 3.16782 0.52059   3
  -1  -1  11 4.20907 0.60535   2
   1   1  11 3.56526 0.55841   2
  -1   1  11 3.92779 0.59475   2
   1  -1  11 4.91816 0.58445   2
  -2  -1  11 11.1407 0.75097   6
   2  -1  11 11.1311 0.83110   6
   2   1  11 10.9867 0.82050   6
  -2   1  11 11.9698 0.77730   6
   2   1  11 9.91836 0.83626   2
   2   1  11 12.6668 0.84405   3
  -2  -1  11 10.5059 0.82427   3
   2  -1  11 10.0661 0.85334   2
   3  -1  11-0.05669 0.47444   6
   3   1  11-0.34166 0.43720   6
  -3  -1  11 0.53567 0.34463   6
  -3   1  11-0.03894 0.34524   6
   3   1  11 0.75493 0.42571   3
   3  -1  11-0.27323 0.46870   3
   3   1  11 0.47414 0.41434   2
   3  -1  11-0.35078 0.44308   2
   4  -1  11 0.77595 0.49429   6
  -4   1  11 0.46622 0.34747   6
   4   1  11 0.48066 0.51019   6
  -4  -1  11 0.27992 0.36191   6
   4  -1  11-0.32889 0.44725   3
   4   1  11 0.70921 0.45789   3
  -4   1  11 1.24716 0.50253   2
   4   1  11-0.11850 0.45317   2
  -4  -1  11 0.17444 0.44283   2
   4  -1  11 0.35040 0.44283   2
   5  -1  11 0.06270 0.49159   6
  -5   1  11 0.09805 0.32148   6
   5   1  11-0.44178 0.47832   6
  -5  -1  11 0.25120 0.30318   6
   5   1  11 0.20304 0.40446   3
   5  -1  11 0.49813 0.44101   3
  -5   1  11 0.94791 0.47578   2
  -5  -1  11-0.46430 0.45129   2
   5  -1  11 0.40780 0.44347   2
   5   1  11-0.29555 0.45579   2
  -6  -1  11 1.67290 0.33852   6
  -6   1  11 1.57293 0.34132   6
   6  -1  11 1.79501 0.51161   3
   6   1  11 2.03817 0.51755   3
   6  -1  11 1.27914 0.48987   2
  -6   1  11 2.24577 0.53359   2
   6   1  11 1.94191 0.53787   2
  -6  -1  11 1.50734 0.47441   2
  -7   1  11 0.14909 0.28063   6
  -7  -1  11 0.02377 0.27582   6
   7  -1  11 0.56576 0.47521   3
   7   1  11 0.76919 0.45028   3
  -7   1  11-0.05898 0.48825   2
  -7  -1  11 0.86685 0.51729   2
   7  -1  11 0.11608 0.44184   2
   7   1  11-0.41100 0.45468   2
  -8  -1  11 2.60048 0.31055   6
   8   1  11 3.32150 0.52880   3
   8  -1  11 2.21680 0.54213   3
   8  -1  11 3.35562 0.57388   2
   8   1  11 3.63028 0.56547   2
  -8  -1  11 1.49657 0.52698   2
   9   1 -11 2.20890 0.28544   5
   9  -1  11 1.72058 0.63681   6
   9  -1  11 1.26808 0.51875   2
  -9  -1  11 1.60519 0.53956   2
   9   1  11 3.22042 0.69479   6
   9   1  11 3.26985 0.53427   3
  10  -1  11 1.71237 0.61478   6
  10  -1 -11 1.86857 0.17625   5
 -10  -1  11 1.59828 0.50018   2
  10  -1  11 1.14556 0.52125   2
  10   1  11 0.54522 0.58724   6
  10   1  11 1.23148 0.49823   3
  10  -1 -11 1.86421 0.17929   5
  10   1 -11 2.06103 0.21169   5
  11   1  11-0.48382 0.59494   6
  11  -1  11 1.13054 0.62275   6
  11   1  11 0.64942 0.51407   3
 -11  -1  11 0.34056 0.49685   2
  11  -1  11-0.05711 0.50322   2
  12   1  11 3.00631 0.70338   6
  12  -1  11 2.92570 0.71399   6
  12   1  11 1.69370 0.53815   3
  12  -1  11 2.20879 0.58823   2
 -12  -1  11 2.75351 0.58514   2
  13   1  11 0.86218 0.65525   6
  13  -1  11 1.55928 0.68370   6
  14   1  11 3.38287 0.76742   6
  14  -1  11 3.13880 0.78333   6
  15  -1  11 0.18537 0.67095   6
  15   1  11 0.18373 0.69317   6
  16  -1  11 0.57232 0.77199   6
  16   1  11-0.18966 0.73429   6
  17  -1  11-1.07701 0.81957   6
  17   1  11 0.48851 0.82951   6
  18  -1  11 4.01880 0.95008   6
  18   1  11 2.61834 0.85621   6
  19   1  11 1.55131 0.87923   6
  19  -1  11 2.36465 0.95000   6
 -19   1 -11 2.38875 0.65541   4
  20   1  11 0.63559 0.90051   6
  20  -1  11 1.78845 0.93993   6
 -20   1 -11 0.95018 0.58976   4
 -20  -1 -11 1.58104 0.69283   4
  21   1  11-0.43130 0.99791   6
  21  -1  11-0.21468 0.91111   6
 -21   1 -11 0.05189 0.59397   4
 -21  -1 -11-0.24798 0.65124   4
  22   1  11 3.17337 1.02956   6
  22  -1  11 0.32817 0.92102   6
 -22  -1 -11 1.65962 0.73556   4
  23  -1  11 1.44161 1.06144   6
  23   1  11 2.10281 1.07955   6
   0   1  12-0.41588 0.45795   6
   0  -1  12-0.31318 0.46868   6
   0   1  12 0.33542 0.44191   3
   0  -1  12 0.06482 0.49344   2
   0   1  12-0.39448 0.51549   2
  -1  -1  12 32.5482 1.65294   6
   1   1  12 33.8769 1.71724   6
   1  -1  12 30.7755 1.68418   6
  -1   1  12 33.5050 1.66598   6
   1   1  12 33.7338 1.70154   3
  -1   1  12 31.1640 1.75349   2
   1   1  12 31.4833 1.75015   2
  -1  -1  12 30.8351 1.75203   2
   1  -1  12 30.6062 1.73700   2
  -2   1  12 21.8084 1.26250   6
   2   1  12 22.2795 1.35081   6
   2  -1  12 25.6213 1.38379   6
  -2  -1  12 23.8665 1.28788   6
  -2  -1  12 23.1922 1.37140   3
   2   1  12 23.9094 1.41208   2
   2   1  12 22.5802 1.33221   3
   2  -1  12 25.3551 1.43087   2
   3  -1  12 6.50383 0.67167   6
  -3  -1  12 5.50458 0.56024   6
  -3   1  12 4.56862 0.53646   6
   3   1  12 5.23635 0.69644   6
   3   1  12 6.00779 0.63122   3
   3  -1  12 5.27104 0.64788   3
   3  -1  12 6.99728 0.71852   2
   3   1  12 4.65110 0.67477   2
   4   1  12 21.6861 1.33001   6
   4  -1  12 21.5439 1.32521   6
  -4  -1  12 19.7384 1.15245   6
  -4   1  12 21.9219 1.18088   6
  -4   1  12 20.7419 1.31439   2
   4  -1  12 22.7075 1.31263   3
   4   1  12 22.8693 1.36164   2
   4   1  12 22.8947 1.27308   3
  -4  -1  12 20.8181 1.31809   2
   4  -1  12 22.2399 1.33064   2
   5  -1  12 0.47731 0.47185   6
  -5  -1  12-0.03518 0.31802   6
  -5   1  12 0.03665 0.36618   6
   5   1  12 0.61064 0.52324   6
   5  -1  12 0.36237 0.51274   3
   5   1  12 0.66959 0.50265   3
   5   1  12 0.58629 0.50238   2
  -5  -1  12 0.44957 0.52385   2
   5  -1  12-0.19383 0.50247   2
  -5   1  12 0.26103 0.50961   2
   6  -1  12 3.84880 0.64705   6
  -6   1  12 4.05571 0.46385   6
  -6  -1  12 3.54564 0.44409   6
   6   1  12 4.18619 0.64627   6
   6   1  12 4.36481 0.60441   3
   6  -1  12 3.77419 0.60204   3
  -6   1  12 4.49126 0.64101   2
  -6  -1  12 2.75066 0.58129   2
   6  -1  12 3.09078 0.59019   2
   6   1  12 4.41824 0.63659   2
  -7  -1  12 39.8633 1.84857   6
  -7   1  12 39.7657 1.86017   6
   7  -1  12 41.9703 2.09072   3
   7   1  12 40.8220 2.04555   3
   7   1  12 40.5521 2.10605   2
   7  -1  12 41.0783 2.09502   2
  -7  -1  12 39.8496 2.07581   2
  -8  -1  12 125.423 5.29362   6
  -8  -1  12 122.510 5.55352   2
   8  -1  12 127.337 5.56467   3
   8   1  12 127.379 5.52420   3
   8  -1  12 123.372 5.56048   2
   9   1 -12 104.602 4.38895   5
   9  -1  12 104.599 4.68685   2
  -9  -1  12 98.2592 4.66419   2
   9  -1  12 103.058 4.67486   3
   9   1  12 106.324 4.65058   3
  10   1  12 18.4346 1.32549   6
  10  -1  12 17.4608 1.35516   6
 -10  -1  12 19.0173 1.24471   2
  10  -1  12 18.7874 1.25287   2
  10   1  12 21.5441 1.23793   3
  10  -1  12 20.9215 1.30116   3
  11  -1  12 1.20467 0.68812   6
  11   1  12 1.28696 0.68342   6
  11   1  12 1.40666 0.55662   3
  11  -1  12 1.77935 0.57890   3
  11  -1  12 1.57254 0.56076   2
 -11  -1  12 1.25151 0.58885   2
  12   1  12 2.12800 0.69518   6
  12  -1  12 1.24880 0.75181   6
  12   1  12 1.54471 0.56774   3
  12  -1  12 1.31060 0.56909   2
  13   1  12-0.27440 0.73824   6
  13  -1  12 1.84354 0.79406   6
  13   1  12 1.20271 0.53090   3
  14  -1  12 34.9085 2.15655   6
  14   1  12 35.3695 2.16224   6
  14   1  12 40.8656 2.00557   3
  15   1  12 0.19438 0.73345   6
  15  -1  12 0.19563 0.75430   6
  15   1  12 0.49051 0.59528   3
  16   1  12 0.80063 0.79848   6
  16  -1  12 0.50266 0.81470   6
  16   1  12 1.47993 0.63265   3
  17   1  12 17.0332 1.43940   6
  17  -1  12 15.9626 1.41425   6
  17   1  12 17.0004 1.18197   3
  18  -1  12 65.6474 3.52504   6
  18   1  12 67.7109 3.55751   6
  18   1  12 72.1885 3.28790   3
  19  -1  12 62.9195 3.38643   6
  19   1  12 65.1391 3.38877   6
  19   1  12 64.4728 3.07449   3
  20   1  12 26.3574 1.90865   6
  20  -1  12 28.3941 1.91669   6
 -20   1 -12 27.4089 1.53827   4
  20   1  12 25.3995 1.57775   3
  21   1  12 2.13945 1.06514   6
  21  -1  12 4.16218 1.10236   6
 -21  -1 -12 3.15982 0.77598   4
  22  -1  12 0.57091 1.02837   6
  22   1  12-0.45675 1.00580   6
   0  -1  13-0.17040 0.49707   6
   0   1  13 0.50797 0.46202   6
   0   1  13 0.07200 0.57137   2
   0  -1  13-0.28592 0.51492   2
   1  -1  13 1.56298 0.56059   6
  -1  -1  13 2.40187 0.52200   6
   1   1  13 2.14758 0.55480   6
  -1   1  13 3.74419 0.57430   6
   1   1  13 2.05107 0.56898   3
   1   1  13 2.08759 0.59633   2
  -1  -1  13 2.06820 0.55975   2
   1  -1  13 1.85806 0.60713   2
  -1   1  13 2.08742 0.60065   2
   2   1  13 0.37682 0.54238   6
   2  -1  13-0.38042 0.53823   6
  -2  -1  13 0.04984 0.44194   6
  -2   1  13 0.95664 0.49008   6
   2  -1  13-0.06444 0.51555   3
   2   1  13 0.47886 0.49372   3
   2  -1  13-0.21404 0.52635   2
   2   1  13 0.57523 0.57068   2
  -3  -1  13 6.19176 0.60758   6
  -3   1  13 4.14704 0.57785   6
   3   1  13 5.42676 0.70151   6
   3  -1  13 4.47185 0.71949   6
   3   1  13 5.75840 0.66887   3
   3  -1  13 5.64762 0.69405   3
   3  -1  13 5.91197 0.73093   2
   3   1  13 5.73922 0.75997   2
  -4   1  13 7.50225 0.67212   6
   4  -1  13 8.61406 0.85187   6
  -4  -1  13 8.16018 0.67341   6
   4   1  13 7.70715 0.80145   6
   4   1  13 9.38424 0.86394   2
   4  -1  13 8.04638 0.82568   3
   4   1  13 7.80607 0.76927   3
   4  -1  13 8.74600 0.84051   2
  -4  -1  13 9.04950 0.86021   2
  -4   1  13 6.65702 0.80617   2
  -5   1  13 1.05567 0.42411   6
   5  -1  13 0.58601 0.58473   6
   5   1  13 0.65404 0.56853   6
  -5  -1  13 1.13512 0.40422   6
   5  -1  13 1.05311 0.57521   3
   5   1  13 0.66388 0.51887   3
   5   1  13 1.28520 0.60922   2
   5  -1  13-0.28331 0.53563   2
  -5   1  13 2.35653 0.62182   2
  -5  -1  13 0.49308 0.53270   2
   6   1  13 2.27509 0.64769   6
  -6  -1  13 1.16278 0.40298   6
   6  -1  13 1.06941 0.59088   6
  -6   1  13 1.39879 0.40335   6
   6   1  13 1.27596 0.54075   3
   6  -1  13 0.26365 0.56148   3
   6  -1  13 1.05990 0.57819   2
   6   1  13 0.92543 0.57586   2
  -6  -1  13 1.12341 0.59786   2
  -7  -1  13 5.67519 0.53756   6
   7   1  13 6.71206 0.81956   6
  -7   1  13 6.97322 0.55995   6
   7  -1  13 8.10895 0.85859   6
   7  -1  13 7.09741 0.77349   3
   7   1  13 3.54727 0.66880   3
  -7  -1  13 6.35888 0.75847   2
   7  -1  13 8.71617 0.84453   2
  -8  -1  13 0.43075 0.31441   6
   8  -1  13 1.00292 0.62796   3
   8   1  13 0.36958 0.53386   3
   8  -1  13 0.55936 0.56820   2
  -8  -1  13-0.62618 0.61102   2
   9   1  13 1.79512 0.60756   3
   9  -1  13 2.42790 0.65410   3
  -9  -1  13 0.97041 0.54021   2
   9  -1  13 2.99480 0.66972   2
  10   1  13-0.06228 0.53795   3
  10  -1  13 0.75118 0.61708   3
 -10  -1  13 0.75727 0.55299   2
  10  -1  13-0.06938 0.56595   2
  11   1  13 1.45581 0.73762   6
  11  -1  13 1.46882 0.74987   6
  11   1  13 1.56725 0.62918   3
  11  -1  13 0.55119 0.61427   3
 -11  -1  13 1.09559 0.60272   2
  11  -1  13 0.48188 0.59398   2
  12   1  13 0.93836 0.73832   6
  12  -1  13 1.04254 0.80407   6
  12   1  13 1.52253 0.58697   3
  12  -1  13 2.23147 0.63114   3
  13   1  13 3.77299 0.85107   6
  13  -1  13 4.10106 0.90230   6
  13  -1  13 4.27761 0.76396   3
  13   1  13 4.80459 0.72049   3
  14  -1  13 2.30660 0.85097   6
  14   1  13 1.99598 0.84094   6
  14  -1  13 2.12391 0.72271   3
  14   1  13 3.03259 0.72504   3
  15  -1  13 0.51416 0.81286   6
  15   1  13 1.33347 0.85846   6
  15   1  13-0.26074 0.60514   3
  15  -1  13 0.14250 0.67862   3
  16  -1  13-0.63280 0.86658   6
  16   1  13 0.21099 0.88285   6
  16   1  13 0.65378 0.67409   3
  17  -1  13 1.07848 0.96353   6
  17   1  13 3.14271 0.96511   6
  17   1  13 0.45919 0.66203   3
  18  -1  13 0.77099 0.99603   6
  18   1  13 0.99832 0.94911   6
  18   1  13 1.24818 0.65928   3
  19  -1  13-1.91441 0.95927   6
  19   1  13 0.56784 0.96067   6
  19   1  13 0.19638 0.68141   3
  20   1  13-1.49972 0.95871   6
  20  -1  13-0.34425 0.94665   6
  20   1  13-0.06478 0.70372   3
  21  -1  13-1.75467 1.06991   6
  21   1  13 1.64182 1.07583   6
   0   1  14-0.06108 0.54674   6
   0  -1  14-0.30579 0.52634   6
   0  -1  14 0.07794 0.56688   2
   0   1  14-0.15681 0.60199   2
  -1   1  14 6.59516 0.71270   6
  -1  -1  14 5.75327 0.69258   6
   1  -1  14 7.00114 0.75727   6
   1   1  14 5.13966 0.69365   6
   1  -1  14 5.31891 0.76023   3
   1   1  14 6.89949 0.85079   2
  -1  -1  14 6.46134 0.83619   2
   1  -1  14 6.54903 0.83367   2
  -1   1  14 4.85894 0.79596   2
   2   1  14 15.7861 1.09996   6
   2  -1  14 16.3333 1.11917   6
  -2  -1  14 14.0145 1.00071   6
  -2   1  14 16.1269 1.03960   6
   2   1  14 16.2409 1.09318   3
   2  -1  14 15.1242 1.11467   3
   2   1  14 14.4889 1.14012   2
   2  -1  14 13.7918 1.13202   2
  -3  -1  14 34.7267 1.72718   6
  -3   1  14 32.1090 1.71637   6
   3   1  14 31.9684 1.84192   6
   3  -1  14 34.5445 1.87384   6
   3   1  14 35.0585 1.82609   3
   3   1  14 33.1322 1.88417   2
   3  -1  14 31.2624 1.82233   3
   3  -1  14 32.8370 1.87959   2
  -4  -1  14 60.2244 2.88983   6
   4   1  14 63.0253 3.08239   6
  -4   1  14 64.2917 2.93483   6
   4  -1  14 63.4750 3.10180   6
   4   1  14 61.9791 3.11152   2
   4  -1  14 68.8701 3.09803   3
  -4   1  14 64.0251 3.11751   2
   4   1  14 64.0643 3.02511   3
  -4  -1  14 63.6872 3.10607   2
   4  -1  14 58.8204 3.07915   2
  -5   1  14 4.07241 0.57718   6
   5   1  14 4.80328 0.78408   6
  -5  -1  14 4.19875 0.55342   6
   5  -1  14 2.59342 0.71670   6
   5   1  14 3.70086 0.67705   3
   5  -1  14 4.32361 0.71844   3
  -5  -1  14 3.76387 0.73038   2
   5  -1  14 3.09219 0.78053   2
   6   1  14 12.0295 1.10708   6
  -6   1  14 15.1135 0.92309   6
  -6  -1  14 14.2470 0.89196   6
   6  -1  14 16.1280 1.24676   6
   6   1  14 13.9737 1.05063   3
   6  -1  14 13.2333 1.12829   2
  -6  -1  14 14.7608 1.12341   2
   6  -1  14 14.9465 1.10033   3
  -7   1  14 7.02486 0.59311   6
   7  -1  14 6.80708 0.90279   6
   7   1  14 5.54343 0.84710   6
  -7  -1  14 5.97715 0.54569   6
   7   1  14 5.31539 0.73103   3
   7  -1  14 5.28994 0.77569   3
   7  -1  14 6.81544 0.84299   2
  -7  -1  14 6.09160 0.80307   2
   8  -1  14-0.44129 0.72524   6
   8   1  14 1.04571 0.69713   6
  -8  -1  14 0.14106 0.33583   6
   8   1  14 0.19892 0.57650   3
   8  -1  14 0.71683 0.61276   3
  -8  -1  14-0.07579 0.63885   2
   8  -1  14 0.45760 0.58313   2
   9  -1  14 32.6688 1.82461   3
  -9  -1  14 31.5591 1.82366   2
   9  -1  14 30.5466 1.82526   2
   9   1  14 33.2520 1.80107   3
  10   1  14 0.67015 0.56282   3
  10  -1  14-0.14531 0.62314   3
  10  -1  14 0.15064 0.62117   2
 -10  -1  14-0.59921 0.63353   2
  11   1  14 1.81706 0.67152   3
  11  -1  14 2.19957 0.67696   3
  11  -1  14 1.64467 0.65876   2
  12  -1  14 19.5084 1.53237   6
  12   1  14 18.2662 1.50939   6
  12   1  14 20.8552 1.36166   3
  12  -1  14 22.3800 1.39818   3
  13   1  14 58.3516 3.11399   6
  13  -1  14 56.5312 3.08949   6
  13  -1  14 58.5344 2.93501   3
  13   1  14 60.8565 2.90614   3
  14   1  14 91.3385 4.36661   6
  14  -1  14 90.3814 4.35164   6
  14  -1  14 84.7094 4.11588   3
  14   1  14 88.7862 4.09692   3
  15   1  14 21.5223 1.60744   6
  15  -1  14 18.5463 1.58545   6
  15   1  14 18.9643 1.33715   3
  15  -1  14 19.2718 1.40887   3
  16   1  14-0.22154 0.91143   6
  16  -1  14 0.66164 0.93068   6
  16   1  14 1.36711 0.73261   3
  16  -1  14 2.36207 0.77775   3
  17   1  14-0.22663 0.89949   6
  17  -1  14-0.67509 0.89315   6
  17  -1  14 0.45912 0.74897   3
  17   1  14-1.23042 0.74726   3
  18   1  14 2.20274 0.97728   6
  18  -1  14 1.49444 0.95178   6
  18   1  14 1.83517 0.74745   3
  18  -1  14 2.60338 0.82495   3
  19   1  14 27.8013 2.07745   6
  19  -1  14 31.2945 2.14472   6
  19  -1  14 31.6130 1.86651   3
  19   1  14 31.2557 1.77817   3
  20  -1  14-0.47759 1.01344   6
  20   1  14 0.71792 1.04709   6
  20  -1  14 0.07598 0.81435   3
   0  -1  15-0.19570 0.55583   6
   0   1  15-0.06547 0.55591   6
   0  -1  15-0.84583 0.65233   2
   0   1  15-0.25486 0.64400   2
  -1   1  15 4.33912 0.68240   6
  -1  -1  15 5.34317 0.69880   6
   1   1  15 4.27447 0.72950   6
   1  -1  15 5.45377 0.75305   6
   1  -1  15 6.00782 0.80317   3
   1  -1  15 5.83812 0.86843   2
  -1  -1  15 4.98487 0.80935   2
   1   1  15 4.92780 0.77699   2
  -2  -1  15 0.74900 0.53372   6
   2  -1  15 0.29127 0.63766   6
   2   1  15 0.07234 0.60584   6
  -2   1  15 1.22957 0.58526   6
   2   1  15 1.19171 0.61791   3
   2  -1  15 0.74301 0.62445   3
   2  -1  15-0.33828 0.71318   2
   3  -1  15 0.38271 0.64519   6
  -3   1  15-0.49597 0.52921   6
  -3  -1  15 0.80954 0.52949   6
   3   1  15-0.07571 0.59604   6
   3   1  15 0.83573 0.55934   3
   3  -1  15-0.44787 0.60183   3
   3  -1  15 0.92771 0.69817   2
  -4   1  15 1.39255 0.54149   6
   4  -1  15 0.24052 0.63151   6
  -4  -1  15 1.10843 0.51193   6
   4   1  15 1.65908 0.68263   6
   4  -1  15 2.32495 0.68858   3
   4   1  15 2.28982 0.68163   3
  -4  -1  15 1.25562 0.72296   2
   4  -1  15 2.26959 0.72842   2
   5   1  15-0.16491 0.66221   6
   5  -1  15 0.75293 0.72000   6
  -5  -1  15 0.50936 0.45786   6
  -5   1  15 0.14337 0.49164   6
   5  -1  15-0.15090 0.60593   3
   5   1  15 0.27836 0.54787   3
  -5  -1  15 0.16671 0.64275   2
   5  -1  15-0.08385 0.64384   2
   6   1  15-0.08593 0.69026   6
  -6  -1  15 0.96416 0.47451   6
   6  -1  15 0.60908 0.70708   6
  -6   1  15 0.65328 0.47318   6
   6   1  15 0.13945 0.60231   3
   6  -1  15 0.37960 0.67327   3
   6  -1  15 0.33371 0.66755   2
  -6  -1  15-0.24917 0.69775   2
  -7  -1  15 0.85068 0.43657   6
   7  -1  15 0.81310 0.74854   6
  -7   1  15 0.87718 0.44353   6
   7   1  15 0.80374 0.71227   6
   7  -1  15 0.53461 0.67786   3
   7   1  15 0.63068 0.62011   3
   7  -1  15 0.41533 0.67562   2
  -7  -1  15 1.31958 0.72483   2
   8   1  15 0.36990 0.72885   6
   8  -1  15 1.59110 0.76697   6
  -8  -1  15 0.79795 0.40502   6
   8  -1  15 0.84282 0.66035   3
   8   1  15 0.84517 0.61331   3
   8  -1  15 0.49543 0.69932   2
  -8  -1  15 1.39269 0.70592   2
   9  -1  15 4.63697 0.93583   6
   9   1  15 2.77440 0.85994   6
   9   1  15 3.53168 0.73317   3
   9  -1  15 3.54104 0.73773   3
  -9  -1  15 4.96974 0.81660   2
   9  -1  15 3.77012 0.78334   2
  10   1  15 0.19728 0.79839   6
  10  -1  15-0.09949 0.82968   6
  10  -1  15-0.69412 0.70115   3
  10   1  15 0.28548 0.62054   3
  10  -1  15-0.81382 0.70992   2
  11   1  15 1.78855 0.69352   3
  11  -1  15 2.16907 0.75822   3
  12   1  15 0.86144 0.69013   3
  12  -1  15 0.77900 0.74054   3
  13  -1  15-0.32305 0.89143   6
  13   1  15-0.96872 0.90404   6
  13  -1  15-0.31376 0.71092   3
  13   1  15 0.43092 0.69905   3
  14   1  15 0.44255 0.92591   6
  14  -1  15-0.11020 0.88501   6
  14  -1  15-0.07877 0.74388   3
  14   1  15 0.57663 0.70527   3
  15   1  15 0.79250 0.92677   6
  15  -1  15 0.11265 0.87593   6
  15   1  15-0.07182 0.71737   3
  15  -1  15 0.07903 0.76502   3
  16  -1  15-0.80533 1.00695   6
  16   1  15 0.81112 1.01419   6
  16  -1  15 1.10850 0.80880   3
  16   1  15 0.57223 0.74986   3
  17  -1  15 2.46523 1.02558   6
  17   1  15-0.23654 1.02640   6
  17   1  15 2.48536 0.79909   3
  17  -1  15 1.18864 0.85687   3
  18   1  15 1.20089 1.01589   6
  18  -1  15 0.47828 1.01860   6
  18  -1  15 0.63135 0.84230   3
  18   1  15-0.14054 0.75830   3
  19  -1  15 2.27226 0.89990   3
  20  -1  15-0.23259 0.90430   3
   0  -1  16-0.27702 0.64095   6
   0   1  16-0.20893 0.62333   6
   0  -1  16 0.27428 0.72265   2
   1  -1  16 31.9265 1.74611   6
  -1  -1  16 28.9630 1.66669   6
  -1   1  16 29.2608 1.66848   6
   1   1  16 28.3521 1.71835   6
   1  -1  16 29.7227 1.84522   2
  -1  -1  16 27.4886 1.81732   2
   1  -1  16 29.4053 1.75920   3
  -2  -1  16 13.1632 1.04588   6
  -2   1  16 13.7425 1.06746   6
   2   1  16 12.0223 1.12816   6
   2  -1  16 16.2589 1.20624   6
   2  -1  16 17.0223 1.22116   3
   2  -1  16 15.9812 1.27115   2
  -3   1  16 2.18394 0.59268   6
   3   1  16 2.33721 0.75936   6
   3  -1  16 2.50960 0.75402   6
  -3  -1  16 2.20264 0.59943   6
   3   1  16 1.27025 0.61066   3
   3  -1  16 2.53624 0.75116   3
   3  -1  16 1.73149 0.74802   2
   4   1  16 25.1826 1.51984   6
  -4   1  16 20.8112 1.28766   6
   4  -1  16 21.4335 1.47533   6
  -4  -1  16 18.2034 1.25172   6
   4  -1  16 21.4795 1.42758   3
   4  -1  16 21.1009 1.49473   2
   4   1  16 21.3912 1.39587   3
  -4  -1  16 19.3600 1.48523   2
  -5  -1  16 0.04960 0.49313   6
   5  -1  16 0.26491 0.77293   6
  -5   1  16 0.61499 0.53364   6
   5   1  16 0.26311 0.72348   6
   5   1  16 1.03627 0.65008   3
   5  -1  16 0.55959 0.66435   3
  -5  -1  16 0.35983 0.71977   2
   5  -1  16 0.09053 0.73283   2
  -6  -1  16 4.45169 0.60825   6
  -6   1  16 4.69710 0.62893   6
   6   1  16 4.36996 0.88860   6
   6  -1  16 4.86554 0.89809   6
   6   1  16 5.17707 0.81708   3
   6  -1  16 4.01544 0.81097   3
   6  -1  16 4.77085 0.88135   2
  -6  -1  16 3.39489 0.82046   2
  -7  -1  16 21.4771 1.16894   6
   7  -1  16 21.9863 1.55654   6
   7   1  16 20.4264 1.52316   6
  -7  -1  16 19.6367 1.48099   2
   7  -1  16 19.8337 1.42469   3
   7  -1  16 23.5172 1.54181   2
   7   1  16 18.8034 1.38186   3
  -8  -1  16 27.8588 1.37518   6
   8  -1  16 27.6521 1.79757   6
   8   1  16 24.3679 1.77249   6
   8  -1  16 25.6441 1.74036   2
   8   1  16 28.3773 1.65766   3
  -8  -1  16 24.9677 1.72198   2
   8  -1  16 28.8520 1.73003   3
   9   1  16 90.7676 4.36787   6
   9  -1  16 98.5004 4.41811   6
   9   1  16 88.9531 4.17312   3
   9  -1  16 83.0843 4.18594   3
  10   1  16 7.82456 1.12508   6
  10  -1  16 4.80643 0.96926   6
  10   1  16 7.56147 0.92641   3
  10  -1  16 5.96418 0.91496   3
  11  -1  16 3.54031 0.99398   6
  11   1  16 4.40087 1.05675   6
  11  -1  16 2.78446 0.78656   3
  11   1  16 1.57570 0.81795   3
  12  -1  16-0.08208 0.72067   3
  12   1  16 0.07517 0.70176   3
  13  -1  16 3.77848 0.86763   3
  13   1  16 4.96797 0.88157   3
  14  -1  16 27.5962 1.93852   6
  14   1  16 23.9305 1.93002   6
  14   1  16 28.2563 1.69835   3
  14  -1  16 26.2663 1.71800   3
  15  -1  16 0.82242 1.04511   6
  15   1  16 0.23655 1.01112   6
  15  -1  16-0.40973 0.78926   3
  15   1  16 1.42105 0.77323   3
  16   1  16 1.68698 1.02636   6
  16  -1  16-0.95802 1.03408   6
  16   1  16-0.22273 0.75270   3
  16  -1  16 0.24544 0.81921   3
  17   1  16 18.1079 1.63009   6
  17  -1  16 14.6221 1.52229   6
  17   1  16 13.8707 1.28796   3
  17  -1  16 18.2490 1.37851   3
  18  -1  16 40.1519 2.26232   3
  19  -1  16 65.2841 3.26187   3
   0   1  17 0.51624 0.68663   6
   0  -1  17-0.58760 0.65336   6
   0  -1  17-0.88433 0.79835   2
   1   1  17 1.24035 0.75487   6
  -1   1  17 0.69960 0.68132   6
  -1  -1  17 0.69672 0.65654   6
   1  -1  17 0.38688 0.70804   6
   1  -1  17 0.58968 0.80489   2
  -1  -1  17-0.09815 0.80381   2
   2  -1  17 0.16249 0.65261   6
   2   1  17-0.24389 0.72319   6
  -2  -1  17 0.52552 0.64960   6
  -2   1  17 0.86317 0.63422   6
   2  -1  17 0.16868 0.73819   3
   2  -1  17 0.78517 0.85617   2
   3   1  17 0.59695 0.75860   6
   3  -1  17 0.34043 0.76427   6
  -3  -1  17 0.61414 0.60892   6
  -3   1  17-0.50044 0.62339   6
   3  -1  17 0.67212 0.72072   3
   3  -1  17 1.07573 0.83310   2
   4  -1  17 2.13538 0.86508   6
  -4  -1  17 2.34345 0.64324   6
   4   1  17 2.31145 0.80968   6
  -4   1  17 1.75412 0.62268   6
   4  -1  17 3.35954 0.76334   3
   4  -1  17 2.82640 0.87558   2
  -4  -1  17 3.39518 0.88234   2
  -5  -1  17 0.15809 0.53431   6
   5   1  17-0.46325 0.79466   6
  -5   1  17 0.16247 0.55712   6
   5  -1  17 0.09276 0.79012   6
   5   1  17 0.47281 0.67820   3
   5  -1  17 0.50516 0.71966   3
  -5  -1  17-0.48238 0.77781   2
   5  -1  17 1.26058 0.80270   2
   6  -1  17 0.38537 0.85289   6
  -6  -1  17 0.66659 0.53251   6
  -6   1  17 1.22528 0.57704   6
   6   1  17 1.92321 0.86216   6
   6   1  17 0.94086 0.69026   3
   6  -1  17 2.02547 0.72313   3
  -6  -1  17 0.57505 0.79787   2
   6  -1  17 3.18150 0.88049   2
   7  -1  17 1.49688 0.84431   6
   7   1  17-0.39854 0.79096   6
  -7  -1  17 0.62602 0.51435   6
   7  -1  17 0.08460 0.69803   3
   7   1  17 0.78199 0.71544   3
   7  -1  17 0.47877 0.76319   2
   8   1  17 0.41231 0.85959   6
   8   1  17-0.39090 0.71510   3
   8  -1  17-0.25458 0.72041   3
   9   1  17-0.31904 0.86406   6
   9  -1  17 1.06189 0.87909   6
   9   1  17 0.62724 0.68398   3
   9  -1  17-0.08503 0.77768   3
  10  -1  17 0.21836 0.84921   6
  10   1  17 0.10950 0.93298   6
  10  -1  17 0.42627 0.77053   3
  10   1  17 1.17495 0.72952   3
  11  -1  17-0.67164 0.95477   6
  11   1  17 1.79762 0.94826   6
  11   1  17 1.72113 0.77107   3
  11  -1  17 1.97163 0.83356   3
  12  -1  17 0.45879 0.95308   6
  12   1  17-0.11526 0.88513   6
  12  -1  17-0.85715 0.82771   3
  12   1  17-0.78190 0.78115   3
  13  -1  17-0.34203 0.80977   3
  13   1  17 0.07786 0.78357   3
  14  -1  17 5.63773 1.00166   3
  14   1  17 4.25823 0.91016   3
  15  -1  17 1.70927 1.13510   6
  15   1  17 2.44909 1.09103   6
  15   1  17 1.76693 0.85252   3
  15  -1  17 0.76475 0.88059   3
  16  -1  17 0.42263 0.83785   3
  16   1  17 0.07591 0.80282   3
  17  -1  17 0.08366 0.86118   3
  17   1  17 1.64343 0.87678   3
   0   1  18-0.62071 0.70551   6
   0  -1  18 0.07755 0.73874   6
   0  -1  18-0.83909 0.92705   2
   1  -1  18 14.6175 1.21411   6
  -1   1  18 11.5172 1.10740   6
   1   1  18 15.6515 1.26647   6
  -1  -1  18 14.6929 1.17038   6
   1  -1  18 14.0568 1.33452   2
   2  -1  18 13.7825 1.20517   6
  -2  -1  18 11.7267 1.07326   6
  -2   1  18 13.4049 1.10792   6
   2   1  18 11.7020 1.16260   6
   2  -1  18 12.4641 1.30973   2
  -3  -1  18 16.0989 1.13586   6
   3  -1  18 14.5885 1.26158   6
  -3   1  18 12.8353 1.09255   6
   3   1  18 14.8235 1.27206   6
   3  -1  18 14.1054 1.34856   2
   3  -1  18 13.5944 1.28575   3
  -3  -1  18 13.9519 1.39654   2
   4  -1  18 78.0621 3.77827   3
   4  -1  18 79.9875 3.89821   2
   4  -1  18 73.7269 3.81132   6
   4   1  18 78.0780 3.81857   6
  -4  -1  18 78.6438 3.60186   6
  -4   1  18 75.5365 3.59754   6
   5  -1  18 2.02917 0.85268   3
   5   1  18 2.71421 0.83703   6
  -5   1  18 2.20993 0.62418   6
   5  -1  18 1.74954 0.93832   6
  -5  -1  18 2.87211 0.69264   6
   6  -1  18 13.7437 1.22860   3
   6   1  18 13.0890 1.16316   3
  -6  -1  18 12.0547 0.95273   6
   6   1  18 12.2874 1.29535   6
   6  -1  18 15.3223 1.33137   6
  -6   1  18 12.1213 0.97546   6
   7  -1  18 2.29548 0.83749   3
   7   1  18 0.57671 0.74818   3
   7  -1  18 1.46009 0.88036   6
   7   1  18 0.52243 0.87886   6
   8   1  18 0.40993 0.74304   3
   8  -1  18 0.17666 0.78567   3
   8   1  18 0.75571 0.89698   6
   8  -1  18-0.32307 0.87159   6
   9   1  18 18.5344 1.47630   3
   9  -1  18 23.2442 1.55866   3
   9   1  18 25.9190 1.77100   6
   9  -1  18 20.6276 1.67145   6
  10   1  18 0.40661 0.76166   3
  10  -1  18 0.97303 0.82127   3
  10   1  18 0.57173 0.90034   6
  10  -1  18-0.11387 0.92882   6
  11  -1  18-0.17665 0.84115   3
  11   1  18-0.16210 0.78467   3
  11   1  18 0.81924 0.97945   6
  11  -1  18 1.05034 1.03135   6
  12  -1  18 30.2517 1.83851   3
  12   1  18 28.0856 1.76733   3
  12   1  18 29.9252 2.02916   6
  12  -1  18 24.0126 1.97435   6
  13   1  18 21.1561 1.53444   3
  13  -1  18 20.3011 1.56631   3
  13  -1  18 23.0688 1.84697   6
  13   1  18 23.2044 1.83146   6
  14   1  18 78.4278 3.82323   3
  14  -1  18 81.0206 3.89445   3
  15  -1  18 3.39071 0.94541   3
  15   1  18 2.42774 0.90926   3
  16   1  18 0.84855 0.84010   3
   0  -1  19 0.97001 0.80790   6
   0   1  19 0.48742 0.80987   6
   1  -1  19 0.08539 0.79731   6
  -1  -1  19 0.07657 0.74132   6
   1   1  19 0.17067 0.81276   6
  -1   1  19 0.84832 0.74666   6
  -2  -1  19-0.07201 0.73724   6
   2  -1  19-0.08954 0.81641   6
  -2   1  19-0.14602 0.72186   6
   2   1  19-0.62453 0.81103   6
  -3  -1  19 0.81091 0.71488   6
  -3   1  19 0.68693 0.72341   6
   3  -1  19-0.09360 0.80298   6
   3   1  19 0.09321 0.84998   6
  -4  -1  19 0.50070 0.69261   6
   4  -1  19 0.29284 0.88738   6
   4   1  19-0.38834 0.85246   6
  -4   1  19 0.57495 0.66498   6
   5  -1  19 1.29302 0.85234   3
   5  -1  19 0.71033 0.82451   6
   5   1  19-0.80856 0.87579   6
   6  -1  19 0.09191 0.82267   3
   6   1  19-0.73371 0.90516   6
   6  -1  19-0.10529 0.94240   6
   7  -1  19 0.18296 0.81890   3
   7   1  19-0.75926 0.99203   6
   7  -1  19 2.17721 1.01641   6
   8  -1  19 0.36470 0.83657   3
   8   1  19-0.33574 1.01749   6
   8  -1  19 1.57202 1.02089   6
   9   1  19 3.57504 0.91139   3
   9  -1  19 1.00134 0.87014   3
   9   1  19 0.92098 0.99358   6
   9  -1  19 1.73141 1.05827   6
  10   1  19 1.60391 0.89694   3
  10  -1  19-0.36396 0.88806   3
  10   1  19-0.47284 1.09734   6
  10  -1  19 1.06567 1.02948   6
  11  -1  19-0.18122 0.92139   3
  11   1  19 1.17138 0.87341   3
  11   1  19 1.21045 1.08724   6
  11  -1  19 1.33386 1.11273   6
  12  -1  19 1.35311 0.85442   3
  12   1  19-0.33134 0.83583   3
  13   1  19 0.90004 0.86612   3
   0  -1  20 0.41818 0.84596   6
   0   1  20 0.33672 0.83022   6
   1   1  20 32.2483 1.99644   6
   1  -1  20 31.5847 2.00858   6
  -1  -1  20 33.8537 1.93067   6
  -1   1  20 32.0290 1.95543   6
   2   1  20 1.94482 0.94178   6
  -2  -1  20 1.26827 0.79597   6
   2  -1  20 1.66435 0.92179   6
  -2   1  20 2.33829 0.81002   6
   3   1  20 2.80678 0.99514   6
   3  -1  20 1.54745 0.91546   6
  -3   1  20 3.11665 0.85996   6
  -3  -1  20-0.13934 0.77816   6
   4  -1  20 13.3434 1.39350   6
   4   1  20 14.4256 1.39480   6
   5   1  20-0.20893 0.90540   6
   5  -1  20 1.68113 1.03901   6
   6  -1  20 3.80741 1.03148   6
   6   1  20 5.09213 1.12891   6
   7  -1  20 11.8468 1.31365   3
   7   1  20 14.7924 1.47717   6
   7  -1  20 14.5065 1.47296   6
   8   1  20 4.61732 1.13060   6
   8  -1  20 3.70644 1.19812   6
   0  -1  21-0.34362 0.91070   6
   0   1  21-0.43261 0.91724   6
   1   1  21 1.36296 0.91675   6
  -1  -1  21-0.32420 0.84562   6
   1  -1  21-0.18055 0.90628   6
  -1   1  21 0.65590 0.86132   6
   2  -1  21 0.75822 0.92769   6
   2   1  21 0.57056 0.92588   6
   3   1  21 0.19845 0.94494   6
   3  -1  21 0.09914 0.94675   6
   4  -1  21 0.41344 0.97638   6
   4   1  21 0.82753 0.98540   6
   5   1  21-0.32251 1.09308   6
   5  -1  21 2.14697 1.05637   6
   2  -1  22 5.87594 1.16142   6
   2   1  22 2.22548 1.08266   6
   2  -2   0 46.3068 1.96049   5
   3  -2   0 0.05820 0.08761   4
   3   2   0-0.18611 0.14700   6
  -3   2   0-0.28875 0.42796   1
   4   2   0 106.193 4.43579   6
   4  -2   0 100.950 4.38960   4
  -4   2   0 105.830 4.39313   4
  -4  -2   0 116.526 4.47208   4
  -4   2   0 113.430 4.61045   1
  -5  -2   0 0.13338 0.17896   6
   5   2   0-0.05970 0.17924   6
  -5   2   0-0.04739 0.12345   4
  -5  -2   0 0.07842 0.18573   4
   5  -2   0 0.57020 0.14460   4
  -5   2   0 0.21634 0.46479   1
   6   2   0 5.39596 0.34629   6
  -6  -2   0 3.99839 0.32114   6
  -6   2   0 4.81732 0.58996   1
  -6   2   0 5.32338 0.30792   4
   6  -2   0 4.82884 0.30554   4
  -7  -2   0 0.08705 0.08414   2
  -7  -2   0-0.01679 0.20364   6
   7   2   0 0.16963 0.19979   6
  -7   2   0-0.10870 0.50301   1
   7  -2   0-0.02581 0.09117   2
  -7   2   0 0.13248 0.15813   4
   7  -2   0 0.07645 0.19202   4
  -8  -2   0 0.67612 0.23377   6
   8   2   0 0.64544 0.22188   6
  -8   2   0 0.41257 0.51607   1
  -8   2   0 0.31303 0.16971   4
   8  -2   0 0.45328 0.10008   2
  -8  -2   0 0.36639 0.09105   2
   9  -2   0 0.02008 0.08493   2
   9   2   0 0.22923 0.23068   6
  -9   2   0-0.12606 0.47556   1
   9  -2   0-0.06516 0.19684   6
  -9  -2   0 0.07998 0.21987   6
  -9   2   0-0.16120 0.20528   4
  -9  -2   0 0.23669 0.23290   4
 -10  -2   0 526.679 21.9015   6
  10  -2   0 527.863 21.9146   6
 -10   2   0 526.814 21.9065   4
 -10  -2   0 509.752 21.9625   4
  10   2   0 544.017 21.9231   6
 -10   2   0 557.503 22.2038   1
  11  -2   0 0.15574 0.22716   6
 -11  -2   0 0.02320 0.23690   6
 -11   2   0-0.10310 0.22705   4
 -11  -2   0 0.06977 0.28982   4
  11   2   0 0.05436 0.24633   6
 -11   2   0 0.56274 0.55822   1
  12  -2   0 25.2145 1.19613   6
 -12  -2   0 24.5123 1.25015   4
 -12   2   0 23.2117 1.19155   4
  12   2   0 23.3540 1.19351   6
 -12   2   0 25.6691 1.50030   1
  13  -2   0-0.12065 0.28883   6
 -13  -2   0 0.16299 0.34587   4
 -13   2   0 0.12581 0.28239   4
  13   2   0-0.12590 0.28957   6
 -13   2   0 0.31184 0.60870   1
 -14  -2   0 22.4267 1.21525   4
 -14   2   0 22.0895 1.16314   4
  14  -2   0 22.7781 1.15163   6
  14   2   0 21.6669 1.16308   6
 -14   2   0 21.9060 1.48753   1
  15  -2   0 0.10418 0.34282   6
  15   2   0 0.46170 0.35241   6
 -15   2   0 1.46254 0.70178   1
 -15  -2   0 0.79731 0.42923   4
 -15   2   0 0.14887 0.35871   4
  16   2   0 29.2511 1.50063   6
  16  -2   0 29.8528 1.49563   6
 -16   2   0 29.9756 1.85497   1
 -16  -2   0 30.1937 1.58294   4
 -16   2   0 31.5401 1.52824   4
  17  -2   0-0.03809 0.36876   6
  17   2   0 0.23440 0.40089   6
 -17   2   0 0.37580 0.73051   1
 -17  -2   0-0.32027 0.46711   4
 -17   2   0 0.12849 0.40445   4
  18  -2   0 33.9264 1.66754   6
  18   2   0 32.7558 1.67483   6
 -18   2   0 32.1576 2.05123   1
 -18  -2   0 35.3251 1.79630   4
 -18   2   0 34.4936 1.71046   4
  19   2   0 0.08396 0.41715   6
  19  -2   0-0.04017 0.40728   6
 -19   2   0-0.20345 0.76415   1
 -19  -2   0 0.11997 0.54525   4
 -19   2   0-0.14532 0.48380   4
  20  -2   0 80.0117 3.59904   6
  20   2   0 78.5026 3.60772   6
 -20   2   0 80.4621 4.01628   1
 -20  -2   0 80.1256 3.73970   4
 -20   2   0 85.3093 3.68161   4
  21  -2   0 0.29168 0.45248   6
  21   2   0 0.08685 0.47153   6
 -21  -2   0 0.79617 0.62833   4
 -21   2   0-0.37659 0.54277   4
 -21   2   0 0.33107 0.87579   1
 -22   2   0 1.51282 0.58907   4
 -22  -2   0 1.31844 0.68993   4
 -22   2   0 3.80109 1.06850   1
 -23   2   0 0.46385 0.61869   4
 -23  -2   0-0.72347 0.72803   4
 -23   2   0 0.35751 0.96444   1
 -24   2   0 2.87073 0.70298   4
 -24  -2   0 1.79886 0.74734   4
 -24   2   0 2.33996 1.04253   1
 -25   2   0 0.12345 0.66446   4
 -25  -2   0-0.15470 0.78803   4
 -25   2   0 0.12693 1.02724   1
 -26  -2   0 31.0572 1.87854   4
 -27  -2   0-0.08122 0.85509   4
 -28  -2   0 70.4125 3.47853   4
   2  -2   1 0.18994 0.11583   2
  -2  -2  -1 0.49497 0.18768   6
   2   2   1 0.21718 0.14611   6
   2   2  -1 0.50827 0.16992   1
  -2   2   1 0.11573 0.15962   1
   2  -2  -1 0.24614 0.11870   5
   2   2  -1-0.07677 0.13877   5
  -2  -2   1 0.05356 0.12329   4
   2   2  -1 0.24734 0.15176   4
  -2  -2   1 0.07233 0.10615   3
   3  -2   1 0.48119 0.12869   2
   3   2   1 0.45834 0.18363   6
   3  -2  -1 0.66656 0.13541   5
  -3   2   1 0.47532 0.22580   1
   3   2  -1 0.85793 0.23497   1
  -3  -2   1 1.08597 0.17843   4
   3  -2  -1 0.41778 0.15389   4
   3   2  -1 0.74069 0.20762   4
   4  -2   1 6.82015 0.33421   2
  -4  -2   1 6.74297 0.33131   2
   4   2   1 6.01278 0.37981   6
  -4  -2   1 6.42234 0.35242   6
  -4   2   1 6.73091 0.33395   5
  -4   2   1 6.13283 0.44923   1
   4   2  -1 6.16687 0.47890   1
  -4  -2   1 5.76113 0.33743   5
  -4   2  -1 5.83701 0.30495   4
  -4  -2   1 6.53076 0.40138   4
   4  -2  -1 6.50525 0.35348   4
   4   2  -1 6.75839 0.40538   4
   5  -2   1 110.259 4.59269   2
  -5  -2   1 112.471 4.59085   2
   5   2   1 112.245 4.65728   6
  -5  -2   1 113.867 4.60817   6
  -5   2   1 109.753 4.59549   5
   5   2  -1 110.934 4.75769   1
  -5   2   1 105.696 4.71486   1
  -5   2   1 107.439 4.61815   4
   5  -2  -1 107.874 4.61332   4
  -5  -2   1 110.017 4.65921   4
  -5   2  -1 109.228 4.58673   4
   5   2  -1 114.959 4.65728   4
   6  -2   1 8.62739 0.41556   2
  -6  -2   1 8.33828 0.40742   2
  -6   2   1 8.48782 0.42939   5
   6   2  -1 8.29548 0.73916   1
  -6   2   1 7.55026 0.61350   1
  -6  -2   1 8.48017 0.44858   6
   6   2  -1 9.27111 0.45864   6
   6   2   1 9.01343 0.50532   6
  -6  -2  -1 8.27725 0.50103   6
  -6   2  -1 8.41806 0.42962   4
  -6   2   1 8.47601 0.46297   4
   6  -2  -1 7.79727 0.45606   4
   6   2  -1 8.78401 0.51557   4
  -7  -2   1 4.25787 0.23500   2
   7  -2   1 4.15602 0.24091   2
  -7  -2  -1 4.06506 0.34615   6
   7   2  -1 4.38671 0.30363   6
  -7  -2   1 4.36385 0.28888   6
   7   2   1 3.70555 0.34894   6
   7   2  -1 4.05621 0.74573   1
  -7   2   1 3.89261 0.52621   1
  -7   2  -1 3.58802 0.27639   4
  -7   2   1 3.68821 0.31094   4
   7  -2  -1 3.64835 0.31179   4
   7   2  -1 4.84942 0.37709   4
   8  -2   1 6.30022 0.31561   2
  -8   2  -1 6.16909 0.85004   1
  -8   2   1 6.20788 0.64092   1
  -8  -2  -1 6.19650 0.44031   6
   8  -2   1 6.42423 0.42199   6
   8   2  -1 6.50437 0.39989   6
  -8  -2   1 5.85352 0.37494   6
   8   2   1 6.28442 0.44233   6
  -8  -2   1 5.99205 0.30764   2
   8  -2  -1 6.29563 0.40564   4
  -8   2  -1 5.71293 0.37079   4
  -8   2   1 6.08303 0.40375   4
  -8  -2  -1 5.92861 0.31719   2
  -9   2  -1 6.77651 0.86185   1
  -9   2   1 7.07309 0.68116   1
   9  -2   1 6.63328 0.46745   6
  -9  -2  -1 7.26534 0.46428   6
  -9  -2   1 6.82524 0.40638   6
   9  -2  -1 6.61627 0.40562   6
   9   2   1 6.61433 0.46130   6
   9   2  -1 6.26823 0.41704   6
   9  -2  -1 6.32316 0.32896   2
  -9  -2   1 6.28133 0.31514   2
   9  -2   1 6.71638 0.32768   2
  -9  -2  -1 6.57422 0.32177   2
  -9   2  -1 6.12399 0.40669   4
   9  -2  -1 6.33629 0.43845   4
  -9   2   1 6.63054 0.43955   4
  -9  -2  -1 6.88767 0.47719   4
 -10   2  -1 51.6702 2.60755   1
 -10   2   1 48.2185 2.44915   1
  10  -2   1 52.9940 2.24877   6
 -10  -2   1 50.5870 2.17734   6
  10  -2  -1 51.9057 2.18717   6
 -10  -2  -1 50.2928 2.22389   6
  10   2   1 48.5389 2.24353   6
  10   2  -1 51.1495 2.19467   6
  10  -2  -1 49.3597 2.08653   2
  10  -2   1 49.4127 2.09022   2
 -10   2   1 48.8028 2.21647   4
 -10   2  -1 51.9074 2.19584   4
 -10  -2   1 47.3112 2.25946   4
 -10  -2  -1 52.1637 2.26776   4
  10  -2  -1 48.3491 2.21409   4
  11   2   1 0.37685 0.28914   6
  11   2  -1 0.22765 0.23163   6
 -11   2   1 0.13579 0.54534   1
 -11   2  -1 0.33227 0.60139   1
  11  -2  -1 0.32212 0.22169   6
 -11  -2   1 0.30853 0.22309   6
 -11  -2  -1 0.42971 0.28743   6
  11  -2   1 0.30456 0.27109   6
 -11   2   1 0.19799 0.25577   4
 -11   2  -1 0.42623 0.23914   4
 -11  -2   1 0.61930 0.30175   4
  11  -2  -1-0.02632 0.28171   4
 -11  -2  -1-0.06940 0.25856   4
  12   2   1-0.03370 0.30928   6
  12   2  -1 0.56748 0.26754   6
 -12   2   1 0.14629 0.52701   1
 -12   2  -1 0.67263 0.58483   1
 -12  -2  -1 0.45603 0.29684   6
  12  -2   1 0.13087 0.29025   6
  12  -2  -1 0.06998 0.22303   6
 -12   2   1 0.12476 0.27496   4
 -12   2  -1 0.31765 0.25021   4
 -12  -2   1 0.58914 0.32886   4
 -12  -2  -1 0.29775 0.31277   4
 -13  -2  -1 12.5914 0.80188   4
 -13  -2   1 11.0738 0.78644   4
 -13   2   1 13.1304 0.76947   4
 -13   2  -1 12.5220 0.72760   4
  13   2   1 12.7293 0.77670   6
  13  -2  -1 12.5488 0.69731   6
  13  -2   1 12.7795 0.76809   6
  13   2  -1 12.4878 0.71191   6
 -13   2  -1 13.6699 1.09552   1
 -13   2   1 11.5664 1.06666   1
  14  -2   1 0.22466 0.33011   6
  14  -2  -1 0.30256 0.28993   6
 -14   2  -1 0.54927 0.33579   4
 -14  -2  -1 0.12802 0.35994   4
 -14   2   1 0.37028 0.37566   4
 -14  -2   1 0.63818 0.43070   4
  14   2   1 0.34345 0.35962   6
  14   2  -1 0.48167 0.29109   6
 -14   2  -1-0.25807 0.65778   1
 -14   2   1 0.24821 0.64079   1
 -15   2   1 20.2969 1.08800   4
 -15  -2   1 19.1882 1.14942   4
 -15   2  -1 19.3094 1.04716   4
 -15  -2  -1 18.7450 1.11648   4
  15  -2  -1 18.8811 1.00806   6
  15   2   1 19.1643 1.08264   6
  15  -2   1 20.3760 1.09266   6
  15   2  -1 19.2676 1.02025   6
 -15   2  -1 20.7151 1.40690   1
 -15   2   1 19.0337 1.38541   1
 -16  -2  -1 1.02737 0.41865   4
 -16   2  -1 0.56918 0.38240   4
 -16   2   1 0.42831 0.37537   4
 -16  -2   1 0.72746 0.46405   4
  16   2   1 0.29834 0.39613   6
  16  -2   1 0.50550 0.37521   6
  16   2  -1 0.22079 0.34235   6
  16  -2  -1 0.27685 0.32229   6
 -16   2   1 1.37587 0.65786   1
 -16   2  -1 0.36383 0.67435   1
 -17  -2  -1 0.46970 0.42569   4
 -17  -2   1 0.22120 0.48875   4
 -17   2  -1 0.24431 0.40162   4
 -17   2   1 0.04582 0.40105   4
  17   2  -1 0.29674 0.34958   6
  17  -2   1-0.13139 0.40421   6
  17  -2  -1 0.25502 0.32090   6
  17   2   1 0.31143 0.41183   6
 -17   2  -1-0.09435 0.67972   1
 -17   2   1 0.28841 0.77207   1
 -18   2   1 8.64650 0.53276   5
 -18   2  -1 7.07811 0.65310   4
 -18  -2   1 7.19489 0.75568   4
 -18  -2  -1 8.05112 0.75296   4
 -18   2   1 9.55832 0.74206   4
  18  -2   1 7.81401 0.68573   6
  18  -2  -1 7.33157 0.60543   6
  18   2  -1 8.46750 0.62535   6
  18   2   1 7.93888 0.68638   6
 -18   2  -1 8.43995 1.06129   1
 -18   2   1 5.84265 1.02872   1
 -19   2   1 0.56285 0.29254   5
 -19   2  -1 1.83613 0.90188   1
 -19   2   1 1.79098 0.82983   1
  19   2   1 0.52877 0.46496   6
  19  -2  -1 0.64348 0.38568   6
  19  -2   1 1.67224 0.51264   6
 -19  -2  -1 0.05846 0.48121   4
 -19  -2   1 0.49395 0.56877   4
 -19   2  -1 0.36885 0.46022   4
 -19   2   1 0.92659 0.50313   4
 -20   2   1 7.12154 1.08129   1
 -20   2  -1 6.77126 1.01393   1
 -20  -2   1 6.63433 0.82175   4
 -20  -2  -1 9.50980 0.83505   4
 -20   2   1 6.12151 0.71681   4
 -20   2  -1 5.10174 0.66765   4
  20  -2   1 7.44808 0.71040   6
  20  -2  -1 7.84234 0.61322   6
  20   2   1 6.33552 0.69319   6
 -21  -2   1 1.95939 0.38439   5
 -21   2  -1 1.09699 0.87994   1
 -21   2   1 2.27014 0.96209   1
  21  -2   1 3.33781 0.56608   6
  21   2   1 3.33308 0.61470   6
 -21   2  -1 2.29840 0.56151   4
 -21  -2   1 2.46493 0.68282   4
 -21  -2  -1 2.92129 0.65471   4
 -21   2   1 2.59756 0.62668   4
 -22   2  -1 2.50154 0.99908   1
 -22   2   1 0.70334 0.96396   1
  22   2   1 0.97301 0.57146   6
  22  -2   1 0.63290 0.53005   6
 -22  -2  -1 1.97168 0.67675   4
 -22   2   1 1.76348 0.64487   4
 -22   2  -1-0.21410 0.55194   4
 -22  -2   1 0.92747 0.66335   4
 -23  -2  -1 7.48733 0.91922   4
 -23   2  -1 5.99244 0.75135   4
 -23  -2   1 7.59470 0.95808   4
 -23   2   1 8.12298 0.86051   4
 -23   2  -1 8.26325 1.24444   1
 -23   2   1 6.91411 1.24447   1
 -24  -2   1-0.38617 0.70450   4
 -24  -2  -1 1.53585 0.73445   4
 -24   2   1 0.31677 0.63789   4
 -24   2  -1 0.68604 0.62243   4
 -24   2   1-0.25106 0.98841   1
 -24   2  -1 1.47409 1.05376   1
 -25  -2  -1 2.11102 0.81060   4
 -25  -2   1 1.60087 0.88820   4
 -25   2   1 0.45264 0.70151   4
 -25   2  -1 0.76101 0.65532   4
 -25   2  -1 0.38122 0.98870   1
 -25   2   1-0.38832 1.04815   1
 -26  -2   1 0.41007 0.82088   4
 -26  -2  -1 1.93206 0.83543   4
 -26   2   1 1.57519 0.74292   4
 -27  -2   1-0.41729 0.87263   4
 -27  -2  -1 0.23634 0.82751   4
 -28  -2   1 4.38958 1.03963   4
   0  -2   2 2.13737 0.18359   4
   0  -2  -2 2.42983 0.23310   6
   0   2  -2 2.45653 0.21827   2
   0  -2   2 2.48595 0.20556   2
   1   2  -2 32.6810 1.39977   2
   1  -2   2 32.9863 1.40497   2
  -1   2  -2 32.8833 1.40200   2
  -1  -2   2 32.2641 1.40239   2
  -1  -2  -2 30.8476 1.41699   6
   1   2   2 32.4599 1.42100   6
   1  -2  -2 31.8116 1.39909   6
  -1  -2   2 31.6268 1.39503   4
  -1  -2  -2 32.4481 1.37384   3
   1   2  -2 32.0423 1.39377   5
   2   2  -2 1.09525 0.19511   2
   2  -2   2 1.18964 0.17655   2
  -2  -2  -2 1.09043 0.25185   6
   2   2   2 1.07449 0.20886   6
   2   2  -2 0.80835 0.18046   5
   2   2  -2 1.02824 0.20755   4
  -2  -2   2 1.25558 0.19311   4
  -2  -2   2 0.89459 0.16577   3
   3  -2   2 19.4678 0.87045   2
   3   2  -2 19.0725 0.87012   2
  -3  -2  -2 19.6581 0.92251   6
   3   2   2 19.1448 0.90744   6
   3   2  -2 19.5116 0.91740   1
   3   2  -2 18.5339 0.85373   5
   3  -2  -2 19.3995 0.88768   4
   3  -2  -2 19.0910 0.84587   5
  -3  -2   2 19.6666 0.89560   4
   3   2  -2 18.5789 0.89593   4
  -3  -2   2 19.0655 0.86978   3
  -4  -2   2 2.69053 0.22194   2
  -4   2  -2 2.75832 0.21749   2
   4   2  -2 2.75310 0.20981   2
   4  -2   2 2.66899 0.21860   2
   4   2   2 3.00721 0.28655   6
  -4  -2   2 3.04637 0.20638   5
   4  -2  -2 2.68012 0.18964   5
  -4   2   2 2.61772 0.19309   5
   4  -2  -2 2.99033 0.26221   4
   4   2  -2 2.42174 0.20249   5
   4   2  -2 2.80952 0.22602   3
  -4  -2   2 2.68136 0.25673   4
   4   2  -2 2.86151 0.28267   4
   4   2  -2 3.15418 0.33180   1
  -4   2   2 2.94091 0.31881   1
   5   2   2 1223.81 50.2833   6
  -5  -2   2 1307.83 50.2027   6
   5   2  -2 1149.93 50.2952   1
  -5   2   2 1158.50 50.3093   1
  -5   2   2 1061.49 50.2356   4
  -5  -2   2 1111.86 50.2013   5
  -5   2   2 1170.22 50.1918   5
   5  -2  -2 1275.27 50.2432   4
   5   2  -2 1261.25 50.2645   4
  -5  -2   2 1242.59 50.2832   4
  -5   2  -2 1278.15 50.2135   2
  -5  -2   2 1282.43 50.2194   2
   5  -2   2 1268.80 50.2214   2
   5   2  -2 1267.06 50.2109   2
   6  -2   2 8.04042 0.41427   2
  -6   2  -2 7.98071 0.40777   2
   6   2  -2 8.23014 0.39887   2
  -6   2   2 7.63987 0.56263   1
   6   2  -2 6.95310 0.57304   1
  -6  -2   2 7.86502 0.39768   6
   6   2   2 7.86829 0.50478   6
  -6  -2   2 7.58345 0.41191   2
  -6   2   2 8.62400 0.47280   4
  -6  -2   2 8.21507 0.41078   5
  -6   2   2 7.54372 0.38882   5
  -6  -2   2 7.01176 0.48680   4
   6   2  -2 7.82260 0.48638   4
   6  -2  -2 7.83219 0.45972   4
  -6  -2  -2 8.09704 0.42137   2
   6  -2  -2 7.77885 0.42304   2
  -7   2   2 29.2555 1.51049   1
   7   2  -2 28.4625 1.50319   1
   7   2   2 29.7314 1.41162   6
  -7  -2   2 29.3336 1.30896   6
  -7  -2  -2 31.0148 1.40500   6
  -7   2   2 30.2251 1.29906   5
  -7  -2   2 29.7735 1.31198   2
   7  -2   2 29.8572 1.31769   2
  -7  -2  -2 29.8110 1.31763   2
  -7   2   2 28.9566 1.37857   4
  -7  -2   2 33.0941 1.32422   5
   7  -2  -2 30.1851 1.37260   4
   7   2  -2 30.4718 1.39899   4
  -7   2  -2 29.1685 1.33016   4
   7  -2  -2 31.3557 1.32439   2
  -8   2   2 5.53272 0.56886   1
   8   2  -2 4.56195 0.60554   1
   8   2   2 3.45226 0.37613   6
  -8  -2   2 5.24277 0.30182   6
  -8   2   2 5.15314 0.28342   5
   8  -2   2 4.31018 0.39288   6
  -8  -2  -2 5.29547 0.41889   6
   8  -2  -2 4.35746 0.29228   2
  -8  -2   2 4.81236 0.28531   2
   8  -2   2 5.02708 0.29506   2
  -8  -2  -2 4.94771 0.29294   2
  -8  -2   2 4.54447 0.29547   5
  -8   2   2 5.00761 0.38049   4
   8  -2  -2 4.94495 0.36765   4
   8   2  -2 5.48642 0.40878   4
  -8   2  -2 4.75057 0.32243   4
   9   2  -2 71.4014 3.32153   1
  -9   2   2 64.6152 3.22048   1
   9   2   2 70.9646 3.09409   6
   9  -2  -2 72.3459 2.98120   6
   9  -2   2 76.1026 3.09801   6
  -9  -2   2 69.8588 2.97435   6
  -9  -2  -2 67.8137 3.06467   6
  -9   2   2 70.5303 2.95469   5
   9  -2  -2 69.4447 2.95843   2
   9  -2   2 72.2210 2.96211   2
  -9  -2   2 71.8959 2.95658   2
  -9  -2  -2 68.0368 2.95531   2
  -9  -2   2 68.6750 2.97044   5
  -9   2  -2 69.5352 3.00577   4
  -9   2   2 69.6239 3.06432   4
   9  -2  -2 71.1648 3.03951   4
   9   2  -2 71.2692 3.08024   4
  10   2   2 0.53153 0.28017   6
  10  -2  -2 0.85464 0.18329   6
 -10  -2  -2 0.91900 0.28312   6
 -10   2   2 0.88294 0.16440   5
  10  -2   2 0.68660 0.29468   6
 -10  -2   2 0.67639 0.18398   6
  10   2  -2 0.54793 0.72311   1
 -10   2   2 1.39989 0.48426   1
 -10  -2   2 0.87468 0.13305   2
  10  -2   2 0.76957 0.14693   2
 -10  -2  -2 0.72349 0.14747   2
  10  -2  -2 0.73406 0.14759   2
 -10   2   2 1.30516 0.29893   4
  10   2  -2 1.01876 0.31029   4
 -10  -2  -2 1.02008 0.29567   4
  10  -2  -2 1.41130 0.29917   4
 -10   2  -2 1.10763 0.23528   4
  11   2   2 4.20895 0.45187   6
 -11   2   2 4.78139 0.30238   5
  11  -2  -2 4.93381 0.34235   6
 -11  -2  -2 4.24544 0.45003   6
  11  -2   2 4.90405 0.46900   6
 -11   2  -2 4.36794 0.88655   1
 -11   2   2 2.50699 0.60844   1
 -11  -2   2 5.09951 0.26025   2
  11  -2   2 4.32856 0.27202   2
  11  -2  -2 4.90747 0.26801   2
 -11  -2  -2 4.80296 0.26338   2
 -11   2   2 5.21689 0.44725   4
 -11  -2   2 6.17847 0.49223   4
 -11   2  -2 5.39737 0.39503   4
  11  -2  -2 4.91194 0.42744   4
 -11  -2  -2 5.51480 0.46965   4
  11   2  -2 4.90965 0.48362   4
  12  -2  -2 1.20865 0.10418   2
 -12   2   2 1.33760 0.59645   1
 -12   2  -2 0.83227 0.74374   1
 -12  -2  -2 1.69802 0.36148   6
  12  -2  -2 1.30782 0.23864   6
 -12   2   2 1.26079 0.19630   5
  12  -2   2 1.27052 0.32962   6
  12   2   2 1.40821 0.36576   6
  12  -2   2 0.93333 0.12541   2
 -12  -2   2 1.33422 0.35730   4
 -12   2   2 1.38437 0.32775   4
 -12   2  -2 1.53765 0.27519   4
 -12  -2  -2 0.94479 0.35319   4
  12  -2  -2 1.53821 0.32941   4
  13  -2   2 6.33768 0.57771   6
  13   2   2 6.80259 0.58544   6
  13  -2  -2 6.24842 0.44420   6
 -13   2   2 6.99755 0.85646   1
 -13   2  -2 5.65134 0.97507   1
 -13   2   2 7.04252 0.40335   5
 -13  -2  -2 6.96279 0.57780   4
 -13   2  -2 7.01831 0.51133   4
 -13  -2   2 6.54226 0.61305   4
 -13   2   2 7.42026 0.57040   4
  13  -2  -2 7.23011 0.54933   4
  14  -2  -2 0.21958 0.25396   6
  14   2   2 0.08563 0.38694   6
 -14   2  -2 0.50346 0.74283   1
 -14   2   2 0.60387 0.65100   1
  14  -2   2 0.55068 0.36964   6
 -14   2   2 0.19953 0.20539   5
 -14   2   2 0.36377 0.36757   4
 -14   2  -2 0.18481 0.29597   4
 -14  -2   2 0.43202 0.39603   4
 -14  -2  -2 0.34283 0.40369   4
  14  -2  -2 0.21140 0.35824   4
 -15   2   2 246.766 10.1814   5
 -15   2  -2 248.171 10.7385   1
 -15   2   2 242.397 10.6830   1
 -15   2   2 244.370 10.3668   4
 -15   2  -2 250.060 10.3058   4
 -15  -2   2 241.123 10.4139   4
 -15  -2  -2 239.312 10.3754   4
  15   2   2 243.752 10.3823   6
  15  -2   2 246.132 10.3799   6
  15  -2  -2 246.821 10.2381   6
  16  -2   2 1.81005 0.46749   6
 -16   2   2 1.72285 0.25948   5
 -16   2   2 2.60344 0.79009   1
 -16   2  -2 3.09132 0.85871   1
 -16  -2   2 2.19295 0.28796   5
 -16  -2  -2 2.51315 0.47662   4
 -16  -2   2 2.11372 0.51899   4
 -16   2   2 1.57182 0.45172   4
 -16   2  -2 1.67295 0.39141   4
  16   2   2 1.75223 0.45751   6
  16  -2  -2 1.48210 0.30459   6
 -17   2   2 0.90776 0.24108   5
 -17   2   2 0.70747 0.75338   1
 -17   2  -2 2.10116 0.81686   1
 -17  -2   2 1.21252 0.28197   5
 -17  -2   2 0.45989 0.47916   4
 -17   2   2 1.47247 0.49666   4
 -17  -2  -2 0.76813 0.48919   4
 -17   2  -2 0.66478 0.38952   4
  17   2   2 0.29750 0.46185   6
  17  -2  -2 0.85774 0.30476   6
  17  -2   2 1.53492 0.51076   6
 -18   2   2 0.49858 0.24493   5
 -18   2   2 0.95068 0.83495   1
 -18   2  -2-0.10202 0.73498   1
 -18  -2   2 0.37015 0.26614   5
 -18   2   2-0.15536 0.46504   4
 -18   2  -2-0.08367 0.41369   4
 -18  -2  -2 0.05454 0.44482   4
 -18  -2   2-0.06082 0.53057   4
  18  -2  -2 0.23365 0.29613   6
  18   2   2 0.25912 0.46393   6
  18  -2   2-0.20560 0.47014   6
 -19   2   2 9.85150 0.53545   5
 -19  -2   2 10.0601 0.57791   5
 -19   2   2 9.59305 0.83055   4
  19  -2  -2 9.88802 0.63083   6
  19   2   2 10.2534 0.83412   6
  19  -2   2 8.80481 0.79057   6
 -19  -2  -2 9.56765 0.84879   4
 -19  -2   2 10.3251 0.87786   4
 -19   2  -2 9.03125 0.75580   4
 -19   2  -2 9.32554 1.15264   1
 -19   2   2 10.6482 1.23592   1
 -20  -2   2 0.56437 0.29695   5
  20  -2   2 0.75139 0.53124   6
  20   2   2 0.83089 0.54683   6
 -20   2   2 0.86005 0.55565   4
 -20  -2  -2 0.54387 0.50637   4
 -20   2  -2 0.60753 0.48482   4
 -20  -2   2 0.94210 0.62514   4
 -20   2   2 1.48124 0.92955   1
 -20   2  -2-0.75856 0.91372   1
 -21  -2   2 26.4684 1.25640   5
 -21   2   2 30.6877 1.61079   4
  21   2   2 28.1302 1.56191   6
  21  -2   2 26.6019 1.52839   6
 -21   2  -2 31.6026 1.98023   1
 -21   2   2 30.3625 1.99013   1
 -21  -2   2 28.1453 1.65123   4
 -21   2  -2 27.5440 1.49161   4
 -21  -2  -2 27.9041 1.59270   4
  22  -2   2 1.27113 0.56532   6
  22   2   2 0.75074 0.59193   6
 -22   2  -2 1.15808 0.96347   1
 -22   2   2 2.68881 1.07774   1
 -22  -2   2 2.14464 0.76418   4
 -22   2  -2 0.76575 0.54590   4
 -22   2   2 1.00032 0.61859   4
 -22  -2  -2 1.60109 0.68808   4
 -23   2   2 55.1163 2.83855   4
 -23   2   2 55.7187 3.25303   1
 -23   2  -2 59.4616 3.24590   1
 -23   2  -2 58.4015 2.78558   4
 -23  -2   2 62.1414 2.97081   4
 -23  -2  -2 61.2150 2.91631   4
 -24   2  -2 0.86218 0.98945   1
 -24   2   2 1.55913 1.10313   1
 -24   2   2 2.38548 0.74709   4
 -24   2  -2-0.38452 0.61951   4
 -24  -2  -2-0.35800 0.70285   4
 -24  -2   2 1.28102 0.79400   4
 -25   2   2 12.1747 1.12276   4
 -25   2  -2 13.9970 1.53008   1
 -25   2   2 12.8516 1.55098   1
 -25   2  -2 13.6480 1.04635   4
 -25  -2  -2 15.2477 1.21204   4
 -25  -2   2 12.5361 1.18110   4
 -26  -2  -2-0.07529 0.78548   4
 -26  -2   2 0.08447 0.87093   4
 -26   2   2-0.41130 0.73149   4
 -27  -2   2 2.75223 0.93250   4
 -27  -2  -2 2.67164 0.88569   4
 -28  -2   2-0.26298 0.91665   4
   0  -2  -3 132.844 5.48695   6
   0  -2  -3 136.453 5.50262   2
   0  -2  -3 129.024 5.46706   3
   0   2  -3 128.735 5.48251   2
   0  -2   3 130.283 5.49151   2
   1  -2   3 1.52721 0.22001   2
  -1   2  -3 1.32716 0.22783   2
  -1  -2   3 1.45864 0.22424   2
   1   2  -3 1.19617 0.23362   2
  -1  -2  -3 1.45676 0.27415   2
   1  -2  -3 1.16494 0.25972   2
  -1  -2  -3 1.26716 0.25765   6
   1  -2  -3 1.42764 0.22579   6
   1   2   3 0.91896 0.21249   6
  -1  -2   3 1.17111 0.21726   4
  -1  -2  -3 1.31023 0.19930   3
  -1  -2   3 0.99863 0.22452   3
   2   2   3 5.93041 0.38480   6
  -2  -2  -3 5.75778 0.40135   6
   2  -2  -3 5.42190 0.33065   6
  -2  -2   3 5.36055 0.36546   4
  -2  -2   3 5.63852 0.36232   3
   2  -2  -3 4.97660 0.37844   2
   2   2  -3 5.52582 0.36460   2
   2  -2   3 5.57555 0.34970   2
   3  -2   3-0.06339 0.16145   2
   3   2  -3 0.11135 0.19132   2
   3   2   3 0.12759 0.20587   6
  -3  -2  -3-0.09904 0.24312   6
   3  -2  -3 0.14159 0.15415   6
   3   2  -3 0.02984 0.15565   5
   3  -2  -3-0.19321 0.21260   2
   3  -2  -3 0.08431 0.19264   4
   3   2  -3 0.13340 0.20672   4
  -3  -2   3 0.03792 0.20006   4
   3   2   3 0.19798 0.15340   3
  -3  -2   3 0.04752 0.17348   3
   4   2  -3 1.88814 0.31021   1
   4   2   3 0.89220 0.22895   6
   4  -2  -3 1.44192 0.16431   6
  -4  -2  -3 1.22603 0.27984   6
   4  -2  -3 1.18077 0.20082   2
  -4  -2  -3 1.05086 0.21636   2
   4   2  -3 1.48744 0.17172   5
   4  -2  -3 1.33393 0.14715   5
   4  -2  -3 1.49174 0.25290   4
  -4  -2   3 1.59242 0.23364   4
   4   2  -3 1.44826 0.25205   4
   4   2  -3 1.46552 0.20837   2
  -4  -2   3 1.49529 0.19951   2
   4  -2   3 1.47401 0.20335   2
  -4   2  -3 1.54646 0.21349   2
   5   2  -3 38.0468 1.67902   2
  -5   2  -3 40.7206 1.68486   2
   5   2  -3 37.1105 1.75414   1
   5   2   3 38.9447 1.75467   6
   5  -2  -3 37.1987 1.63070   5
   5  -2   3 37.9280 1.69013   2
  -5  -2  -3 39.1854 1.69494   2
   5  -2  -3 38.2754 1.69251   2
  -5  -2   3 38.5558 1.68765   2
   5   2  -3 39.0288 1.64476   5
   5   2  -3 40.9052 1.73218   4
  -5  -2   3 40.0005 1.75060   4
   5  -2  -3 38.4193 1.71942   4
   5   2  -3 37.8958 1.69921   3
  -6   2  -3 8.47813 0.46967   2
   6   2  -3 8.30970 0.46094   2
   6   2  -3 8.38563 0.59216   1
  -6  -2   3 9.13726 0.42284   6
   6   2   3 10.1062 0.56857   6
  -6  -2   3 8.88941 0.42959   5
   6  -2   3 7.95052 0.48152   2
  -6  -2   3 9.16236 0.47985   2
  -6  -2  -3 8.35871 0.48317   2
   6  -2  -3 9.26908 0.48239   2
  -6   2   3 8.01052 0.52806   4
  -6  -2   3 9.57724 0.56878   4
   6  -2  -3 9.17407 0.53478   4
   6   2  -3 8.92302 0.54842   4
   6   2  -3 9.43651 0.50790   3
   7   2  -3 2.93265 0.43513   1
  -7   2   3 2.11524 0.39085   1
   7   2   3 2.83925 0.33208   6
  -7  -2   3 2.35900 0.17780   6
   7  -2   3 2.90910 0.33219   6
  -7  -2   3 2.52829 0.19311   5
  -7  -2  -3 2.87928 0.35551   6
   7  -2  -3 2.54677 0.24973   2
   7  -2   3 2.70447 0.24173   2
  -7  -2  -3 2.48506 0.25502   2
  -7  -2   3 2.84622 0.24419   2
  -7   2   3 2.34828 0.29362   4
   7  -2  -3 2.34635 0.31645   4
   7   2  -3 2.08516 0.31069   4
   7   2  -3 2.35042 0.22714   2
  -7   2  -3 2.56501 0.23209   2
  -8   2   3 16.2501 0.96788   1
   8   2  -3 15.9445 0.93287   1
  -8  -2   3 15.6847 0.70132   6
   8   2   3 16.0734 0.87572   6
  -8  -2  -3 15.8870 0.85471   6
  -8  -2   3 15.6568 0.71349   5
   8  -2   3 17.0155 0.87269   6
   8  -2  -3 16.3257 0.75742   2
  -8  -2  -3 15.0881 0.75320   2
  -8  -2   3 16.1639 0.75439   2
   8  -2   3 16.2966 0.75902   2
  -8   2   3 16.9762 0.84423   4
   8  -2  -3 15.6594 0.82073   4
   8   2  -3 15.3861 0.84090   4
   8   2  -3 14.5133 0.73208   2
  -8   2  -3 14.8382 0.73894   2
   9   2  -3 5.35087 0.59715   1
  -9   2   3 4.81264 0.58176   1
   9   2   3 5.24582 0.45880   6
  -9  -2  -3 5.94591 0.47101   6
   9  -2   3 4.90006 0.43848   6
  -9  -2   3 4.49229 0.26750   6
  -9  -2   3 4.36466 0.28338   5
   9  -2  -3 4.73033 0.27236   6
  -9  -2  -3 4.27480 0.31186   2
  -9  -2   3 4.87771 0.31446   2
   9  -2  -3 4.55685 0.31238   2
   9  -2   3 4.70139 0.31870   2
  -9   2   3 4.66328 0.24925   5
   9   2  -3 5.22410 0.42365   4
  -9   2   3 5.00763 0.41687   4
   9  -2  -3 5.20974 0.40614   4
  -9   2  -3 4.32407 0.30074   2
   9   2  -3 4.59105 0.28965   2
 -10   2   3 32.0001 1.75317   1
  10   2  -3 37.6730 1.80109   1
  10   2   3 35.4732 1.62402   6
 -10  -2  -3 37.0584 1.60331   6
  10  -2   3 36.1025 1.62164   6
  10  -2  -3 33.9606 1.43058   6
 -10  -2  -3 33.6575 1.45260   2
  10  -2  -3 34.1170 1.45162   2
 -10  -2   3 34.0564 1.45411   2
  10  -2   3 35.0878 1.46120   2
 -10   2   3 35.2810 1.59146   4
 -10  -2   3 27.3596 1.42567   5
 -10   2   3 30.3154 1.40047   5
  10   2  -3 33.7258 1.57420   4
  10  -2  -3 36.3894 1.55934   4
 -10   2  -3 35.2546 1.51282   4
 -11   2   3 1.01707 0.52577   1
  11   2  -3 0.14484 0.63021   1
  11   2   3 0.36062 0.33288   6
 -11  -2  -3 0.60655 0.34694   6
  11  -2   3 1.26453 0.33426   6
  11  -2  -3 0.94147 0.17210   6
  11  -2  -3 0.78732 0.17100   2
 -11  -2   3 0.71063 0.16310   2
 -11  -2  -3 0.73934 0.16986   2
  11  -2   3 0.79994 0.18506   2
 -11  -2   3 0.43885 0.18036   5
 -11   2   3 0.52719 0.13733   5
 -11   2   3 0.81756 0.30304   4
 -11  -2   3 0.53568 0.34968   4
  11  -2  -3 0.94108 0.31551   4
 -11   2  -3 0.36898 0.23149   4
  11   2  -3 0.77710 0.32829   4
  12   2  -3 3.65735 0.83945   1
 -12   2   3 2.63431 0.62098   1
  12   2   3 4.16912 0.48444   6
  12  -2  -3 3.65997 0.27072   6
 -12  -2  -3 4.18414 0.47323   6
  12  -2   3 4.08014 0.45765   6
 -12  -2  -3 3.93624 0.25206   2
  12  -2   3 3.83822 0.27379   2
  12  -2  -3 4.18937 0.25974   2
 -12  -2   3 3.34482 0.27745   5
 -12   2   3 2.95023 0.23063   5
 -12  -2   3 4.12104 0.47325   4
 -12   2   3 4.82342 0.47012   4
 -12  -2   3 3.73652 0.25373   2
 -12   2  -3 3.54339 0.35465   4
 -12  -2  -3 3.74874 0.44625   4
  12  -2  -3 3.62052 0.41079   4
  12   2  -3 4.20708 0.44396   4
 -13  -2  -3 4.12932 0.23829   2
  13  -2  -3 4.02525 0.23769   2
 -13   2   3 4.04210 0.74789   1
  13  -2   3 4.24539 0.49988   6
  13   2   3 4.55344 0.53059   6
  13  -2  -3 3.87615 0.29656   6
 -13  -2   3 3.44822 0.29283   5
 -13   2   3 2.99914 0.23736   5
 -13  -2   3 4.17461 0.51245   4
 -13   2   3 4.43415 0.49012   4
  13  -2  -3 3.92073 0.44174   4
 -13  -2  -3 3.85137 0.47612   4
 -13   2  -3 4.25199 0.40135   4
 -14   2  -3 1.48516 0.90494   1
 -14   2   3 0.35743 0.67191   1
  14  -2   3 0.99544 0.41318   6
 -14  -2   3 0.78052 0.22159   5
 -14   2   3 0.82595 0.15766   5
  14  -2  -3 0.50798 0.20922   6
  14   2   3 0.90443 0.41902   6
 -14   2  -3 0.66075 0.32120   4
 -14  -2   3 0.91167 0.43692   4
 -14   2   3 0.74709 0.39077   4
 -14  -2  -3 0.26279 0.36513   4
  14  -2  -3 0.95424 0.39621   4
  15  -2  -3 27.2156 1.12065   6
  15  -2   3 27.6831 1.38072   6
  15   2   3 26.6559 1.36263   6
 -15   2   3 29.2940 1.36780   4
 -15   2   3 20.7957 1.03787   5
 -15  -2   3 23.5337 1.09656   5
 -15  -2  -3 27.5931 1.35953   4
 -15  -2   3 28.8099 1.41930   4
 -15   2  -3 25.7169 1.24259   4
 -15   2   3 26.9146 1.67547   1
 -15   2  -3 25.5630 1.88348   1
  16  -2  -3 6.43177 0.41473   6
  16   2   3 6.60202 0.65845   6
 -16  -2   3 5.37268 0.37931   5
  16  -2   3 5.52347 0.61628   6
 -16  -2  -3 6.82685 0.65335   4
 -16   2  -3 6.82935 0.54361   4
 -16  -2   3 6.56415 0.67119   4
 -16   2   3 5.34424 0.64099   4
 -16   2  -3 6.46626 1.09706   1
 -16   2   3 5.39011 0.94616   1
  17  -2  -3 0.79487 0.25120   6
  17   2   3 0.38312 0.46238   6
  17  -2   3 0.88427 0.51095   6
 -17  -2   3 0.59757 0.20827   5
 -17   2  -3 1.09681 0.38096   4
 -17  -2   3 1.14598 0.50753   4
 -17   2   3 1.37594 0.48499   4
 -17  -2  -3 0.56782 0.46885   4
 -17   2  -3 1.37774 0.88580   1
 -17   2   3 0.10708 0.78681   1
  18   2   3 2.73050 0.57816   6
  18  -2  -3 4.17900 0.33222   6
  18  -2   3 3.88893 0.63398   6
 -18   2  -3 3.48619 0.48466   4
 -18  -2  -3 4.75621 0.62477   4
 -18   2   3 3.91164 0.63516   4
 -18  -2   3 3.37053 0.61368   4
 -18   2  -3 4.52173 1.00151   1
 -18   2   3 5.04603 1.04639   1
 -18  -2   3 2.66303 0.22017   5
 -19   2   3 1.63529 0.93823   1
 -19   2  -3-0.90656 0.82446   1
  19  -2   3 0.94289 0.53932   6
  19   2   3 0.41361 0.55360   6
 -19   2   3-0.05860 0.55064   4
 -19  -2   3 0.33506 0.59253   4
 -19   2  -3 0.94632 0.46147   4
 -19  -2  -3 0.57025 0.51875   4
 -20   2  -3 5.47552 1.05115   1
 -20   2   3 5.21238 1.15687   1
  20   2   3 5.36872 0.72311   6
  20  -2   3 4.86187 0.71494   6
 -20   2   3 5.57388 0.70327   4
 -20   2  -3 4.40023 0.59049   4
 -20  -2   3 5.56916 0.77697   4
 -20  -2  -3 4.63811 0.69657   4
 -21   2   3 0.87770 1.03501   1
 -21   2  -3 0.46566 0.87948   1
 -21   2   3 0.38198 0.62932   4
 -21  -2  -3 1.38145 0.62871   4
 -21   2  -3 0.85342 0.49542   4
 -21  -2   3 2.14228 0.73727   4
  21  -2   3 0.91277 0.61697   6
  21   2   3 1.56302 0.61967   6
 -22   2  -3-0.35928 0.95802   1
 -22   2   3-0.90650 1.06805   1
 -22  -2  -3 0.85113 0.62356   4
 -22  -2   3-0.84713 0.66955   4
 -22   2  -3 0.59403 0.52480   4
  22   2   3 0.82719 0.64988   6
  22  -2   3-0.18517 0.58623   6
 -22   2   3 0.92191 0.63237   4
 -23   2   3 2.00062 1.12711   1
 -23   2  -3 1.60088 1.06650   1
 -23   2  -3 1.73275 0.62666   4
 -23  -2   3 2.47967 0.82096   4
 -23  -2  -3 1.97561 0.73311   4
  23   2   3 1.35295 0.70132   6
  23  -2   3 2.23674 0.65774   6
 -23   2   3 2.51137 0.70951   4
 -24   2   3 1.04325 0.67971   4
 -24   2  -3 1.26306 1.01498   1
 -24   2   3-0.13684 1.09956   1
 -24  -2  -3 0.56341 0.72536   4
 -24  -2   3 1.98289 0.84457   4
 -24   2  -3 0.73542 0.60697   4
 -25   2   3 1.20319 0.74883   4
 -25   2   3-1.12147 1.16593   1
 -25   2  -3 1.29329 1.03188   1
 -25  -2   3 2.38260 0.89550   4
 -25  -2  -3 2.02094 0.76184   4
 -26  -2   3 1.04853 0.87608   4
 -26  -2  -3 1.10327 0.80837   4
 -26   2   3 1.15040 0.82731   4
 -27  -2   3-0.62570 0.90687   4
 -27  -2  -3-1.04337 0.84048   4
   0  -2  -4 1285.75 57.3449   6
   0  -2  -4 1405.96 57.3690   2
   0  -2   4 1397.66 57.3706   2
   0   2  -4 1476.18 57.3592   2
   0  -2  -4 1413.43 57.3431   3
   1  -2  -4 19.2513 0.87813   6
  -1  -2  -4 18.8784 0.90432   6
  -1  -2   4 17.8893 0.87818   4
   1  -2  -4 17.4660 0.90102   2
   1  -2   4 16.1357 0.88580   2
  -1  -2   4 19.6221 0.90497   2
  -1  -2  -4 16.4194 0.89031   2
   1   2  -4 19.3287 0.90014   2
  -1   2  -4 18.5481 0.88616   2
   1  -2  -4 18.6865 0.87855   3
  -1  -2  -4 19.7784 0.86796   3
  -1  -2   4 17.4980 0.89219   3
   2   2   4 41.4668 2.06989   6
  -2   2   4 48.1303 2.03550   6
  -2  -2  -4 48.4575 2.08117   6
   2  -2  -4 49.9689 2.03055   6
   2  -2   4 44.1914 2.07185   2
   2  -2  -4 47.8834 2.06694   2
  -2  -2   4 50.3899 2.07940   4
  -2  -2   4 50.5915 2.08112   3
   2   2   4 42.0741 2.02901   3
   2   2  -4 47.6938 2.05585   2
   3  -2   4 2.80432 0.29681   2
   3   2  -4 3.02634 0.29399   2
   3  -2  -4 2.94719 0.24311   6
   3   2   4 2.58709 0.29704   6
  -3  -2  -4 2.78276 0.32898   6
   3  -2  -4 2.68948 0.29605   2
  -3  -2   4 2.47356 0.28579   4
   3   2   4 2.63081 0.24874   3
  -3  -2   4 3.39880 0.29225   3
   4   2   4 5.08576 0.40280   6
   4  -2  -4 4.98512 0.30523   6
  -4  -2  -4 4.62483 0.42039   6
   4   2  -4 5.28747 0.31061   5
  -4  -2   4 4.04075 0.35449   2
  -4  -2  -4 5.40307 0.38523   2
   4  -2   4 4.97715 0.37446   2
   4  -2  -4 5.76891 0.38737   2
   4  -2  -4 5.52020 0.39262   4
  -4  -2   4 4.97844 0.39421   4
   4   2  -4 5.58602 0.41084   4
   4   2  -4 4.98738 0.35271   2
  -4   2  -4 4.50889 0.35223   2
  -5   2  -4 12.9560 0.66124   2
   5   2  -4 13.0034 0.65305   2
   5   2  -4 13.2764 0.74625   1
   5   2   4 12.5798 0.73079   6
   5  -2  -4 12.8691 0.59368   6
   5   2  -4 12.0845 0.60058   5
  -5  -2  -4 11.6910 0.71563   6
   5  -2   4 12.5742 0.66786   2
  -5  -2   4 13.5738 0.67286   2
  -5  -2  -4 12.0413 0.66350   2
   5  -2  -4 12.7752 0.66802   2
   5  -2  -4 13.7563 0.69980   4
   5  -2  -4 12.8501 0.58514   5
   5   2  -4 12.5217 0.70099   4
  -5  -2   4 12.3897 0.70707   4
   5   2  -4 13.5512 0.67877   3
   6   2  -4 5.79447 0.37238   2
  -6   2  -4 5.89838 0.37997   2
   6   2  -4 5.29499 0.47693   1
   6   2   4 5.36289 0.45177   6
   6  -2  -4 5.85871 0.29392   6
   6  -2   4 6.38901 0.47172   6
   6  -2  -4 4.87018 0.27783   5
  -6  -2  -4 5.39153 0.39125   2
   6  -2   4 5.63237 0.38656   2
  -6  -2   4 6.33249 0.39534   2
   6  -2  -4 5.49352 0.37658   2
   6   2  -4 6.03686 0.30975   5
  -6  -2   4 4.83566 0.43147   4
   6  -2  -4 5.78921 0.42511   4
   6   2  -4 6.02865 0.45378   4
   6   2  -4 5.60809 0.41043   3
  -7   2  -4 0.17188 0.20755   2
   7   2  -4-0.13457 0.18629   2
   7   2  -4 0.17159 0.34716   1
   7   2   4 0.38648 0.28771   6
  -7  -2   4 0.24724 0.09126   6
   7  -2  -4 0.14899 0.09378   6
   7  -2   4-0.03367 0.25643   6
   7  -2  -4 0.30316 0.20054   2
  -7  -2  -4 0.33758 0.21561   2
  -7  -2   4 0.23984 0.20028   2
   7  -2   4 0.10211 0.19838   2
  -7   2   4 0.29509 0.23986   4
  -7  -2   4 0.32841 0.28080   4
   7   2  -4 0.21548 0.28368   4
   7  -2  -4 0.19900 0.27193   4
   7   2  -4 0.36787 0.24164   3
   8   2  -4 1.29743 0.21371   2
  -8   2  -4 1.30124 0.22365   2
   8   2  -4 0.92478 0.40635   1
   8   2   4 1.98867 0.35232   6
   8  -2  -4 1.39645 0.12091   6
   8  -2   4 1.77809 0.33518   6
  -8  -2  -4 1.26272 0.33240   6
   8  -2   4 1.62165 0.24760   2
   8  -2  -4 1.44330 0.22921   2
  -8  -2  -4 1.59523 0.24416   2
  -8  -2   4 1.28344 0.23370   2
  -8   2   4 1.56106 0.30333   4
   8   2  -4 1.69544 0.30767   4
   8  -2  -4 1.65654 0.29989   4
   8   2  -4 1.49947 0.28704   3
   9   2  -4 11.3066 0.82233   1
   9   2   4 12.9326 0.77342   6
   9  -2   4 12.4189 0.75685   6
  -9  -2  -4 12.1503 0.73902   6
  -9  -2   4 11.3922 0.62141   2
  -9  -2  -4 11.4999 0.62193   2
   9  -2  -4 11.3964 0.61778   2
   9  -2   4 11.3365 0.62498   2
  -9   2   4 12.4809 0.72033   4
   9   2  -4 11.3407 0.69872   4
   9  -2  -4 11.9469 0.69615   4
   9   2  -4 12.2728 0.60347   2
  -9   2  -4 11.7866 0.61188   2
  10   2  -4 542.475 21.9678   1
 -10   2   4 516.961 22.0261   1
  10   2   4 516.678 21.9024   6
 -10  -2  -4 536.084 21.8639   6
  10  -2   4 531.766 21.9018   6
 -10  -2   4 523.509 21.7540   2
  10  -2   4 540.724 21.7621   2
  10  -2  -4 528.889 21.7487   2
 -10  -2  -4 448.668 21.7455   2
 -10   2   4 528.056 21.8771   4
  10   2  -4 537.695 21.8496   4
  10  -2  -4 546.333 21.8276   4
  10   2  -4 538.252 21.7322   2
 -10   2  -4 554.458 21.7391   2
 -11   2   4 8.55009 0.79325   1
  11   2  -4 8.36427 0.77878   1
  11   2   4 8.32689 0.62990   6
 -11  -2  -4 7.23206 0.58238   6
  11  -2   4 8.73871 0.64238   6
  11  -2   4 6.01941 0.43494   2
  11  -2  -4 7.33041 0.43648   2
 -11  -2  -4 7.19274 0.43238   2
 -11  -2   4 6.29034 0.42902   2
 -11   2   4 7.26035 0.59603   4
  11  -2  -4 8.44517 0.55453   4
  11   2  -4 7.45372 0.57049   4
 -11   2  -4 7.69807 0.42968   2
  11   2  -4 7.15752 0.40886   2
  12   2  -4 29.2881 1.71656   1
 -12   2   4 27.1856 1.72830   1
  12   2   4 30.6548 1.54789   6
 -12  -2  -4 28.5774 1.48322   6
  12  -2   4 29.1891 1.53218   6
  12  -2   4 30.2142 1.34821   2
 -12  -2  -4 29.8815 1.32713   2
  12  -2  -4 28.9240 1.32385   2
 -12  -2   4 27.6271 1.32905   2
 -12   2   4 31.0227 1.52338   4
 -12  -2   4 30.3898 1.54255   4
  12  -2  -4 32.1504 1.45799   4
 -12   2  -4 31.7606 1.41350   4
  13  -2  -4 1.43726 0.21590   2
 -13  -2  -4 2.19210 0.23382   2
 -13   2   4 2.05272 0.72965   1
  13   2   4 2.04089 0.47703   6
  13  -2   4 1.53631 0.46042   6
  13  -2   4 1.52340 0.23473   2
 -13   2   4 2.31799 0.47098   4
 -13  -2   4 1.52089 0.47210   4
  13  -2  -4 2.92948 0.43424   4
 -13   2  -4 1.48631 0.32013   4
  14  -2  -4 13.8360 0.68163   2
 -14  -2  -4 15.2401 0.69084   2
  14   2   4 15.3013 0.97631   6
  14  -2   4 15.3063 0.97792   6
 -14   2   4 14.4799 1.24306   1
 -14   2   4 14.3874 0.94077   4
 -14  -2   4 16.0835 0.99158   4
 -14   2  -4 14.5193 0.82898   4
 -14  -2  -4 14.3966 0.93442   4
  15  -2  -4 1.16921 0.14667   2
 -15  -2  -4 0.96827 0.14717   2
 -15   2  -4-0.87130 1.08693   1
 -15   2   4 0.60603 0.71841   1
  15  -2   4 1.00229 0.48463   6
  15   2   4 1.21110 0.50704   6
 -15   2   4 1.63773 0.46464   4
 -15  -2   4 0.57239 0.47080   4
 -15   2  -4 1.58359 0.36643   4
 -15  -2  -4 2.40112 0.50537   4
 -16   2   4 18.0854 1.09559   4
 -16  -2  -4 17.0874 1.05241   4
 -16  -2   4 16.3588 1.11984   4
 -16   2  -4 16.2842 0.95155   4
  16   2   4 16.1440 1.08997   6
  16  -2   4 17.5056 1.11890   6
 -16   2  -4 16.6785 1.65114   1
 -16   2   4 13.7266 1.35120   1
  17  -2   4 4.63191 0.68214   6
  17   2   4 3.17635 0.63102   6
 -17   2  -4 4.26145 1.10946   1
 -17   2   4 3.55138 1.01659   1
 -17  -2   4 4.08849 0.63901   4
 -17   2   4 3.30172 0.58183   4
 -17   2  -4 3.18502 0.45744   4
 -17  -2  -4 3.61576 0.55762   4
 -18   2  -4 27.5220 1.97784   1
 -18   2   4 22.1576 1.82432   1
 -18  -2  -4 29.0233 1.49610   4
 -18  -2   4 27.5748 1.56450   4
 -18   2  -4 26.8477 1.37717   4
  18  -2   4 24.5079 1.51355   6
  18   2   4 24.6555 1.50925   6
 -18   2   4 25.2891 1.48788   4
 -19   2  -4 1.02913 1.00028   1
 -19   2   4 0.75368 0.99288   1
 -19  -2  -4 0.68738 0.52863   4
 -19  -2   4 0.28239 0.59297   4
 -19   2  -4-0.04197 0.41286   4
  19  -2   4 0.19511 0.56921   6
  19   2   4 0.25751 0.56529   6
 -19   2   4-0.24911 0.51369   4
 -20   2  -4 85.5886 4.35322   1
 -20   2   4 87.4942 4.40502   1
 -20  -2  -4 86.7671 3.92363   4
 -20   2  -4 83.8605 3.81558   4
 -20  -2   4 85.3846 4.01554   4
  20   2   4 85.8745 3.97333   6
  20  -2   4 85.1747 3.97229   6
 -20   2   4 87.4280 3.96148   4
 -21   2   4 2.82597 1.13144   1
 -21   2  -4 1.12544 0.92822   1
 -21   2  -4 0.92654 0.50156   4
 -21  -2  -4 1.06259 0.61867   4
 -21  -2   4 1.61728 0.70208   4
  21   2   4 0.75051 0.64105   6
  21  -2   4 1.41433 0.65590   6
 -21   2   4 2.01611 0.66825   4
 -22   2  -4 1.89269 1.03122   1
 -22   2   4 1.66080 1.07376   1
 -22   2  -4 1.29662 0.55169   4
 -22  -2  -4 1.75111 0.67526   4
 -22  -2   4 1.20056 0.72624   4
  22  -2   4 1.97216 0.68769   6
  22   2   4 1.80681 0.68859   6
 -22   2   4 1.94118 0.73960   4
 -23   2  -4 0.51256 1.01294   1
 -23  -2   4 0.58037 0.75381   4
 -23   2  -4 0.54499 0.57592   4
 -23  -2  -4 0.87010 0.68369   4
  23  -2   4 0.48088 0.68457   6
  23   2   4-0.28167 0.70879   6
 -23   2   4 0.21422 0.70064   4
 -24   2   4 0.51161 0.73558   4
 -24   2  -4-0.26166 1.05067   1
 -24  -2  -4 0.55462 0.72497   4
 -24   2  -4 0.05073 0.58516   4
 -24  -2   4 0.42978 0.79791   4
 -25   2   4-0.29748 0.77227   4
 -25   2  -4 0.13344 1.05048   1
 -25  -2  -4-0.14176 0.72911   4
 -25  -2   4-0.44333 0.83498   4
 -26  -2  -4 26.5008 1.59240   4
 -26   2   4 23.0653 1.59104   4
 -26  -2   4 23.6755 1.69938   4
 -27  -2   4 2.48419 0.95411   4
   0  -2  -5 24.3866 1.11645   6
   0  -2   5 24.1549 1.13356   2
   0  -2  -5 23.0717 1.12650   2
   0   2  -5 20.9524 1.09801   4
   0   2  -5 23.2164 1.11494   2
   0  -2  -5 23.5325 1.10046   3
   0  -2   5 24.3202 1.13215   3
  -1   2   5 0.68868 0.20241   6
  -1  -2   5 0.78298 0.21513   2
   1  -2   5 0.88694 0.23103   2
   1  -2  -5 1.06802 0.27605   2
  -1  -2  -5 1.33017 0.28439   2
  -1  -2  -5 0.49807 0.25100   6
   1  -2  -5 0.93808 0.23139   6
  -1   2  -5 1.09230 0.25448   2
   1   2  -5 0.82701 0.25959   2
  -1  -2   5 0.82545 0.24606   3
  -1  -2  -5 0.93220 0.23986   3
   1  -2  -5 0.85601 0.24344   3
  -2   2   5 0.23550 0.19561   6
   2  -2  -5 0.10332 0.20759   6
  -2  -2  -5 0.16969 0.25938   6
   2  -2   5 0.35494 0.21685   2
   2  -2  -5-0.04737 0.25567   2
   2   2  -5 0.41178 0.25617   2
   2  -2  -5-0.02186 0.24198   3
   2   2   5-0.08147 0.21654   3
  -2  -2   5 0.71104 0.22384   3
   3  -2  -5 4.00205 0.31934   6
  -3   2   5 4.57326 0.31196   6
   3   2   5 3.69419 0.38270   6
  -3  -2  -5 4.02364 0.38825   6
   3  -2   5 4.43846 0.38106   2
   3  -2  -5 3.68393 0.36789   2
  -3  -2   5 3.98293 0.37910   4
  -3  -2   5 4.56317 0.36218   3
   3   2   5 4.22872 0.33772   3
   3  -2  -5 3.70644 0.37196   3
   3   2  -5 4.30936 0.36430   2
  -4   2  -5-0.15169 0.23581   2
   4   2  -5 0.04280 0.24637   2
   4   2   5 0.12943 0.24738   6
   4  -2  -5-0.02648 0.16604   6
   4  -2   5 0.12244 0.23802   6
  -4  -2  -5 0.24957 0.28182   6
  -4  -2  -5 0.23461 0.26119   2
   4  -2   5-0.15249 0.23660   2
   4  -2  -5-0.07048 0.24337   2
  -4  -2   5 0.20103 0.21480   2
   4  -2  -5 0.02578 0.24485   4
  -4  -2   5 0.20921 0.24189   4
   4   2  -5 0.07376 0.26583   4
   4   2   5 0.22151 0.20165   3
  -5   2  -5 178.982 7.24720   2
   5   2  -5 175.071 7.24333   2
   5  -2  -5 172.216 7.17324   6
   5   2   5 154.169 7.31418   6
   5  -2   5 173.957 7.31697   6
  -5  -2  -5 167.785 7.29215   6
   5   2  -5 176.939 7.18069   5
  -5  -2  -5 166.562 7.24966   2
   5  -2   5 175.702 7.26804   2
  -5  -2   5 176.038 7.26315   2
   5  -2  -5 173.340 7.25529   2
  -5  -2   5 171.006 7.31125   4
   5  -2  -5 176.885 7.28290   4
   5   2  -5 170.820 7.27426   4
   5   2  -5 174.289 7.26058   3
  -6   2  -5 3.55819 0.33468   2
   6   2  -5 3.57449 0.31667   2
   6   2  -5 2.84156 0.41801   1
   6  -2  -5 3.09620 0.20883   6
   6   2   5 4.14898 0.42116   6
   6  -2   5 1.95477 0.34073   6
  -6  -2  -5 2.75095 0.39436   6
   6   2  -5 3.20032 0.22984   5
  -6  -2  -5 2.67888 0.32677   2
   6  -2  -5 2.68895 0.30901   2
  -6  -2   5 3.35051 0.32983   2
   6  -2   5 2.94916 0.32417   2
   6  -2  -5 3.03134 0.20479   5
   6   2  -5 2.97729 0.37447   4
   6  -2  -5 3.52258 0.36555   4
  -6  -2   5 3.27411 0.37424   4
   6   2  -5 3.38630 0.34741   3
   7   2  -5 1.66869 0.24092   2
  -7   2  -5 1.55024 0.26092   2
   7   2  -5 1.23534 0.37928   1
   7  -2  -5 1.64279 0.13360   6
   7   2   5 0.63820 0.31955   6
  -7  -2   5 1.46381 0.11196   6
   7  -2   5 1.03101 0.32950   6
  -7  -2   5 1.24122 0.26450   2
  -7  -2  -5 1.08381 0.24916   2
   7  -2  -5 1.24790 0.25543   2
   7  -2   5 1.34122 0.26636   2
   7  -2  -5 1.40341 0.11804   5
   7   2  -5 1.71883 0.16258   5
  -7  -2   5 1.58359 0.32031   4
   7   2  -5 1.70946 0.33605   4
   7  -2  -5 0.66001 0.27814   4
   7   2  -5 1.78709 0.29380   3
  -8   2  -5 0.49544 0.23243   2
   8   2  -5 0.06084 0.20340   2
   8   2  -5 0.35807 0.35991   1
   8   2   5 0.59329 0.30585   6
   8  -2   5 0.81636 0.30027   6
  -8  -2  -5 0.38018 0.24662   2
   8  -2  -5 0.69457 0.22399   2
  -8  -2   5 0.56417 0.22976   2
   8  -2   5 0.50071 0.24566   2
   8   2  -5 0.31207 0.30105   4
  -8  -2   5 0.11872 0.29918   4
   8  -2  -5 0.47505 0.27541   4
   8   2  -5 0.72725 0.28557   3
   9   2  -5 0.51512 0.20695   2
  -9   2  -5 0.30389 0.22576   2
   9   2  -5 1.13245 0.42337   1
   9   2   5 0.62816 0.34079   6
  -9  -2  -5 0.51127 0.34946   6
   9  -2   5 0.69324 0.32913   6
  -9  -2   5 0.77988 0.23382   2
   9  -2   5 0.34704 0.23451   2
  -9  -2  -5 0.66294 0.25919   2
   9  -2  -5 0.46389 0.24142   2
  -9   2   5 0.30946 0.31267   4
   9   2  -5 0.36368 0.31912   4
   9  -2  -5 0.83652 0.30792   4
   9   2  -5 0.64655 0.29439   3
 -10   2  -5 13.2093 0.69548   2
  10   2  -5 13.8530 0.68987   2
  10   2  -5 13.8562 0.91297   1
  10   2   5 12.3862 0.83992   6
 -10  -2  -5 13.3918 0.83282   6
  10  -2   5 12.9438 0.85365   6
  10  -2  -5 14.4909 0.71787   2
 -10  -2  -5 14.1830 0.71701   2
 -10  -2   5 12.4100 0.71796   2
  10  -2   5 13.2257 0.72873   2
 -10   2   5 12.1055 0.81621   4
  10  -2  -5 13.7611 0.80246   4
  10   2  -5 12.0641 0.79120   4
  10   2  -5 13.3494 0.78671   3
 -11   2  -5 18.9866 0.92338   2
  11   2  -5 19.4254 0.91948   2
  11   2  -5 19.3980 1.18391   1
  11   2   5 18.0723 1.10414   6
  11  -2   5 18.7741 1.10928   6
 -11  -2  -5 19.6780 1.08272   6
 -11  -2  -5 19.2034 0.93904   2
 -11  -2   5 19.2256 0.95069   2
  11  -2   5 18.4150 0.95407   2
  11  -2  -5 19.2169 0.93642   2
 -11   2   5 18.5423 1.08352   4
  11  -2  -5 18.7194 1.02653   4
  11   2  -5 20.0929 1.02884   3
  12   2   5 0.31346 0.40454   6
  12  -2   5 0.30960 0.39279   6
 -12  -2   5-0.02229 0.23631   2
  12  -2   5 0.13948 0.23913   2
 -12   2   5 0.09312 0.36205   4
  12  -2  -5 0.28387 0.34991   4
 -12  -2   5-0.15462 0.40409   4
 -12   2  -5-0.10951 0.22102   2
 -12  -2  -5 0.11977 0.24665   2
  12   2  -5 0.06947 0.19140   2
  12  -2  -5 0.15872 0.22269   2
  13  -2  -5 0.36654 0.23015   2
  13   2  -5 0.45114 0.20500   2
 -13  -2  -5 0.18333 0.23315   2
 -13   2  -5 0.46108 0.23258   2
  13   2   5 0.65804 0.46564   6
  13  -2   5-0.05446 0.42367   6
  13  -2   5 0.24231 0.25390   2
 -13  -2   5 0.41530 0.24697   2
 -13   2   5 0.44488 0.43277   4
 -13  -2   5 0.21884 0.40750   4
 -13   2  -5-0.03133 0.32179   4
 -14  -2  -5 1.81941 0.25605   2
  14  -2  -5 1.38732 0.24234   2
  14  -2   5 1.72870 0.49430   6
 -14   2   5 1.15082 0.46150   4
  14   2   5 0.80414 0.45228   6
 -14  -2   5 1.56648 0.48904   4
 -14   2  -5 1.06641 0.34675   4
  15  -2  -5 13.1660 0.65580   2
 -15  -2  -5 13.1064 0.65420   2
  15  -2   5 13.8214 0.99327   6
  15   2   5 14.2157 0.98864   6
 -15   2   5 13.3025 0.94496   4
 -15  -2   5 12.5443 0.96989   4
 -15   2  -5 12.5708 0.79301   4
 -15  -2  -5 15.0701 0.93304   4
  16  -2  -5 0.82366 0.18037   2
 -16  -2  -5 0.47911 0.18694   2
  16  -2   5 0.06396 0.52229   6
 -16   2   5 0.87078 0.51699   4
  16   2   5 0.12578 0.50770   6
 -16  -2   5 1.03104 0.58635   4
 -16  -2  -5 0.10450 0.46103   4
 -16   2  -5 1.32261 0.37983   4
 -17   2  -5-1.48209 1.29122   1
 -17   2   5 0.91247 0.56167   4
  17   2   5-0.26190 0.55416   6
  17  -2   5 0.79869 0.59417   6
 -17   2  -5 1.13117 0.39476   4
 -17  -2   5 0.13539 0.57295   4
 -17  -2  -5 0.48475 0.51045   4
 -18   2  -5 0.95679 1.17298   1
 -18   2   5 1.90647 0.61762   4
  18  -2   5 1.44539 0.63155   6
  18   2   5 2.30290 0.61976   6
 -18   2  -5 1.89695 0.46721   4
 -18  -2   5 1.06383 0.62873   4
 -18  -2  -5 1.79525 0.56341   4
 -19   2  -5 0.15052 1.14079   1
 -19   2   5 0.33088 0.60526   4
  19  -2   5-0.42624 0.60725   6
  19   2   5-0.48944 0.59354   6
 -19   2  -5 0.62772 0.46408   4
 -19  -2   5 0.81475 0.63531   4
 -19  -2  -5 0.28940 0.53258   4
  20   2   5 5.32901 0.85870   6
  20  -2   5 6.31370 0.84276   6
 -20  -2   5 7.26728 0.87724   4
 -20  -2  -5 8.24550 0.83759   4
 -20   2  -5 8.65416 0.69680   4
 -20   2  -5 6.78612 1.36639   1
 -20   2   5 7.91100 0.87835   4
  21   2   5 6.52131 0.86636   6
  21  -2   5 7.80762 0.89742   6
 -21  -2  -5 7.00360 0.81102   4
 -21   2  -5 7.18992 0.71255   4
 -21  -2   5 6.28414 0.91635   4
 -21   2  -5 5.73274 1.27956   1
 -21   2   5 7.12543 0.90286   4
  22   2   5 2.26326 0.76987   6
  22  -2   5 1.93977 0.74654   6
 -22  -2   5 3.35423 0.85091   4
 -22  -2  -5 1.61167 0.66362   4
 -22   2  -5 0.89482 0.54864   4
 -22   2  -5 0.68398 1.08349   1
 -22   2   5 1.75869 0.76054   4
  23  -2   5 5.27780 0.88420   6
  23   2   5 4.43215 0.88397   6
 -23   2  -5 5.17763 0.69200   4
 -23  -2   5 4.61046 0.89796   4
 -23  -2  -5 4.45330 0.81849   4
 -23   2  -5 6.64587 1.28555   1
 -23   2   5 4.35816 0.84172   4
  24  -2   5 0.07545 0.72472   6
  24   2   5 1.22996 0.77957   6
 -24   2   5 0.07666 0.77359   4
 -24   2  -5 0.13630 1.07746   1
 -24  -2  -5 0.67906 0.67850   4
 -24  -2   5 0.62679 0.81415   4
 -25   2  -5 2.48516 1.25556   1
 -25  -2  -5 3.69570 0.83326   4
 -25  -2   5 3.85357 1.00864   4
 -26  -2  -5 0.35317 0.78959   4
 -26  -2   5-0.93434 0.93087   4
 -27  -2   5-0.09451 0.94156   4
   0   2   6 3.24058 0.34501   6
   0  -2  -6 3.37015 0.35872   6
   0  -2   6 3.78280 0.33481   6
   0  -2  -6 2.89121 0.37879   2
   0   2   6 3.07010 0.36695   2
   0  -2   6 3.24236 0.35570   2
   0   2  -6 3.48239 0.36038   4
   0   2  -6 2.83111 0.38130   2
   0  -2   6 3.33490 0.36988   3
   0  -2  -6 3.72676 0.35754   3
   1  -2  -6 9.92347 0.62183   6
  -1   2   6 12.0706 0.63412   6
  -1  -2   6 10.5946 0.64592   2
   1  -2  -6 10.4265 0.65796   2
  -1  -2  -6 9.69749 0.65263   2
   1  -2   6 11.5439 0.66490   2
  -1  -2  -6 10.9122 0.65275   6
  -1  -2   6 9.88038 0.60265   6
  -1   2  -6 10.2153 0.64951   2
   1   2  -6 11.3691 0.65447   2
   1   2   6 12.1976 0.67771   2
   1  -2   6 11.4762 0.66358   3
   1  -2  -6 11.3497 0.64672   3
  -1  -2   6 11.7812 0.66177   3
  -1   2   6 10.4843 0.66393   2
  -1  -2  -6 11.2516 0.63675   3
  -2   2   6 3.65913 0.33772   6
   2  -2  -6 4.12970 0.34261   6
   2  -2  -6 3.98392 0.40278   2
   2  -2   6 3.31007 0.37837   2
  -2  -2  -6 4.03479 0.40150   6
   2   2  -6 4.26496 0.40201   2
   2   2   6 3.93943 0.35961   3
   2   2   6 4.76002 0.40546   2
   2  -2  -6 4.21281 0.39596   3
  -2  -2   6 4.12871 0.37934   3
  -3   2   6 13.2262 0.71718   6
   3  -2  -6 14.6855 0.72459   6
  -3  -2  -6 14.4436 0.80600   6
  -3  -2   6 14.3908 0.71871   6
   3  -2   6 13.7735 0.78534   2
   3  -2  -6 12.4451 0.77664   2
   3   2  -6 15.4068 0.78942   2
   3   2   6 14.6304 0.79630   2
  -3  -2   6 14.4066 0.80288   3
   3   2   6 14.7353 0.76684   3
   3  -2  -6 14.5400 0.78414   3
   4  -2  -6 46.7556 2.04610   6
   4   2   6 42.8066 2.17143   6
  -4   2   6 45.5466 2.05337   6
  -4  -2  -6 47.6134 2.15269   6
   4  -2   6 41.7833 2.14703   6
  -4  -2   6 47.4608 2.04538   6
   4  -2   6 49.5442 2.14716   2
  -4  -2  -6 48.0311 2.12893   2
  -4  -2   6 45.9230 2.13073   2
   4  -2  -6 49.2638 2.13028   2
   4  -2  -6 45.2882 2.13332   4
  -4  -2   6 50.0141 2.17498   4
   4  -2  -6 46.1406 2.13216   3
  -4  -2   6 46.6665 2.13451   3
   4   2   6 51.0404 2.11130   3
   4   2  -6 49.8771 2.11932   2
  -4   2  -6 48.0599 2.11641   2
   5   2  -6 1072.06 44.1976   2
  -5   2  -6 1056.67 44.1973   2
   5  -2  -6 1069.97 44.1197   6
   5   2   6 1084.60 44.2929   6
  -5  -2  -6 1042.20 44.2417   6
   5  -2   6 1129.24 44.2839   6
  -5  -2   6 1073.55 44.1179   6
  -5  -2  -6 1093.13 44.2115   2
  -5  -2   6 1090.17 44.2306   2
   5  -2  -6 1080.48 44.2104   2
   5  -2   6 1037.66 44.2282   2
  -5  -2   6 1065.82 44.2663   4
   5  -2  -6 1104.06 44.2392   4
   5   2  -6 1062.51 44.2271   4
   5  -2  -6 1086.00 44.2275   3
   5   2  -6 1008.12 44.2055   3
   5   2   6 1085.89 44.1968   3
   6   2  -6 62.5190 2.77264   2
  -6   2  -6 60.1591 2.76783   2
   6   2  -6 63.4678 2.86111   1
   6   2   6 58.4168 2.88034   6
   6  -2   6 65.4267 2.87050   6
  -6  -2   6 62.4638 2.67342   6
   6   2  -6 64.1975 2.69161   5
   6  -2  -6 62.6669 2.67666   6
  -6  -2  -6 61.6926 2.83352   6
   6  -2  -6 63.0177 2.78403   2
  -6  -2   6 66.6083 2.81115   2
  -6  -2  -6 67.2961 2.79394   2
   6  -2   6 63.3590 2.80134   2
   6  -2  -6 66.7663 2.82363   4
  -6  -2   6 61.2132 2.85500   4
   6   2  -6 65.7781 2.81883   4
   6   2  -6 65.0015 2.80428   3
   7   2  -6 16.5283 0.89299   2
  -7   2  -6 17.4093 0.90680   2
   7   2  -6 16.8300 1.00737   1
  -7  -2   6 17.8835 0.77574   6
   7   2   6 17.8648 1.03370   6
   7  -2  -6 17.7203 0.78439   6
   7   2  -6 17.2082 0.80652   5
   7  -2   6 18.1445 1.01943   6
   7  -2  -6 16.5922 0.90684   2
  -7  -2  -6 16.0510 0.91433   2
   7  -2   6 19.2587 0.94647   2
  -7  -2   6 19.1231 0.94335   2
  -7  -2   6 18.5588 1.01928   4
   7  -2  -6 17.3811 0.78409   5
   7   2  -6 18.2565 0.96653   4
   7  -2  -6 18.2853 0.95735   4
   7   2  -6 19.7272 0.95767   3
  -8   2  -6 1.34972 0.28431   2
   8   2  -6 1.66407 0.27960   2
   8   2  -6 1.17249 0.42823   1
   8   2   6 1.18247 0.38980   6
   8  -2   6 1.35940 0.36254   6
  -8  -2   6 1.51459 0.29595   2
   8  -2  -6 1.24134 0.27101   2
  -8  -2  -6 1.60726 0.30562   2
   8  -2   6 1.59306 0.30913   2
   8   2  -6 1.19745 0.14962   5
   8  -2  -6 0.93265 0.31335   4
  -8  -2   6 1.64164 0.39232   4
   8   2  -6 1.86866 0.35805   4
   8   2  -6 1.52381 0.34264   3
   9   2  -6 10.6606 0.61779   2
  -9   2  -6 9.54502 0.61100   2
   9   2   6 10.1309 0.76050   6
   9  -2   6 10.8097 0.75847   6
   9   2  -6 11.6488 0.78758   1
   9  -2   6 9.68093 0.64418   2
  -9  -2   6 10.5642 0.64860   2
  -9  -2  -6 11.9039 0.64597   2
   9  -2  -6 9.93784 0.62461   2
   9   2  -6 10.4299 0.69405   4
   9  -2  -6 10.4638 0.68367   4
   9   2  -6 11.4387 0.69506   3
 -10   2  -6-0.02364 0.25560   2
  10   2  -6 0.20826 0.23977   2
  10   2   6 1.04704 0.41747   6
  10  -2   6 0.60919 0.41592   6
 -10  -2  -6 0.86954 0.42219   6
  10   2  -6 0.24336 0.43045   1
 -10  -2   6 0.52738 0.28415   2
 -10  -2  -6 0.30495 0.26259   2
  10  -2   6 0.41730 0.27962   2
  10  -2  -6 0.74041 0.26068   2
  10  -2  -6 0.32044 0.32607   4
  10   2  -6 0.54982 0.33842   3
  11   2  -6 24.8635 1.16944   2
 -11   2  -6 23.0200 1.16622   2
  11   2   6 25.1838 1.38131   6
  11  -2   6 24.5993 1.36109   6
 -11  -2   6 24.6881 1.21208   2
 -11  -2  -6 26.7041 1.19617   2
  11  -2   6 24.2580 1.21220   2
  11  -2  -6 24.1746 1.18310   2
  11  -2  -6 23.4745 1.26090   4
  11   2  -6 24.6386 1.26615   3
  12   2   6 5.05482 0.63205   6
  12  -2   6 5.76488 0.63606   6
  12  -2   6 6.22737 0.46650   2
 -12  -2  -6 5.95725 0.44882   2
  12  -2  -6 5.74728 0.43665   2
 -12  -2   6 5.68768 0.46419   2
 -12   2   6 5.31456 0.60677   4
  12   2  -6 5.71502 0.54395   3
 -12   2  -6 5.24292 0.42805   2
  12   2  -6 5.45026 0.41935   2
 -13   2  -6 0.80800 0.28218   2
  13   2  -6 1.07723 0.26248   2
  13  -2  -6 1.25224 0.28296   2
 -13  -2  -6 1.67177 0.30774   2
  13   2   6 2.16142 0.54899   6
  13  -2   6 2.26138 0.52924   6
 -13  -2   6 2.26475 0.34713   2
  13  -2   6 1.82917 0.33161   2
 -13   2   6 1.50946 0.48314   4
 -13  -2   6 1.23368 0.50218   4
  13   2  -6 1.27134 0.43473   3
 -14  -2  -6 5.58262 0.44265   2
  14   2  -6 5.57182 0.40167   2
  14  -2  -6 6.16784 0.43943   2
 -14   2  -6 6.47870 0.44311   2
  14  -2   6 6.05410 0.70692   6
 -14   2   6 6.86882 0.68296   4
  14   2   6 5.33023 0.70058   6
 -14  -2   6 6.50620 0.72731   4
  14  -2   6 5.43698 0.46316   2
 -15  -2   6 222.357 9.79503   4
 -15   2   6 231.323 9.78070   4
  15   2   6 225.810 9.80138   6
  15  -2   6 224.908 9.80420   6
 -15   2  -6 227.505 9.61780   4
 -15  -2  -6 232.434 9.50848   2
  15  -2  -6 227.374 9.50585   2
 -16  -2   6 17.0586 1.20031   4
 -16   2   6 17.9927 1.18151   4
  16  -2   6 17.6775 1.20944   6
  16   2   6 14.7383 1.16948   6
 -16   2  -6 17.1604 0.99991   4
  16  -2  -6 18.2315 0.84995   2
 -16  -2  -6 17.7410 0.85241   2
 -17  -2  -6 1.57133 0.23783   2
 -17   2   6 0.52197 0.55871   4
  17   2   6 0.92176 0.63322   6
  17  -2   6 2.16255 0.64570   6
 -17  -2   6 1.79782 0.66015   4
 -17  -2  -6 0.95467 0.50746   4
 -17   2  -6 1.35308 0.43680   4
 -18   2  -6-1.65889 1.42119   1
 -18   2   6 0.47540 0.55386   4
  18  -2   6-0.59599 0.60524   6
  18   2   6-0.36672 0.60935   6
 -18  -2   6 0.82831 0.65243   4
 -18   2  -6-0.32284 0.42294   4
 -18  -2  -6 0.17224 0.52823   4
 -19   2  -6 5.14822 1.44223   1
 -19   2   6 3.31264 0.70103   4
  19  -2   6 2.84597 0.73925   6
  19   2   6 3.40392 0.76971   6
 -19  -2   6 2.51813 0.72633   4
 -19   2  -6 3.24986 0.52338   4
 -19  -2  -6 2.60266 0.61710   4
 -20   2  -6-1.01548 1.29949   1
 -20   2   6 1.09433 0.71391   4
  20   2   6 0.07774 0.70247   6
  20  -2   6-0.31459 0.64395   6
 -20   2  -6-0.26144 0.48231   4
 -20  -2   6 1.55481 0.73484   4
 -20  -2  -6 1.21488 0.64111   4
  21  -2   6 21.7299 1.52653   6
  21   2   6 26.3847 1.59230   6
 -21   2  -6 24.6364 1.32208   4
 -21  -2  -6 23.7990 1.44341   4
 -21   2  -6 21.2242 2.06221   1
 -21  -2   6 20.4618 1.54371   4
 -21   2   6 25.1722 1.53552   4
  22   2   6 10.5054 1.10320   6
  22  -2   6 11.9774 1.10358   6
 -22   2  -6 10.7513 0.86882   4
 -22  -2   6 12.1117 1.14342   4
 -22  -2  -6 11.4399 1.00639   4
 -22   2  -6 16.1143 1.71733   1
  23  -2   6 35.8558 2.11556   6
  23   2   6 37.2646 2.14532   6
 -23   2  -6 38.0058 1.87961   4
 -23  -2  -6 35.6422 1.99234   4
 -23   2  -6 39.4041 2.58105   1
 -23  -2   6 35.7732 2.15071   4
  24  -2   6-0.32862 0.77369   6
  24   2   6-0.33165 0.79184   6
 -24  -2   6-0.55578 0.86486   4
 -24  -2  -6 1.14439 0.74340   4
 -25  -2  -6 18.8260 1.35737   4
 -25  -2   6 20.8926 1.60654   4
 -26  -2  -6 3.32342 0.86232   4
 -26  -2   6 1.73003 0.99455   4
   0   2   7 152.070 6.25769   6
   0  -2  -7 144.649 6.22441   6
   0  -2   7 149.077 6.24733   6
   0  -2  -7 141.085 6.25160   2
   0  -2   7 145.142 6.27599   2
   0   2  -7 149.187 6.23765   4
   0   2  -7 148.624 6.24872   2
   0  -2  -7 150.395 6.23947   3
   0   2   7 144.422 6.28183   2
   0  -2   7 148.086 6.27399   3
  -1   2   7 13.1764 0.74517   6
   1   2   7 11.7508 0.76397   6
  -1  -2   7 12.4169 0.71765   6
  -1  -2  -7 13.5992 0.76789   6
   1  -2   7 13.3763 0.75157   6
   1  -2  -7 13.7470 0.73206   6
   1  -2  -7 13.2712 0.77974   2
  -1  -2  -7 11.6906 0.75416   2
   1  -2   7 13.3981 0.77713   2
  -1  -2   7 13.4750 0.77371   2
   1   2  -7 13.7558 0.76851   4
   1   2  -7 13.3814 0.76526   2
  -1   2  -7 13.7846 0.77238   2
   1  -2   7 14.6693 0.79933   3
   1  -2  -7 12.9755 0.75256   3
  -1   2   7 12.5650 0.77758   2
   1   2   7 12.6886 0.73820   3
   1   2   7 12.4544 0.77014   2
  -1  -2   7 13.7012 0.78052   3
  -2   2   7 0.80513 0.26434   6
   2  -2   7 0.35924 0.28490   2
   2   2   7 0.14797 0.28132   2
   2  -2  -7 0.71885 0.31067   2
  -2  -2  -7 0.67528 0.31053   6
   2  -2  -7 0.34303 0.24887   6
  -2  -2   7 0.68858 0.23275   6
   2   2  -7 0.49934 0.30015   2
   2  -2  -7 0.53663 0.30462   3
   2   2   7 0.65153 0.26939   3
  -2  -2   7 0.87555 0.30535   3
  -3   2   7 11.6226 0.67379   6
  -3  -2  -7 13.0523 0.76428   6
   3  -2  -7 12.7353 0.66997   6
  -3  -2   7 12.0090 0.66462   6
   3  -2   7 11.7223 0.74227   2
   3  -2  -7 12.4031 0.74146   2
   3   2  -7 12.8815 0.73007   2
   3   2   7 12.4278 0.75362   2
  -3  -2   7 12.0872 0.75132   3
   3  -2  -7 12.8553 0.74049   3
   3   2   7 13.0075 0.71865   3
  -4   2   7 3.13060 0.32280   6
  -4  -2  -7 4.57184 0.45210   6
  -4  -2   7 3.20195 0.31444   6
   4  -2  -7 4.08909 0.32178   6
   4  -2  -7 3.31344 0.40305   2
   4   2   7 4.56348 0.43511   2
   4  -2   7 3.21944 0.39775   2
  -4  -2  -7 3.72435 0.41450   2
  -4  -2   7 3.19014 0.41115   2
   4  -2  -7 4.10613 0.44053   4
  -4   2  -7 3.48046 0.39837   2
   4   2  -7 3.80614 0.41690   2
   4  -2  -7 4.27128 0.43022   3
  -4  -2   7 3.75712 0.42626   3
   4   2   7 3.74525 0.38960   3
   5   2   7 21.1925 1.13942   6
  -5   2   7 18.8357 0.94191   6
  -5  -2  -7 18.8449 1.07829   6
  -5  -2   7 19.9908 0.93459   6
   5  -2  -7 20.0652 0.93629   6
   5  -2   7 19.0069 1.08726   6
  -5  -2   7 18.2786 1.04564   2
   5  -2   7 20.7365 1.06311   2
   5  -2  -7 18.7968 1.02812   2
  -5  -2  -7 20.9359 1.04979   2
  -5  -2   7 20.9093 1.09566   4
   5  -2  -7 19.6381 1.05837   4
   5  -2  -7 21.2313 1.06604   3
   5   2   7 20.6318 1.02548   3
   5   2  -7 18.5694 1.01499   2
  -5   2  -7 22.2568 1.04567   2
  -6   2  -7 5.50230 0.45984   2
   6   2  -7 4.90197 0.45154   2
   6   2   7 4.47034 0.53533   6
  -6  -2  -7 5.03709 0.51748   6
   6   2  -7 4.77684 0.34267   5
  -6  -2   7 5.45191 0.32491   6
   6  -2   7 3.93541 0.47736   6
   6  -2  -7 5.22164 0.32836   6
  -6  -2   7 5.43720 0.47227   2
   6  -2  -7 5.10639 0.44871   2
  -6  -2  -7 6.11993 0.48042   2
   6  -2   7 5.18248 0.46327   2
  -6  -2   7 5.96382 0.53363   4
   6  -2  -7 5.92264 0.49357   4
   6   2  -7 4.70996 0.48075   4
   6  -2  -7 4.45255 0.46994   3
   6   2  -7 5.05727 0.45491   3
   6   2   7 5.04538 0.44150   3
  -7   2  -7 0.77942 0.31355   2
   7   2  -7 0.82490 0.29274   2
   7   2  -7 0.95757 0.39679   1
   7   2   7 0.94417 0.33782   6
   7  -2   7 0.52194 0.33136   6
  -7  -2  -7 0.43455 0.36469   6
   7   2  -7 0.72582 0.18027   5
  -7  -2   7 0.72954 0.14733   6
   7  -2   7 0.53175 0.30449   2
  -7  -2   7 0.52613 0.30437   2
   7  -2  -7 1.22414 0.30094   2
  -7  -2  -7 0.64113 0.30565   2
  -7  -2   7 0.92516 0.37125   4
   7   2  -7 0.71032 0.33674   4
   7  -2  -7 0.68664 0.32282   4
   7  -2  -7 0.49342 0.32469   3
   7   2  -7 0.88953 0.30481   3
   8   2  -7 0.42012 0.25999   2
  -8   2  -7 0.19903 0.29525   2
   8   2  -7 0.18006 0.40669   1
   8   2   7 0.05228 0.33807   6
   8  -2   7 0.25063 0.35402   6
  -8  -2  -7-0.03024 0.28878   2
   8  -2  -7 0.15183 0.26749   2
  -8  -2   7-0.14010 0.29523   2
   8  -2   7-0.07081 0.32085   2
   8  -2  -7 0.09882 0.11336   5
  -8  -2   7-0.34124 0.38063   4
   8   2  -7 0.07314 0.14289   5
   8  -2  -7 0.22246 0.34011   4
   8   2  -7-0.03690 0.33953   4
   8   2  -7-0.03551 0.30976   3
   9   2  -7 4.38022 0.41529   2
  -9   2  -7 4.85284 0.43108   2
   9   2  -7 4.88571 0.56378   1
   9   2   7 5.49695 0.58314   6
   9  -2   7 4.75478 0.53337   6
  -9  -2  -7 4.10862 0.43395   2
   9  -2   7 4.52107 0.45723   2
   9  -2  -7 4.84622 0.43148   2
  -9  -2   7 4.68282 0.44981   2
  -9  -2   7 3.45405 0.54958   4
   9  -2  -7 5.04286 0.49707   4
   9   2  -7 4.33557 0.46821   3
  10  -2   7 40.4124 2.13196   6
  10   2   7 43.3189 2.16149   6
  10  -2   7 46.7463 2.03599   2
 -10  -2  -7 44.4596 1.99173   2
 -10  -2   7 41.7129 2.01682   2
  10  -2  -7 42.3188 1.97945   2
 -10   2  -7 43.6706 1.97897   2
  10   2  -7 43.8050 1.97366   2
  10   2  -7 43.9207 2.05128   3
  11  -2   7-0.23427 0.45918   6
  11   2   7 0.54038 0.45505   6
  11  -2   7 0.24270 0.32278   2
 -11  -2  -7 0.23025 0.32944   2
  11  -2  -7 0.37476 0.28650   2
 -11  -2   7 0.34192 0.31272   2
  11   2  -7-0.29056 0.29109   2
 -11   2  -7-0.16176 0.30561   2
  11   2  -7 0.19675 0.39206   3
  12  -2   7 2.94085 0.39917   2
 -12  -2   7 1.70895 0.36559   2
  12  -2   7 3.13840 0.56952   6
  12   2   7 2.31915 0.55352   6
  12   2  -7 3.01333 0.36156   2
 -12   2  -7 2.91107 0.37234   2
  12  -2  -7 2.91035 0.38468   2
 -12  -2  -7 2.14555 0.36870   2
  13   2   7 0.13066 0.48640   6
  13  -2   7 0.43348 0.32459   2
 -13  -2   7 0.16213 0.32961   2
  13  -2   7-0.12968 0.48055   6
 -13  -2   7 0.12747 0.47666   4
  13  -2  -7 0.21528 0.28146   2
 -13   2  -7 0.02552 0.29333   2
  13   2  -7 0.12414 0.27368   2
 -13  -2  -7 0.27084 0.30827   2
  14   2   7-0.20432 0.49062   6
  14  -2   7 0.16051 0.31982   2
 -14  -2   7 0.26762 0.50705   4
  14  -2   7-0.41046 0.52298   6
  14  -2  -7 0.10202 0.28567   2
 -14   2  -7 0.16873 0.30751   2
  14   2  -7 0.04629 0.25558   2
 -14  -2  -7 0.12853 0.30315   2
  15  -2   7 3.94193 0.70905   6
  15   2   7 3.89673 0.68480   6
 -15  -2   7 3.43646 0.65206   4
  15  -2  -7 3.29737 0.36786   2
 -15   2  -7 3.36626 0.37136   2
  15   2  -7 3.00883 0.34239   2
 -15  -2  -7 3.43157 0.38846   2
 -16  -2   7 14.1678 1.15534   4
 -16  -2  -7 15.6685 0.80826   2
 -16   2  -7 15.9954 0.94807   4
  16  -2   7 14.5162 1.13692   6
  16   2   7 14.3048 1.12542   6
 -17  -2  -7 1.17624 0.29948   2
 -17  -2   7 0.68922 0.63565   4
 -17   2  -7 1.24462 0.44946   4
  17  -2   7 0.77423 0.61377   6
  17   2   7 1.75842 0.67070   6
 -18  -2   7 0.95682 0.69764   4
 -18   2  -7 1.89711 0.46311   4
 -18  -2  -7 3.03007 0.66212   4
  18   2   7 2.13673 0.73019   6
  18  -2   7 1.52281 0.69890   6
 -19   2  -7 5.00054 1.64107   1
  19  -2   7 5.78708 0.89814   6
  19   2   7 5.45584 0.86647   6
 -19   2  -7 6.22127 0.62091   4
 -19  -2   7 4.30385 0.87969   4
 -19  -2  -7 5.56036 0.75477   4
 -20   2  -7 2.71825 1.57130   1
 -20  -2   7 6.77023 0.94309   4
  20  -2   7 6.76306 0.95594   6
  20   2   7 6.10242 0.92524   6
 -20   2  -7 5.77980 0.64318   4
 -20  -2  -7 5.12674 0.76139   4
 -21   2  -7 0.36333 1.38912   1
 -21  -2   7 0.53128 0.74954   4
  21   2   7 0.42768 0.77572   6
  21  -2   7 0.60173 0.78195   6
 -21   2  -7 0.89934 0.54060   4
 -21  -2  -7 1.00712 0.65121   4
  22   2   7-0.43688 0.77743   6
  22  -2   7 0.87171 0.78542   6
 -22  -2  -7-0.06428 0.65365   4
 -22   2  -7 1.23261 0.56637   4
 -22   2  -7 1.02712 1.29184   1
 -22  -2   7 0.72965 0.85671   4
  23  -2   7 1.93942 0.88606   6
  23   2   7 2.30494 0.91726   6
 -23  -2  -7 2.54214 0.75262   4
 -23   2  -7 4.23253 1.38049   1
 -23  -2   7 2.06075 0.92183   4
  24  -2   7 0.88655 0.84192   6
  24   2   7-1.24804 0.86297   6
 -24  -2   7 0.28728 0.92700   4
 -24   2  -7 2.00966 1.34389   1
 -24  -2  -7-0.73361 0.71323   4
 -25  -2  -7 3.09310 0.79552   4
 -25  -2   7 2.93150 1.02929   4
 -26  -2   7 3.47119 1.04438   4
   0   2   8 678.091 27.1870   6
   0  -2  -8 629.019 27.1436   6
   0  -2   8 640.234 27.1691   6
   0  -2   8 659.393 27.2193   2
   0  -2  -8 648.052 27.1814   2
   0   2  -8 675.330 27.1652   4
   0   2  -8 660.192 27.1701   2
   0   2   8 667.243 27.2343   2
   0  -2   8 663.674 27.2170   3
   0  -2  -8 649.634 27.1566   3
  -1   2   8 109.924 4.80269   6
   1   2   8 117.085 4.85138   6
  -1  -2   8 109.183 4.78945   6
  -1  -2  -8 116.772 4.81601   6
   1  -2  -8 111.339 4.77695   6
   1  -2   8 114.113 4.82975   6
   1  -2   8 114.546 4.85866   2
  -1  -2   8 118.834 4.86783   2
   1  -2  -8 109.373 4.82213   2
  -1  -2  -8 101.546 4.80964   2
   1   2  -8 111.670 4.81031   4
  -1   2  -8 110.059 4.79672   4
  -1   2  -8 113.102 4.81441   2
   1   2  -8 117.290 4.81940   2
   1  -2  -8 112.935 4.81015   3
  -1  -2   8 112.503 4.85635   3
   1  -2   8 109.443 4.84488   3
   1   2   8 111.001 4.81422   3
   1   2   8 108.320 4.86113   2
  -1   2   8 109.322 4.86684   2
  -2   2   8 24.7922 1.23972   6
   2   2   8 22.9140 1.30468   6
   2  -2   8 25.9147 1.30345   6
  -2  -2  -8 26.4275 1.28845   6
  -2  -2   8 24.6799 1.22774   6
   2  -2  -8 25.5273 1.22024   6
   2  -2   8 26.3125 1.31122   2
   2  -2  -8 24.2730 1.27343   2
   2   2  -8 25.7526 1.28284   4
   2   2  -8 24.1676 1.26512   2
  -2  -2   8 25.2227 1.30948   3
   2  -2  -8 26.4548 1.28112   3
   2   2   8 25.0306 1.31397   2
   2   2   8 26.1087 1.27090   3
  -3   2   8 0.30408 0.25624   6
  -3  -2  -8 0.28680 0.33596   6
   3  -2  -8 0.49930 0.25965   6
  -3  -2   8 0.33713 0.24669   6
   3  -2  -8 0.10519 0.32767   2
   3   2   8 0.46779 0.33234   2
   3  -2   8 0.16454 0.28494   2
   3  -2  -8 1.04296 0.36295   4
   3   2  -8 0.03293 0.30512   2
   3   2   8 0.23940 0.29467   3
   3  -2  -8 0.41724 0.34405   3
  -3  -2   8 0.47871 0.29597   3
  -4   2   8 15.1199 0.80283   6
  -4  -2  -8 13.2837 0.87443   6
   4  -2  -8 15.2989 0.78604   6
  -4  -2   8 14.3278 0.78132   6
  -4  -2   8 14.8956 0.89733   2
   4  -2   8 13.5511 0.88453   2
   4  -2  -8 16.6166 0.89316   2
  -4  -2  -8 15.8039 0.88665   2
   4  -2  -8 14.8090 0.87845   4
   4   2   8 16.4562 0.92125   2
   4   2   8 13.8074 0.83957   3
  -4   2   8 14.5136 0.89300   2
  -4  -2   8 15.7252 0.90074   3
   4  -2  -8 15.5839 0.89387   3
  -4   2  -8 18.0928 0.89786   2
   4   2  -8 15.5795 0.87516   2
  -5   2  -8 0.09956 0.33499   2
   5   2  -8 0.84733 0.35024   2
  -5   2   8 0.38038 0.23098   6
   5  -2  -8 0.26454 0.21863   6
  -5  -2   8 0.12178 0.20608   6
  -5  -2  -8 0.35351 0.37109   6
  -5  -2   8-0.12225 0.32871   2
  -5  -2  -8 0.20964 0.34651   2
   5  -2   8 0.53421 0.31839   2
   5  -2  -8-0.17440 0.33328   2
   5  -2  -8 0.33742 0.35522   4
   5   2   8 0.44251 0.30004   3
   5  -2  -8 0.70027 0.35792   3
  -6   2  -8 12.5036 0.72944   2
   6   2  -8 10.0693 0.68582   2
  -6  -2   8 11.0402 0.58245   6
   6   2   8 9.38986 0.79709   6
   6  -2   8 10.3202 0.76319   6
  -6  -2  -8 10.6297 0.75550   6
   6  -2  -8 11.1149 0.71152   2
  -6  -2   8 10.7727 0.73237   2
   6  -2   8 11.3595 0.74608   2
  -6  -2  -8 11.4358 0.71054   2
   6  -2  -8 11.7062 0.73147   4
   6   2  -8 11.1531 0.75691   4
   6  -2  -8 11.3037 0.74051   3
   6   2  -8 11.6786 0.72684   3
   6   2   8 10.3132 0.68228   3
  -7   2  -8 1.34263 0.35760   2
   7   2  -8 0.90178 0.33903   2
   7   2  -8 2.21069 0.49500   1
   7   2   8 1.09174 0.44137   6
  -7  -2   8 1.29445 0.19847   6
   7   2  -8 1.87887 0.24098   5
   7  -2   8 1.46409 0.44848   6
   7  -2   8 1.68052 0.39347   2
  -7  -2  -8 1.71814 0.36666   2
   7  -2  -8 2.06936 0.36797   2
  -7  -2   8 2.07131 0.39210   2
  -7  -2   8 1.07211 0.41501   4
   7  -2  -8 2.37120 0.40870   4
   7  -2  -8 1.51195 0.40206   3
   7   2   8 1.53929 0.34114   3
   7   2  -8 1.54567 0.36179   3
   8   2  -8 0.48948 0.43258   1
  -8  -2   8 0.20073 0.13063   6
   8   2   8 0.40146 0.41317   6
   8  -2   8 0.38503 0.39045   6
  -8  -2  -8-0.30520 0.36269   2
  -8  -2   8-0.36516 0.35274   2
   8  -2   8 0.08182 0.32857   2
   8  -2  -8 0.34105 0.34409   2
  -8  -2   8 0.58989 0.40644   4
   8   2  -8 0.05269 0.17473   5
   8   2  -8-0.09542 0.30875   2
  -8   2  -8 0.32379 0.34783   2
   8   2  -8-0.19523 0.36033   3
   9   2   8 28.3157 1.64938   6
   9  -2   8 31.2512 1.67543   6
   9   2  -8 31.8941 1.35079   5
  -9  -2   8 32.3914 1.65983   4
   9   2  -8 32.4622 1.50807   2
  -9   2  -8 30.0937 1.50374   2
   9   2  -8 32.9813 1.57937   3
   9  -2  -8 31.7251 1.52107   2
  -9  -2  -8 30.0176 1.51381   2
   9  -2   8 29.9105 1.55432   2
  -9  -2   8 30.2610 1.55395   2
  10   2  -8 326.690 13.7026   2
 -10   2  -8 340.288 13.7132   2
  10  -2   8 316.230 13.8811   6
  10   2   8 343.910 13.9198   6
  10  -2  -8 326.611 13.7125   2
 -10  -2   8 321.824 13.7544   2
 -10  -2  -8 337.562 13.7201   2
  10  -2   8 314.907 13.7533   2
  11   2  -8 59.9470 2.63235   2
 -11   2  -8 61.1818 2.64408   2
  11  -2   8 55.9132 2.82768   6
  11   2   8 57.9800 2.85338   6
  11  -2   8 58.4071 2.68773   2
 -11  -2  -8 57.4746 2.64209   2
 -11  -2   8 58.3336 2.68370   2
  11  -2  -8 60.0072 2.64946   2
 -12   2  -8 10.8458 0.69705   2
  12   2  -8 11.7687 0.69872   2
  12  -2   8 11.8626 0.94816   6
  12   2   8 10.3294 0.92366   6
 -12  -2  -8 11.3545 0.72716   2
  12  -2   8 11.6804 0.77190   2
 -12  -2   8 12.8306 0.77829   2
  12  -2  -8 9.79839 0.69111   2
  13  -2   8 0.98709 0.53870   6
 -13  -2   8 1.07010 0.37682   2
  13  -2   8 0.74042 0.37607   2
  13   2  -8 0.77092 0.31351   2
  13  -2  -8 1.78902 0.35677   2
 -13   2  -8 0.99805 0.35114   2
 -13  -2  -8 1.39530 0.39462   2
  13   2   8 1.76656 0.58677   6
  14   2   8 12.4214 1.00810   6
  14  -2   8 12.4657 0.99314   6
 -14  -2   8 13.2479 1.02693   4
  14   2  -8 10.8853 0.68571   2
 -14  -2  -8 11.3900 0.71424   2
  14  -2  -8 11.0044 0.70091   2
 -14   2  -8 10.9552 0.69794   2
  14  -2   8 11.1855 0.75841   2
 -14  -2   8 11.6263 0.76819   2
 -15  -2   8 1.26463 0.62948   4
  15   2   8 0.76311 0.63658   6
 -15   2  -8 0.10682 0.34587   2
 -15  -2  -8 0.17081 0.35106   2
  15  -2   8 1.54169 0.67037   6
 -16  -2  -8 8.05544 0.57343   2
 -16   2  -8 7.85327 0.55913   2
 -16  -2   8 9.23400 0.94207   4
  16  -2   8 8.25360 0.93854   6
  16   2   8 8.00676 0.88618   6
 -17  -2   8 12.8328 1.12536   4
  17   2   8 12.8926 1.09891   6
  17  -2   8 11.0829 1.06071   6
 -17   2  -8 11.2775 0.82112   4
 -18  -2   8 28.7590 1.71118   4
  18   2   8 24.2632 1.66546   6
  18  -2   8 26.4671 1.71178   6
 -18   2  -8 26.1885 1.41687   4
 -18  -2  -8 27.1496 1.55746   4
 -19  -2   8 4.94310 0.89451   4
  19  -2   8 4.14428 0.85100   6
  19   2   8 3.83409 0.88792   6
 -19   2  -8 4.42421 0.61088   4
 -19  -2  -8 5.21395 0.73712   4
 -20  -2   8 54.6443 2.96260   4
  20  -2   8 62.9947 3.04429   6
  20   2   8 59.6854 3.00001   6
 -20   2  -8 57.9216 2.68031   4
 -20  -2  -8 58.0456 2.81119   4
 -20   2  -8 46.7337 3.63391   1
 -21   2  -8 5.89836 1.69184   1
 -21  -2   8 6.19589 1.01291   4
  21   2   8 8.14080 1.05188   6
  21  -2   8 6.42481 1.00373   6
 -21   2  -8 6.30869 0.68624   4
 -21  -2  -8 5.80578 0.83242   4
 -22   2  -8 0.57505 1.55786   1
 -22  -2   8 2.84922 0.91798   4
  22   2   8-0.09342 0.85547   6
  22  -2   8 1.21090 0.85042   6
 -22   2  -8 0.68595 0.58774   4
 -22  -2  -8 1.48124 0.69016   4
  23  -2   8 0.75456 0.86520   6
  23   2   8-0.56743 0.88295   6
 -23  -2  -8-0.06522 0.74936   4
 -23   2  -8 0.89682 1.38299   1
 -23  -2   8 0.77897 0.88782   4
 -24  -2   8-0.09929 0.91358   4
  24   2   8 0.95211 0.90679   6
  24  -2   8-0.19006 0.95164   6
 -24  -2  -8 0.59125 0.72252   4
 -25  -2   8 0.50428 0.91679   4
  25  -2   8-0.47457 0.94321   6
  25   2   8-0.57162 0.94433   6
   0   2   9 5.67815 0.52308   6
   0  -2  -9 5.12806 0.49288   6
   0  -2   9 5.51982 0.50476   6
   0  -2   9 5.34497 0.53926   2
   0   2   9 5.24958 0.54595   2
   0  -2  -9 5.96319 0.55209   2
   0   2  -9 6.19502 0.53809   4
   0   2  -9 5.09348 0.51306   2
   0   2   9 5.04613 0.50328   3
   0  -2   9 5.65702 0.52774   3
  -1   2   9 6.18531 0.55599   6
   1   2   9 6.60116 0.57607   6
   1  -2  -9 8.25749 0.55998   6
  -1  -2  -9 6.84119 0.56466   6
   1  -2   9 7.87885 0.60515   6
  -1  -2   9 7.86084 0.55846   6
  -1  -2   9 5.89886 0.59202   2
   1  -2   9 6.89702 0.59672   2
  -1  -2  -9 7.34777 0.61113   2
   1  -2  -9 8.03394 0.61622   2
   1   2   9 6.69817 0.60443   2
  -1   2  -9 8.45227 0.60148   4
   1   2  -9 7.49995 0.59219   4
   1   2   9 7.06807 0.56249   3
  -1  -2   9 7.11701 0.59545   3
  -1   2   9 7.29960 0.62215   2
   1  -2  -9 7.56773 0.58727   3
  -1   2  -9 7.53699 0.59345   2
   1   2  -9 6.95727 0.58777   2
   2   2  -9 1.43078 0.37928   2
  -2   2   9 1.34549 0.34115   6
   2   2   9 1.81358 0.39373   6
   2  -2  -9 2.16617 0.34153   6
   2  -2   9 2.40582 0.44131   6
  -2  -2  -9 1.48216 0.38114   6
  -2  -2   9 1.21198 0.32381   6
   2  -2  -9 2.23319 0.41923   2
   2  -2   9 1.17372 0.36863   2
   2   2   9 2.08300 0.42822   2
   2   2  -9 1.64031 0.39949   4
   2   2   9 1.51857 0.34225   3
   2  -2  -9 2.50153 0.39655   3
  -2  -2   9 1.39071 0.38578   3
   3   2  -9 3.87111 0.45814   2
  -3   2  -9 3.62054 0.48236   2
   3   2   9 3.90420 0.50452   6
  -3   2   9 4.41822 0.43548   6
  -3  -2   9 4.09480 0.40378   6
  -3  -2  -9 5.10005 0.52288   6
   3  -2   9 3.52995 0.46906   6
   3  -2  -9 4.29243 0.39389   6
   3  -2   9 4.69325 0.51161   2
  -3  -2  -9 4.42043 0.52070   2
   3  -2  -9 3.82400 0.48597   2
   3   2   9 3.47907 0.49506   2
   3  -2  -9 3.61477 0.48829   4
   3   2  -9 4.17405 0.49817   4
  -3  -2   9 4.84603 0.49483   3
   3   2   9 4.66360 0.47554   3
   3  -2  -9 5.18139 0.50023   3
  -4  -2   9 7.62665 0.54626   6
  -4   2   9 9.24657 0.58866   6
   4  -2  -9 8.83544 0.55190   6
  -4  -2  -9 7.20876 0.64106   6
   4  -2  -9 8.15345 0.65210   4
  -4   2  -9 9.74471 0.67159   2
   4   2  -9 9.61374 0.66471   2
  -4  -2   9 9.13567 0.69543   3
   4   2   9 9.14468 0.64411   3
   4  -2  -9 9.81356 0.68834   3
  -4   2   9 8.41117 0.68994   2
   4   2   9 10.4061 0.70392   2
   4  -2  -9 9.57896 0.67451   2
  -4  -2  -9 8.57294 0.67032   2
   4  -2   9 8.33859 0.65938   2
  -4  -2   9 9.03076 0.69131   2
  -5   2   9 38.4369 1.81219   6
  -5  -2   9 37.3633 1.79923   6
   5   2  -9 40.3064 1.89234   2
  -5   2  -9 40.2367 1.90100   2
   5   2   9 42.0608 1.91706   3
   5  -2  -9 41.6395 1.93383   3
   5  -2   9 38.0976 1.94295   2
  -5  -2  -9 42.3706 1.92630   2
   5  -2  -9 41.9396 1.92428   2
  -5  -2   9 41.6055 1.95897   2
  -6  -2   9 12.0749 0.67837   6
  -6  -2   9 12.5282 0.82836   2
   6  -2  -9 14.5264 0.82809   2
  -6  -2  -9 11.3472 0.79507   2
   6  -2   9 13.0408 0.84903   2
   6   2  -9 13.0023 0.79535   2
  -6   2  -9 12.9120 0.79775   2
   6   2   9 12.7361 0.79834   3
   6   2  -9 13.7627 0.83086   3
   7   2   9 0.05955 0.40323   6
  -7  -2   9-0.05227 0.19747   6
  -7  -2   9 0.27769 0.37885   2
   7  -2   9 0.04667 0.36287   2
   7  -2  -9-0.07637 0.37361   2
  -7  -2  -9-0.07590 0.35734   2
   7   2  -9 0.22892 0.23019   5
   7  -2   9 0.51522 0.45247   6
  -7   2  -9-0.03651 0.38002   2
   7   2  -9-0.32196 0.35909   2
   7   2   9-0.39392 0.35698   3
  -8  -2   9 1.87751 0.21522   6
   8   2   9 2.98844 0.54644   6
   8  -2   9 1.38167 0.47311   6
   8   2  -9 2.49765 0.27670   5
   8  -2  -9 2.22750 0.42783   2
  -8  -2  -9 1.23829 0.42863   2
   8  -2   9 0.74495 0.39406   2
  -8  -2   9 1.65971 0.43694   2
  -8   2  -9 1.44544 0.38781   2
   8   2  -9 1.77954 0.41114   2
   8   2   9 1.81052 0.38308   3
   9   2   9 1.36574 0.51233   6
   9  -2   9 1.76276 0.50410   6
   9  -2   9 1.06467 0.43257   2
   9  -2  -9 1.08373 0.37378   2
  -9  -2  -9 1.18964 0.38113   2
  -9  -2   9 1.19071 0.43048   2
   9  -2  -9 1.20643 0.17106   5
   9   2  -9 1.31308 0.20300   5
   9   2  -9 1.26319 0.38427   2
  -9   2  -9 1.28407 0.40104   2
   9   2   9 0.77312 0.38535   3
  10  -2   9 5.34380 0.66754   6
 -10  -2  -9 3.96259 0.50512   2
  10  -2   9 4.54977 0.53537   2
 -10  -2   9 4.74308 0.53471   2
  10  -2  -9 4.46734 0.48363   2
 -10   2  -9 4.65723 0.50659   2
  10   2  -9 5.47695 0.50969   2
  10   2   9 3.99650 0.62952   6
 -10  -2   9 3.45033 0.59171   4
  10   2  -9 4.37500 0.24228   5
 -11   2  -9 11.3000 0.76087   2
  11   2  -9 11.1770 0.74662   2
  11   2   9 12.9115 0.97970   6
  11  -2   9 10.8059 0.94204   6
 -11  -2   9 11.0161 0.79389   2
 -11  -2  -9 13.0597 0.79327   2
  11  -2   9 11.1163 0.80509   2
  11  -2  -9 11.8450 0.76246   2
  12  -2   9 0.58209 0.51013   6
 -12  -2  -9 1.17214 0.41684   2
 -12   2  -9 1.15874 0.39864   2
  12   2  -9 0.33471 0.35689   2
  12  -2  -9 1.28685 0.38171   2
  12   2   9 0.87862 0.55867   6
  12  -2   9 1.04239 0.42245   2
 -12  -2   9 1.16311 0.43710   2
  13  -2   9 1.13884 0.58479   6
 -13  -2   9 1.01285 0.43453   2
  13  -2   9 1.51652 0.44119   2
  13   2  -9 0.94202 0.36320   2
 -13  -2  -9 1.04323 0.41421   2
 -13   2  -9 0.92818 0.40888   2
  13  -2  -9 1.17460 0.37403   2
  13   2   9 1.90052 0.62172   6
  14  -2   9 4.68211 0.79242   6
 -14  -2   9 4.02367 0.77805   4
  14  -2   9 5.98539 0.60034   2
 -14  -2   9 4.66843 0.57524   2
  14  -2  -9 4.94813 0.52060   2
 -14  -2  -9 6.70497 0.57883   2
  14   2  -9 5.73231 0.50996   2
 -14   2  -9 6.81731 0.56222   2
  14   2   9 6.46962 0.81752   6
 -15  -2  -9 17.3403 0.96591   2
 -15   2  -9 18.0662 0.95711   2
  15   2   9 16.6027 1.28684   6
  15  -2   9 14.2687 1.20823   6
 -15  -2   9 17.1618 1.26208   4
 -16  -2  -9 0.73749 0.39359   2
 -16   2  -9 1.42460 0.40547   2
 -16  -2   9 0.82242 0.70173   4
  16  -2   9 1.02325 0.71735   6
  16   2   9 0.84792 0.65233   6
 -17  -2   9 0.68224 0.75446   4
  17  -2   9 0.96993 0.76481   6
  17   2   9 0.96512 0.75076   6
 -18  -2   9 1.32388 0.78276   4
  18  -2   9 2.64236 0.81308   6
  18   2   9 2.17190 0.83768   6
 -18   2  -9 1.16445 0.49796   4
 -19  -2   9-0.09123 0.81143   4
  19   2   9 0.83548 0.81770   6
  19  -2   9-0.46812 0.76350   6
 -19   2  -9-0.31364 0.47600   4
 -19  -2  -9 0.06459 0.63860   4
 -20  -2   9 2.91205 0.88552   4
  20   2   9 2.28575 0.86125   6
  20  -2   9 3.25106 0.91133   6
 -20   2  -9 1.84176 0.53866   4
 -20  -2  -9 3.14906 0.73140   4
 -21   2  -9 1.11578 1.80167   1
 -21  -2   9 5.30697 1.00744   4
  21   2   9 4.08362 0.98392   6
  21  -2   9 4.18513 0.96531   6
 -21   2  -9 4.58459 0.62502   4
 -21  -2  -9 5.28104 0.81332   4
 -22  -2   9 3.95183 1.01664   4
  22   2   9 2.68057 0.95883   6
  22  -2   9 3.75250 0.95383   6
 -22   2  -9 2.97071 1.60039   1
 -22  -2  -9 3.69701 0.78627   4
 -23  -2   9 1.00803 0.91109   4
 -23   2  -9 2.34944 1.61050   1
 -23  -2  -9 2.22198 0.74901   4
  23   2   9 2.01042 0.95766   6
  23  -2   9 1.90191 0.96943   6
 -24  -2  -9 1.43528 0.77432   4
  24   2   9 0.91003 0.93210   6
  24  -2   9 2.12016 1.06452   6
  25   2   9 0.91111 1.02160   6
  25  -2   9 0.40372 0.95347   6
   0  -2 -10 0.47004 0.36142   6
   0  -2  10 0.81294 0.39441   6
   0   2  10 1.36356 0.41339   2
   0  -2  10 0.79348 0.42660   2
   0   2 -10 1.12236 0.39906   4
   0   2  10 1.11111 0.39469   6
   0  -2  10 1.11175 0.40293   3
   1  -2 -10 13.9528 0.81406   6
   1  -2  10 13.9519 0.87690   6
  -1  -2 -10 12.9160 0.83746   6
  -1  -2  10 12.2171 0.88675   2
   1  -2  10 12.8609 0.88156   2
   1   2 -10 12.2382 0.83487   4
  -1   2 -10 13.8293 0.83510   4
  -1  -2  10 12.8574 0.81339   6
   1   2  10 13.0465 0.87338   6
  -1   2  10 13.7143 0.84282   6
   1   2  10 14.5642 0.86139   3
  -1   2  10 14.4691 0.94063   2
   1  -2 -10 12.8542 0.83227   3
  -1  -2  10 12.1746 0.87172   3
   1   2  10 12.5829 0.90675   2
  -2  -2 -10 0.76344 0.39816   6
   2  -2  10 0.72610 0.38966   6
  -2  -2  10 0.44396 0.32805   6
   2   2  10 0.79871 0.37091   6
  -2   2  10 0.62090 0.34619   6
   2  -2 -10 0.65919 0.39866   3
  -2  -2  10 0.69797 0.41957   3
   2   2  10 0.56735 0.36094   3
   2  -2  10 0.58245 0.43265   2
   2   2  10 0.81545 0.40006   2
  -3  -2  10 1.67164 0.34961   6
   3  -2  10 1.22917 0.42614   6
  -3   2  10 1.07946 0.34446   6
   3   2  10 1.26723 0.45017   6
   3   2  10 1.95775 0.43271   3
  -3  -2  10 1.69758 0.44199   3
   3   2  10 0.86785 0.42725   2
   3  -2  10 1.27010 0.43848   2
   4  -2  10 50.0165 2.45320   6
  -4  -2  10 52.8660 2.32291   6
   4   2  10 48.3947 2.47895   6
  -4   2  10 49.9164 2.33227   6
   4   2  10 52.1893 2.40017   3
   4   2  10 53.9946 2.47580   2
  -4  -2  10 50.7094 2.44426   2
   4  -2  10 51.7109 2.45449   2
  -5   2  10 346.431 14.3044   6
  -5  -2  10 347.206 14.2914   6
   5   2  10 339.410 14.3918   3
   5  -2  10 343.729 14.4486   3
   5  -2  10 336.097 14.4457   2
  -5  -2  10 342.529 14.4454   2
  -6  -2  10 85.8479 3.83914   6
  -6   2  10 90.6238 3.86064   6
   6   2  10 91.5702 3.97458   3
  -6  -2  10 90.3085 4.02324   2
   6  -2  10 92.8025 4.03358   2
   7   2 -10 9.90532 0.57888   5
  -7  -2  10 9.92016 0.57012   6
   7   2  10 9.19874 0.71204   3
  -7  -2  10 8.47436 0.74227   2
   7  -2  10 9.55263 0.76663   2
   8   2 -10 3.72268 0.34718   5
   8  -2  10 3.59906 0.61621   6
  -8  -2  10 3.91340 0.31043   6
   8   2  10 2.42271 0.62183   6
   8   2  10 3.33654 0.52140   3
   8  -2  10 3.13450 0.56077   2
  -8  -2  10 3.46168 0.53403   2
   9   2 -10 34.3805 1.46310   5
   9  -2  10 33.3836 1.70915   2
  -9  -2  10 31.3259 1.68929   2
   9   2  10 32.3970 1.81807   6
   9  -2  10 32.0372 1.80537   6
  -9  -2  10 32.1974 1.40803   6
   9   2  10 34.2937 1.67656   3
  10  -2  10 1.00656 0.52621   6
 -10  -2  10 1.69606 0.49838   2
  10  -2  10 0.56845 0.42718   2
  10   2 -10 0.48317 0.17304   5
  10   2  10 1.09399 0.54618   6
  10   2  10 1.10648 0.43264   3
 -11  -2  10 0.91712 0.47721   2
  11  -2  10 0.87514 0.43252   2
  11   2  10-0.53001 0.56890   6
  11  -2  10-0.15021 0.55924   6
  11   2  10 0.23371 0.43529   3
 -12  -2  10 4.48789 0.60011   2
  12  -2  10 3.47122 0.57116   2
  12   2  10 5.49960 0.77624   6
  12  -2  10 3.99043 0.69996   6
  12   2  10 5.19526 0.58428   3
 -13  -2  10 7.77221 0.71852   2
  13   2  10 6.84337 0.86105   6
  13  -2  10 8.26261 0.74151   2
  13  -2  10 8.98444 0.94830   6
  14   2  10 12.4754 1.09740   6
  14  -2  10 11.7308 0.87805   2
  14  -2  10 11.5283 1.07744   6
  15   2  10 112.844 5.15190   6
  15  -2  10 109.176 5.13418   6
  16  -2  10 30.1182 1.84230   6
  16   2  10 28.8236 1.83231   6
  17   2  10 1.95747 0.81183   6
  17  -2  10 0.56140 0.75302   6
 -18   2 -10 0.52134 0.51403   4
  18  -2  10 1.15657 0.85750   6
  18   2  10 0.19215 0.77789   6
 -19   2 -10 7.14031 0.73593   4
  19  -2  10 9.67166 1.13094   6
  19   2  10 6.69059 1.06092   6
 -20   2 -10-0.27677 0.55086   4
 -20  -2 -10 0.99084 0.69073   4
  20   2  10 0.40336 0.86193   6
  20  -2  10 0.10083 0.86482   6
 -21   2 -10 7.93447 0.77494   4
 -21  -2 -10 9.02832 0.94298   4
  21   2  10 8.85046 1.16961   6
  21  -2  10 8.20438 1.17495   6
  22  -2  10 21.2586 1.64058   6
  22   2  10 22.1819 1.67204   6
 -22   2 -10 15.3284 2.36767   1
 -22  -2 -10 20.9619 1.38200   4
 -23  -2 -10 31.8719 1.82499   4
  23  -2  10 34.3301 2.17170   6
  23   2  10 32.0712 2.12078   6
  24   2  10 1.28253 1.08191   6
  24  -2  10 1.06561 0.99312   6
   0   2  11 26.8072 1.34092   6
   0  -2  11 24.3208 1.30409   6
   0  -2  11 20.8878 1.32654   3
   0   2  11 22.7197 1.35695   2
   0  -2  11 23.7841 1.37984   2
  -1   2  11 9.17652 0.77690   6
   1   2  11 11.3410 0.83695   6
   1  -2  11 10.3451 0.81537   6
  -1  -2  11 12.2362 0.80262   6
  -1  -2  11 12.1352 0.86663   3
  -1   2  11 11.1563 0.88404   2
   1   2  11 12.7580 0.84324   3
   1   2  11 12.2253 0.88602   2
  -1  -2  11 12.6460 0.90574   2
   1  -2  11 11.7197 0.88216   2
  -2  -2  11 0.79456 0.38642   6
   2  -2  11 0.69396 0.42451   6
   2   2  11 1.63624 0.50395   6
  -2   2  11 1.59471 0.40739   6
   2   2  11 1.20966 0.42322   3
  -2  -2  11 0.93321 0.47632   3
   2   2  11 1.32917 0.47209   2
   2  -2  11 1.06636 0.48355   2
   3  -2  11 2.02684 0.49140   6
  -3  -2  11 0.46518 0.34205   6
  -3   2  11 1.60997 0.40940   6
   3   2  11 0.74782 0.44942   6
  -3  -2  11 1.32321 0.43270   3
   3   2  11 0.62657 0.40715   3
   3   2  11 0.84411 0.47473   2
   3  -2  11 1.47677 0.47454   2
  -4  -2  11 0.85509 0.34135   6
   4  -2  11 0.59223 0.46201   6
  -4   2  11 1.53290 0.40070   6
   4   2  11 0.18126 0.45542   6
   4   2  11 0.91561 0.42475   3
   4  -2  11 0.57196 0.46084   3
  -4  -2  11 1.58251 0.48660   2
   4  -2  11 1.00320 0.49702   2
   5  -2  11 7.02603 0.71864   6
  -5  -2  11 5.74963 0.52769   6
   5   2  11 7.35686 0.76059   6
  -5   2  11 7.17417 0.56544   6
   5   2  11 8.21605 0.66732   3
   5  -2  11 8.13519 0.73157   3
  -5  -2  11 7.35540 0.74116   2
   5  -2  11 6.82252 0.71486   2
  -6   2  11 14.2523 0.81515   6
  -6  -2  11 13.7809 0.79168   6
   6   2  11 15.0711 0.95067   3
   6  -2  11 13.5103 0.97993   3
   6  -2  11 13.7705 0.98659   2
  -6  -2  11 13.3762 0.97122   2
  -7  -2  11 6.69615 0.49159   6
   7  -2  11 7.62668 0.73332   3
   7   2  11 6.90316 0.66187   3
   7  -2  11 7.17230 0.73197   2
  -7  -2  11 6.92992 0.69768   2
   8   2 -11-0.04348 0.27565   5
  -8  -2  11 0.17512 0.24126   6
   8   2  11-0.14722 0.41803   3
  -8  -2  11 0.63324 0.49881   2
   8  -2  11 0.52216 0.46957   2
   9   2 -11 13.3855 0.69858   5
   9  -2  11 14.5620 0.96559   2
  -9  -2  11 11.8827 0.95349   2
   9   2  11 13.6841 1.06260   6
   9  -2  11 14.7768 1.09339   6
  -9  -2  11 13.4171 0.65789   6
   9   2  11 12.7992 0.88977   3
  10  -2  11 19.5778 1.15492   2
 -10  -2  11 16.4883 1.10459   2
  10  -2 -11 17.7363 0.77782   5
  10   2 -11 15.6596 0.79930   5
  10   2  11 16.3974 1.20695   6
  10  -2  11 17.6554 1.24857   6
  10   2  11 19.1858 1.08874   3
  11  -2  11 3.47623 0.69010   6
  11   2  11 4.13034 0.71939   6
  11   2  11 4.38765 0.59907   3
  11  -2  11 2.97606 0.57340   2
 -11  -2  11 3.23133 0.59069   2
  12  -2  11 0.42050 0.61484   6
  12   2  11 0.41968 0.63076   6
  12   2  11-0.20723 0.50317   3
 -12  -2  11 1.06805 0.52813   2
  12  -2  11 0.68038 0.53873   2
  13  -2  11 1.74424 0.72755   6
  13   2  11 1.12921 0.72728   6
  13   2  11 1.52228 0.52842   3
 -13  -2  11 2.27594 0.56111   2
  13  -2  11 1.29221 0.51494   2
  14  -2  11-0.18031 0.72683   6
  14   2  11 0.44917 0.69267   6
  14   2  11 0.21287 0.52207   3
  14  -2  11-0.05523 0.51115   2
  15   2  11 3.06759 0.78511   6
  15  -2  11 3.89984 0.81149   6
  15   2  11 4.19028 0.62626   3
  16  -2  11 4.98974 0.97408   6
  16   2  11 4.50213 0.88279   6
  16   2  11 6.67066 0.71513   3
  17   2  11 3.15767 0.87091   6
  17  -2  11 3.36400 0.87882   6
  17   2  11 3.22037 0.65268   3
  18   2  11 1.82483 0.82479   6
  18  -2  11 2.33317 0.91184   6
  19  -2  11 2.38355 0.95293   6
  19   2  11 0.83058 0.87451   6
 -19   2 -11 1.69650 0.57957   4
  20   2  11 1.59100 0.91703   6
  20  -2  11 0.21124 0.91010   6
 -20   2 -11 1.22865 0.58852   4
 -20  -2 -11 1.23214 0.70053   4
  21  -2  11 0.42973 0.92154   6
  21   2  11 0.32447 0.96205   6
 -21  -2 -11 0.39972 0.71420   4
  22  -2  11 3.27409 1.01281   6
  22   2  11 2.53373 1.00107   6
 -22  -2 -11 2.30739 0.77785   4
  23   2  11 1.44768 1.06838   6
  23  -2  11 1.99378 1.01204   6
 -23  -2 -11 1.44298 0.79281   4
   0   2  12 329.693 13.9458   6
   0  -2  12 338.196 13.9493   6
   0  -2  12 324.250 14.0221   2
  -1   2  12 116.717 5.27224   6
   1   2  12 122.320 5.31988   6
   1  -2  12 118.955 5.30375   6
  -1  -2  12 126.429 5.27825   6
  -1  -2  12 115.473 5.32480   3
   1  -2  12 118.156 5.36522   2
  -1  -2  12 124.003 5.38565   2
  -2  -2  12 5.61988 0.58653   6
   2  -2  12 6.07733 0.67374   6
   2   2  12 6.17036 0.69124   6
  -2   2  12 7.10503 0.62034   6
  -2  -2  12 5.94805 0.68974   3
   2   2  12 5.32953 0.62552   3
   2  -2  12 5.23373 0.67211   2
   3  -2  12 0.49600 0.47105   6
  -3   2  12 1.55943 0.43826   6
  -3  -2  12 1.20544 0.41927   6
   3   2  12 1.43081 0.51600   6
   3   2  12 1.58586 0.47927   3
  -3  -2  12 2.35899 0.53391   3
   3  -2  12 0.91426 0.53339   2
  -4  -2  12 28.5385 1.43877   6
   4   2  12 28.5421 1.59772   6
   4  -2  12 28.1670 1.58993   6
  -4   2  12 29.8451 1.46025   6
   4   2  12 27.5716 1.50150   3
   4  -2  12 28.4145 1.57333   3
   4  -2  12 26.6570 1.57245   2
  -4  -2  12 25.2953 1.55353   2
   5  -2  12 2.52490 0.60673   6
  -5   2  12 2.14467 0.41884   6
   5   2  12 3.62273 0.62301   6
  -5  -2  12 1.50991 0.38367   6
   5  -2  12 2.44843 0.60710   3
   5   2  12 2.64603 0.50882   3
   5  -2  12 2.46535 0.55321   2
  -5  -2  12 2.63903 0.55088   2
   6  -2  12 2.99130 0.61187   6
   6   2  12 2.64046 0.60250   6
  -6  -2  12 2.61893 0.41638   6
  -6   2  12 2.32476 0.43219   6
   6   2  12 3.29262 0.56049   3
   6  -2  12 2.15514 0.58085   3
  -6  -2  12 1.54009 0.53996   2
   6  -2  12 3.93923 0.63756   2
  -7  -2  12 0.41612 0.31080   6
   7  -2  12 0.96014 0.54216   3
   7   2  12 1.44716 0.49101   3
   7  -2  12 0.32179 0.54319   2
  -7  -2  12 0.83039 0.53531   2
   8   2 -12-0.02432 0.30011   5
  -8  -2  12 0.61371 0.29111   6
   8   2  12 0.75444 0.49471   3
   8  -2  12 1.61170 0.58814   3
   8  -2  12 0.25644 0.52321   2
  -8  -2  12 0.76471 0.54692   2
   9   2 -12 32.7761 1.48362   5
  -9  -2  12 34.1126 1.78146   2
   9  -2  12 32.3801 1.78460   2
  -9  -2  12 33.6888 1.45028   6
   9  -2  12 27.4503 1.73034   3
   9   2  12 30.6678 1.69706   3
 -10  -2  12 167.497 7.26922   2
  10  -2  12 162.783 7.25944   2
  10   2  12 160.138 7.38142   6
  10  -2  12 166.647 7.40435   6
  10   2  12 173.157 7.22053   3
  10  -2 -12 167.252 6.94004   5
  11   2  12 55.4076 2.91745   6
  11  -2  12 55.1751 2.90879   6
 -11  -2  12 60.0427 2.79702   2
  11  -2  12 58.0349 2.77947   2
  11   2  12 57.1215 2.73098   3
  12   2  12 0.80339 0.62939   6
  12  -2  12 1.34620 0.66099   6
  12   2  12 1.73028 0.56129   3
 -12  -2  12 1.42778 0.60157   2
  12  -2  12 1.00057 0.53334   2
  13  -2  12 0.18514 0.73930   6
  13   2  12 1.38515 0.74041   6
  13   2  12 1.18483 0.55000   3
 -13  -2  12 1.96296 0.61169   2
  13  -2  12 1.23842 0.59186   2
  14  -2  12 8.57707 1.02449   6
  14   2  12 8.59391 1.04184   6
  14   2  12 7.65432 0.78186   3
  15  -2  12 0.39378 0.81191   6
  15   2  12-0.78738 0.74265   6
  15   2  12 0.05758 0.57364   3
  16  -2  12 5.27125 0.99367   6
  16   2  12 4.75552 0.98667   6
  16   2  12 4.05592 0.72126   3
  17   2  12 25.0883 1.73907   6
  17  -2  12 24.7301 1.74002   6
  17   2  12 23.1900 1.42317   3
  18   2  12 14.6945 1.38215   6
  18  -2  12 14.1399 1.39883   6
  18   2  12 14.4144 1.10574   3
  19   2  12 2.28718 0.98153   6
  19  -2  12 2.49335 0.97091   6
  19   2  12 1.75249 0.67521   3
  20  -2  12 29.7854 2.01959   6
  20   2  12 32.5765 2.07107   6
  20   2  12 26.3975 1.63668   3
  21  -2  12 11.3396 1.33965   6
  21   2  12 9.04883 1.29484   6
 -21  -2 -12 12.2283 1.07776   4
  22  -2  12-0.79721 1.08483   6
  22   2  12-0.57441 0.99902   6
 -22  -2 -12-0.53429 0.73788   4
   0   2  13 5.60055 0.65614   6
   0  -2  13 4.84335 0.65022   6
   0  -2  13 5.88128 0.73247   2
   1  -2  13 6.96220 0.74459   6
   1   2  13 5.36051 0.72768   6
  -1   2  13 6.66053 0.68432   6
  -1  -2  13 6.66514 0.68437   6
  -1  -2  13 6.79944 0.76544   3
   1  -2  13 7.82137 0.80897   2
  -1  -2  13 6.08627 0.78473   2
   2  -2  13 1.22301 0.56773   6
  -2  -2  13 0.25286 0.44496   6
   2   2  13 0.63975 0.51257   6
  -2   2  13 0.77351 0.44923   6
   2   2  13 1.10845 0.47304   3
  -2  -2  13 0.45814 0.53251   3
   2  -2  13 0.64478 0.56243   2
   3  -2  13 0.67534 0.53602   6
  -3   2  13 0.34063 0.46862   6
   3   2  13-0.13434 0.54369   6
  -3  -2  13 0.14129 0.41898   6
   3   2  13 0.11539 0.49320   3
   3  -2  13 0.60688 0.52875   3
   3  -2  13-0.07159 0.55438   2
   4   2  13 11.9340 0.97863   6
  -4   2  13 11.5113 0.81671   6
  -4  -2  13 11.8093 0.81574   6
   4  -2  13 11.8192 0.97953   6
   4  -2  13 11.4770 0.95466   3
   4   2  13 12.5758 0.90094   3
   4  -2  13 10.7925 0.96443   2
  -4  -2  13 12.6472 1.00673   2
   5   2  13 12.4588 1.03189   6
  -5  -2  13 13.0642 0.83318   6
   5  -2  13 14.8664 1.07803   6
  -5   2  13 12.6688 0.84124   6
   5   2  13 13.0589 0.93213   3
   5  -2  13 11.6779 0.99943   3
  -5  -2  13 11.6080 0.99310   2
   5  -2  13 12.1764 1.02647   2
   6  -2  13 1.69838 0.62333   6
   6   2  13 2.82737 0.66530   6
  -6  -2  13 2.26275 0.41726   6
  -6   2  13 2.22202 0.44745   6
   6  -2  13 1.36680 0.58826   3
   6   2  13 2.25146 0.58282   3
   6  -2  13 2.05840 0.60634   2
  -6  -2  13 1.62176 0.61680   2
   7  -2  13-0.08029 0.60322   6
   7  -2  13 0.70768 0.59868   2
  -7  -2  13 0.07018 0.56145   2
   7  -2  13-0.20686 0.57714   3
   7   2  13 0.86980 0.53201   3
   7   2  13-0.39797 0.56788   6
  -7  -2  13 0.56051 0.35313   6
   8  -2  13 0.42219 0.58249   2
  -8  -2  13-0.69746 0.55573   2
   8   2  13 0.23377 0.53289   3
   8  -2  13-0.27846 0.58677   3
  -8  -2  13 0.54137 0.32993   6
   9  -2  13 0.62937 0.57243   2
  -9  -2  13-0.34697 0.56590   2
   9   2  13 0.17654 0.52170   3
   9  -2  13 0.28116 0.60902   3
  -9  -2  13-0.09286 0.26758   6
 -10  -2  13 8.88355 0.91149   2
  10   2  13 10.0038 0.87581   3
  10  -2  13 10.7665 0.94765   2
  10  -2  13 12.1270 0.97791   3
  11  -2  13 4.68906 0.78341   2
 -11  -2  13 4.73010 0.75290   2
  11   2  13 5.96161 0.71812   3
  11  -2  13 5.42065 0.80345   3
  11  -2  13 4.15391 0.89661   6
  11   2  13 7.43713 0.93171   6
 -12  -2  13 7.72776 0.79698   2
  12  -2  13 7.11568 0.81959   2
  12   2  13 6.94267 0.75751   3
  12  -2  13 5.45986 0.80793   3
  12   2  13 5.78768 0.93438   6
  12  -2  13 5.13326 0.89880   6
  13  -2  13 1.55599 0.63213   2
  13   2  13 0.66269 0.63083   3
  13  -2  13 0.98026 0.76731   6
  13   2  13 2.54455 0.84400   6
  14   2  13 1.15220 0.61763   3
  14  -2  13 0.90916 0.78651   6
  14   2  13 0.80715 0.79850   6
  15   2  13 5.05361 0.74975   3
  15  -2  13 5.61107 1.01548   6
  15   2  13 5.28613 0.98873   6
  16   2  13 4.39678 0.71575   3
  16  -2  13 4.78893 0.99014   6
  16   2  13 4.15653 0.99731   6
  17   2  13 2.07708 0.66353   3
  17   2  13 1.96281 0.94891   6
  17  -2  13 2.50321 0.96272   6
  18   2  13 2.00666 0.67067   3
  18  -2  13 0.77732 0.88030   6
  18   2  13 2.00637 1.02465   6
  19   2  13-0.30141 0.65317   3
  19  -2  13-0.22595 0.96229   6
  19   2  13 0.11383 0.95601   6
  20  -2  13 2.18256 1.04943   6
  20   2  13 2.89554 1.00226   6
 -21  -2 -13 6.67639 0.98336   4
  21  -2  13 5.47644 1.17083   6
  21   2  13 7.41083 1.28326   6
   0  -2  14 1.88207 0.66515   2
   0   2  14 1.73714 0.54554   6
   0  -2  14 3.22320 0.60080   6
  -1  -2  14 8.14490 0.92993   2
   1  -2  14 6.51115 0.87462   2
   1   2  14 9.53747 0.85297   6
   1  -2  14 8.40266 0.83596   6
  -1  -2  14 7.72367 0.78232   6
  -1   2  14 9.59430 0.84391   6
   2  -2  14 1.17614 0.60184   2
  -2  -2  14 1.77508 0.62165   3
   2  -2  14 2.00802 0.63552   6
   2   2  14 0.96072 0.58293   6
  -2  -2  14 0.65788 0.48902   6
  -2   2  14 1.73135 0.57700   6
   3  -2  14 1.25205 0.60656   2
   3   2  14 0.94022 0.52635   3
   3  -2  14 2.02884 0.64947   3
  -3   2  14 1.84076 0.52500   6
  -3  -2  14 1.32495 0.47981   6
   3  -2  14 0.94564 0.60533   6
   3   2  14 2.73145 0.66029   6
  -4  -2  14 48.6716 2.60950   2
   4  -2  14 51.8384 2.64536   2
   4   2  14 48.0653 2.51004   3
   4  -2  14 53.5598 2.62396   3
   4   2  14 52.3883 2.62338   6
  -4   2  14 54.2224 2.46043   6
  -4  -2  14 51.1787 2.42646   6
   4  -2  14 50.0990 2.61828   6
  -5  -2  14 171.988 7.70910   2
   5  -2  14 177.352 7.73343   2
   5   2  14 176.034 7.61617   3
   5  -2  14 179.450 7.69951   3
   5  -2  14 171.968 7.71863   6
  -5   2  14 179.190 7.52066   6
   5   2  14 168.802 7.70081   6
  -5  -2  14 176.159 7.49330   6
  -6  -2  14 87.0934 4.13908   2
   6  -2  14 86.1792 4.13563   2
   6  -2  14 83.9046 4.09088   3
   6   2  14 93.4129 4.06103   3
  -6  -2  14 90.1678 3.89573   6
   6   2  14 88.7163 4.17629   6
   6  -2  14 88.0039 4.17773   6
  -6   2  14 87.4957 3.90666   6
  -7  -2  14 2.29414 0.73351   2
   7  -2  14 2.84972 0.69700   2
   7  -2  14 4.05281 0.72280   3
   7   2  14 3.05701 0.64163   3
   7  -2  14 2.05925 0.73252   6
  -7  -2  14 3.31798 0.47459   6
   7   2  14 1.69833 0.66231   6
  -8  -2  14 4.93724 0.79244   2
   8  -2  14 4.82530 0.76066   2
   8  -2  14 5.19021 0.80477   3
   8   2  14 6.39713 0.74692   3
  -8  -2  14 5.37049 0.51550   6
   8  -2  14 5.06482 0.82407   6
   8   2  14 4.66874 0.79563   6
  -9  -2  14 8.60328 0.93282   2
   9  -2  14 9.49787 0.93510   2
   9   2  14 9.89696 0.89009   3
   9  -2  14 9.49349 0.96264   3
  -9  -2  14 8.55954 0.55630   6
  10  -2  14 2.11367 0.72142   2
 -10  -2  14 1.20054 0.66799   2
  10   2  14 1.97354 0.60996   3
  10  -2  14 2.64500 0.68541   3
  11  -2  14 0.44965 0.64525   2
 -11  -2  14 0.81743 0.66121   2
  11   2  14 0.95842 0.57937   3
  11  -2  14-0.30509 0.68935   3
 -12  -2  14 6.63243 0.84794   2
  12  -2  14 8.90893 0.94896   2
  12  -2  14 7.24914 0.95260   3
  12   2  14 8.34245 0.86251   3
  12  -2  14 4.12977 0.97003   6
  12   2  14 9.63176 1.11065   6
  13  -2  14 3.26630 0.78656   3
  13   2  14 4.12045 0.72738   3
  13   2  14 2.37559 0.87009   6
  13  -2  14 1.76168 0.86669   6
  14  -2  14 13.0971 1.12528   3
  14   2  14 11.8848 1.01800   3
  14   2  14 10.1984 1.22674   6
  14  -2  14 11.1759 1.27210   6
  15   2  14 68.9028 3.16515   3
  15  -2  14 63.8241 3.22885   3
  15   2  14 62.4532 3.42126   6
  15  -2  14 65.6715 3.43418   6
  16   2  14 39.1095 2.04031   3
  16  -2  14 39.9678 2.16867   3
  16   2  14 35.7730 2.33140   6
  16  -2  14 35.7241 2.33500   6
  17  -2  14 0.71867 0.77921   3
  17   2  14 0.44639 0.66060   3
  17  -2  14-1.24790 0.93212   6
  17   2  14-0.45578 0.95011   6
  18   2  14 0.50521 0.72424   3
  18  -2  14-0.48021 0.79944   3
  18  -2  14 1.03848 0.98287   6
  18   2  14 0.23230 0.91811   6
  19  -2  14 1.44032 0.81439   3
  19  -2  14 1.99325 1.00311   6
  19   2  14-0.35462 0.97946   6
  20  -2  14 1.59647 0.85241   3
  21  -2  14 4.20509 0.98418   3
   0  -2  15 10.4085 1.06866   2
   0   2  15 13.0558 1.01076   6
   0  -2  15 14.3228 1.05990   6
   1  -2  15 5.03517 0.84876   2
  -1  -2  15 6.81511 0.89360   2
  -1  -2  15 6.39113 0.75960   6
  -1   2  15 7.69431 0.79604   6
   1   2  15 6.06473 0.79239   6
   1  -2  15 7.94657 0.86013   6
   2  -2  15 0.59648 0.69800   2
   2  -2  15 1.07533 0.69010   3
   2  -2  15 0.22197 0.61076   6
   2   2  15 0.36525 0.60522   6
  -2   2  15 0.53887 0.53483   6
  -2  -2  15 0.99775 0.54218   6
   3  -2  15 0.51025 0.69628   2
   3  -2  15 0.38653 0.64708   3
   3  -2  15 0.69753 0.63933   6
  -3  -2  15 0.16356 0.51505   6
   3   2  15 0.07670 0.62803   6
  -3   2  15 0.39596 0.52215   6
  -4  -2  15 3.36887 0.78683   2
   4  -2  15 3.55703 0.79561   2
   4   2  15 3.62794 0.67407   3
   4  -2  15 3.57633 0.73069   3
  -4  -2  15 4.28542 0.60773   6
   4  -2  15 3.32447 0.76078   6
  -4   2  15 2.86881 0.58743   6
   4   2  15 4.64138 0.77238   6
   5  -2  15 7.93029 0.91806   2
  -5  -2  15 7.29696 0.88551   2
   5   2  15 5.47177 0.73718   3
   5  -2  15 5.57101 0.84410   3
  -5   2  15 6.12636 0.67519   6
   5   2  15 5.58683 0.88076   6
   5  -2  15 6.15960 0.87005   6
  -5  -2  15 5.29824 0.61465   6
  -6  -2  15 2.00052 0.75404   2
   6  -2  15 2.09901 0.78696   2
   6  -2  15 2.75455 0.70405   3
   6   2  15 2.53000 0.65885   3
  -6   2  15 2.15332 0.52979   6
  -6  -2  15 2.99549 0.52245   6
   6  -2  15 3.60039 0.76106   6
   6   2  15 3.38550 0.76254   6
  -7  -2  15 1.65654 0.72430   2
   7  -2  15 2.16860 0.70488   2
   7   2  15 2.00128 0.65053   3
   7  -2  15 3.00599 0.70344   3
   7  -2  15 1.91302 0.82165   6
   7   2  15 1.62309 0.76939   6
  -7  -2  15 1.51911 0.45087   6
  -8  -2  15 0.41127 0.67343   2
   8  -2  15 0.74512 0.71016   2
   8   2  15 1.27046 0.68296   3
   8  -2  15 0.87012 0.69686   3
   8  -2  15-0.47117 0.75387   6
  -8  -2  15-0.09311 0.37342   6
   8   2  15 0.37383 0.75353   6
  -9  -2  15 4.25602 0.79141   2
   9  -2  15 5.42820 0.85699   2
   9   2  15 4.36632 0.73442   3
   9  -2  15 5.71376 0.84504   3
  -9  -2  15 3.22200 0.41739   6
   9  -2  15 2.82468 0.82197   6
   9   2  15 3.76807 0.88740   6
  10  -2  15 4.24511 0.85054   2
 -10  -2  15 5.18270 0.87861   2
  10  -2  15 5.25895 0.86344   3
  10   2  15 5.59326 0.77316   3
  10   2  15 4.58921 0.95882   6
  10  -2  15 4.72254 0.98106   6
  11  -2  15 4.68935 0.85805   2
 -11  -2  15 5.14022 0.85459   2
  11   2  15 5.40310 0.78185   3
  11  -2  15 4.50880 0.81956   3
  12  -2  15 1.19950 0.73191   2
  12  -2  15 1.78013 0.76463   3
  12   2  15 1.69332 0.66924   3
  13   2  15 0.74691 0.68657   3
  13  -2  15 0.97971 0.78744   3
  13  -2  15 1.19790 0.88593   6
  13   2  15 1.95624 0.91393   6
  14   2  15-0.06787 0.67445   3
  14  -2  15 0.16434 0.76269   3
  14   2  15 1.33698 0.95557   6
  14  -2  15-0.55618 0.89329   6
  15   2  15 4.93743 0.82462   3
  15  -2  15 3.55471 0.89068   3
  15   2  15 5.91407 1.08013   6
  15  -2  15 5.45615 1.09750   6
  16  -2  15 4.98363 0.94282   3
  16   2  15 6.71448 0.86387   3
  16  -2  15 4.28219 1.09474   6
  16   2  15 5.46175 1.13255   6
  17  -2  15 3.41596 0.87287   3
  17   2  15 3.45401 0.84555   3
  17  -2  15 2.94546 1.03586   6
  17   2  15 2.60930 1.05281   6
  18   2  15-0.65450 0.79250   3
  18  -2  15 0.16623 0.84468   3
  18   2  15 1.68646 1.08828   6
  18  -2  15 0.47863 1.02273   6
  19  -2  15 0.08277 0.89293   3
  20  -2  15 0.90336 0.90568   3
   0  -2  16 134.395 6.25817   2
   0  -2  16 139.189 6.12979   6
   0   2  16 138.669 6.11954   6
  -1  -2  16 80.1129 4.21419   2
   1  -2  16 84.0039 4.22988   2
   1  -2  16 92.9990 4.16301   6
  -1  -2  16 90.7155 4.09642   6
  -1   2  16 89.3088 4.11056   6
   1   2  16 93.8098 4.17252   6
   2  -2  16 1.28770 0.78717   2
   2  -2  16 1.71444 0.72256   3
  -2   2  16 0.95742 0.62413   6
  -2  -2  16 0.24887 0.61323   6
   2   2  16 1.31884 0.72747   6
   2  -2  16 0.70630 0.68793   6
   3  -2  16 1.10062 0.73506   2
   3  -2  16 0.81930 0.72776   3
  -3  -2  16 1.51018 0.57307   6
   3  -2  16 0.57631 0.72189   6
   3   2  16 1.21597 0.73377   6
  -3   2  16 1.14679 0.58760   6
  -4  -2  16 5.09122 0.90952   2
   4  -2  16 5.02570 0.88111   2
   4  -2  16 5.93707 0.86166   3
   4  -2  16 4.47304 0.84554   6
  -4   2  16 4.65761 0.69798   6
   4   2  16 6.68552 0.90129   6
  -4  -2  16 3.73061 0.63092   6
   5  -2  16 2.36367 0.78793   2
  -5  -2  16 3.79423 0.85826   2
   5   2  16 2.64855 0.68094   3
   5  -2  16 4.13912 0.80340   3
  -5   2  16 4.09992 0.62904   6
  -5  -2  16 2.74257 0.57902   6
   5  -2  16 3.13823 0.85200   6
   5   2  16 2.64813 0.81294   6
  -6  -2  16 1.88741 0.78277   2
   6  -2  16 2.80130 0.78173   2
   6   2  16 1.99303 0.65774   3
   6  -2  16 3.15842 0.82346   3
   6  -2  16 2.32828 0.85796   6
   6   2  16 0.82704 0.79750   6
  -6  -2  16 1.39512 0.52120   6
  -7  -2  16 0.71420 0.73450   2
   7  -2  16 0.08985 0.70543   2
   7   2  16 0.49636 0.67443   3
   7  -2  16 1.58929 0.71593   3
   7  -2  16 1.83302 0.85337   6
  -7  -2  16 0.99101 0.47649   6
   7   2  16 0.95276 0.82079   6
  -8  -2  16-1.06390 0.76041   2
   8  -2  16 0.17857 0.78649   2
   8   2  16 0.21262 0.67119   3
   8  -2  16 0.75569 0.74202   3
   8  -2  16 1.09640 0.80667   6
  -8  -2  16 0.03296 0.41066   6
   8   2  16 0.78939 0.79859   6
  -9  -2  16 39.8546 2.21572   2
   9  -2  16 36.9500 2.17730   3
   9  -2  16 37.6704 2.19858   2
   9   2  16 40.4658 2.11719   3
   9   2  16 37.1802 2.30838   6
   9  -2  16 41.3122 2.35209   6
  10   2  16 88.5131 4.13495   3
  10  -2  16 87.7605 4.24124   2
 -10  -2  16 87.7963 4.23425   2
  10  -2  16 94.6090 4.25269   3
  10   2  16 84.6862 4.33610   6
  10  -2  16 89.4223 4.36116   6
  11  -2  16 63.4493 3.16589   3
  11   2  16 60.8609 3.04783   3
  11  -2  16 64.3871 3.17395   2
  11  -2  16 61.1959 3.30158   6
  11   2  16 62.2467 3.30878   6
  12   2  16 0.99457 0.69028   3
  12  -2  16 0.50885 0.76448   3
  13   2  16 1.48740 0.71255   3
  13  -2  16 1.95703 0.85264   3
  14   2  16 4.09307 0.80305   3
  14  -2  16 4.27355 0.94865   3
  14  -2  16 3.48004 1.04176   6
  14   2  16 4.29151 1.09863   6
  15  -2  16-0.17147 0.84104   3
  15   2  16-0.28004 0.73538   3
  15   2  16 1.06625 1.00559   6
  15  -2  16-0.11808 0.95930   6
  16  -2  16 0.42804 0.84730   3
  16   2  16 0.41516 0.72295   3
  16  -2  16 0.36024 1.00208   6
  17  -2  16 18.9720 1.47634   3
  17   2  16 19.9145 1.36643   3
  18  -2  16 4.41604 1.01056   3
   0  -2  17 2.27106 0.90247   2
   0   2  17 2.39126 0.72899   6
   0  -2  17 3.78361 0.76304   6
  -1  -2  17 2.36737 0.88375   2
   1  -2  17 3.55531 0.90401   2
   1  -2  17 4.59021 0.87286   3
  -1   2  17 2.77572 0.72736   6
   1   2  17 3.60701 0.83271   6
  -1  -2  17 3.14652 0.72537   6
   1  -2  17 5.16981 0.84842   6
   2  -2  17 1.97203 0.91065   2
   2  -2  17 1.64125 0.78447   3
  -2  -2  17 2.03963 0.66527   6
   2   2  17 1.96424 0.75496   6
   2  -2  17 2.47508 0.80264   6
  -2   2  17 1.68817 0.65330   6
   3  -2  17 0.68899 0.79413   2
   3  -2  17 0.69145 0.72138   3
   3   2  17 0.08546 0.72096   6
  -3  -2  17 1.41976 0.64024   6
   3  -2  17 0.86397 0.78117   6
  -3   2  17 0.70304 0.62116   6
   4  -2  17 4.31303 0.94113   2
  -4  -2  17 3.31674 0.92129   2
   4  -2  17 6.68651 0.94664   3
  -4   2  17 3.17768 0.69749   6
   4   2  17 5.08545 0.93589   6
  -4  -2  17 5.00451 0.72146   6
   4  -2  17 4.51980 0.94123   6
   5  -2  17 8.77138 1.05962   2
  -5  -2  17 7.86836 1.06992   2
   5  -2  17 6.61484 0.96478   3
   5   2  17 9.37719 1.10888   6
  -5   2  17 9.43162 0.84917   6
  -5  -2  17 8.21998 0.81191   6
   5  -2  17 8.09422 1.08218   6
  -6  -2  17 12.2514 1.18785   2
   6  -2  17 9.79230 1.15040   2
   6  -2  17 12.3957 1.13407   3
   6   2  17 10.7028 1.16548   6
  -6  -2  17 13.3822 0.91578   6
   6  -2  17 10.7404 1.19991   6
  -7  -2  17 1.05081 0.81448   2
   7  -2  17-0.28861 0.79130   2
   7  -2  17 1.05117 0.70713   3
   7   2  17 0.75356 0.68594   3
   7   2  17 0.79910 0.80297   6
   7  -2  17 1.61680 0.86742   6
  -7  -2  17 1.08503 0.52615   6
   8  -2  17 1.14423 0.81815   2
  -8  -2  17 0.66361 0.79371   2
   8  -2  17 0.43932 0.74617   3
   8   2  17 0.59971 0.68392   3
   8   2  17 0.92962 0.87400   6
   8  -2  17-0.20871 0.88917   6
  -9  -2  17 3.19374 0.92767   2
   9  -2  17 3.39832 0.95120   2
   9  -2  17 5.39130 0.95617   3
   9   2  17 3.58390 0.81904   3
   9   2  17 3.73041 0.95496   6
   9  -2  17 3.86333 0.95832   6
  10  -2  17 0.88472 0.81673   3
  10   2  17 1.78644 0.74461   3
  10   2  17 1.86549 0.95632   6
  10  -2  17 2.20581 0.95795   6
  11   2  17 7.12853 0.91449   3
  11  -2  17 7.88965 1.03272   3
  11  -2  17 6.55917 1.15635   6
  11   2  17 5.75164 1.11952   6
  12   2  17 3.99310 0.80293   3
  12  -2  17 1.95316 0.81063   3
  12  -2  17 3.00353 0.99095   6
  12   2  17 2.30931 1.03038   6
  13   2  17 0.07353 0.74722   3
  13  -2  17-0.08898 0.85435   3
  14   2  17 2.25927 0.77733   3
  14  -2  17 0.97604 0.87091   3
  15   2  17 2.87867 0.84617   3
  15  -2  17 2.91878 0.99841   3
  15  -2  17 2.56537 1.10202   6
  15   2  17 1.84232 1.08013   6
  16  -2  17 4.57445 1.01351   3
  16   2  17 4.75292 0.89869   3
   0  -2  18 2.21664 0.90800   2
   0   2  18 1.41444 0.77402   6
   0  -2  18 1.63348 0.74200   6
   1  -2  18 8.54871 1.15356   2
   1   2  18 8.63932 0.99574   6
   1  -2  18 10.7415 1.07627   6
  -1  -2  18 8.76899 0.95230   6
  -1   2  18 8.29185 0.98936   6
   2  -2  18-0.42147 0.86583   2
   2  -2  18 0.09133 0.76712   3
   2   2  18 1.12002 0.77119   6
   2  -2  18-0.17208 0.75301   6
  -2  -2  18 0.83336 0.72118   6
  -2   2  18 0.07086 0.65396   6
  -3  -2  18-0.31415 0.91037   2
   3  -2  18 0.94628 0.88623   2
   3  -2  18-0.09097 0.77761   3
   3   2  18 0.26909 0.78501   6
   3  -2  18 0.81088 0.81904   6
  -3   2  18 0.06715 0.68087   6
  -3  -2  18 0.13009 0.61778   6
  -4  -2  18 79.9014 3.87540   2
   4  -2  18 76.8449 3.84710   2
   4  -2  18 77.3238 3.76329   3
  -4   2  18 72.5431 3.56100   6
   4  -2  18 79.8252 3.80442   6
   4   2  18 77.3083 3.78085   6
  -4  -2  18 74.2433 3.55481   6
  -5  -2  18 67.5547 3.51879   2
   5  -2  18 71.6698 3.48219   3
   5  -2  18 65.4462 3.52395   2
  -5   2  18 67.2143 3.23048   6
   5  -2  18 67.7129 3.49133   6
  -5  -2  18 73.4604 3.23476   6
   5   2  18 67.0526 3.48620   6
   6  -2  18 89.6703 4.41294   2
   6  -2  18 94.3549 4.34805   3
  -6  -2  18 89.1502 4.40518   2
  -6  -2  18 86.6262 4.05094   6
   6   2  18 92.5635 4.41886   6
   6  -2  18 95.1191 4.44484   6
  -7  -2  18 0.91603 0.94479   2
   7  -2  18 0.61377 0.88042   2
   7  -2  18 0.63847 0.80089   3
   7   2  18-0.62718 0.88732   6
   7  -2  18-0.10510 0.91674   6
   8  -2  18 3.04137 0.92922   2
   8  -2  18 1.46074 0.83473   3
   8  -2  18 1.73448 0.94131   6
   8   2  18 0.10793 0.85537   6
   9   2  18 5.18478 0.90921   3
   9  -2  18 4.76024 0.92292   3
   9   2  18 6.45417 1.10274   6
   9  -2  18 2.34054 1.03722   6
  10   2  18-0.62347 0.79203   3
  10  -2  18 1.82973 0.89746   3
  10  -2  18-0.22881 0.90790   6
  10   2  18-0.11436 0.88551   6
  11  -2  18 2.01417 0.94187   3
  11   2  18 0.77299 0.74446   3
  11  -2  18-1.05337 0.97960   6
  11   2  18-0.23454 1.03643   6
  12   2  18 9.65253 1.08757   3
  12  -2  18 11.2210 1.16761   3
  12  -2  18 8.12954 1.30088   6
  12   2  18 10.4372 1.34599   6
  13  -2  18 1.10003 0.86911   3
  13   2  18 2.65077 0.81812   3
  13   2  18 0.24491 1.06891   6
  13  -2  18-0.60981 1.06107   6
  14   2  18 14.5739 1.26137   3
  14  -2  18 14.7007 1.38246   3
  15   2  18 19.7069 1.46385   3
   0  -2  19 5.93399 1.10512   2
   0   2  19 2.87014 0.88279   6
   0  -2  19 5.29113 0.93911   6
   1  -2  19 10.8519 1.31895   2
   1  -2  19 10.9722 1.15170   6
  -1   2  19 9.97663 1.09629   6
  -1  -2  19 11.7714 1.10362   6
   1   2  19 10.9984 1.12300   6
   2  -2  19-0.11163 0.91375   2
   2  -2  19 0.35868 0.82986   6
   2   2  19-0.71818 0.83811   6
  -2  -2  19 0.14455 0.72550   6
  -2   2  19 0.14810 0.75619   6
   3  -2  19 2.56022 0.98759   2
  -3  -2  19 1.88581 0.96836   2
   3  -2  19 4.76905 0.91095   3
   3  -2  19 1.87523 0.94390   6
   3   2  19 3.56399 0.95351   6
  -3  -2  19 2.16259 0.74479   6
  -3   2  19 3.41600 0.83787   6
   4  -2  19 3.76257 0.98100   2
  -4  -2  19 4.52449 1.03324   2
   4  -2  19 5.88328 1.00754   3
   4  -2  19 2.83802 0.94317   6
   4   2  19 5.37039 1.04512   6
  -4  -2  19 3.56414 0.75918   6
  -4   2  19 4.60759 0.80376   6
   5  -2  19 0.99029 0.94148   2
   5  -2  19 1.04025 0.85811   3
   5  -2  19 0.71181 0.95036   6
   5   2  19 1.52340 0.92702   6
   6  -2  19 4.62121 0.95507   3
   6  -2  19 3.58464 1.03706   6
   6   2  19 5.24966 1.06727   6
   7  -2  19 0.47121 0.85209   3
   7   2  19 0.65190 0.92284   6
   7  -2  19 1.52305 0.94002   6
   8  -2  19 0.09429 0.86536   3
   8  -2  19-1.12076 1.02532   6
   8   2  19-1.00904 0.98473   6
   9  -2  19 1.03565 0.87912   3
   9  -2  19 1.96120 1.06358   6
   9   2  19 2.42426 1.14921   6
  10  -2  19 3.38655 0.92577   3
  10  -2  19 2.71906 1.04024   6
  10   2  19 4.02806 1.13654   6
  11  -2  19 9.11028 1.17930   3
  11   2  19 8.12479 1.33944   6
  11  -2  19 5.56496 1.21506   6
  12   2  19 0.07930 0.79003   3
  13   2  19-0.07808 0.87104   3
   0   2  20 28.5357 1.79332   6
   0  -2  20 24.9310 1.69966   6
   1  -2  20 82.9355 3.84674   6
   1   2  20 76.4115 3.83166   6
  -1  -2  20 82.7245 3.78274   6
  -1   2  20 71.2952 3.76888   6
  -2  -2  20-0.59583 0.76973   6
   2  -2  20-0.18591 0.87284   6
  -2   2  20 0.76513 0.79448   6
   2   2  20 0.83821 0.96026   6
   3   2  20 0.58298 0.94814   6
  -3   2  20-0.43097 0.80774   6
   3  -2  20 0.38891 0.94877   6
   4   2  20 9.19405 1.22509   6
   4  -2  20 6.78834 1.20277   6
   5  -2  20 1.07979 0.95172   3
   5   2  20 3.67461 1.05224   6
   5  -2  20 1.89442 0.99770   6
   6  -2  20 6.04956 1.07068   3
   6   2  20 4.89800 1.14026   6
   6  -2  20 5.76469 1.16790   6
   7   2  20 1.68812 1.03991   6
   7  -2  20 1.01129 0.99447   6
   8   2  20 0.23186 1.02124   6
   8  -2  20 0.46278 1.07081   6
   0  -2  21 0.34329 0.93251   6
   0   2  21 1.39776 0.94107   6
  -1  -2  21 2.10647 0.89131   6
  -1   2  21 3.14647 0.93130   6
   1  -2  21 2.44388 0.96066   6
   1   2  21 2.37720 0.99810   6
   2  -2  21 0.57006 0.98456   6
   2   2  21 0.66975 0.97032   6
   3  -2  21 0.19873 0.97244   6
   3   2  21 0.89838 0.96135   6
   4   2  21 4.46412 1.11070   6
   4  -2  21 4.46229 1.14633   6
   5   2  21-0.97057 1.05006   6
   5  -2  21-0.64686 1.01861   6
   2  -2  22-0.67223 0.98308   6
   2   2  22 0.87667 1.01379   6
   0  -3   0 0.03822 0.15104   5
   0   3   0-0.06189 0.17549   5
   1   3   0 0.13446 0.18075   5
  -1  -3   0-0.06505 0.15727   5
   1  -3   0-0.06310 0.15201   5
  -1   3   0-0.04789 0.19039   5
   2  -3   0 224.323 9.52525   5
  -2   3   0 237.336 9.55268   1
  -3   3   0 0.09934 0.38175   1
   3  -3   0-0.00442 0.09063   4
  -4   3   0 80.4031 3.22892   1
   4  -3   0 70.9128 3.01911   4
   4   3   0 72.9785 3.00895   3
  -5   3   0 0.14101 0.19408   5
  -5  -3   0-0.06613 0.22235   6
  -5   3   0-0.01653 0.11525   4
   5  -3   0-0.05244 0.11330   4
  -5  -3   0-0.07029 0.22499   4
  -5   3   0 0.63500 0.41688   1
  -6  -3   0 6.97252 0.44877   6
   6   3   0 7.14838 0.45185   6
  -6   3   0 7.57675 0.39199   4
   6  -3   0 7.46923 0.39029   4
  -6  -3   0 7.45879 0.48802   4
  -6   3   0 9.39168 0.68846   1
   7   3   0 0.35097 0.23254   6
  -7  -3   0-0.17083 0.21644   6
  -7   3   0 0.07848 0.15345   4
   7  -3   0 0.16742 0.17155   4
  -7   3   0 0.15248 0.43892   1
  -8  -3   0 369.577 15.9405   6
   8   3   0 380.800 15.9652   6
  -8   3   0 405.344 16.1879   1
  -8   3   0 389.140 15.9139   4
   8  -3   0 390.450 15.9191   4
  -9  -3   0-0.19885 0.22995   6
   9   3   0-0.12868 0.24778   6
  -9   3   0-0.12777 0.17478   4
  -9  -3   0 0.16042 0.11774   2
   9  -3   0 0.05621 0.11671   2
  -9   3   0-0.11985 0.45413   1
  10   3   0 78.0761 3.35280   6
 -10  -3   0 77.2464 3.32347   6
 -10   3   0 85.1500 3.62607   1
 -10   3   0 73.6207 3.30304   4
 -10  -3   0 77.6588 3.21790   2
  10  -3   0 76.6833 3.22559   2
  11  -3   0 0.02176 0.10956   2
 -11  -3   0-0.03486 0.09359   2
 -11   3   0 0.81722 0.55537   1
  11  -3   0 0.02774 0.24903   6
 -11  -3   0-0.19927 0.26988   6
  11   3   0-0.29705 0.26836   6
 -11   3   0 0.02378 0.22515   4
 -11  -3   0-0.26772 0.30230   4
 -12   3   0 5.98800 0.69473   1
 -12  -3   0 4.53292 0.40332   6
  12  -3   0 3.54334 0.38627   6
  12   3   0 4.14831 0.42242   6
  12  -3   0 3.69130 0.20427   2
 -12   3   0 4.65554 0.39509   4
 -12  -3   0 4.57013 0.47541   4
  12  -3   0 3.98587 0.21055   2
 -13  -3   0 0.16608 0.29142   6
  13  -3   0-0.12701 0.30655   6
 -13  -3   0-0.17437 0.36611   4
 -13   3   0-0.14629 0.28093   4
  13   3   0 0.37027 0.30783   6
 -13   3   0-0.15236 0.54341   1
  14  -3   0 45.0315 2.16430   6
 -14   3   0 48.8777 2.17025   4
 -14  -3   0 46.9492 2.25205   4
  14   3   0 48.3218 2.18998   6
 -14   3   0 47.9034 2.48356   1
  15  -3   0 0.03549 0.32853   6
 -15   3   0 0.13900 0.33918   4
 -15  -3   0 0.19982 0.42997   4
  15   3   0 0.33707 0.34566   6
 -15   3   0 0.25332 0.64556   1
  16  -3   0 1.58210 0.38203   6
 -16  -3   0 0.63533 0.44639   4
 -16   3   0 1.72813 0.41153   4
  16   3   0 1.05986 0.37982   6
 -16   3   0 1.94630 0.71804   1
  17  -3   0-0.23679 0.36852   6
 -17  -3   0 0.78425 0.51388   4
 -17   3   0 0.40298 0.38806   4
  17   3   0 0.08176 0.40215   6
 -17   3   0 0.36983 0.73082   1
 -18  -3   0 200.338 8.60932   4
 -18   3   0 197.531 8.49730   4
  18  -3   0 202.084 8.48753   6
  18   3   0 198.912 8.50071   6
 -18   3   0 203.808 8.85752   1
 -19   3   0 0.42421 0.36576   5
 -19   3   0 0.10044 0.78746   1
 -19   3   0-0.50069 0.45576   4
 -19  -3   0 0.12613 0.48625   4
  19  -3   0-0.04162 0.42093   6
 -20   3   0 49.9418 2.72719   1
 -20  -3   0 45.6813 2.68686   1
 -20  -3   0 48.7318 2.46145   4
  20  -3   0 48.5618 2.29489   6
 -20   3   0 49.5533 2.34063   4
 -21  -3   0 0.21831 0.81265   1
 -21   3   0-0.43761 0.87517   1
  21  -3   0 0.46301 0.44325   6
 -21  -3   0-0.06962 0.61334   4
 -21   3   0 0.45054 0.52353   4
 -22  -3   0 2.16007 0.95183   1
 -22   3   0-0.45625 0.91644   1
 -22  -3   0 0.87235 0.71929   4
 -22   3   0 0.67825 0.56481   4
 -23   3   0-0.94573 0.99990   1
 -23  -3   0 0.58787 1.01526   1
 -23  -3   0 0.22700 0.74419   4
 -23   3   0 0.05428 0.58940   4
 -24   3   0 35.8175 1.74833   4
 -24  -3   0 29.1927 2.13722   1
 -24   3   0 29.0383 2.11671   1
 -24  -3   0 28.9651 1.85355   4
 -25   3   0-0.34084 0.68075   4
 -25  -3   0-0.40468 0.78141   4
 -25   3   0 0.37797 1.02747   1
 -25  -3   0 0.12552 1.01976   1
 -26  -3   0 0.33219 0.84204   4
 -27  -3   0-0.17006 0.89318   4
 -28  -3   0 66.2451 3.34461   4
   0  -3   1-0.01333 0.15370   5
   0  -3   1 0.03840 0.11670   4
   0  -3  -1 0.23780 0.15618   5
   0   3  -1 0.04885 0.18493   5
   1  -3   1 1.35486 0.19018   5
  -1   3  -1 1.11804 0.21557   5
   1   3  -1 0.92000 0.21221   5
   1  -3  -1 0.72867 0.18120   5
  -1  -3   1 0.82915 0.19142   5
   1  -3   1 1.09912 0.10532   4
  -1  -3   1 1.07542 0.17022   4
  -2   3  -1 65.0353 2.89255   5
  -2   3   1 68.8086 2.88110   1
   2   3  -1 66.7836 2.87285   1
   2   3  -1 70.5317 2.89354   5
   2  -3  -1 66.6633 2.88504   5
  -2  -3   1 72.7945 2.90540   4
  -2  -3  -1 68.4686 2.91844   6
   3  -3   1 43.6538 1.79107   2
   3   3   1 44.0181 1.83816   6
   3  -3  -1 42.4263 1.78827   5
   3   3  -1 40.9622 1.81600   1
  -3   3   1 37.9809 1.80462   1
   3   3  -1 39.5883 1.79184   5
  -3  -3   1 41.6495 1.82062   4
   3   3  -1 42.9921 1.81729   4
  -3  -3   1 41.0941 1.75494   3
  -4  -3   1 3.62487 0.24928   2
   4  -3   1 3.13302 0.24671   2
   4   3   1 2.88082 0.30101   6
  -4   3   1 3.03856 0.25263   5
   4  -3  -1 3.89455 0.26426   5
  -4   3   1 3.48104 0.33975   1
   4   3  -1 3.62508 0.38600   1
  -4  -3   1 3.50555 0.27782   5
   4  -3  -1 4.04280 0.24863   4
  -4  -3   1 3.84449 0.29899   4
   4   3  -1 3.71136 0.32607   4
   4   3  -1 3.65905 0.22299   3
   5  -3   1 19.8973 0.89578   2
  -5  -3   1 19.3432 0.88981   2
  -5  -3   1 20.5814 0.92167   6
   5   3   1 19.4249 0.96347   6
  -5   3   1 19.8830 0.90004   5
  -5   3   1 19.8574 1.01833   1
   5   3  -1 19.9728 1.08039   1
  -5  -3   1 20.3770 0.91579   5
  -5   3   1 19.3493 0.90078   4
   5  -3  -1 19.5068 0.89436   4
  -5  -3   1 20.6838 0.97058   4
  -5   3  -1 20.0662 0.85394   4
   5   3  -1 19.1830 0.87865   3
   6  -3   1 2.93623 0.22489   2
  -6  -3   1 3.13614 0.21597   2
  -6  -3   1 2.80219 0.26311   6
  -6  -3  -1 2.82770 0.33086   6
   6   3   1 3.25714 0.32352   6
  -6   3   1 2.96054 0.24319   5
   6   3  -1 2.04210 0.56224   1
  -6   3   1 2.96590 0.41396   1
  -6   3   1 2.68643 0.24119   4
  -6  -3   1 3.10583 0.25502   5
   6  -3  -1 3.01331 0.24734   4
  -6   3  -1 2.45291 0.19098   4
  -6  -3   1 2.98891 0.31392   4
  -7  -3  -1 26.1872 1.27009   6
  -7  -3   1 25.9373 1.22263   6
   7   3   1 27.2164 1.29334   6
  -7   3   1 28.1399 1.21603   5
   7   3  -1 23.1010 1.54776   1
  -7   3   1 27.3492 1.39665   1
  -7   3   1 26.8300 1.22846   4
  -7   3  -1 28.0810 1.19139   4
   7  -3  -1 27.4279 1.22123   4
  -7  -3   1 26.8734 1.18984   2
   7  -3   1 27.6578 1.19552   2
   8   3   1 47.9990 2.08613   6
  -8  -3  -1 48.3969 2.06975   6
  -8  -3   1 44.7243 2.01533   6
  -8   3   1 45.8923 2.00052   5
  -8   3  -1 48.1576 2.43260   1
  -8   3   1 46.4334 2.21767   1
  -8   3   1 46.4144 2.02308   4
  -8   3  -1 46.4025 1.98918   4
   8  -3  -1 44.9916 2.00953   4
  -8  -3   1 45.5019 1.96850   2
   8  -3   1 46.8959 1.97560   2
   9  -3   1 2.90347 0.22165   2
  -9  -3   1 2.97573 0.21289   2
  -9   3   1 3.18152 0.27105   5
  -9  -3   1 3.26369 0.30089   6
  -9  -3  -1 3.15625 0.36678   6
   9   3   1 3.14113 0.35533   6
  -9   3  -1 3.67859 0.72472   1
  -9   3   1 3.13837 0.53195   1
  -9   3   1 3.06362 0.30907   4
  -9   3  -1 3.07893 0.26811   4
   9  -3  -1 3.21473 0.30333   4
  10  -3   1 7.82186 0.37454   2
 -10  -3   1 7.07784 0.36002   2
 -10  -3   1 6.88359 0.45611   6
  10   3   1 6.14088 0.50096   6
 -10   3   1 7.66290 0.43475   5
 -10  -3  -1 6.99717 0.49250   6
 -10   3  -1 4.88104 0.79761   1
 -10   3   1 6.85335 0.70691   1
  10  -3  -1 7.11050 0.46842   4
 -10   3  -1 6.97287 0.43892   4
 -10   3   1 6.52761 0.46895   4
 -10  -3  -1 7.04422 0.37217   2
 -10  -3  -1 6.83228 0.54147   4
  11  -3   1 1.11662 0.14860   2
 -11  -3  -1 1.06159 0.12593   2
  11   3   1 1.21250 0.30912   6
  11   3  -1 1.00440 0.26541   6
 -11   3   1 0.96582 0.22615   5
  11  -3   1 0.86277 0.30896   6
  11  -3  -1 0.96397 0.25120   6
 -11  -3  -1 1.10499 0.32273   6
 -11  -3   1 0.79058 0.25958   6
 -11   3   1 1.05284 0.49172   1
 -11   3  -1 1.75974 0.62082   1
 -11  -3   1 1.07200 0.12773   2
  11  -3  -1 0.99442 0.15312   2
 -11  -3  -1 0.84141 0.13704   2
 -11  -3   1 1.45542 0.34462   4
 -11   3   1 1.26108 0.27667   4
 -11   3  -1 1.24964 0.24508   4
  11  -3  -1 1.23571 0.29297   4
 -11  -3  -1 0.91302 0.34844   4
  12  -3  -1 18.3983 0.80041   2
 -12   3   1 19.8396 1.24802   1
 -12   3  -1 19.3539 1.30139   1
 -12  -3  -1 19.8191 0.98828   6
 -12   3   1 19.4334 0.90448   5
  12  -3  -1 19.1237 0.94244   6
 -12  -3   1 18.7075 0.92400   6
  12  -3   1 17.6571 0.99188   6
  12   3  -1 18.0190 0.94566   6
  12   3   1 18.6622 1.01453   6
  12  -3   1 17.7460 0.80641   2
  12  -3  -1 18.4984 0.80548   2
 -12  -3  -1 18.6955 1.03225   4
 -12   3  -1 17.5870 0.92257   4
 -12   3   1 17.8601 0.96375   4
 -12  -3   1 18.6271 1.04694   4
  12  -3  -1 19.5908 0.97748   4
  13  -3  -1 35.4412 1.63255   6
 -13   3   1 34.6186 1.58277   5
 -13  -3  -1 35.9430 1.66875   6
  13  -3   1 35.3320 1.69694   6
 -13  -3   1 35.0030 1.61127   6
 -13  -3   1 37.1510 1.75747   4
 -13   3  -1 33.9654 1.62876   4
 -13   3   1 35.7013 1.67053   4
 -13  -3  -1 33.5313 1.72392   4
  13   3  -1 33.7616 1.63440   6
  13   3   1 36.0837 1.71169   6
 -13   3  -1 38.1064 2.02930   1
 -13   3   1 37.9701 2.00539   1
 -14  -3  -1 1.21405 0.37153   6
  14  -3   1 1.00246 0.36537   6
 -14   3   1 1.41296 0.28643   5
  14  -3  -1 0.83055 0.30006   6
 -14  -3   1 1.25040 0.45809   4
 -14  -3  -1 1.19912 0.40922   4
 -14   3   1 1.54624 0.37073   4
 -14   3  -1 0.95098 0.31743   4
  14   3   1 1.36873 0.39899   6
 -14   3   1 0.97014 0.61467   1
 -14   3  -1 2.34827 0.73074   1
 -15   3   1 19.8037 0.94347   5
 -15   3  -1 20.0444 1.02215   4
 -15  -3  -1 17.3000 1.09111   4
 -15  -3   1 19.6035 1.14384   4
 -15   3   1 17.9582 1.03733   4
  15  -3  -1 18.3592 0.99468   6
  15   3   1 19.8114 1.09415   6
  15  -3   1 17.0745 1.03986   6
 -15   3  -1 19.5109 1.35878   1
 -15   3   1 17.8647 1.32213   1
  16  -3   1 1.88474 0.44870   6
 -16   3   1 1.77773 0.32025   5
  16  -3  -1 2.35238 0.38274   6
 -16  -3  -1 2.02242 0.51351   4
 -16  -3   1 1.20281 0.48341   4
 -16   3   1 2.11336 0.43227   4
 -16   3  -1 2.07868 0.41323   4
  16   3   1 1.95601 0.44770   6
 -16   3   1 1.44026 0.75204   1
 -16   3  -1 2.14563 0.71670   1
 -17   3   1 2.72291 0.35191   5
  17  -3   1 3.11500 0.49021   6
 -17   3  -1 4.18898 0.83148   1
 -17   3   1 2.08112 0.84742   1
 -17   3   1 2.29385 0.45969   4
 -17  -3  -1 2.81711 0.53429   4
 -17   3  -1 2.06879 0.42756   4
 -17  -3   1 2.60966 0.55392   4
  17  -3  -1 2.21092 0.40507   6
  17   3   1 1.57719 0.49444   6
 -18   3   1 27.3294 1.28960   5
 -18   3   1 26.0219 1.78671   1
 -18   3  -1 28.3917 1.80020   1
 -18   3   1 28.4396 1.45546   4
 -18  -3   1 26.6233 1.54181   4
 -18  -3  -1 28.9051 1.54424   4
 -18   3  -1 26.4595 1.39837   4
  18  -3   1 24.5869 1.43041   6
  18   3   1 28.1398 1.46807   6
  18  -3  -1 27.5817 1.36368   6
 -19   3   1 2.08490 0.35490   5
 -19   3   1 3.32177 0.89128   1
 -19   3  -1 3.42867 0.85117   1
 -19  -3  -1 1.04364 0.57609   4
 -19   3   1 2.08194 0.53029   4
 -19   3  -1 1.83924 0.49405   4
 -19  -3   1 2.65433 0.62907   4
  19  -3   1 1.48341 0.51649   6
  19  -3  -1 1.95093 0.42166   6
  19   3   1 2.29096 0.54965   6
 -19  -3   1 2.20807 0.38640   5
 -20  -3   1 5.27454 1.06497   1
 -20   3  -1 8.90154 1.12043   1
 -20  -3  -1 6.87584 1.09526   1
 -20   3   1 7.23152 1.05655   1
 -20   3  -1 7.81935 0.74229   4
 -20  -3  -1 7.79747 0.82978   4
 -20  -3   1 9.10109 0.86761   4
 -20   3   1 7.34799 0.72931   4
  20  -3  -1 7.58916 0.62238   6
  20   3   1 7.11266 0.73906   6
  20  -3   1 8.50869 0.73356   6
 -20  -3   1 6.83111 0.55485   5
 -21   3  -1 9.22969 1.12097   1
 -21  -3   1 8.91494 1.15913   1
 -21  -3  -1 8.20628 1.16665   1
 -21   3   1 8.61741 1.13632   1
 -21   3  -1 7.02501 0.71016   4
 -21  -3  -1 7.16560 0.86696   4
 -21   3   1 6.58123 0.76050   4
 -21  -3   1 7.47627 0.88571   4
  21   3   1 8.29495 0.77027   6
  21  -3   1 7.42565 0.70958   6
 -21  -3   1 6.66542 0.54752   5
 -22   3   1 3.01601 0.95877   1
 -22  -3  -1 4.15045 1.00621   1
 -22   3  -1 3.60796 0.96595   1
 -22  -3   1 2.42577 1.05194   1
 -22  -3  -1 1.78464 0.71155   4
 -22   3   1 2.33776 0.61196   4
 -22  -3   1 3.21049 0.75292   4
 -22   3  -1 2.71544 0.59244   4
  22  -3   1 1.91160 0.59647   6
 -22  -3   1 2.33321 0.42588   5
 -23   3  -1 18.7772 1.20993   4
 -23   3   1 19.6206 1.24762   4
 -23   3  -1 20.3945 1.65958   1
 -23  -3   1 17.2343 1.61889   1
 -23  -3  -1 18.6690 1.63086   1
 -23   3   1 20.5159 1.70048   1
 -23  -3   1 20.4002 1.40249   4
 -23  -3  -1 19.8241 1.37030   4
 -24   3   1 3.52804 0.72499   4
 -24  -3  -1 2.43077 1.04170   1
 -24   3  -1 3.78439 1.12910   1
 -24  -3   1 0.99218 0.97528   1
 -24   3   1 1.74018 1.06507   1
 -24  -3  -1 2.53593 0.82638   4
 -24   3  -1 3.42518 0.69133   4
 -24  -3   1 3.05444 0.83295   4
 -25   3   1 3.35096 0.76722   4
 -25  -3  -1 4.35639 0.90257   4
 -25  -3   1 4.65891 0.95931   4
 -25   3  -1 5.29053 1.16730   1
 -25  -3  -1 3.89043 1.15278   1
 -25   3   1 3.84982 1.13520   1
 -25  -3   1 3.32741 1.18558   1
 -26  -3  -1 5.35503 0.98944   4
 -26  -3   1 4.02114 0.98492   4
 -27  -3   1 1.66022 0.93691   4
 -27  -3  -1-0.16528 0.85451   4
 -28  -3  -1 12.9169 1.29699   4
 -28  -3   1 13.7854 1.35143   4
   0   3  -2-0.10999 0.23402   5
   0  -3  -2 0.27842 0.24820   6
   0  -3   2 0.09404 0.15002   4
   0   3  -2 0.14001 0.20484   2
   0  -3   2-0.05620 0.17730   2
   1   3  -2 23.1359 1.00060   5
   1  -3   2 22.2816 0.94865   4
   1   3   2 23.2435 1.03273   6
  -1  -3  -2 23.7900 1.02981   6
  -1   3  -2 18.1001 0.94137   4
  -1  -3   2 21.7901 0.98173   4
   1   3  -2 22.4560 0.99469   2
  -1   3  -2 22.3838 0.99446   2
   1  -3   2 23.4306 0.99907   2
  -1  -3   2 21.9872 0.99612   2
   2   3  -2 1.87298 0.22911   2
   2  -3   2 1.63292 0.21567   2
  -2  -3  -2 1.69218 0.30620   6
   2   3   2 1.96091 0.26114   6
   2   3  -2 1.72734 0.23476   5
   2  -3  -2 1.65237 0.19844   5
  -2   3  -2 1.61666 0.13549   4
  -2  -3   2 1.37872 0.20935   4
  -2  -3   2 1.72306 0.20946   3
  -2  -3  -2 1.86676 0.15328   3
   3  -3   2 210.883 8.77555   2
   3   3  -2 211.627 8.76588   2
  -3  -3  -2 203.728 8.80702   6
   3   3   2 212.097 8.81779   6
   3   3  -2 207.370 8.78907   1
   3  -3  -2 214.132 8.76467   5
   3   3  -2 201.438 8.76766   5
  -3  -3   2 210.434 8.79603   4
  -3  -3   2 222.427 8.76580   3
   3   3   2 213.211 8.71666   3
   4  -3   2 8.01915 0.41719   2
  -4  -3   2 7.32071 0.41000   2
  -4   3  -2 8.09588 0.41878   2
   4   3  -2 7.20305 0.40884   2
   4   3   2 7.21494 0.48447   6
  -4  -3   2 7.19016 0.41815   5
   4  -3  -2 7.54542 0.39915   5
   4   3  -2 7.34484 0.47030   1
  -4   3   2 7.16249 0.48525   1
  -4   3   2 7.33811 0.40772   5
   4  -3  -2 7.37292 0.42019   4
   4   3  -2 7.12387 0.41567   5
   4   3  -2 7.58834 0.46136   4
  -4  -3   2 7.68356 0.45374   4
   4   3  -2 8.48258 0.41685   3
  -5  -3   2 19.1349 0.85551   2
   5  -3   2 17.9548 0.85468   2
   5   3   2 19.0471 0.92945   6
   5  -3  -2 18.5189 0.83806   5
   5  -3  -2 17.7314 0.86554   4
  -5  -3   2 18.4572 0.86282   5
  -5   3   2 18.3893 0.84811   5
   5   3  -2 18.5397 0.84971   3
  -5  -3   2 18.0378 0.90802   4
   5   3  -2 17.8672 0.89935   4
  -5   3   2 18.5827 0.95142   1
   5   3  -2 18.3246 0.94075   1
  -6  -3   2 2.28379 0.22271   2
   6  -3   2 2.19429 0.21845   2
   6   3  -2 1.44721 0.37140   1
  -6   3   2 1.84597 0.36895   1
  -6  -3  -2 1.82067 0.31402   6
   6   3   2 1.85397 0.28286   6
  -6  -3   2 1.88994 0.21539   6
  -6  -3   2 2.10575 0.23667   5
  -6   3   2 1.48986 0.24026   4
  -6   3   2 1.92313 0.21509   5
   6  -3  -2 1.83946 0.24605   4
  -6  -3   2 2.01757 0.29158   4
   6   3  -2 1.82533 0.29980   4
   6   3  -2 1.64854 0.22176   3
  -6   3  -2 2.26214 0.16498   4
  -7  -3   2 53.8316 2.27375   2
   7  -3   2 55.1826 2.27627   2
  -7  -3  -2 52.7940 2.35352   6
   7   3   2 49.4025 2.36212   6
  -7  -3   2 53.5188 2.27426   6
  -7   3   2 51.7158 2.42588   1
   7   3  -2 54.9062 2.45532   1
  -7   3   2 50.9412 2.31800   4
  -7  -3   2 55.6130 2.29244   5
  -7   3   2 52.8004 2.26502   5
   7  -3  -2 52.2822 2.30140   4
  -7   3  -2 52.2353 2.24641   4
  -7  -3   2 53.2895 2.37151   4
   7   3  -2 53.1206 2.35164   4
   8  -3   2 8.26255 0.43084   2
  -8  -3   2 7.61968 0.41892   2
   8   3  -2 7.57704 0.74496   1
  -8   3   2 7.37813 0.64174   1
   8  -3  -2 7.37571 0.72041   1
  -8  -3   2 7.48292 0.43396   6
  -8  -3  -2 8.08892 0.54038   6
   8   3   2 7.90961 0.55059   6
  -8   3   2 7.73594 0.42024   5
  -8   3   2 7.53509 0.48685   4
  -8  -3   2 7.79351 0.44776   5
   8  -3  -2 8.27052 0.48106   4
  -8   3  -2 7.22919 0.41325   4
   8   3  -2 7.94251 0.53407   4
   9  -3   2 64.0247 2.64689   2
  -9   3   2 61.3470 2.89228   1
   9   3  -2 58.1294 2.97379   1
   9  -3  -2 54.7716 2.96911   1
  -9  -3   2 62.0761 2.66161   6
  -9  -3  -2 63.3074 2.74897   6
   9   3   2 61.6792 2.76834   6
  -9   3   2 60.5454 2.63982   5
  -9  -3   2 61.9243 2.63789   2
  -9  -3   2 63.3285 2.66821   5
  -9   3   2 64.5931 2.72905   4
  -9   3  -2 62.9876 2.65319   4
   9  -3  -2 60.5455 2.69297   4
   9  -3  -2 62.3267 2.64786   2
   9   3  -2 61.3579 2.75437   4
  -9  -3  -2 63.1844 2.64669   2
  10  -3  -2-0.16185 0.68384   1
 -10   3   2 2.89206 0.53531   1
  10   3  -2 1.27011 0.69879   1
  10   3   2 1.44606 0.32943   6
  10  -3   2 1.92658 0.31553   6
 -10  -3  -2 1.87551 0.34454   6
 -10  -3   2 1.47406 0.23470   6
 -10   3   2 1.81879 0.22073   5
 -10  -3   2 2.30926 0.19613   2
  10  -3  -2 1.94403 0.21097   2
 -10  -3  -2 1.66783 0.19262   2
 -10  -3   2 1.85300 0.23323   5
  10  -3  -2 2.37445 0.30806   4
 -10   3  -2 1.65028 0.22994   4
 -10   3   2 2.44520 0.31910   4
  10  -3   2 1.66468 0.20380   2
 -11   3  -2 2.62049 0.79795   1
 -11   3   2 1.18316 0.52156   1
  11   3   2 1.69225 0.34695   6
 -11   3   2 1.06151 0.20436   5
  11  -3   2 0.97943 0.32890   6
  11  -3  -2 1.10039 0.22814   6
 -11  -3  -2 0.47213 0.33527   6
 -11  -3   2 1.44041 0.23575   6
  11  -3   2 1.03122 0.17465   2
 -11  -3  -2 1.26821 0.17637   2
 -11  -3   2 0.92434 0.16833   2
  11  -3  -2 1.14353 0.18439   2
 -11  -3   2 1.24130 0.22979   5
 -11   3  -2 0.94522 0.24112   4
 -11   3   2 1.30683 0.32034   4
  11  -3  -2 1.10998 0.29992   4
 -11  -3  -2 0.90565 0.34195   4
 -12   3   2 2.81570 0.67271   1
 -12   3  -2 3.02599 0.84932   1
  12   3   2 3.67213 0.44202   6
  12  -3  -2 2.90977 0.29845   6
 -12  -3   2 2.70573 0.29350   6
  12  -3   2 2.68246 0.40870   6
 -12   3   2 2.50761 0.25921   5
 -12  -3  -2 2.60281 0.39344   6
  12  -3  -2 2.74756 0.21896   2
 -12  -3   2 2.78586 0.20706   2
 -12  -3  -2 2.98841 0.21436   2
  12  -3   2 3.34382 0.23036   2
 -12  -3   2 3.09598 0.30272   5
 -12  -3   2 2.92568 0.44954   4
 -12   3  -2 2.67349 0.30685   4
 -12   3   2 2.90959 0.39854   4
  12  -3  -2 2.44862 0.36777   4
 -12  -3  -2 3.30945 0.44359   4
 -13   3  -2 219.317 9.39503   1
 -13   3   2 219.615 9.25611   1
  13   3   2 218.560 9.01029   6
 -13  -3   2 219.350 8.85886   6
 -13   3   2 215.315 8.83138   5
 -13  -3  -2 223.965 8.96896   6
  13  -3  -2 217.147 8.87511   6
  13  -3   2 216.069 9.00435   6
 -13  -3  -2 214.440 8.76502   2
  13  -3   2 214.486 8.78166   2
  13  -3  -2 217.101 8.77418   2
 -13  -3   2 217.411 8.86260   5
 -13   3   2 218.449 8.96600   4
 -13   3  -2 213.827 8.89560   4
 -13  -3   2 213.498 9.03769   4
 -13  -3  -2 214.064 9.02080   4
  13  -3  -2 218.097 8.93355   4
 -13  -3   2 197.113 8.75862   2
  14   3   2 1.47542 0.41114   6
 -14  -3  -2 1.99829 0.41651   6
  14  -3  -2 1.94601 0.29124   6
 -14   3   2 1.56723 0.25457   5
  14  -3   2 2.08442 0.44582   6
 -14   3  -2 1.95414 0.76672   1
 -14   3   2 1.51247 0.67912   1
 -14  -3   2 1.91009 0.29181   5
 -14   3   2 1.88721 0.42075   4
 -14  -3   2 2.12105 0.49094   4
 -14   3  -2 2.30466 0.35169   4
 -14  -3  -2 2.50193 0.46444   4
  14  -3  -2 1.39058 0.39371   4
 -15   3   2 72.2341 3.06700   5
 -15   3   2 76.9468 3.58497   1
 -15   3  -2 67.7159 3.56860   1
 -15   3   2 71.1892 3.23286   4
 -15  -3   2 72.5469 3.10171   5
 -15  -3   2 72.6823 3.31279   4
 -15   3  -2 72.5900 3.16505   4
 -15  -3  -2 70.8219 3.27864   4
  15  -3   2 70.0041 3.25467   6
  15  -3  -2 70.6603 3.12348   6
  15   3   2 74.3355 3.27856   6
 -16   3   2 0.18399 0.23912   5
  16  -3   2-0.38639 0.44047   6
 -16   3  -2 0.77918 0.75421   1
 -16   3   2 0.94350 0.76948   1
 -16  -3   2 0.57709 0.27486   5
 -16  -3  -2 0.57115 0.45448   4
 -16   3  -2 0.60010 0.36135   4
 -16  -3   2-0.28540 0.46027   4
 -16   3   2 0.30841 0.39938   4
  16  -3  -2-0.05254 0.29026   6
  16   3   2 0.14766 0.41053   6
  17  -3   2 1.62153 0.49330   6
 -17   3   2 1.18721 0.79243   1
 -17   3  -2 1.67834 0.78767   1
 -17  -3   2 1.85779 0.33057   5
 -17   3   2 2.72096 0.29336   5
 -17  -3   2 2.34518 0.57364   4
 -17  -3  -2 1.47213 0.50963   4
 -17   3   2 2.20309 0.48440   4
 -17   3  -2 1.86086 0.39534   4
  17  -3  -2 1.38307 0.34371   6
  17   3   2 2.26284 0.51619   6
  18  -3   2 0.15806 0.50481   6
 -18   3  -2-0.40218 0.77870   1
 -18   3   2 0.41403 0.79147   1
 -18   3   2 0.26497 0.25188   5
 -18  -3   2 0.78551 0.31377   5
 -18   3   2 0.14920 0.45924   4
 -18  -3   2 0.06341 0.52126   4
 -18   3  -2 0.72683 0.40311   4
 -18  -3  -2 0.69203 0.51806   4
  18  -3  -2 0.49383 0.32339   6
  18   3   2 0.48151 0.46696   6
 -19   3   2 61.2170 2.55778   5
 -19   3   2 61.6380 2.81803   4
 -19  -3   2 60.4546 2.60790   5
 -19   3  -2 58.9276 3.14234   1
 -19   3   2 64.2525 3.20558   1
 -19  -3   2 58.5376 2.88645   4
 -19   3  -2 59.3293 2.72218   4
 -19  -3  -2 58.7232 2.84662   4
  19  -3   2 60.2075 2.81876   6
  19  -3  -2 53.3865 2.62782   6
  19   3   2 61.9579 2.83377   6
 -20  -3   2 0.15223 0.31973   5
 -20  -3  -2-0.21305 0.85209   1
 -20   3  -2 0.53653 0.84472   1
 -20   3   2-0.11221 0.83154   1
 -20  -3   2-0.67119 0.94619   1
 -20   3  -2-0.04279 0.44115   4
 -20  -3   2 0.84317 0.61083   4
 -20  -3  -2-0.25607 0.59594   4
 -20   3   2-0.16390 0.52171   4
  20  -3   2 0.22046 0.53498   6
  20   3   2-0.11424 0.53942   6
 -21  -3   2-0.48015 0.33532   5
 -21   3   2-0.11650 0.90961   1
 -21   3  -2-0.11108 0.84919   1
 -21  -3  -2-0.11036 0.89657   1
 -21  -3   2-0.81337 0.96183   1
 -21   3  -2 0.44970 0.47560   4
 -21  -3   2 0.07341 0.67541   4
 -21  -3  -2 0.73641 0.60668   4
 -21   3   2 0.56817 0.55149   4
  21  -3   2 0.61176 0.54699   6
  21   3   2 0.29152 0.57344   6
 -22   3   2 2.17605 0.63676   4
 -22   3  -2 3.67190 1.02621   1
 -22  -3   2 2.16289 1.01131   1
 -22  -3  -2 3.08013 1.01385   1
 -22   3   2 1.80884 0.99299   1
 -22  -3   2 2.37429 0.76096   4
 -22   3  -2 2.44329 0.59422   4
 -22  -3  -2 3.09136 0.76557   4
  22  -3   2 3.28399 0.65451   6
  22   3   2 2.42722 0.67178   6
 -23   3  -2 105.523 4.83986   4
 -23  -3   2 105.857 5.05745   4
 -23  -3  -2 112.811 5.02741   4
 -23   3   2 114.565 4.94272   4
 -23  -3  -2 108.859 5.29800   1
 -23   3   2 112.682 5.37110   1
 -23  -3   2 114.197 5.38751   1
 -23   3  -2 109.359 5.31418   1
 -24   3  -2 2.14898 0.62642   4
 -24  -3   2 2.74024 0.82577   4
 -24  -3  -2 4.16445 0.85512   4
 -24   3   2 2.78542 0.73612   4
 -24  -3   2 2.69422 1.09957   1
 -24   3   2 2.56928 1.12711   1
 -24  -3  -2 6.19905 1.19859   1
 -24   3  -2 2.44580 1.02696   1
 -25  -3   2 30.1677 1.85748   4
 -25  -3  -2 32.8977 1.81855   4
 -25   3   2 25.6812 1.64788   4
 -25  -3   2 30.5693 2.18486   1
 -25   3  -2 27.0604 2.03976   1
 -25  -3  -2 30.7322 2.11537   1
 -25   3   2 28.7702 2.15509   1
 -26  -3  -2 0.63492 0.83391   4
 -26  -3   2 0.35215 0.90794   4
 -27  -3   2 1.70150 0.93883   4
 -27  -3  -2 1.61342 0.88598   4
 -28  -3  -2 0.32568 0.91205   4
   0  -3  -3-0.10541 0.23329   6
   0  -3   3 0.01335 0.15941   4
   0  -3   3 0.07071 0.19480   2
   0   3  -3 0.12702 0.20934   2
  -1   3  -3 2.97121 0.28958   2
   1  -3   3 3.13562 0.28078   2
   1   3  -3 3.35414 0.29358   2
  -1  -3   3 3.24764 0.27459   2
   1   3  -3 3.28825 0.29482   5
   1   3   3 2.86304 0.30349   6
  -1  -3  -3 3.30143 0.32127   6
   1  -3  -3 3.22459 0.29125   6
  -1   3  -3 3.26230 0.23621   4
  -1  -3   3 2.89289 0.25381   4
  -1  -3  -3 3.10539 0.24771   3
   2  -3   3 28.6108 1.25773   2
   2   3  -3 27.9849 1.25281   2
   2   3  -3 27.7020 1.23184   5
  -2  -3  -3 27.6376 1.27839   6
   2  -3  -3 25.8207 1.23750   6
   2   3   3 26.7091 1.27838   6
  -2   3  -3 27.7923 1.19638   4
  -2  -3   3 27.2337 1.25354   4
  -2  -3   3 28.7476 1.25110   3
  -2  -3  -3 27.4641 1.20510   3
   3  -3   3 45.5050 1.96108   2
   3   3  -3 46.8715 1.95482   2
  -3  -3  -3 46.5309 1.99815   6
   3   3   3 44.6031 1.99760   6
   3   3  -3 46.0807 1.93523   5
   3  -3  -3 42.9864 1.92211   5
  -3  -3   3 44.7236 1.97489   4
   3   3   3 42.7775 1.90344   3
  -3  -3   3 46.0439 1.95960   3
   4  -3   3 6.47177 0.38890   2
   4   3  -3 5.80582 0.38204   2
  -4   3  -3 5.63979 0.37119   2
  -4  -3   3 5.65826 0.37757   2
  -4  -3  -3 5.81309 0.45004   6
   4   3   3 6.17087 0.43549   6
  -4  -3   3 5.69571 0.34926   5
   4   3  -3 6.39092 0.44034   1
   4   3  -3 5.34337 0.35145   5
   4  -3  -3 6.01948 0.40229   4
   4  -3  -3 6.07297 0.34187   5
  -4  -3   3 5.10335 0.39340   4
   4   3  -3 5.81302 0.41255   4
   4   3  -3 6.08055 0.37916   3
  -4  -3   3 6.09874 0.38050   3
   4   3   3 5.79373 0.32225   3
  -5  -3   3 8.04538 0.44518   2
   5   3  -3 8.14914 0.43805   2
  -5   3  -3 7.05723 0.43436   2
   5  -3   3 7.17830 0.44389   2
   5   3  -3 6.48845 0.51341   1
   5   3   3 8.14103 0.50808   6
  -5  -3   3 7.39130 0.40938   5
   5  -3  -3 7.72579 0.39860   5
   5  -3  -3 7.16127 0.46416   4
   5   3  -3 7.39285 0.41029   5
   5   3  -3 6.95899 0.47789   4
  -5  -3   3 6.95562 0.49137   4
   5   3  -3 7.70189 0.45018   3
  -6  -3   3 1.40919 0.22123   2
   6   3  -3 1.68228 0.21091   2
   6  -3   3 1.51690 0.22547   2
  -6   3  -3 1.33509 0.22732   2
   6   3   3 1.54056 0.29525   6
  -6  -3   3 1.57092 0.20791   5
   6  -3  -3 1.44412 0.17192   5
   6   3  -3 0.72503 0.32304   1
  -6  -3  -3 1.50835 0.25246   2
  -6  -3   3 1.44552 0.27996   4
   6   3  -3 1.30400 0.29020   4
   6  -3  -3 1.52812 0.27199   4
   6   3  -3 1.27378 0.24646   3
  -7   3  -3 60.9841 2.52380   2
   7  -3   3 62.4231 2.53993   2
   7   3  -3 57.2892 2.51595   2
   7   3  -3 57.7319 2.64805   1
   7  -3  -3 56.5464 2.64103   1
  -7   3   3 56.2088 2.67200   1
   7   3   3 57.4175 2.62468   6
  -7  -3  -3 58.9889 2.61039   6
  -7  -3   3 58.6381 2.49637   6
  -7  -3   3 59.4895 2.51425   5
  -7  -3   3 56.5016 2.52883   2
   7  -3  -3 57.4313 2.55685   4
   7   3  -3 60.6572 2.59748   4
  -7  -3   3 60.4874 2.63004   4
   7   3  -3 59.2953 2.54273   3
   7  -3  -3 58.6679 2.53591   2
  -7  -3  -3 59.2849 2.53673   2
   8  -3  -3 49.4122 2.37077   1
  -8   3   3 53.1031 2.41609   1
   8   3  -3 50.6293 2.37788   1
   8   3   3 49.5326 2.32499   6
  -8  -3  -3 53.4076 2.31195   6
  -8  -3   3 51.1545 2.18625   6
  -8  -3   3 46.8071 2.20333   5
  -8  -3  -3 54.2796 2.23008   2
   8  -3   3 51.6553 2.22586   2
  -8  -3   3 51.9575 2.22123   2
  -8   3   3 51.6950 2.28724   4
  -8   3   3 53.1078 2.18644   5
   8  -3  -3 52.6555 2.26612   4
   8   3  -3 52.2267 2.30442   4
  -8  -3   3 44.3746 2.31196   4
   8   3  -3 52.2729 2.24597   3
   8  -3  -3 51.8539 2.22660   2
   9   3  -3 4.99852 0.61007   1
   9  -3  -3 6.15789 0.60808   1
  -9   3   3 5.32080 0.57936   1
   9   3   3 5.19281 0.47467   6
  -9  -3   3 5.33702 0.33226   6
  -9  -3   3 5.33238 0.35921   5
  -9  -3  -3 5.21992 0.46742   6
   9  -3   3 5.71928 0.49129   6
   9  -3  -3 5.70503 0.37072   2
  -9  -3  -3 5.37432 0.35607   2
   9  -3   3 5.91490 0.37142   2
  -9  -3   3 5.33356 0.35473   2
  -9   3   3 5.57629 0.44794   4
  -9   3   3 5.09726 0.32854   5
   9  -3  -3 6.40103 0.44379   4
   9   3  -3 4.70109 0.46211   4
  -9   3  -3 5.94422 0.35694   4
 -10   3   3 11.1543 0.87264   1
  10  -3  -3 11.6114 0.88908   1
  10   3  -3 11.5255 0.91407   1
  10   3   3 11.5545 0.74143   6
 -10  -3   3 12.0454 0.56530   6
  10  -3   3 11.4652 0.72755   6
 -10  -3  -3 11.3619 0.72180   6
 -10  -3  -3 11.0836 0.57871   2
 -10  -3   3 11.9166 0.58560   2
  10  -3  -3 11.4998 0.58973   2
  10  -3   3 12.1108 0.59192   2
 -10  -3   3 10.4395 0.58590   5
 -10   3   3 10.3493 0.69293   4
 -10   3   3 9.32094 0.54816   5
 -10   3  -3 11.7500 0.59509   4
  10  -3  -3 12.4115 0.67479   4
  10   3  -3 11.0129 0.70776   4
  11  -3  -3 0.60217 0.59804   1
  11   3  -3-0.14792 0.64145   1
 -11   3   3 1.05503 0.54054   1
  11   3   3 0.58560 0.33715   6
 -11  -3   3 1.15961 0.19351   6
 -11  -3  -3 1.25027 0.36262   6
  11  -3   3 0.97417 0.36558   6
  11  -3  -3 0.80834 0.18139   6
  11  -3   3 0.63909 0.19296   2
  11  -3  -3 0.90608 0.20738   2
 -11  -3  -3 0.88780 0.19406   2
 -11  -3   3 0.54892 0.18688   2
 -11   3   3 0.26618 0.18292   5
 -11   3   3 0.17104 0.29380   4
 -11  -3   3 0.54499 0.23673   5
  11  -3  -3 0.93577 0.30715   4
 -11   3  -3 0.65131 0.22427   4
  11   3  -3 0.53419 0.32989   4
  12   3   3 11.2691 0.77648   6
 -12  -3   3 11.1026 0.57483   6
 -12  -3  -3 10.9865 0.74805   6
  12  -3   3 10.9734 0.75291   6
  12  -3  -3 11.9969 0.59212   6
  12  -3  -3 11.9332 0.57659   2
  12  -3   3 11.8833 0.58158   2
 -12  -3  -3 10.7406 0.57193   2
 -12  -3   3 12.0897 0.57491   2
 -12  -3   3 10.1412 0.60006   5
 -12   3   3 10.4517 0.56397   5
 -12   3   3 11.9212 0.73522   4
 -12   3  -3 11.1362 0.62873   4
  12  -3  -3 12.0599 0.70870   4
 -12  -3   3 9.23229 0.75601   4
  12   3  -3 12.8817 1.17133   1
  12  -3  -3 11.5430 1.14812   1
 -12   3   3 13.4645 1.01222   1
 -13   3   3 30.8683 1.87635   1
 -13   3  -3 26.2097 2.07944   1
  13   3   3 32.1500 1.66155   6
  13  -3   3 35.3594 1.67639   6
  13  -3  -3 33.7751 1.46268   6
 -13  -3  -3 34.9799 1.61715   6
  13  -3  -3 33.2434 1.42857   2
 -13  -3   3 33.1706 1.42369   2
  13  -3   3 33.1602 1.43884   2
 -13  -3  -3 32.8634 1.42127   2
 -13  -3   3 30.2138 1.47206   5
 -13   3   3 29.4266 1.42786   5
 -13   3   3 34.2677 1.62717   4
  13  -3  -3 35.3351 1.58097   4
 -13   3  -3 32.2493 1.51567   4
 -13  -3   3 33.4276 1.68279   4
 -13  -3  -3 35.3160 1.67173   4
 -14  -3  -3 3.23549 0.23259   2
 -14   3   3 2.95478 0.75943   1
 -14   3  -3 3.54015 1.01723   1
  14   3   3 4.50803 0.54939   6
  14  -3  -3 3.87900 0.32679   6
  14  -3   3 4.53597 0.55341   6
 -14  -3  -3 3.61599 0.51208   6
  14  -3  -3 3.86347 0.24053   2
 -14  -3   3 3.17372 0.34705   5
 -14   3   3 3.47005 0.28564   5
 -14  -3   3 2.91905 0.54452   4
 -14   3  -3 2.65573 0.37558   4
 -14   3   3 4.25279 0.53084   4
 -14  -3  -3 3.47957 0.51589   4
  14  -3   3 3.58173 0.25576   2
  14  -3  -3 3.88666 0.46319   4
 -15   3  -3 4.35982 1.04659   1
 -15   3   3 5.87375 0.86922   1
  15  -3   3 5.38555 0.61457   6
  15  -3  -3 5.44920 0.39190   6
  15   3   3 5.09124 0.57319   6
 -15  -3   3 4.30437 0.39764   5
 -15   3   3 5.16248 0.34807   5
 -15  -3   3 5.57054 0.65124   4
 -15   3  -3 4.59326 0.44209   4
 -15   3   3 6.29534 0.58801   4
  15  -3  -3 5.60901 0.53166   4
 -15  -3  -3 7.03501 0.64112   4
 -16   3   3 5.64942 0.95507   1
 -16   3  -3 2.97710 0.98280   1
  16  -3   3 4.48400 0.60344   6
  16   3   3 4.42492 0.59711   6
  16  -3  -3 5.38967 0.39958   6
 -16   3   3 4.61115 0.31774   5
 -16  -3   3 5.20955 0.39904   5
 -16   3  -3 5.12732 0.46642   4
 -16  -3   3 5.77017 0.67302   4
 -16   3   3 4.89806 0.60244   4
 -16  -3  -3 5.14222 0.60703   4
 -17   3  -3 5.27169 0.99372   1
 -17   3   3 4.18183 0.92883   1
 -17  -3   3 4.61866 0.37910   5
  17  -3   3 4.49258 0.61121   6
  17   3   3 4.67334 0.65913   6
  17  -3  -3 5.38878 0.39024   6
 -17   3   3 4.29002 0.26452   5
 -17  -3   3 4.90687 0.65080   4
 -17   3  -3 4.97760 0.48206   4
 -17   3   3 5.72488 0.63763   4
 -17  -3  -3 4.95488 0.60798   4
  18  -3   3 21.3794 1.36198   6
  18   3   3 22.6509 1.38409   6
  18  -3  -3 22.6325 1.09982   6
 -18   3   3 23.8006 1.34045   4
 -18  -3   3 22.7172 1.06975   5
 -18  -3   3 22.6606 1.41800   4
 -18  -3  -3 25.6623 1.38827   4
 -18   3  -3 25.4261 1.24333   4
 -18   3  -3 24.5794 1.75165   1
 -18   3   3 23.6790 1.69854   1
  19  -3   3 9.31971 0.84777   6
  19   3   3 10.9242 0.86723   6
 -19   3   3 8.86600 0.80051   4
 -19  -3   3 8.43689 0.46325   5
 -19  -3  -3 7.13257 0.78744   4
 -19  -3   3 8.87032 0.85924   4
 -19   3  -3 9.88223 0.69714   4
 -19   3   3 9.38230 1.17828   1
 -19   3  -3 7.57588 1.15021   1
 -19  -3  -3 7.35999 1.13836   1
 -20   3  -3 12.8493 1.34768   1
 -20   3   3 13.3105 1.38342   1
 -20  -3   3 11.7448 1.40175   1
 -20  -3  -3 11.6217 1.31675   1
 -20  -3   3 13.6782 1.09382   4
 -20  -3  -3 14.4356 1.06246   4
 -20   3  -3 12.7037 0.87543   4
  20   3   3 14.4315 1.05167   6
  20  -3   3 13.9022 1.02987   6
 -20   3   3 14.3530 1.02178   4
 -21   3  -3 4.61619 0.97167   1
 -21  -3  -3 2.63040 0.96656   1
 -21   3   3 3.57595 1.10450   1
 -21  -3   3 2.95106 1.05554   1
 -21   3  -3 3.87603 0.55584   4
 -21  -3  -3 4.32923 0.78984   4
 -21  -3   3 2.89371 0.78424   4
  21   3   3 3.78473 0.71269   6
  21  -3   3 4.16884 0.71180   6
 -21   3   3 4.63814 0.72256   4
 -22   3  -3 2.13829 1.00257   1
 -22  -3  -3 1.88438 0.95454   1
 -22   3   3 2.42208 1.07567   1
 -22  -3   3 1.65492 1.00345   1
 -22   3  -3 0.40236 0.49736   4
 -22  -3  -3 1.10650 0.66785   4
 -22  -3   3 1.03381 0.69783   4
  22  -3   3 1.62103 0.66729   6
  22   3   3 1.63093 0.65852   6
 -22   3   3 1.11924 0.63403   4
 -23   3  -3 21.2559 1.77569   1
 -23   3   3 21.2972 1.82365   1
 -23  -3   3 20.4591 1.79869   1
 -23  -3  -3 20.9633 1.73301   1
 -23  -3  -3 21.8709 1.41759   4
 -23   3  -3 22.5543 1.24637   4
 -23  -3   3 19.0420 1.46227   4
  23  -3   3 20.9188 1.32406   6
  23   3   3 20.5457 1.36877   6
 -23   3   3 19.7832 1.33046   4
 -24   3   3 1.96640 0.75570   4
 -24  -3  -3 0.12445 1.04980   1
 -24   3  -3-0.75273 1.00047   1
 -24   3   3 1.35008 1.13870   1
 -24  -3   3 0.13472 1.09944   1
 -24  -3   3 1.19984 0.85919   4
 -24  -3  -3 1.63673 0.75543   4
 -24   3  -3 1.19299 0.59306   4
 -25   3   3 1.59768 0.78041   4
 -25  -3  -3 1.75957 0.81740   4
 -25  -3   3 0.61709 0.89251   4
 -25   3  -3 0.12847 1.05639   1
 -25   3   3 1.10748 1.18803   1
 -25  -3   3 0.55252 1.12295   1
 -25  -3  -3 0.50981 1.05195   1
 -26  -3   3 4.33378 0.97143   4
 -26  -3  -3 5.98717 1.01696   4
 -27  -3   3 0.18492 0.93321   4
 -27  -3  -3 1.18144 0.86298   4
   0  -3   4 0.35187 0.19868   2
   0   3  -4-0.17121 0.23074   2
   0  -3  -4-0.06631 0.25829   2
   0  -3  -4 0.10067 0.25404   6
   0   3  -4-0.10761 0.19580   4
   0  -3  -4-0.08024 0.19497   3
   1  -3  -4 16.9332 0.83353   6
  -1  -3  -4 16.1678 0.85197   6
  -1   3  -4 16.6209 0.83244   2
  -1  -3   4 16.4317 0.83679   2
   1   3  -4 18.4181 0.84432   2
   1  -3   4 15.7104 0.83365   2
  -1  -3  -4 17.0111 0.80662   3
  -1  -3   4 17.2703 0.83867   3
   1  -3  -4 17.1124 0.86215   2
  -1  -3  -4 16.7197 0.86179   2
  -1  -3   4 17.1076 0.83066   4
  -1   3  -4 16.4558 0.79752   4
  -2  -3  -4 11.3429 0.65113   6
   2   3   4 10.3894 0.64471   6
   2  -3  -4 11.4851 0.60963   6
  -2  -3   4 11.2152 0.62124   4
  -2   3  -4 11.3134 0.57144   4
   2   3   4 11.0170 0.57244   3
   2  -3  -4 11.1586 0.64011   2
  -2  -3   4 11.6038 0.62512   3
  -2  -3  -4 11.5200 0.57442   3
   2  -3   4 11.8443 0.62974   2
   2   3  -4 12.3527 0.62788   2
   3   3  -4 0.79037 0.25283   2
   3  -3   4 1.12734 0.21678   2
   3  -3  -4 1.62180 0.22079   6
  -3  -3  -4 0.88204 0.28047   6
   3   3   4 0.93201 0.27502   6
   3   3  -4 1.01711 0.20516   5
   3  -3  -4 1.12119 0.27518   2
  -3  -3   4 1.38353 0.25825   4
  -3  -3   4 0.88391 0.22456   3
   3   3   4 1.36827 0.19229   3
  -4   3  -4 16.9874 0.82859   2
   4   3  -4 16.3334 0.82263   2
  -4  -3  -4 15.7645 0.87681   6
   4  -3  -4 17.0726 0.79150   6
   4   3   4 14.0620 0.86082   6
   4   3  -4 17.0787 0.79452   5
   4  -3   4 17.5448 0.83977   2
  -4  -3   4 15.9967 0.83739   2
   4  -3  -4 16.0552 0.77614   5
   4  -3  -4 16.8443 0.85066   4
  -4  -3   4 17.1209 0.85984   4
  -4  -3   4 17.3534 0.83946   3
   4   3  -4 16.3213 0.83025   3
   4   3   4 17.3552 0.78916   3
  -4  -3  -4 17.8427 0.85931   2
   4  -3  -4 16.7916 0.85612   2
   5  -3   4 0.62022 0.23609   2
   5   3  -4 0.59267 0.23198   2
  -5  -3   4 1.17679 0.23183   2
  -5   3  -4 1.20557 0.24000   2
   5   3  -4 0.75656 0.33916   1
   5  -3  -4 0.25086 0.31208   1
   5   3   4 1.18475 0.31993   6
   5  -3  -4 0.67643 0.19374   6
  -5  -3  -4 0.91229 0.32485   6
  -5  -3  -4 0.76286 0.25119   2
   5  -3  -4 0.93866 0.23222   2
   5  -3  -4 0.81835 0.27221   4
   5  -3  -4 0.62406 0.17254   5
   5   3  -4 1.10538 0.19220   5
   5   3  -4 1.07168 0.27615   4
  -5  -3   4 0.40130 0.24217   4
   5   3   4 0.76883 0.18102   3
   5   3  -4 0.82282 0.22863   3
   6   3  -4 13.4712 0.68788   2
  -6   3  -4 13.4396 0.69538   2
   6   3  -4 13.9155 0.78431   1
   6  -3  -4 11.9967 0.77666   1
   6   3   4 12.8623 0.78208   6
   6  -3  -4 12.8262 0.63844   6
   6  -3  -4 13.4324 0.62514   5
  -6  -3   4 13.4527 0.69738   2
   6  -3  -4 12.6668 0.69281   2
   6  -3   4 14.3283 0.71629   2
  -6  -3  -4 13.5464 0.71387   2
   6   3  -4 14.4364 0.64749   5
   6  -3  -4 12.7931 0.73122   4
  -6  -3   4 11.7276 0.73441   4
   6   3  -4 12.7766 0.74106   4
   6   3  -4 13.7410 0.71062   3
  -7   3  -4 7.71756 0.45910   2
   7   3  -4 7.47695 0.44784   2
   7   3   4 7.70654 0.55363   6
   7  -3  -4 7.22807 0.37426   5
   7  -3  -4 7.05030 0.56507   1
   7   3  -4 7.03395 0.58414   1
   7  -3   4 6.86358 0.46298   2
   7  -3  -4 6.56191 0.45594   2
  -7  -3  -4 7.57600 0.47231   2
  -7  -3   4 8.06571 0.47331   2
  -7  -3   4 7.68585 0.54306   4
   7  -3  -4 7.26673 0.49678   4
   7   3  -4 7.80204 0.53342   4
   7   3  -4 7.86416 0.49646   3
   8   3  -4 199.470 8.20864   2
  -8   3  -4 197.953 8.21183   2
   8   3   4 193.082 8.33708   6
  -8  -3   4 198.448 8.15674   6
  -8  -3  -4 203.253 8.31558   6
   8  -3   4 194.523 8.32848   6
   8  -3  -4 190.470 8.34514   1
   8   3  -4 193.929 8.34615   1
  -8  -3   4 198.578 8.23071   2
  -8  -3  -4 188.780 8.22225   2
   8  -3   4 197.797 8.23697   2
   8  -3  -4 200.419 8.23049   2
   8   3  -4 194.651 8.28809   4
  -8  -3   4 189.853 8.32573   4
   8  -3  -4 201.857 8.26749   4
   8   3  -4 200.370 8.25123   3
  -9   3  -4 18.1796 0.87318   2
   9   3  -4 18.1442 0.86536   2
   9   3  -4 20.1687 1.07884   1
   9  -3  -4 17.9121 1.04993   1
   9   3   4 16.9312 1.00195   6
  -9  -3   4 18.0866 0.81133   6
  -9  -3   4 17.9158 0.82563   5
   9  -3   4 18.0573 1.01087   6
  -9  -3  -4 18.4924 0.98911   6
  -9  -3  -4 17.7138 0.88694   2
   9  -3   4 17.9984 0.89400   2
   9  -3  -4 18.4659 0.89088   2
  -9  -3   4 17.3380 0.88621   2
   9  -3  -4 19.0858 0.95454   4
   9   3  -4 16.9205 0.96546   4
   9   3  -4 19.2242 0.92785   3
  10   3  -4 59.2585 2.57400   2
 -10   3  -4 62.7120 2.58590   2
  10   3  -4 60.8345 2.81986   1
  10  -3  -4 61.7380 2.81542   1
  10   3   4 59.6465 2.75058   6
 -10  -3   4 61.6653 2.52704   6
 -10  -3  -4 61.4353 2.71344   6
  10  -3   4 60.6076 2.74753   6
 -10  -3   4 58.8227 2.53812   5
  10  -3   4 57.1691 2.60215   2
 -10  -3   4 60.2141 2.60138   2
  10  -3  -4 59.2698 2.59550   2
 -10  -3  -4 56.7091 2.58939   2
 -10   3   4 59.9095 2.70474   4
  10  -3  -4 59.0461 2.66659   4
  10   3  -4 59.8209 2.69479   4
  10   3  -4 63.6301 2.65479   3
  11  -3  -4 0.06102 0.49200   1
 -11   3   4 0.33958 0.50341   1
  11   3  -4-0.42222 0.51386   1
  11   3   4 0.64921 0.37687   6
  11  -3  -4 0.24716 0.14213   6
 -11  -3  -4 0.30400 0.35899   6
 -11  -3   4 0.20008 0.13365   6
  11  -3   4 0.09066 0.34668   6
 -11  -3   4 0.22822 0.14428   5
  11  -3  -4 0.29962 0.22067   2
 -11  -3  -4 0.22120 0.20464   2
 -11  -3   4 0.23736 0.21502   2
  11  -3   4 0.49853 0.23429   2
 -11   3   4-0.22984 0.31610   4
  11  -3  -4 0.66696 0.33698   4
  11   3  -4 0.39750 0.29293   3
 -11   3  -4 0.25487 0.23330   4
  11   3  -4 0.47578 0.33080   4
  12  -3  -4 1.70825 0.61320   1
  12   3  -4 1.02486 0.70732   1
 -12   3   4 1.05699 0.63019   1
  12   3   4 0.53775 0.41158   6
  12  -3   4 0.42987 0.37250   6
 -12  -3  -4 0.82956 0.40831   6
  12  -3  -4 0.68050 0.15499   6
 -12  -3   4 0.68873 0.15642   5
  12  -3  -4 0.67815 0.22092   2
 -12  -3  -4 0.73705 0.23315   2
  12  -3   4 0.85392 0.22910   2
 -12  -3   4 0.62376 0.22714   2
 -12   3   4 0.40926 0.35098   4
  12  -3  -4 0.67128 0.35990   4
  12   3  -4 0.24042 0.31410   3
 -12   3  -4 1.12103 0.27422   4
 -13   3   4 0.49927 0.64214   1
  13   3   4-0.05130 0.38797   6
  13  -3  -4 0.51975 0.16801   6
 -13  -3   4 1.12086 0.16400   5
  13  -3   4 0.55560 0.41274   6
  13  -3  -4 0.73178 0.22180   2
 -13  -3  -4 0.65864 0.22471   2
 -13  -3   4 0.34449 0.21893   2
  13  -3   4 0.82256 0.25280   2
 -13   3   4 0.04356 0.40286   4
 -13  -3   4-0.10579 0.44502   4
  13  -3  -4 1.68366 0.39580   4
 -13   3  -4 0.34750 0.27871   4
 -14   3   4 91.9625 4.52467   1
  14  -3  -4 95.8983 4.03050   6
  14   3   4 91.6600 4.29845   6
  14  -3   4 99.1839 4.31867   6
 -14  -3   4 94.5030 4.00975   5
  14  -3  -4 96.7356 4.05360   2
 -14  -3  -4 97.5032 4.05156   2
  14  -3   4 97.3343 4.07160   2
 -14   3   4 95.0156 4.26543   4
 -14   3  -4 97.8421 4.14368   4
 -14  -3   4 99.2540 4.33883   4
  14  -3  -4 99.3605 4.20933   4
 -14  -3  -4 100.197 4.30962   4
 -14  -3   4 96.4702 4.05723   2
  15  -3  -4 0.27532 0.16686   2
 -15  -3  -4 0.43206 0.17141   2
  15   3   4 0.56238 0.43934   6
  15  -3  -4 0.25497 0.17600   6
  15  -3   4 1.11706 0.51099   6
 -15   3   4 0.98206 0.82196   1
 -15   3  -4-0.57168 1.06888   1
 -15   3   4 1.12783 0.45803   4
 -15   3  -4 0.14507 0.29523   4
 -15  -3   4 0.11854 0.47060   4
 -15  -3  -4 0.41590 0.43686   4
  16  -3  -4 0.15270 0.09560   2
 -16   3   4 0.31539 0.75733   1
 -16   3  -4-0.28067 0.97598   1
  16  -3   4-0.17663 0.50843   6
  16  -3  -4 0.10286 0.16928   6
  16   3   4-0.11748 0.48983   6
 -16   3   4-0.15528 0.42690   4
 -16  -3   4 0.81325 0.53471   4
 -16   3  -4 0.09455 0.32343   4
 -16  -3  -4-0.10767 0.46331   4
 -17   3   4 10.4012 0.82615   4
 -17   3  -4 13.5909 1.41588   1
 -17   3   4 10.2606 1.18060   1
 -17  -3  -4 10.4184 0.81919   4
 -17   3  -4 8.93097 0.64226   4
 -17  -3   4 9.35064 0.86112   4
  17  -3   4 10.3599 0.85442   6
  17   3   4 9.36021 0.84557   6
  17  -3  -4 8.19087 0.43605   6
 -18   3   4 144.818 6.24648   4
 -18   3   4 143.600 6.65918   1
 -18   3  -4 139.881 6.69401   1
 -18  -3  -4 145.157 6.25674   4
 -18   3  -4 146.511 6.10642   4
 -18  -3   4 136.808 6.30649   4
  18  -3   4 144.648 6.29003   6
  18   3   4 136.659 6.26960   6
  19   3   4 6.76883 0.75137   6
  19  -3   4 5.15884 0.71383   6
 -19   3   4 6.31687 0.72391   4
 -19   3   4 4.90719 1.09757   1
 -19  -3  -4 4.98072 1.11341   1
 -19   3  -4 5.47140 1.10783   1
 -19  -3   4 4.15120 0.77826   4
 -19   3  -4 5.13078 0.55495   4
 -19  -3  -4 3.67553 0.65302   4
 -20   3  -4 74.1877 3.67154   1
 -20  -3   4 66.9586 3.66915   1
 -20  -3  -4 68.5424 3.62041   1
 -20   3   4 66.6901 3.66469   1
 -20  -3  -4 67.3998 3.22028   4
 -20   3  -4 69.8239 3.07201   4
 -20  -3   4 65.1988 3.29543   4
  20   3   4 64.0856 3.24127   6
  20  -3   4 68.2191 3.25163   6
 -20   3   4 69.2341 3.21624   4
 -21   3  -4 1.23975 0.92719   1
 -21  -3   4 0.13141 1.07978   1
 -21   3   4 0.79092 1.04198   1
 -21  -3  -4 0.24402 0.91250   1
 -21   3  -4 0.54084 0.45092   4
 -21  -3  -4 0.59444 0.62560   4
 -21  -3   4 0.07945 0.66260   4
  21  -3   4-0.41282 0.63500   6
  21   3   4 0.27838 0.62302   6
 -21   3   4 0.06417 0.62297   4
 -22   3  -4 4.61936 1.20686   1
 -22  -3  -4 5.31307 1.18184   1
 -22   3   4 3.39102 1.19725   1
 -22   3  -4 3.96966 0.61775   4
 -22  -3   4 4.79624 0.87746   4
 -22  -3  -4 5.17240 0.82341   4
  22  -3   4 5.52595 0.83477   6
  22   3   4 6.24892 0.83268   6
 -22   3   4 6.34346 0.82118   4
 -23  -3  -4 0.75533 1.01589   1
 -23   3  -4 1.52682 1.03858   1
 -23  -3   4 1.45365 0.78798   4
 -23  -3  -4 0.63878 0.70675   4
 -23   3  -4 0.71128 0.53925   4
  23   3   4 1.79922 0.74516   6
  23  -3   4 1.72645 0.70328   6
 -23   3   4 0.67732 0.69815   4
 -24  -3   4 35.9665 2.08305   4
 -24  -3  -4 36.4274 1.98281   4
 -24   3  -4 32.7409 2.28361   1
 -24  -3  -4 31.6674 2.30002   1
 -25  -3  -4 1.50341 0.80804   4
 -25  -3   4 1.09325 0.88957   4
 -25  -3  -4-0.78719 1.08246   1
 -25   3  -4 0.92713 1.09276   1
 -26  -3  -4 1.91198 0.83571   4
 -26  -3   4 0.56325 0.95092   4
 -27  -3  -4 1.31012 0.88568   4
 -27  -3   4-0.38247 0.99538   4
   0   3  -5 0.15760 0.24711   2
   0  -3   5 0.08060 0.19919   2
   0  -3  -5-0.07735 0.28003   2
   0  -3  -5 0.30296 0.25951   6
   0   3  -5 0.19251 0.20911   4
   0  -3  -5 0.18002 0.23594   3
   1  -3   5-0.02690 0.21261   2
   1   3  -5 0.06745 0.26800   2
  -1  -3   5-0.21463 0.22208   2
  -1   3  -5-0.06757 0.25730   2
   1  -3  -5 0.23177 0.28200   2
  -1  -3  -5-0.15471 0.27024   2
   1  -3  -5-0.02145 0.24927   6
  -1   3   5 0.04594 0.23738   6
  -1  -3  -5 0.05012 0.27384   6
  -1   3  -5 0.05512 0.22927   4
   1   3  -5 0.20493 0.24557   4
  -1  -3   5-0.34116 0.23341   3
   1  -3  -5-0.12637 0.23448   3
  -1  -3  -5-0.01901 0.20725   3
  -2  -3  -5 34.0873 1.52449   6
   2  -3  -5 31.7945 1.45853   6
  -2   3   5 31.1574 1.46444   6
  -2  -3   5 32.0680 1.49155   4
  -2   3  -5 31.8363 1.44594   4
   2  -3  -5 31.1081 1.50363   2
   2  -3   5 32.0684 1.49811   2
   2   3  -5 32.9999 1.48176   2
  -2  -3   5 32.5879 1.49886   3
   2   3   5 32.2404 1.45079   3
   2  -3  -5 34.1404 1.48802   3
  -2  -3  -5 31.3151 1.45150   3
   3   3   5 98.2795 4.54060   6
   3  -3  -5 106.345 4.46655   6
  -3  -3  -5 107.876 4.53828   6
   3  -3  -5 103.402 4.51824   2
   3  -3   5 107.320 4.52922   2
  -3  -3   5 107.338 4.53450   4
  -3  -3   5 107.989 4.52296   3
   3   3   5 105.115 4.47149   3
   3   3  -5 108.253 4.49741   2
   4   3  -5 3.14870 0.34056   2
   4  -3   5 2.80568 0.32253   2
  -4   3  -5 3.84593 0.35459   2
  -4  -3   5 2.57694 0.31499   2
   4   3   5 2.06701 0.37729   6
   4  -3  -5 2.92605 0.27994   6
   4   3  -5 3.39721 0.28116   5
  -4  -3  -5 3.44737 0.38746   6
  -4  -3  -5 3.57126 0.35470   2
   4  -3  -5 2.85995 0.35409   2
   4  -3  -5 2.53624 0.32520   4
  -4  -3   5 3.28535 0.35004   4
  -4  -3   5 3.07009 0.33584   3
   4   3  -5 2.82887 0.32646   3
   4   3   5 3.29709 0.29225   3
   5  -3  -5 6.15433 0.53091   1
   5   3   5 6.78601 0.51882   6
  -5  -3  -5 7.16968 0.52887   6
   5  -3  -5 7.18876 0.39740   6
   5   3  -5 6.43282 0.39186   5
  -5  -3   5 6.74294 0.46356   2
   5  -3  -5 6.92928 0.47123   2
  -5  -3  -5 5.43909 0.45942   2
   5  -3   5 5.98478 0.45484   2
  -5  -3   5 5.76162 0.48079   4
   5  -3  -5 6.69150 0.48459   4
   5   3  -5 5.81002 0.45344   3
   5   3   5 6.72728 0.41638   3
   5   3  -5 6.64183 0.45366   2
  -5   3  -5 6.42932 0.44884   2
  -6   3  -5 0.66148 0.25069   2
   6   3  -5 0.30456 0.22197   2
   6   3  -5 0.77584 0.35682   1
   6  -3  -5 0.26888 0.32017   1
   6  -3  -5 0.63772 0.16868   6
   6   3   5 0.46450 0.26756   6
  -6  -3  -5 0.68706 0.35385   6
   6  -3  -5 1.00612 0.26898   2
  -6  -3  -5 0.52474 0.25333   2
  -6  -3   5 0.42103 0.23979   2
   6  -3   5 0.53620 0.25795   2
   6   3  -5 0.68573 0.19265   5
   6  -3  -5 0.64911 0.15841   5
  -6  -3   5 0.77768 0.28936   4
   6  -3  -5 0.76377 0.29343   4
   6   3  -5 0.22543 0.27972   4
   6   3  -5 1.08327 0.26339   3
  -7   3  -5 19.0216 0.92440   2
   7   3  -5 19.2222 0.92274   2
   7   3  -5 19.1938 1.03118   1
   7  -3  -5 18.7340 1.02380   1
   7   3   5 17.1296 1.03479   6
   7  -3  -5 18.0623 0.84270   6
   7  -3  -5 18.9410 0.83139   5
   7  -3   5 19.5252 1.02747   6
  -7  -3   5 18.9284 0.94469   2
   7  -3   5 18.2071 0.94412   2
  -7  -3  -5 16.3869 0.92786   2
   7  -3  -5 18.9708 0.94075   2
   7   3  -5 18.9504 0.85466   5
   7   3  -5 18.3528 0.97590   4
   7  -3  -5 17.9464 0.96779   4
  -7  -3   5 19.3027 1.02156   4
   7   3  -5 18.5015 0.94837   3
  -8   3  -5 37.4597 1.65819   2
   8   3  -5 36.0037 1.65038   2
  -8  -3   5 37.1495 1.56696   6
   8   3   5 40.6349 1.81495   6
   8  -3  -5 35.8237 1.57412   6
   8  -3   5 35.0227 1.76578   6
   8  -3  -5 38.6944 1.79596   1
   8   3  -5 36.4683 1.78471   1
  -8  -3   5 35.3660 1.68092   2
   8  -3   5 34.5881 1.67565   2
   8  -3  -5 37.2586 1.67360   2
  -8  -3  -5 38.6410 1.68056   2
   8  -3  -5 38.2178 1.71572   4
  -8  -3   5 36.9390 1.77408   4
   8   3  -5 34.9181 1.72295   4
   8   3  -5 36.5505 1.69553   3
  -9   3  -5 0.21239 0.23549   2
   9   3  -5 0.02073 0.21822   2
  -9  -3   5 0.08112 0.10446   6
   9  -3  -5-0.05050 0.11523   6
   9   3   5 0.13834 0.33539   6
   9  -3   5 0.22117 0.33079   6
  -9  -3  -5 0.07520 0.34591   6
   9   3  -5 0.17492 0.39017   1
   9  -3  -5-0.56856 0.35667   1
  -9  -3   5-0.12853 0.23720   2
   9  -3   5-0.18534 0.25354   2
   9  -3  -5 0.04799 0.23416   2
  -9  -3  -5 0.37620 0.25090   2
  -9  -3   5 0.08796 0.31988   4
   9   3  -5 0.13495 0.32217   4
   9  -3  -5 0.09243 0.30460   4
   9   3  -5 0.14418 0.28946   3
 -10   3  -5 6.12054 0.40683   2
  10   3  -5 4.98942 0.37124   2
  10   3   5 6.76078 0.57794   6
  10  -3  -5 4.93297 0.27036   6
  10  -3   5 5.22921 0.53894   6
 -10  -3  -5 6.02180 0.55057   6
  10  -3  -5 4.57622 0.56376   1
  10   3  -5 6.18172 0.62111   1
  10  -3  -5 4.92640 0.40389   2
 -10  -3   5 5.04847 0.41635   2
  10  -3   5 4.81919 0.40943   2
 -10  -3  -5 4.92039 0.40373   2
  10  -3  -5 5.32656 0.48254   4
  10   3  -5 5.74130 0.48772   3
  10   3  -5 5.22049 0.48742   4
  11   3  -5 0.50343 0.23182   2
 -11   3  -5 0.62645 0.23716   2
  11   3  -5 0.43677 0.47334   1
  11  -3  -5 0.76697 0.48441   1
  11   3   5 0.25570 0.42521   6
 -11  -3  -5 0.20502 0.41501   6
  11  -3   5 0.64768 0.40044   6
 -11  -3  -5 0.11221 0.24580   2
  11  -3   5 0.30488 0.24784   2
 -11  -3   5 0.29618 0.24143   2
  11  -3  -5 0.45305 0.23799   2
  11  -3  -5 0.63435 0.32450   4
  11   3  -5 0.28484 0.34479   3
  12   3  -5 10.6870 0.59018   2
 -12   3  -5 11.8165 0.61417   2
  12   3   5 9.98140 0.81169   6
  12  -3   5 11.4438 0.82599   6
  12  -3   5 10.5415 0.63962   2
 -12  -3  -5 11.2825 0.61990   2
  12  -3  -5 11.0401 0.62112   2
 -12  -3   5 10.3099 0.62782   2
 -12   3   5 10.9409 0.77642   4
  12  -3  -5 11.0751 0.73423   4
  12   3  -5 11.5053 0.72691   3
  13  -3   5 49.6252 2.47585   6
  13  -3  -5 51.0299 2.26115   2
 -13  -3   5 52.5033 2.27811   2
  13  -3   5 50.6161 2.28328   2
 -13  -3  -5 51.4003 2.26278   2
 -13   3   5 49.9141 2.43680   4
  13   3   5 54.3519 2.51453   6
 -13   3  -5 51.8199 2.30619   4
  13   3  -5 54.5527 2.37277   3
  14   3   5 15.1039 1.03390   6
  14  -3   5 16.1289 1.03547   6
 -14   3   5 13.3669 0.97139   4
 -14  -3   5 14.2739 0.78161   2
  14   3  -5 16.3804 0.91434   3
 -14   3  -5 14.4988 0.83139   4
 -14  -3   5 15.7703 1.05575   4
  14  -3  -5 15.7206 0.78009   2
 -14  -3  -5 15.8950 0.78167   2
  14  -3   5 16.1951 0.80949   2
 -15  -3  -5 15.1441 0.78032   2
  15  -3   5 17.0549 1.09987   6
  15   3   5 15.4504 1.09164   6
  15  -3  -5 16.3042 0.78166   2
 -15   3   5 18.6294 1.07754   4
 -15   3  -5 14.0217 0.86584   4
 -15  -3   5 17.5305 1.12612   4
  15  -3   5 15.9723 0.80772   2
 -16  -3  -5 2.33095 0.24898   2
  16  -3  -5 1.54654 0.23135   2
  16   3   5 1.98001 0.59127   6
  16  -3   5 2.31355 0.57710   6
 -16   3   5 2.35350 0.53069   4
 -16  -3   5 2.13072 0.58239   4
 -16   3  -5 1.83096 0.38136   4
 -16  -3  -5 1.63469 0.52773   4
 -17  -3  -5 10.4240 0.49357   2
 -17   3  -5 9.03878 1.49964   1
 -17   3   5 11.9175 0.89606   4
  17  -3   5 11.0310 0.95436   6
  17   3   5 10.1488 0.89817   6
 -17   3  -5 10.6765 0.71999   4
 -17  -3   5 12.2257 0.99984   4
 -17  -3  -5 9.82895 0.84978   4
 -18   3   5 22.3056 1.34381   4
  18   3   5 21.1105 1.36590   6
  18  -3   5 21.7225 1.39161   6
 -18   3  -5 22.6036 1.16238   4
 -18  -3  -5 22.6204 1.33370   4
 -18  -3   5 22.4404 1.42451   4
 -18   3  -5 17.7570 1.89226   1
 -18  -3  -5 16.8220 1.82739   1
 -19  -3  -5-0.14486 1.12648   1
 -19   3  -5-0.59643 1.13508   1
 -19   3   5 0.63707 0.63969   4
  19   3   5 0.56977 0.55170   6
  19  -3   5 1.51305 0.66895   6
 -19   3  -5 0.29780 0.40879   4
 -19  -3   5-0.07637 0.62065   4
 -19  -3  -5 0.18576 0.57159   4
 -20   3  -5 1.00099 1.04893   1
 -20  -3  -5 4.46365 1.23618   1
 -20   3   5 4.68315 0.74092   4
  20  -3   5 2.95523 0.72802   6
  20   3   5 3.29460 0.72727   6
 -20  -3   5 2.30776 0.75529   4
 -20   3  -5 3.51882 0.51250   4
 -20  -3  -5 3.59626 0.68965   4
  21  -3   5 2.10663 0.75893   6
  21   3   5 2.48000 0.77110   6
 -21   3  -5 1.95689 0.48859   4
 -21  -3   5 3.30636 0.79250   4
 -21  -3  -5 1.71800 0.65299   4
 -21  -3  -5 2.84365 1.14095   1
 -21   3  -5 2.88268 1.14828   1
 -21   3   5 2.04142 0.69595   4
  22  -3   5 2.95604 0.76616   6
  22   3   5 2.22323 0.78619   6
 -22  -3   5 1.71522 0.85047   4
 -22   3  -5 1.84492 0.52331   4
 -22  -3  -5 2.18341 0.74474   4
 -22   3  -5 2.84871 1.14688   1
 -22  -3  -5 2.39557 1.19083   1
  23   3   5 17.1804 1.31763   6
  23  -3   5 18.3332 1.31556   6
 -23   3  -5 17.9858 1.09105   4
 -23  -3  -5 16.7390 1.29616   4
 -23  -3  -5 19.3642 1.73726   1
 -23   3  -5 18.0347 1.71367   1
 -23  -3   5 18.0141 1.39603   4
 -24   3  -5 8.25592 1.30145   1
 -24  -3  -5 6.82042 1.29733   1
  24   3   5 8.84468 0.99460   6
  24  -3   5 6.73765 0.93019   6
 -24  -3   5 8.39194 1.11793   4
 -24  -3  -5 6.85588 0.94181   4
 -25  -3  -5 6.04404 0.95867   4
 -25  -3   5 5.39500 1.01089   4
 -25   3  -5 6.99441 1.36584   1
 -25  -3  -5 7.18120 1.29043   1
 -26  -3   5 2.41553 1.02467   4
 -26  -3  -5 1.49891 0.81208   4
   0   3  -6-0.18358 0.26061   2
   0   3   6 0.20096 0.23765   6
   0  -3  -6-0.23782 0.28507   6
   0  -3  -6-0.05886 0.29835   2
   0  -3   6 0.03183 0.25363   2
   0   3  -6 0.28139 0.27552   4
   0  -3   6 0.12542 0.24982   3
   0  -3  -6 0.02394 0.25035   3
   1   3  -6 3.08973 0.35325   2
  -1   3  -6 2.96584 0.35153   2
  -1   3   6 2.88864 0.34031   6
   1  -3  -6 3.00131 0.35854   6
  -1  -3  -6 2.67680 0.37296   6
  -1  -3   6 1.71744 0.34554   2
   1  -3   6 2.71051 0.34486   2
  -1  -3  -6 3.15014 0.41100   2
   1  -3  -6 2.70463 0.37902   2
  -1   3  -6 2.64076 0.33513   4
   1   3  -6 3.22892 0.35012   4
   1  -3  -6 2.82555 0.34422   3
  -1  -3  -6 3.19362 0.34451   3
  -1  -3   6 3.47982 0.34910   3
   2   3  -6 2.65761 0.34868   2
  -2   3   6 3.04226 0.31731   6
   2  -3  -6 2.69828 0.31980   6
  -2  -3  -6 2.82919 0.37287   6
  -2   3  -6 2.34256 0.31006   4
  -2  -3   6 2.77559 0.33480   3
   2   3   6 2.03949 0.27534   3
   2  -3  -6 2.55369 0.35116   3
   2   3  -6 2.82408 0.36217   4
   2  -3   6 3.31933 0.35722   2
   2  -3  -6 2.98927 0.37962   2
   3  -3  -6 193.550 8.27520   6
  -3  -3  -6 197.099 8.34548   6
  -3   3   6 196.000 8.28398   6
   3  -3   6 203.140 8.35260   2
   3  -3  -6 205.338 8.33625   2
  -3  -3   6 200.010 8.35826   4
   3   3  -6 193.288 8.30509   2
  -3  -3   6 203.018 8.34527   3
   3  -3  -6 199.253 8.31801   3
   3   3   6 195.827 8.28891   3
  -4  -3  -6 25.5651 1.28229   6
   4   3   6 24.9704 1.30684   6
   4  -3  -6 25.3272 1.18355   6
   4   3  -6 26.1518 1.18760   5
  -4  -3   6 23.9518 1.26345   2
   4  -3   6 26.0208 1.27058   2
  -4  -3  -6 25.8739 1.25836   2
   4  -3  -6 26.8333 1.27138   2
  -4  -3   6 25.6078 1.28496   4
   4  -3  -6 25.5255 1.25444   4
  -4   3  -6 25.7362 1.23546   2
   4   3  -6 26.6616 1.24407   2
  -4  -3   6 25.4792 1.26209   3
   4   3  -6 25.4413 1.24225   3
   4   3   6 24.9847 1.21207   3
   5   3   6 6.32227 0.58145   6
   5  -3  -6 8.64993 0.47321   6
  -5  -3  -6 7.60891 0.60861   6
   5   3  -6 8.11862 0.47313   5
   5  -3   6 8.32138 0.56581   2
  -5  -3  -6 7.73096 0.56681   2
   5  -3  -6 9.14963 0.57245   2
  -5  -3   6 8.93946 0.56345   2
  -5  -3   6 8.66964 0.60483   4
   5  -3  -6 8.46592 0.57402   4
   5   3   6 7.66896 0.50603   3
   5   3  -6 7.77500 0.54389   3
  -5   3  -6 8.05837 0.53935   2
   5   3  -6 8.17302 0.53475   2
   6   3  -6 0.48211 0.26391   2
  -6   3  -6 1.23196 0.29634   2
   6   3  -6 1.01881 0.37795   1
   6  -3  -6 1.16722 0.37429   1
   6  -3  -6 1.14262 0.20255   6
   6   3   6 0.86602 0.35127   6
   6   3  -6 1.07704 0.21031   5
  -6  -3  -6 1.29201 0.36148   6
   6  -3   6 1.06877 0.34001   6
   6  -3  -6 1.03893 0.29088   2
  -6  -3  -6 0.74568 0.28477   2
   6  -3   6 0.79366 0.29980   2
  -6  -3   6 0.84528 0.27043   2
   6  -3  -6 1.08091 0.19119   5
  -6  -3   6 0.80049 0.30847   4
   6   3  -6 0.65334 0.32163   4
   6  -3  -6 0.67359 0.30541   4
   6   3   6 0.88695 0.24438   3
   6   3  -6 1.01284 0.27221   3
   7   3  -6 1.02871 0.27815   2
  -7   3  -6 1.11850 0.29079   2
   7   3  -6 1.81009 0.40303   1
   7  -3  -6 1.57196 0.37964   1
   7   3   6 1.69476 0.37828   6
   7  -3  -6 1.26887 0.18414   6
   7  -3   6 0.74137 0.35916   6
  -7  -3   6 0.80984 0.29092   2
   7  -3   6 1.20385 0.28882   2
  -7  -3  -6 1.41203 0.31328   2
   7  -3  -6 1.14036 0.28841   2
   7   3  -6 1.34255 0.21023   5
   7  -3  -6 1.22566 0.17232   5
   7  -3  -6 1.30938 0.33077   4
  -7  -3   6 0.97704 0.34612   4
   7   3  -6 1.56723 0.35046   4
   7   3  -6 1.31886 0.30354   3
   7   3   6 0.89631 0.25609   3
   8   3  -6 0.93841 0.28570   2
  -8   3  -6 1.37995 0.31424   2
   8  -3  -6 1.46532 0.41535   1
   8   3  -6 1.71733 0.42605   1
   8   3   6 0.77336 0.38437   6
   8  -3  -6 1.41830 0.15910   6
   8  -3  -6 1.36255 0.14790   5
   8  -3   6 1.29422 0.38226   6
  -8  -3   6 1.08156 0.30327   2
   8  -3  -6 1.51757 0.29550   2
   8  -3   6 1.04001 0.29501   2
  -8  -3  -6 1.60558 0.32802   2
   8   3  -6 1.45298 0.19221   5
  -8  -3   6 0.58492 0.33633   4
   8  -3  -6 1.28135 0.33779   4
   8   3  -6 1.89210 0.37030   4
   8   3  -6 1.28203 0.34954   3
   9   3  -6 83.7549 3.60600   2
  -9   3  -6 86.0987 3.61260   2
   9  -3  -6 83.5843 3.74140   1
   9   3  -6 81.8975 3.74005   1
   9   3   6 82.0801 3.76687   6
   9  -3  -6 83.7660 3.48964   6
   9  -3   6 82.4171 3.76157   6
   9  -3   6 81.5983 3.64891   2
  -9  -3  -6 85.5787 3.62851   2
  -9  -3   6 79.5427 3.63959   2
   9  -3  -6 82.2186 3.62674   2
  -9  -3   6 81.7886 3.74954   4
   9  -3  -6 90.2927 3.68547   4
   9   3  -6 85.5896 3.69202   4
   9   3  -6 85.7517 3.66413   3
 -10   3  -6 0.22090 0.27242   2
  10   3  -6 0.40904 0.24544   2
  10   3   6 0.16052 0.40570   6
  10  -3   6-0.10350 0.37479   6
  10  -3  -6 0.24461 0.41107   1
  10   3  -6 0.73288 0.45101   1
 -10  -3   6 0.18019 0.26992   2
 -10  -3  -6 0.61560 0.30363   2
  10  -3  -6 0.29865 0.25741   2
  10  -3   6 0.09234 0.29982   2
  10  -3  -6 0.24793 0.34676   4
  10   3  -6 0.64326 0.35094   3
 -11   3  -6 2.39744 0.33233   2
  11   3  -6 1.79797 0.30197   2
  11  -3   6 2.33959 0.50051   6
  11   3   6 3.19783 0.50944   6
  11  -3  -6 2.23382 0.32187   2
  11  -3   6 1.58136 0.34121   2
 -11  -3   6 2.35085 0.35506   2
 -11  -3  -6 1.92057 0.32249   2
  11  -3  -6 1.94143 0.40526   4
  11   3  -6 1.94007 0.41126   3
  12   3   6 5.39796 0.66104   6
 -12  -3   6 5.86272 0.49456   2
  12  -3  -6 6.77867 0.48617   2
  12  -3   6 6.11994 0.51626   2
 -12  -3  -6 6.47023 0.47942   2
  12  -3   6 5.89397 0.65366   6
  12   3  -6 7.70889 0.46690   2
 -12   3  -6 6.10188 0.46583   2
  12   3  -6 6.25996 0.56309   3
  13   3   6 182.263 8.05294   6
  13  -3   6 184.510 8.04746   6
  13  -3  -6 182.275 7.81776   2
  13  -3   6 181.942 7.84648   2
 -13  -3  -6 186.901 7.82256   2
 -13  -3   6 186.029 7.84306   2
 -13   3  -6 195.394 7.81124   2
  13   3  -6 185.702 7.79679   2
  13   3  -6 189.685 7.91174   3
  14  -3   6 29.1259 1.60941   6
 -14  -3   6 26.7779 1.60062   4
  14   3   6 28.3801 1.61631   6
 -14   3  -6 27.6302 1.39439   4
  14  -3   6 28.0007 1.37564   2
 -14  -3  -6 29.6437 1.35847   2
 -14  -3   6 29.4892 1.37757   2
  14  -3  -6 29.8679 1.35774   2
 -15  -3  -6 75.1905 3.17359   2
  15   3   6 75.7737 3.48613   6
  15  -3   6 76.4222 3.48350   6
  15  -3  -6 73.8723 3.16852   2
 -15  -3   6 70.3161 3.45857   4
 -15   3  -6 76.7239 3.24438   4
 -15  -3   6 71.7794 3.18980   2
  15  -3   6 70.9774 3.19458   2
 -16  -3  -6 1.38280 0.27870   2
  16   3   6 1.45211 0.59788   6
 -16  -3   6 2.18209 0.62870   4
 -16   3  -6 0.91318 0.35202   4
  16  -3   6 2.43696 0.66374   6
 -17  -3  -6 0.93453 0.24615   2
  17  -3   6 1.09099 0.65831   6
  17   3   6 0.85989 0.59885   6
 -17   3  -6 0.75356 0.38344   4
 -17  -3   6 1.91546 0.65645   4
 -17  -3  -6 1.02738 0.55413   4
 -18  -3  -6 0.84332 0.18717   2
 -18  -3  -6-0.53272 1.38114   1
 -18   3  -6-1.09243 1.45681   1
  18  -3   6 0.60510 0.61546   6
  18   3   6 0.96420 0.64140   6
 -18   3  -6 1.52731 0.44238   4
 -18  -3   6 0.30768 0.64465   4
 -18  -3  -6 0.98625 0.57152   4
 -19  -3   6 29.8132 1.90829   4
 -19  -3  -6 34.3400 1.81259   4
 -19   3  -6 35.0063 1.64758   4
 -19   3  -6 31.0888 2.50556   1
 -19  -3  -6 30.7760 2.49592   1
  19  -3   6 34.2870 1.92038   6
  19   3   6 31.9121 1.89232   6
 -20  -3  -6 0.16048 1.20561   1
 -20   3  -6-0.66170 1.27558   1
 -20  -3   6 0.25088 0.72229   4
 -20   3  -6 0.23113 0.45203   4
 -20  -3  -6 0.58340 0.61749   4
  20   3   6 0.63120 0.69063   6
  20  -3   6 0.79863 0.72611   6
 -21  -3  -6-0.15285 1.15326   1
 -21   3  -6-0.15714 1.22689   1
 -21   3  -6 0.48094 0.47517   4
 -21  -3   6-0.08673 0.70994   4
 -21  -3  -6 0.40065 0.68192   4
  21   3   6-0.96996 0.77825   6
  21  -3   6 0.08141 0.71705   6
  22  -3   6 3.53661 0.84995   6
  22   3   6 2.47567 0.83240   6
 -22   3  -6 1.56246 0.52928   4
 -22  -3   6 2.25151 0.77893   4
 -22  -3  -6 3.06667 0.76990   4
 -22  -3  -6 3.67637 1.27808   1
 -22   3  -6 2.86663 1.31108   1
  23   3   6 79.0093 3.80023   6
  23  -3   6 77.7688 3.78484   6
 -23  -3  -6 82.4314 3.72383   4
 -23  -3  -6 74.7248 4.15819   1
 -23   3  -6 79.6116 4.19578   1
 -23  -3   6 75.1246 3.83487   4
  24  -3   6 10.0476 1.08997   6
  24   3   6 13.4063 1.19090   6
 -24   3  -6 9.16530 1.52608   1
 -24  -3  -6 9.70759 1.49825   1
 -24  -3  -6 10.6063 1.05170   4
 -24  -3   6 11.6424 1.27927   4
 -25  -3  -6 29.0257 1.78762   4
 -25  -3   6 31.6512 2.00063   4
 -26  -3  -6 0.58818 0.80978   4
 -26  -3   6 1.88297 0.91833   4
   0   3  -7 0.15026 0.28057   2
   0   3   7-0.09835 0.23959   6
   0  -3  -7 0.14488 0.28125   6
   0  -3  -7-0.30495 0.29385   3
   0  -3   7 0.21937 0.28783   3
   0   3  -7-0.32836 0.28413   4
   0  -3   7-0.03709 0.26850   2
   0  -3  -7 0.09966 0.31013   2
   1  -3  -7 17.7870 0.97683   2
  -1  -3  -7 17.6820 0.98569   2
   1  -3   7 15.5920 0.99189   2
  -1  -3   7 17.8686 1.00447   2
  -1   3   7 18.0856 0.95498   6
   1  -3  -7 18.6220 0.95092   6
  -1  -3  -7 18.7436 0.97681   6
   1   3   7 18.4145 0.98982   6
  -1   3  -7 17.3239 0.93915   4
   1   3  -7 19.5558 0.96755   4
  -1  -3   7 17.9496 0.99053   3
   1  -3  -7 17.8824 0.95364   3
   1  -3   7 19.1812 0.99971   3
  -1  -3  -7 18.9713 0.95096   3
   1   3  -7 19.7593 0.97884   2
  -1   3  -7 17.9997 0.96491   2
   2   3  -7 68.8639 3.06175   2
  -2   3   7 66.2013 3.03456   6
   2  -3  -7 67.7842 3.02425   6
  -2  -3  -7 71.2579 3.08643   6
   2  -3   7 71.1061 3.09778   2
   2  -3  -7 71.9722 3.08782   2
  -2   3  -7 70.5063 3.03209   4
   2   3  -7 70.6607 3.05941   4
   2   3   7 69.3524 3.03973   3
  -2  -3   7 69.8159 3.09229   3
   2  -3  -7 69.0250 3.05660   3
   3   3  -7 24.0137 1.18233   2
   3  -3  -7 23.1562 1.13546   6
  -3   3   7 21.6515 1.13603   6
  -3  -3  -7 23.9564 1.20645   6
   3  -3  -7 23.4948 1.20359   2
   3  -3   7 24.7606 1.22658   2
   3   3  -7 22.0512 1.18054   4
   3   3   7 25.0362 1.16551   3
  -3  -3   7 24.1886 1.20902   3
   3  -3  -7 24.1727 1.19436   3
   4  -3  -7 6.63207 0.45294   6
  -4  -3  -7 7.63276 0.58988   6
  -4  -3  -7 7.88255 0.57018   2
  -4  -3   7 6.34008 0.53096   2
   4  -3   7 7.58091 0.56133   2
   4  -3  -7 6.78223 0.53313   2
   4  -3  -7 7.28380 0.54118   4
  -4  -3   7 6.28730 0.55325   4
  -4   3  -7 7.08052 0.53191   2
   4   3  -7 7.78234 0.53219   2
  -4  -3   7 7.65681 0.55495   3
   4  -3  -7 7.19767 0.54420   3
   4   3   7 5.91914 0.47773   3
   5   3   7 0.22757 0.33681   6
   5  -3   7 0.38834 0.32235   6
   5   3  -7 0.86413 0.23972   5
   5  -3  -7 0.30681 0.21602   6
  -5  -3  -7 0.37490 0.35901   6
   5  -3   7 1.03993 0.32719   2
   5  -3  -7 0.98023 0.33556   2
  -5  -3  -7 0.91274 0.34734   2
  -5  -3   7 0.55054 0.29482   2
   5  -3  -7 0.78427 0.31017   4
  -5  -3   7 0.67572 0.33622   4
  -5   3  -7 0.94725 0.30997   2
   5   3  -7 0.93592 0.31048   2
   5  -3  -7 0.72847 0.32166   3
   5   3   7 0.49821 0.25149   3
   5   3  -7 0.57597 0.29822   3
   6   3   7 4.75709 0.52061   6
   6  -3  -7 3.97778 0.31507   6
   6   3  -7 4.07256 0.33486   5
  -6  -3  -7 3.98445 0.47732   6
   6  -3   7 3.65614 0.46326   6
   6  -3   7 3.62534 0.42113   2
  -6  -3   7 5.65337 0.46713   2
  -6  -3  -7 4.21805 0.44219   2
   6  -3  -7 4.24633 0.44167   2
  -6  -3   7 4.45354 0.48929   4
   6  -3  -7 4.62089 0.46395   4
   6   3  -7 5.05479 0.44814   3
   6   3   7 4.96561 0.40111   3
  -6   3  -7 4.28913 0.42268   2
   6   3  -7 5.34126 0.43499   2
  -7   3  -7 2.79803 0.35864   2
   7   3  -7 2.66664 0.35871   2
[truncated: 1,351,523 more chars]
