# Supplementary material for: Evolution of Chernobyl Corium in Water: Formation of Secondary Uranyl Phases
Source: Materials (Basel). 2023 Jun 22;16(13):4533. doi: 10.3390/ma16134533 (PMC10342636; doi:10.3390/ma16134533)
Supplement: Supplementary file 1 [file materials-16-04533-s001.zip › Bqr_1_last.cif]

data_Bqr_1_chern_yellow_plate_2
_audit_creation_date               2022-08-09
_audit_creation_method
;
Olex2 1.5
(compiled 2022.04.07 svn.rca3783a0 for OlexSys, GUI svn.r6498)
;
_shelx_SHELXL_version_number       '2018/3'
_audit_contact_author_address      ?
_audit_contact_author_email        ?
_audit_contact_author_name         ''
_audit_contact_author_phone        ?
_publ_contact_author_id_orcid      ?
_publ_section_references
;
Dolomanov, O.V., Bourhis, L.J., Gildea, R.J, Howard, J.A.K. & Puschmann, H.
 (2009), J. Appl. Cryst. 42, 339-341.

Sheldrick, G.M. (2015). Acta Cryst. C71, 3-8.
;
_chemical_name_common              ?
_chemical_name_systematic          ?
_chemical_formula_moiety           'Ca H14 O26 U6, 4(H2 O)'
_chemical_formula_sum              'Ca H22 O30 U6'
_chemical_formula_weight           1970.43
_chemical_absolute_configuration   ?
_chemical_melting_point            ?

loop_
  _atom_type_symbol
  _atom_type_description
  _atom_type_scat_dispersion_real
  _atom_type_scat_dispersion_imag
  _atom_type_scat_source
 'Ca' 'Ca' 0.2262 0.3064 'International Tables Vol C Tables 4.2.6.8 and 6.1.1.4'
 'H' 'H' 0.0000 0.0000 'International Tables Vol C Tables 4.2.6.8 and 6.1.1.4'
 'O' 'O' 0.0106 0.0060 'International Tables Vol C Tables 4.2.6.8 and 6.1.1.4'
 'U' 'U' -9.6767 9.6646 'International Tables Vol C Tables 4.2.6.8 and 6.1.1.4'

_shelx_space_group_comment
;
The symmetry employed for this shelxl refinement is uniquely defined
by the following loop, which should always be used as a source of
symmetry information in preference to the above space-group names.
They are only intended as comments.
;
_space_group_crystal_system        'orthorhombic'
_space_group_IT_number             33
_space_group_name_H-M_alt          'P n a 21'
_space_group_name_Hall             'P 2c -2n'
loop_
  _space_group_symop_operation_xyz
 'x, y, z'
 '-x, -y, z+1/2'
 'x+1/2, -y+1/2, z'
 '-x+1/2, y+1/2, z+1/2'

_cell_length_a                     13.8517(5)
_cell_length_b                     14.9553(6)
_cell_length_c                     12.3753(5)
_cell_angle_alpha                  90
_cell_angle_beta                   90
_cell_angle_gamma                  90
_cell_volume                       2563.62(17)
_cell_formula_units_Z              4
_cell_measurement_reflns_used      7248
_cell_measurement_temperature      293(2)
_cell_measurement_theta_max        33.7010
_cell_measurement_theta_min        3.3640
_shelx_estimated_absorpt_T_max     ?
_shelx_estimated_absorpt_T_min     ?
_exptl_absorpt_coefficient_mu      38.083
_exptl_absorpt_correction_T_max    1.00000
_exptl_absorpt_correction_T_min    0.62724
_exptl_absorpt_correction_type     multi-scan
_exptl_absorpt_process_details
;
CrysAlisPro 1.171.41.104a (Rigaku Oxford Diffraction, 2021)
Empirical absorption correction using spherical harmonics,
implemented in SCALE3 ABSPACK scaling algorithm.
;
_exptl_absorpt_special_details     ?
_exptl_crystal_colour              'translucent yellow'
_exptl_crystal_density_diffrn      5.105
_exptl_crystal_density_meas        ?
_exptl_crystal_density_method      ?
_exptl_crystal_description         'lamina'
_exptl_crystal_F_000               3336
_exptl_crystal_size_max            0.030
_exptl_crystal_size_mid            0.020
_exptl_crystal_size_min            0.002
_exptl_transmission_factor_max     ?
_exptl_transmission_factor_min     ?
_diffrn_reflns_av_R_equivalents    0.0546
_diffrn_reflns_av_unetI/netI       0.0536
_diffrn_reflns_Laue_measured_fraction_full  0.995
_diffrn_reflns_Laue_measured_fraction_max  0.996
_diffrn_reflns_limit_h_max         17
_diffrn_reflns_limit_h_min         -14
_diffrn_reflns_limit_k_max         17
_diffrn_reflns_limit_k_min         -19
_diffrn_reflns_limit_l_max         16
_diffrn_reflns_limit_l_min         -15
_diffrn_reflns_number              23016
_diffrn_reflns_point_group_measured_fraction_full  0.979
_diffrn_reflns_point_group_measured_fraction_max  0.975
_diffrn_reflns_theta_full          25.242
_diffrn_reflns_theta_max           27.499
_diffrn_reflns_theta_min           3.242
_diffrn_ambient_temperature        293(2)
_diffrn_detector                   'Hybrid Pixel Array Detector'
_diffrn_detector_area_resol_mean   10.0000
_diffrn_detector_type              HyPix
_diffrn_measured_fraction_theta_full  0.995
_diffrn_measured_fraction_theta_max  0.996
_diffrn_measurement_details
;
List of Runs (angles in degrees, time in seconds):

  # Type    Start    End  Width  t~exp~   \w     \q     \k     \f   Frames
--------------------------------------------------------------------------
  1  \w    -62.00 -19.00   0.50  110.00    --   11.57 -11.00 -61.00   86
  2  \w    -49.00 -15.00   0.50  110.00    --  -13.68 127.00 176.00   68
  3  \w    -24.00  19.00   0.50  110.00    --  -13.68  11.00 110.00   86
  4  \w    -13.00  13.00   0.50  110.00    --   11.57 -11.00 -61.00   52
  5  \w     -2.00  77.00   0.50  110.00    --   11.57  57.00 -60.00  158
  6  \w    -86.00  -2.00   0.50  110.00    --  -13.68 -57.00 150.00  168
;
_diffrn_measurement_device         'four-circle diffractometer'
_diffrn_measurement_device_type   
 'XtaLAB Synergy, Single source at home/near, HyPix'
_diffrn_measurement_method         '\w scans'
_diffrn_orient_matrix_type        
 'CrysAlisPro convention (1999,Acta A55,543-557)'
_diffrn_orient_matrix_UB_11        0.0328668000
_diffrn_orient_matrix_UB_12        -0.0065255000
_diffrn_orient_matrix_UB_13        0.0432265000
_diffrn_orient_matrix_UB_21        0.0386794000
_diffrn_orient_matrix_UB_22        -0.0026514000
_diffrn_orient_matrix_UB_23        -0.0374538000
_diffrn_orient_matrix_UB_31        0.0067542000
_diffrn_orient_matrix_UB_32        0.0468938000
_diffrn_orient_matrix_UB_33        0.0038929000
_diffrn_radiation_monochromator    mirror
_diffrn_radiation_probe            x-ray
_diffrn_radiation_type             'Mo K\a'
_diffrn_radiation_wavelength       0.71073
_diffrn_source                     'micro-focus sealed X-ray tube'
_diffrn_source_type                'PhotonJet (Mo) X-ray Source'
_reflns_Friedel_coverage           0.871
_reflns_Friedel_fraction_full      0.962
_reflns_Friedel_fraction_max       0.952
_reflns_number_gt                  4698
_reflns_number_total               5722
_reflns_special_details
;
 Reflections were merged by SHELXL according to the crystal
 class for the calculation of statistics and refinement.
 
 _reflns_Friedel_fraction is defined as the number of unique
 Friedel pairs measured divided by the number that would be
 possible theoretically, ignoring centric projections and
 systematic absences. Completness statistics refer to single and
 composite reflections containing twin component 1 only.
;
_reflns_threshold_expression       'I > 2\s(I)'
_computing_cell_refinement         'CrysAlisPro 1.171.41.104a (Rigaku OD, 2021)'
_computing_data_collection         'CrysAlisPro 1.171.41.104a (Rigaku OD, 2021)'
_computing_data_reduction          'CrysAlisPro 1.171.41.104a (Rigaku OD, 2021)'
_computing_molecular_graphics      'Olex2 1.5 (Dolomanov et al., 2009)'
_computing_publication_material    'Olex2 1.5 (Dolomanov et al., 2009)'
_computing_structure_refinement    'SHELXL 2018 (Sheldrick, 2015)'
_computing_structure_solution      'SHELXT 2018 (Sheldrick, 2015)'
_refine_diff_density_max           2.194
_refine_diff_density_min           -3.355
_refine_diff_density_rms           0.378
_refine_ls_abs_structure_details
;
 Refined as an inversion twin.
;
_refine_ls_abs_structure_Flack     0.56(3)
_refine_ls_extinction_coef         .
_refine_ls_extinction_method       none
_refine_ls_goodness_of_fit_ref     1.058
_refine_ls_hydrogen_treatment      mixed
_refine_ls_matrix_type             full
_refine_ls_number_parameters       282
_refine_ls_number_reflns           5722
_refine_ls_number_restraints       59
_refine_ls_R_factor_all            0.0550
_refine_ls_R_factor_gt             0.0392
_refine_ls_restrained_S_all        1.058
_refine_ls_shift/su_max            0.000
_refine_ls_shift/su_mean           0.000
_refine_ls_structure_factor_coef   Fsqd
_refine_ls_weighting_details      
 'w=1/[\s^2^(Fo^2^)+(0.0270P)^2^+28.6720P] where P=(Fo^2^+2Fc^2^)/3'
_refine_ls_weighting_scheme        calc
_refine_ls_wR_factor_gt            0.0762
_refine_ls_wR_factor_ref           0.0803
_refine_special_details
;
 Refined as a 2-component inversion twin.
;
_olex2_refinement_description
;
1. Twinned data refinement
 Scales: 0.44(3)
 0.56(3)
2. Fixed Uiso
 At 1.5 times of:
  All O(H) groups, All O(H,H) groups
3. Restrained distances
 O11_$4-HW2J = O8_$1-HW2A = HW2K-O7_$3
 2 with sigma of 0.02
 HW2I-O2 = HW2N-O11_$4 = HW2L-OW29
 2.15 with sigma of 0.02
 OH17-HH17 = OH18-HH18 = OH19-HH19
 0.9 with sigma of 0.02
 OH20-HH20 = OH21-HH21 = OH22-HH22
 0.9 with sigma of 0.02
 OW29-HW2N
 0.9 with sigma of 0.02
 OW27_$1-HH20 = O3-HW2B = HW2D-O10_$3
 2.1 with sigma of 0.02
 HW2H-O4_$2 = HH19-OW26 = HW2G-O9
 2.1 with sigma of 0.02
 HW3B-O4 = HW3A-O10
 2.17 with sigma of 0.02
 U6-HH20 = U2-HH21 = U3-HH18
 2.65 with sigma of 0.02
 U2-HH17 = U4-HH22
 2.65 with sigma of 0.02
 U2-HH20
 2.9 with sigma of 0.02
 U1-HH17
 3 with sigma of 0.02
4. Uiso/Uaniso restraints and constraints
Uanis(O7) \\sim Ueq: with sigma of 0.003 and sigma for terminal atoms of 0.006
Uanis(OW28) \\sim Ueq: with sigma of 0.004 and sigma for terminal atoms of 0.008
Uanis(O2) \\sim Ueq: with sigma of 0.01 and sigma for terminal atoms of 0.02
Uanis(O11) \\sim Ueq: with sigma of 0.003 and sigma for terminal atoms of 0.006
Uanis(O5) \\sim Ueq: with sigma of 0.003 and sigma for terminal atoms of 0.006
Uanis(O5) = Uanis(O6)
Uanis(O11) = Uanis(O12)
Uanis(O7) = Uanis(O8)
Uanis(O16) = Uanis(OH22) = Uanis(OH18)
Uanis(OH19) = Uanis(O13) = Uanis(OH20) = Uanis(O15) = Uanis(OH21)
Uanis(O9) = Uanis(O10)
Uanis(O14) = Uanis(OH18)
Uanis(O4) = Uanis(O3)
Uanis(OW26) = Uanis(OW30)
5.a Everything fixed:
 HW2M, HW2N
5.b Rotating group:
 OW23(HW2A,HW2B), OW24(HW2C,HW2D), OW25(HW2E,HW2F), OW26(HW2G,HW2H), OW27(HW2I,
 HW2J), OW28(HW2K,HW2L), OW30(HW3A,HW3B)
;
_atom_sites_solution_hydrogens     difmap
_atom_sites_solution_primary       ?
_atom_sites_solution_secondary     ?
loop_
  _atom_site_label
  _atom_site_type_symbol
  _atom_site_fract_x
  _atom_site_fract_y
  _atom_site_fract_z
  _atom_site_U_iso_or_equiv
  _atom_site_adp_type
  _atom_site_occupancy
  _atom_site_site_symmetry_order
  _atom_site_calc_flag
  _atom_site_refinement_flags_posn
  _atom_site_refinement_flags_adp
  _atom_site_refinement_flags_occupancy
  _atom_site_disorder_assembly
  _atom_site_disorder_group
 U1 U 0.41058(9) 0.75814(7) 0.44002(9) 0.0116(3) Uani 1 1 d D . . . .
 U2 U 0.37190(5) 0.74737(4) 0.75140(19) 0.01159(16) Uani 1 1 d D . . . .
 U3 U 0.40596(9) 0.75074(6) 0.05992(10) 0.0107(3) Uani 1 1 d D . . . .
 U4 U 0.12719(5) 0.77766(4) 0.24790(19) 0.01048(16) Uani 1 1 d D . . . .
 U5 U 0.15724(9) 0.79079(8) 0.56149(9) 0.0123(3) Uani 1 1 d . . . . .
 U6 U 0.15165(9) 0.78852(8) 0.93284(9) 0.0118(3) Uani 1 1 d D . . . .
 Ca1 Ca 0.4573(4) 1.0345(3) 0.4221(4) 0.0212(11) Uani 1 1 d . . . . .
 O1 O 0.4454(15) 0.8736(13) 0.455(2) 0.019(5) Uani 1 1 d . . . . .
 O2 O 0.3639(19) 0.6460(13) 0.413(2) 0.036(6) Uani 1 1 d D U . . .
 O3 O 0.4257(11) 0.8557(9) 0.7642(15) 0.019(3) Uani 1 1 d D . . . .
 O4 O 0.3217(10) 0.6359(8) 0.738(2) 0.019(3) Uani 1 1 d D . . . .
 O5 O 0.4422(16) 0.8669(14) 0.0297(19) 0.016(3) Uani 1 1 d . U . . .
 O6 O 0.3751(15) 0.6384(14) 0.0887(19) 0.016(3) Uani 1 1 d . . . . .
 O7 O 0.1036(10) 0.8978(8) 0.247(3) 0.021(2) Uani 1 1 d . U . . .
 O8 O 0.1571(10) 0.6595(9) 0.253(3) 0.021(2) Uani 1 1 d . . . . .
 O9 O 0.1637(13) 0.9103(14) 0.553(2) 0.020(4) Uani 1 1 d D . . . .
 O10 O 0.1433(13) 0.6757(12) 0.5757(18) 0.020(4) Uani 1 1 d D . . . .
 O11 O 0.1669(14) 0.9067(13) 0.9516(19) 0.019(4) Uani 1 1 d . U . . .
 O12 O 0.1288(17) 0.6699(12) 0.9017(17) 0.019(4) Uani 1 1 d . . . . .
 O13 O 0.3195(12) 0.7795(12) 0.5834(14) 0.0143(15) Uani 1 1 d . . . . .
 O14 O 0.5609(15) 0.7266(15) 0.413(2) 0.0183(15) Uani 1 1 d . . . . .
 O15 O 0.3044(13) 0.7562(11) 0.9166(15) 0.0143(15) Uani 1 1 d . . . . .
 O16 O 0.0658(14) 0.7777(16) 0.080(2) 0.0183(15) Uani 1 1 d . . . . .
 OH17 O 0.4939(14) 0.6988(14) 0.6179(19) 0.015(4) Uani 1 1 d D . . . .
 HH17 H 0.474(4) 0.6415(19) 0.624(2) 0.022 Uiso 1 1 d D U . . .
 OH18 O 0.4519(9) 0.7801(9) 0.252(3) 0.0183(15) Uani 1 1 d D . . . .
 HH18 H 0.483(14) 0.830(8) 0.231(4) 0.027 Uiso 1 1 d D U . . .
 OH19 O 0.2528(15) 0.8090(15) 0.3740(19) 0.0143(15) Uani 1 1 d D . . . .
 HH19 H 0.270(16) 0.866(3) 0.360(13) 0.021 Uiso 1 1 d D U . . .
 OH20 O 0.1971(8) 0.8153(8) 0.748(3) 0.0143(15) Uani 1 1 d D . . . .
 HH20 H 0.213(3) 0.8701(14) 0.757(3) 0.021 Uiso 1 1 d D U . . .
 OH21 O 0.4837(15) 0.6938(15) 0.8815(19) 0.0143(15) Uani 1 1 d D . . . .
 HH21 H 0.461(11) 0.638(5) 0.888(15) 0.021 Uiso 1 1 d D U . . .
 OH22 O 0.2580(15) 0.8032(17) 0.122(2) 0.0183(15) Uani 1 1 d D . . . .
 HH22 H 0.271(13) 0.859(7) 0.146(15) 0.027 Uiso 1 1 d D U . . .
 OW23 O 0.3900(19) 1.0115(16) 0.6049(19) 0.029(7) Uani 1 1 d . . . . .
 HW2A H 0.354386 1.048289 0.660422 0.043 Uiso 1 1 d DR U . . .
 HW2B H 0.386269 0.959009 0.653814 0.043 Uiso 1 1 d DR U . . .
 OW24 O 0.6226(17) 0.9778(15) 0.414(3) 0.031(6) Uani 1 1 d . . . . .
 HW2C H 0.640856 0.935563 0.350142 0.047 Uiso 1 1 d R U . . .
 HW2D H 0.643661 0.923206 0.454857 0.047 Uiso 1 1 d DR U . . .
 OW25 O 0.4465(12) 0.9773(10) 0.243(3) 0.031(4) Uani 1 1 d . . . . .
 HW2E H 0.392617 0.994034 0.212368 0.046 Uiso 1 1 d R U . . .
 HW2F H 0.498791 0.981055 0.202078 0.046 Uiso 1 1 d R U . . .
 OW26 O 0.2786(17) 1.0046(14) 0.385(2) 0.032(3) Uani 1 1 d D . . . .
 HW2G H 0.242568 0.995579 0.449311 0.049 Uiso 1 1 d DR U . . .
 HW2H H 0.244808 1.054080 0.355142 0.049 Uiso 1 1 d DR U . . .
 OW27 O 0.3008(15) 0.5053(10) 0.250(2) 0.051(6) Uani 1 1 d . . . . .
 HW2I H 0.299805 0.558391 0.291889 0.076 Uiso 1 1 d DR U . . .
 HW2J H 0.329615 0.483271 0.320569 0.076 Uiso 1 1 d DR U . . .
 OW28 O 0.528(3) 0.4783(19) 0.391(2) 0.064(10) Uani 1 1 d . U . . .
 HW2K H 0.531836 0.512018 0.336186 0.096 Uiso 1 1 d DR U . . .
 HW2L H 0.540426 0.508728 0.456356 0.096 Uiso 1 1 d DR U . . .
 OW29 O 0.456(3) 0.5197(16) 0.5975(19) 0.058(10) Uani 1 1 d D . . . .
 HW2M H 0.425090 0.512720 0.650690 0.087 Uiso 1 1 d . U . . .
 HW2N H 0.431880 0.479820 0.549210 0.087 Uiso 1 1 d D U . . .
 OW30 O 0.2192(16) 0.4908(11) 0.622(2) 0.032(3) Uani 1 1 d . . . . .
 HW3A H 0.208098 0.548590 0.600192 0.049 Uiso 1 1 d DR U . . .
 HW3B H 0.254668 0.518460 0.667013 0.049 Uiso 1 1 d DR U . . .

loop_
  _atom_site_aniso_label
  _atom_site_aniso_U_11
  _atom_site_aniso_U_22
  _atom_site_aniso_U_33
  _atom_site_aniso_U_23
  _atom_site_aniso_U_13
  _atom_site_aniso_U_12
 U1 0.0091(6) 0.0162(5) 0.0095(7) -0.0018(5) 0.0020(5) 0.0005(4)
 U2 0.0089(3) 0.0183(4) 0.0076(4) 0.0006(6) 0.0001(8) 0.0003(3)
 U3 0.0052(5) 0.0176(6) 0.0093(7) 0.0009(5) -0.0001(5) 0.0007(4)
 U4 0.0088(3) 0.0156(4) 0.0071(3) 0.0009(7) -0.0002(8) 0.0002(3)
 U5 0.0078(6) 0.0196(6) 0.0095(8) -0.0016(6) -0.0008(5) 0.0018(4)
 U6 0.0074(6) 0.0140(6) 0.0139(9) 0.0008(6) 0.0035(6) 0.0005(4)
 Ca1 0.020(3) 0.022(2) 0.022(3) -0.008(2) -0.007(2) 0.004(2)
 O1 0.009(8) 0.015(9) 0.034(12) -0.004(8) -0.004(9) 0.007(7)
 O2 0.040(13) 0.008(8) 0.059(13) 0.001(9) 0.011(11) -0.005(8)
 O3 0.028(6) 0.018(5) 0.012(8) -0.004(6) -0.004(7) -0.007(4)
 O4 0.028(6) 0.018(5) 0.012(8) -0.004(6) -0.004(7) -0.007(4)
 O5 0.014(5) 0.017(4) 0.017(5) 0.000(3) 0.002(4) -0.003(3)
 O6 0.014(5) 0.017(4) 0.017(5) 0.000(3) 0.002(4) -0.003(3)
 O7 0.023(5) 0.020(4) 0.021(5) -0.007(7) 0.010(7) -0.003(4)
 O8 0.023(5) 0.020(4) 0.021(5) -0.007(7) 0.010(7) -0.003(4)
 O9 0.008(6) 0.030(8) 0.023(8) 0.002(7) 0.005(6) 0.002(5)
 O10 0.008(6) 0.030(8) 0.023(8) 0.002(7) 0.005(6) 0.002(5)
 O11 0.026(6) 0.012(5) 0.018(7) -0.002(5) 0.002(5) -0.002(5)
 O12 0.026(6) 0.012(5) 0.018(7) -0.002(5) 0.002(5) -0.002(5)
 O13 0.008(3) 0.020(4) 0.014(3) 0.001(4) -0.004(4) -0.003(3)
 O14 0.006(3) 0.033(4) 0.016(4) 0.001(3) 0.004(5) 0.001(4)
 O15 0.008(3) 0.020(4) 0.014(3) 0.001(4) -0.004(4) -0.003(3)
 O16 0.006(3) 0.033(4) 0.016(4) 0.001(3) 0.004(5) 0.001(4)
 OH17 0.007(8) 0.014(9) 0.024(10) 0.003(7) -0.004(8) 0.003(7)
 OH18 0.006(3) 0.033(4) 0.016(4) 0.001(3) 0.004(5) 0.001(4)
 OH19 0.008(3) 0.020(4) 0.014(3) 0.001(4) -0.004(4) -0.003(3)
 OH20 0.008(3) 0.020(4) 0.014(3) 0.001(4) -0.004(4) -0.003(3)
 OH21 0.008(3) 0.020(4) 0.014(3) 0.001(4) -0.004(4) -0.003(3)
 OH22 0.006(3) 0.033(4) 0.016(4) 0.001(3) 0.004(5) 0.001(4)
 OW23 0.035(13) 0.030(13) 0.021(15) 0.001(9) 0.004(10) 0.001(10)
 OW24 0.021(12) 0.042(13) 0.032(15) -0.004(11) -0.006(10) 0.001(10)
 OW25 0.028(9) 0.046(10) 0.018(9) -0.012(14) 0.016(15) -0.012(7)
 OW26 0.026(6) 0.019(6) 0.052(8) -0.009(8) -0.007(5) 0.000(8)
 OW27 0.075(15) 0.029(9) 0.048(12) -0.012(18) -0.03(2) 0.003(9)
 OW28 0.075(13) 0.052(12) 0.067(14) -0.004(9) 0.014(10) -0.006(9)
 OW29 0.12(3) 0.019(11) 0.033(15) -0.007(9) 0.039(15) -0.027(14)
 OW30 0.026(6) 0.019(6) 0.052(8) -0.009(8) -0.007(5) 0.000(8)

_geom_special_details
;
 All esds (except the esd in the dihedral angle between two l.s. planes)
 are estimated using the full covariance matrix.  The cell esds are taken
 into account individually in the estimation of esds in distances, angles
 and torsion angles; correlations between esds in cell parameters are only
 used when they are defined by crystal symmetry.  An approximate (isotropic)
 treatment of cell esds is used for estimating esds involving l.s. planes.
;
loop_
  _geom_bond_atom_site_label_1
  _geom_bond_atom_site_label_2
  _geom_bond_distance
  _geom_bond_site_symmetry_2
  _geom_bond_publ_flag
 U1 U2 3.894(3) . ?
 U1 U4 3.8655(19) 3_565 ?
 U1 U5 3.849(2) . ?
 U1 U5 3.804(2) 3_565 ?
 U1 Ca1 4.190(5) . ?
 U1 O1 1.80(2) . ?
 U1 O2 1.829(19) . ?
 U1 O13 2.200(18) . ?
 U1 O14 2.16(2) . ?
 U1 OH17 2.64(2) . ?
 U1 OH18 2.42(3) . ?
 U1 OH19 2.45(2) . ?
 U2 U3 3.847(3) 1_556 ?
 U2 U5 3.845(2) . ?
 U2 U6 3.8377(19) . ?
 U2 O3 1.790(14) . ?
 U2 O4 1.813(12) . ?
 U2 O13 2.254(18) . ?
 U2 O15 2.252(19) . ?
 U2 OH17 2.47(2) . ?
 U2 OH20 2.626(12) . ?
 U2 OH21 2.37(2) . ?
 U3 U4 3.871(2) 3_565 ?
 U3 U6 3.795(2) 3_564 ?
 U3 U6 3.899(2) 1_554 ?
 U3 Ca1 4.100(5) 2_674 ?
 U3 O5 1.85(2) . ?
 U3 O6 1.77(2) . ?
 U3 O15 2.265(18) 1_554 ?
 U3 O16 2.27(2) 3_565 ?
 U3 OH18 2.50(3) . ?
 U3 OH21 2.60(2) 1_554 ?
 U3 OH22 2.33(2) . ?
 U4 U5 3.908(3) . ?
 U4 U6 3.917(3) 1_554 ?
 U4 O7 1.826(13) . ?
 U4 O8 1.816(13) . ?
 U4 O14 2.24(2) 3_465 ?
 U4 O16 2.25(3) . ?
 U4 OH18 2.578(12) 3_465 ?
 U4 OH19 2.38(2) . ?
 U4 OH22 2.42(2) . ?
 U5 O9 1.79(2) . ?
 U5 O10 1.741(19) . ?
 U5 O13 2.270(17) . ?
 U5 O14 2.29(2) 3_465 ?
 U5 OH17 2.37(2) 3_465 ?
 U5 OH19 2.69(2) . ?
 U5 OH20 2.40(3) . ?
 U6 Ca1 4.090(5) 4_545 ?
 U6 O11 1.795(19) . ?
 U6 O12 1.842(18) . ?
 U6 O15 2.180(18) . ?
 U6 O16 2.18(2) 1_556 ?
 U6 OH20 2.41(3) . ?
 U6 OH21 2.43(2) 3_465 ?
 U6 OH22 2.78(3) 1_556 ?
 Ca1 O1 2.45(2) . ?
 Ca1 O3 3.024(17) 2_674 ?
 Ca1 O5 2.43(2) 2_675 ?
 Ca1 O12 2.36(2) 4_554 ?
 Ca1 OW23 2.47(2) . ?
 Ca1 OW24 2.44(2) . ?
 Ca1 OW25 2.38(3) . ?
 Ca1 OW26 2.56(2) . ?
 OH17 HH17 0.90(3) . ?
 OH18 HH18 0.90(3) . ?
 OH19 HH19 0.90(3) . ?
 OH20 HH20 0.85(3) . ?
 OH21 HH21 0.90(3) . ?
 OH22 HH22 0.90(3) . ?
 OW23 HW2A 1.0090 . ?
 OW23 HW2B 0.9921 . ?
 OW24 HW2C 1.0432 . ?
 OW24 HW2D 1.0036 . ?
 OW25 HW2E 0.8756 . ?
 OW25 HW2F 0.8870 . ?
 OW26 HW2G 0.9486 . ?
 OW26 HW2H 0.9501 . ?
 OW27 HW2I 0.9514 . ?
 OW27 HW2J 1.0189 . ?
 OW28 HW2K 0.8478 . ?
 OW28 HW2L 0.9429 . ?
 OW29 HW2M 0.7937 . ?
 OW29 HW2N 0.9089 . ?
 OW30 HW3A 0.9201 . ?
 OW30 HW3B 0.8466 . ?

loop_
  _geom_angle_atom_site_label_1
  _geom_angle_atom_site_label_2
  _geom_angle_atom_site_label_3
  _geom_angle
  _geom_angle_site_symmetry_1
  _geom_angle_site_symmetry_3
  _geom_angle_publ_flag
 U2 U1 Ca1 96.57(8) . . ?
 U4 U1 U2 135.21(5) 3_565 . ?
 U4 U1 Ca1 89.10(8) 3_565 . ?
 U5 U1 U2 59.55(3) . . ?
 U5 U1 U2 74.01(3) 3_565 . ?
 U5 U1 U4 164.92(5) . 3_565 ?
 U5 U1 U4 61.26(4) 3_565 3_565 ?
 U5 U1 U5 133.56(5) 3_565 . ?
 U5 U1 Ca1 94.12(8) 3_565 . ?
 U5 U1 Ca1 92.08(8) . . ?
 O1 U1 U2 88.6(8) . . ?
 O1 U1 U4 89.3(7) . 3_565 ?
 O1 U1 U5 94.7(7) . . ?
 O1 U1 U5 84.5(7) . 3_565 ?
 O1 U1 Ca1 11.1(7) . . ?
 O1 U1 O2 172.8(10) . . ?
 O1 U1 O13 86.1(9) . . ?
 O1 U1 O14 88.1(9) . . ?
 O1 U1 OH17 96.9(9) . . ?
 O1 U1 OH18 84.5(9) . . ?
 O1 U1 OH19 88.6(8) . . ?
 O2 U1 U2 95.4(9) . . ?
 O2 U1 U4 92.0(9) . 3_565 ?
 O2 U1 U5 102.3(8) . 3_565 ?
 O2 U1 U5 82.3(9) . . ?
 O2 U1 Ca1 161.8(9) . . ?
 O2 U1 O13 94.5(10) . . ?
 O2 U1 O14 96.4(11) . . ?
 O2 U1 OH17 89.9(10) . . ?
 O2 U1 OH18 91.8(10) . . ?
 O2 U1 OH19 84.7(10) . . ?
 O13 U1 U2 29.4(5) . . ?
 O13 U1 U4 164.0(4) . 3_565 ?
 O13 U1 U5 31.1(4) . . ?
 O13 U1 U5 103.0(4) . 3_565 ?
 O13 U1 Ca1 89.3(5) . . ?
 O13 U1 OH17 68.1(7) . . ?
 O13 U1 OH18 153.1(6) . . ?
 O13 U1 OH19 73.3(7) . . ?
 O14 U1 U2 106.2(7) . . ?
 O14 U1 U4 29.1(7) . 3_565 ?
 O14 U1 U5 165.3(7) . . ?
 O14 U1 U5 32.3(7) . 3_565 ?
 O14 U1 Ca1 93.3(6) . . ?
 O14 U1 O13 135.2(9) . . ?
 O14 U1 OH17 68.7(8) . . ?
 O14 U1 OH18 69.6(7) . . ?
 O14 U1 OH19 150.9(9) . . ?
 OH17 U1 U2 38.8(5) . . ?
 OH17 U1 U4 97.3(5) . 3_565 ?
 OH17 U1 U5 96.6(5) . . ?
 OH17 U1 U5 38.1(4) . 3_565 ?
 OH17 U1 Ca1 108.0(5) . . ?
 OH18 U1 U2 172.0(4) . . ?
 OH18 U1 U4 40.8(3) . 3_565 ?
 OH18 U1 U5 125.1(3) . . ?
 OH18 U1 U5 101.2(3) . 3_565 ?
 OH18 U1 Ca1 77.2(3) . . ?
 OH18 U1 OH17 138.1(6) . . ?
 OH18 U1 OH19 81.3(6) . . ?
 OH19 U1 U2 102.7(6) . . ?
 OH19 U1 U4 122.0(6) . 3_565 ?
 OH19 U1 U5 172.4(5) . 3_565 ?
 OH19 U1 U5 43.8(5) . . ?
 OH19 U1 Ca1 79.3(5) . . ?
 OH19 U1 OH17 140.5(8) . . ?
 U3 U2 U1 164.72(3) 1_556 . ?
 U5 U2 U1 59.64(4) . . ?
 U5 U2 U3 134.36(5) . 1_556 ?
 U6 U2 U1 132.98(5) . . ?
 U6 U2 U3 60.97(4) . 1_556 ?
 U6 U2 U5 73.49(2) . . ?
 O3 U2 U1 89.6(6) . . ?
 O3 U2 U3 81.3(6) . 1_556 ?
 O3 U2 U5 102.9(5) . . ?
 O3 U2 U6 97.7(6) . . ?
 O3 U2 O4 177.9(6) . . ?
 O3 U2 O13 91.3(7) . . ?
 O3 U2 O15 92.2(7) . . ?
 O3 U2 OH17 92.3(7) . . ?
 O3 U2 OH20 92.0(6) . . ?
 O3 U2 OH21 88.5(8) . . ?
 O4 U2 U1 90.1(8) . . ?
 O4 U2 U3 98.5(8) . 1_556 ?
 O4 U2 U5 78.7(6) . . ?
 O4 U2 U6 84.0(6) . . ?
 O4 U2 O13 89.4(9) . . ?
 O4 U2 O15 88.6(9) . . ?
 O4 U2 OH17 86.1(8) . . ?
 O4 U2 OH20 90.0(5) . . ?
 O4 U2 OH21 90.0(8) . . ?
 O13 U2 U1 28.7(5) . . ?
 O13 U2 U3 162.2(5) . 1_556 ?
 O13 U2 U5 31.9(4) . . ?
 O13 U2 U6 104.4(4) . . ?
 O13 U2 OH17 70.5(7) . . ?
 O13 U2 OH20 66.7(9) . . ?
 O13 U2 OH21 155.2(7) . . ?
 O15 U2 U1 162.4(5) . . ?
 O15 U2 U3 31.7(5) . 1_556 ?
 O15 U2 U5 102.9(5) . . ?
 O15 U2 U6 29.5(5) . . ?
 O15 U2 O13 133.7(5) . . ?
 O15 U2 OH17 155.2(7) . . ?
 O15 U2 OH20 67.1(9) . . ?
 O15 U2 OH21 71.0(7) . . ?
 OH17 U2 U1 42.0(5) . . ?
 OH17 U2 U3 125.7(5) . 1_556 ?
 OH17 U2 U5 99.8(5) . . ?
 OH17 U2 U6 168.9(5) . . ?
 OH17 U2 OH20 137.0(9) . . ?
 OH20 U2 U1 95.3(7) . . ?
 OH20 U2 U3 97.2(7) . 1_556 ?
 OH20 U2 U5 37.9(7) . . ?
 OH20 U2 U6 38.3(7) . . ?
 OH21 U2 U1 126.6(5) . . ?
 OH21 U2 U3 41.5(6) . 1_556 ?
 OH21 U2 U5 167.5(5) . . ?
 OH21 U2 U6 100.1(6) . . ?
 OH21 U2 OH17 84.7(4) . . ?
 OH21 U2 OH20 138.1(9) . . ?
 U2 U3 U4 133.79(5) 1_554 3_565 ?
 U2 U3 U6 59.39(3) 1_554 1_554 ?
 U2 U3 Ca1 69.76(8) 1_554 2_674 ?
 U4 U3 U6 166.81(5) 3_565 1_554 ?
 U4 U3 Ca1 88.29(8) 3_565 2_674 ?
 U6 U3 U2 72.34(3) 3_564 1_554 ?
 U6 U3 U4 61.45(4) 3_564 3_565 ?
 U6 U3 U6 131.72(5) 3_564 1_554 ?
 U6 U3 Ca1 97.82(8) 1_554 2_674 ?
 U6 U3 Ca1 62.26(7) 3_564 2_674 ?
 O5 U3 U2 81.1(7) . 1_554 ?
 O5 U3 U4 90.6(7) . 3_565 ?
 O5 U3 U6 91.6(7) . 1_554 ?
 O5 U3 U6 79.5(7) . 3_564 ?
 O5 U3 Ca1 18.8(7) . 2_674 ?
 O5 U3 O15 88.6(8) . 1_554 ?
 O5 U3 O16 86.1(9) . 3_565 ?
 O5 U3 OH18 87.6(8) . . ?
 O5 U3 OH21 91.3(9) . 1_554 ?
 O5 U3 OH22 89.4(9) . . ?
 O6 U3 U2 99.1(8) . 1_554 ?
 O6 U3 U4 88.1(7) . 3_565 ?
 O6 U3 U6 98.8(7) . 3_564 ?
 O6 U3 U6 90.0(7) . 1_554 ?
 O6 U3 Ca1 159.9(7) . 2_674 ?
 O6 U3 O5 178.2(9) . . ?
 O6 U3 O15 92.4(9) . 1_554 ?
 O6 U3 O16 92.1(9) . 3_565 ?
 O6 U3 OH18 92.1(8) . . ?
 O6 U3 OH21 87.7(9) . 1_554 ?
 O6 U3 OH22 92.3(9) . . ?
 O15 U3 U2 31.5(5) 1_554 1_554 ?
 O15 U3 U4 165.0(5) 1_554 3_565 ?
 O15 U3 U6 103.8(5) 1_554 3_564 ?
 O15 U3 U6 28.1(5) 1_554 1_554 ?
 O15 U3 Ca1 86.1(4) 1_554 2_674 ?
 O15 U3 O16 134.2(9) 1_554 3_565 ?
 O15 U3 OH18 153.7(6) 1_554 . ?
 O15 U3 OH21 66.7(7) 1_554 1_554 ?
 O15 U3 OH22 72.6(8) 1_554 . ?
 O16 U3 U2 102.9(6) 3_565 1_554 ?
 O16 U3 U4 30.9(6) 3_565 3_565 ?
 O16 U3 U6 30.6(6) 3_565 3_564 ?
 O16 U3 U6 162.3(6) 3_565 1_554 ?
 O16 U3 Ca1 75.0(6) 3_565 2_674 ?
 O16 U3 OH18 71.5(7) 3_565 . ?
 O16 U3 OH21 68.0(8) 3_565 1_554 ?
 O16 U3 OH22 152.6(9) 3_565 . ?
 OH18 U3 U2 167.8(3) . 1_554 ?
 OH18 U3 U4 41.1(3) . 3_565 ?
 OH18 U3 U6 101.1(3) . 3_564 ?
 OH18 U3 U6 126.0(3) . 1_554 ?
 OH18 U3 Ca1 98.1(3) . 2_674 ?
 OH18 U3 OH21 139.5(5) . 1_554 ?
 OH21 U3 U2 37.2(5) 1_554 1_554 ?
 OH21 U3 U4 98.4(5) 1_554 3_565 ?
 OH21 U3 U6 39.3(5) 1_554 3_564 ?
 OH21 U3 U6 94.5(5) 1_554 1_554 ?
 OH21 U3 Ca1 73.3(5) 1_554 2_674 ?
 OH22 U3 U2 103.0(6) . 1_554 ?
 OH22 U3 U4 122.4(6) . 3_565 ?
 OH22 U3 U6 44.7(6) . 1_554 ?
 OH22 U3 U6 168.5(6) . 3_564 ?
 OH22 U3 Ca1 106.3(6) . 2_674 ?
 OH22 U3 OH18 81.3(7) . . ?
 OH22 U3 OH21 139.2(8) . 1_554 ?
 U1 U4 U3 74.93(2) 3_465 3_465 ?
 U1 U4 U5 58.59(4) 3_465 . ?
 U1 U4 U6 133.25(5) 3_465 1_554 ?
 U3 U4 U5 133.36(5) 3_465 . ?
 U3 U4 U6 58.32(4) 3_465 1_554 ?
 U5 U4 U6 167.73(2) . 1_554 ?
 O7 U4 U1 90.1(6) . 3_465 ?
 O7 U4 U3 87.8(7) . 3_465 ?
 O7 U4 U5 88.7(10) . . ?
 O7 U4 U6 88.1(10) . 1_554 ?
 O7 U4 O14 87.8(11) . 3_465 ?
 O7 U4 O16 85.7(11) . . ?
 O7 U4 OH18 99.3(5) . 3_465 ?
 O7 U4 OH19 86.7(9) . . ?
 O7 U4 OH22 88.5(9) . . ?
 O8 U4 U1 91.2(7) . 3_465 ?
 O8 U4 U3 95.5(8) . 3_465 ?
 O8 U4 U5 89.4(11) . . ?
 O8 U4 U6 93.2(11) . 1_554 ?
 O8 U4 O7 176.7(9) . . ?
 O8 U4 O14 91.9(12) . 3_465 ?
 O8 U4 O16 96.9(12) . . ?
 O8 U4 OH18 83.6(5) . 3_465 ?
 O8 U4 OH19 90.1(10) . . ?
 O8 U4 OH22 90.3(9) . . ?
 O14 U4 U1 28.0(5) 3_465 3_465 ?
 O14 U4 U3 102.7(5) 3_465 3_465 ?
 O14 U4 U5 30.7(5) 3_465 . ?
 O14 U4 U6 160.7(6) 3_465 1_554 ?
 O14 U4 O16 133.5(5) 3_465 . ?
 O14 U4 OH18 65.5(9) 3_465 3_465 ?
 O14 U4 OH19 73.1(8) 3_465 . ?
 O14 U4 OH22 153.9(8) 3_465 . ?
 O16 U4 U1 106.0(5) . 3_465 ?
 O16 U4 U3 31.2(5) . 3_465 ?
 O16 U4 U5 163.7(5) . . ?
 O16 U4 U6 27.3(5) . 1_554 ?
 O16 U4 OH18 70.3(9) . 3_465 ?
 O16 U4 OH19 151.9(8) . . ?
 O16 U4 OH22 71.8(8) . . ?
 OH18 U4 U1 37.8(7) 3_465 3_465 ?
 OH18 U4 U3 39.6(7) 3_465 3_465 ?
 OH18 U4 U5 95.5(7) 3_465 . ?
 OH18 U4 U6 96.7(7) 3_465 1_554 ?
 OH19 U4 U1 101.0(5) . 3_465 ?
 OH19 U4 U3 173.2(5) . 3_465 ?
 OH19 U4 U5 42.5(5) . . ?
 OH19 U4 U6 125.5(5) . 1_554 ?
 OH19 U4 OH18 137.7(9) . 3_465 ?
 OH19 U4 OH22 81.0(4) . . ?
 OH22 U4 U1 177.5(6) . 3_465 ?
 OH22 U4 U3 103.0(6) . 3_465 ?
 OH22 U4 U5 123.4(6) . . ?
 OH22 U4 U6 44.7(6) . 1_554 ?
 OH22 U4 OH18 140.5(9) . 3_465 ?
 U1 U5 U1 129.81(5) 3_465 . ?
 U1 U5 U2 154.64(4) 3_465 . ?
 U1 U5 U4 60.15(3) 3_465 . ?
 U1 U5 U4 72.72(3) . . ?
 U2 U5 U1 60.81(4) . . ?
 U2 U5 U4 132.91(5) . . ?
 O9 U5 U1 93.3(6) . . ?
 O9 U5 U1 102.2(6) . 3_465 ?
 O9 U5 U2 99.7(7) . . ?
 O9 U5 U4 89.6(8) . . ?
 O9 U5 O13 91.9(7) . . ?
 O9 U5 O14 95.3(10) . 3_465 ?
 O9 U5 OH17 90.0(8) . 3_465 ?
 O9 U5 OH19 79.7(9) . . ?
 O9 U5 OH20 84.0(9) . . ?
 O10 U5 U1 90.9(6) . . ?
 O10 U5 U1 75.6(7) . 3_465 ?
 O10 U5 U2 81.8(7) . . ?
 O10 U5 U4 92.2(7) . . ?
 O10 U5 O9 175.8(8) . . ?
 O10 U5 O13 91.4(8) . . ?
 O10 U5 O14 84.5(9) . 3_465 ?
 O10 U5 OH17 86.0(8) . 3_465 ?
 O10 U5 OH19 104.0(8) . . ?
 O10 U5 OH20 94.6(8) . . ?
 O13 U5 U1 157.2(5) . 3_465 ?
 O13 U5 U1 30.1(5) . . ?
 O13 U5 U2 31.7(4) . . ?
 O13 U5 U4 102.7(5) . . ?
 O13 U5 O14 131.7(8) . 3_465 ?
 O13 U5 OH17 156.0(7) . 3_465 ?
 O13 U5 OH19 67.8(6) . . ?
 O13 U5 OH20 70.6(6) . . ?
 O14 U5 U1 30.3(5) 3_465 3_465 ?
 O14 U5 U1 101.7(5) 3_465 . ?
 O14 U5 U2 157.4(6) 3_465 . ?
 O14 U5 U4 29.9(5) 3_465 . ?
 O14 U5 OH17 71.8(7) 3_465 3_465 ?
 O14 U5 OH19 66.7(7) 3_465 . ?
 O14 U5 OH20 157.6(7) 3_465 . ?
 OH17 U5 U1 43.3(5) 3_465 3_465 ?
 OH17 U5 U1 173.0(5) 3_465 . ?
 OH17 U5 U2 124.6(5) 3_465 . ?
 OH17 U5 U4 101.2(5) 3_465 . ?
 OH17 U5 OH19 135.8(8) 3_465 . ?
 OH17 U5 OH20 85.8(6) 3_465 . ?
 OH19 U5 U1 96.9(5) . 3_465 ?
 OH19 U5 U1 39.3(5) . . ?
 OH19 U5 U2 99.5(5) . . ?
 OH19 U5 U4 36.8(5) . . ?
 OH20 U5 U1 100.6(3) . . ?
 OH20 U5 U1 128.0(4) . 3_465 ?
 OH20 U5 U2 42.3(3) . . ?
 OH20 U5 U4 170.6(4) . . ?
 OH20 U5 OH19 134.5(6) . . ?
 U2 U6 U3 59.64(4) . 1_556 ?
 U2 U6 U4 130.13(5) . 1_556 ?
 U2 U6 Ca1 97.20(8) . 4_545 ?
 U3 U6 U2 158.53(4) 3_466 . ?
 U3 U6 U3 128.36(5) 3_466 1_556 ?
 U3 U6 U4 60.23(3) 3_466 1_556 ?
 U3 U6 U4 70.77(3) 1_556 1_556 ?
 U3 U6 Ca1 62.53(7) 3_466 4_545 ?
 U3 U6 Ca1 102.23(8) 1_556 4_545 ?
 U4 U6 Ca1 87.81(8) 1_556 4_545 ?
 O11 U6 U2 98.0(6) . . ?
 O11 U6 U3 89.1(7) . 1_556 ?
 O11 U6 U3 101.8(6) . 3_466 ?
 O11 U6 U4 85.5(7) . 1_556 ?
 O11 U6 Ca1 164.2(6) . 4_545 ?
 O11 U6 O12 174.4(9) . . ?
 O11 U6 O15 96.6(7) . . ?
 O11 U6 O16 91.7(9) . 1_556 ?
 O11 U6 OH20 85.9(8) . . ?
 O11 U6 OH21 92.3(8) . 3_465 ?
 O11 U6 OH22 75.6(9) . 1_556 ?
 O12 U6 U2 81.9(7) . . ?
 O12 U6 U3 95.7(7) . 1_556 ?
 O12 U6 U3 77.5(7) . 3_466 ?
 O12 U6 U4 98.8(7) . 1_556 ?
 O12 U6 Ca1 15.3(7) . 4_545 ?
 O12 U6 O15 86.2(8) . . ?
 O12 U6 O16 90.5(9) . 1_556 ?
 O12 U6 OH20 90.3(7) . . ?
 O12 U6 OH21 83.4(9) . 3_465 ?
 O12 U6 OH22 110.1(8) . 1_556 ?
 O15 U6 U2 30.6(5) . . ?
 O15 U6 U3 29.3(5) . 1_556 ?
 O15 U6 U3 151.0(5) . 3_466 ?
 O15 U6 U4 99.6(5) . 1_556 ?
 O15 U6 Ca1 98.6(4) . 4_545 ?
 O15 U6 OH20 72.3(6) . . ?
 O15 U6 OH21 158.6(7) . 3_465 ?
 O15 U6 OH22 65.2(7) . 1_556 ?
 O16 U6 U2 155.6(6) 1_556 . ?
 O16 U6 U3 32.1(6) 1_556 3_466 ?
 O16 U6 U3 98.4(6) 1_556 1_556 ?
 O16 U6 U4 28.3(6) 1_556 1_556 ?
 O16 U6 Ca1 75.9(6) 1_556 4_545 ?
 O16 U6 O15 126.2(8) 1_556 . ?
 O16 U6 OH20 161.5(7) 1_556 . ?
 O16 U6 OH21 72.7(8) 1_556 3_465 ?
 O16 U6 OH22 65.9(8) 1_556 1_556 ?
 OH20 U6 U2 42.5(3) . . ?
 OH20 U6 U3 130.8(3) . 3_466 ?
 OH20 U6 U3 99.9(3) . 1_556 ?
 OH20 U6 U4 167.4(4) . 1_556 ?
 OH20 U6 Ca1 102.7(3) . 4_545 ?
 OH20 U6 OH21 89.0(6) . 3_465 ?
 OH20 U6 OH22 130.6(6) . 1_556 ?
 OH21 U6 U2 128.8(5) 3_465 . ?
 OH21 U6 U3 42.7(6) 3_465 3_466 ?
 OH21 U6 U3 171.0(6) 3_465 1_556 ?
 OH21 U6 U4 100.5(5) 3_465 1_556 ?
 OH21 U6 Ca1 74.8(5) 3_465 4_545 ?
 OH21 U6 OH22 136.2(8) 3_465 1_556 ?
 OH22 U6 U2 94.9(5) 1_556 . ?
 OH22 U6 U3 97.9(5) 1_556 3_466 ?
 OH22 U6 U3 36.1(5) 1_556 1_556 ?
 OH22 U6 U4 37.7(5) 1_556 1_556 ?
 OH22 U6 Ca1 107.2(5) 1_556 4_545 ?
 U3 Ca1 U1 145.30(14) 2_675 . ?
 U6 Ca1 U1 149.05(14) 4_554 . ?
 U6 Ca1 U3 55.21(7) 4_554 2_675 ?
 O1 Ca1 U1 8.2(6) . . ?
 O1 Ca1 U3 137.1(6) . 2_675 ?
 O1 Ca1 U6 152.1(5) . 4_554 ?
 O1 Ca1 O3 132.7(6) . 2_674 ?
 O1 Ca1 OW23 71.7(8) . . ?
 O1 Ca1 OW26 78.0(7) . . ?
 O3 Ca1 U1 130.8(3) 2_674 . ?
 O3 Ca1 U3 66.2(3) 2_674 2_675 ?
 O3 Ca1 U6 73.4(3) 2_674 4_554 ?
 O5 Ca1 U1 131.2(6) 2_675 . ?
 O5 Ca1 U3 14.2(5) 2_675 2_675 ?
 O5 Ca1 U6 68.2(5) 2_675 4_554 ?
 O5 Ca1 O1 123.1(9) 2_675 . ?
 O5 Ca1 O3 73.6(6) 2_675 2_674 ?
 O5 Ca1 OW23 78.4(8) 2_675 . ?
 O5 Ca1 OW24 72.3(8) 2_675 . ?
 O5 Ca1 OW26 139.5(8) 2_675 . ?
 O12 Ca1 U1 140.6(6) 4_554 . ?
 O12 Ca1 U3 66.8(5) 4_554 2_675 ?
 O12 Ca1 U6 11.9(5) 4_554 4_554 ?
 O12 Ca1 O1 145.7(8) 4_554 . ?
 O12 Ca1 O3 74.7(6) 4_554 2_674 ?
 O12 Ca1 O5 80.1(7) 4_554 2_675 ?
 O12 Ca1 OW23 91.5(8) 4_554 . ?
 O12 Ca1 OW24 140.0(8) 4_554 . ?
 O12 Ca1 OW25 100.2(7) 4_554 . ?
 O12 Ca1 OW26 69.0(7) 4_554 . ?
 OW23 Ca1 U1 75.9(6) . . ?
 OW23 Ca1 U3 84.4(6) . 2_675 ?
 OW23 Ca1 U6 87.7(6) . 4_554 ?
 OW23 Ca1 O3 150.4(7) . 2_674 ?
 OW23 Ca1 OW26 77.0(9) . . ?
 OW24 Ca1 U1 78.7(5) . . ?
 OW24 Ca1 U3 81.7(6) . 2_675 ?
 OW24 Ca1 U6 132.0(6) . 4_554 ?
 OW24 Ca1 O1 74.3(7) . . ?
 OW24 Ca1 O3 70.1(7) . 2_674 ?
 OW24 Ca1 OW23 110.0(8) . . ?
 OW24 Ca1 OW26 147.0(8) . . ?
 OW25 Ca1 U1 71.6(5) . . ?
 OW25 Ca1 U3 134.3(5) . 2_675 ?
 OW25 Ca1 U6 110.0(5) . 4_554 ?
 OW25 Ca1 O1 78.2(8) . . ?
 OW25 Ca1 O3 68.1(5) . 2_674 ?
 OW25 Ca1 O5 140.0(7) . 2_675 ?
 OW25 Ca1 OW23 141.1(7) . . ?
 OW25 Ca1 OW24 84.0(9) . . ?
 OW25 Ca1 OW26 73.1(8) . . ?
 OW26 Ca1 U1 71.8(5) . . ?
 OW26 Ca1 U3 131.2(5) . 2_675 ?
 OW26 Ca1 U6 79.1(5) . 4_554 ?
 OW26 Ca1 O3 119.9(8) . 2_674 ?
 U1 O1 Ca1 160.7(13) . . ?
 U2 O3 Ca1 140.5(9) . 2_675 ?
 U3 O5 Ca1 147.0(12) . 2_674 ?
 U6 O12 Ca1 152.7(12) . 4_545 ?
 U1 O13 U2 121.9(8) . . ?
 U1 O13 U5 118.8(8) . . ?
 U2 O13 U5 116.4(7) . . ?
 U1 O14 U4 123.0(11) . 3_565 ?
 U1 O14 U5 117.4(11) . 3_565 ?
 U4 O14 U5 119.4(9) 3_565 3_565 ?
 U2 O15 U3 116.8(8) . 1_556 ?
 U6 O15 U2 120.0(8) . . ?
 U6 O15 U3 122.6(9) . 1_556 ?
 U4 O16 U3 117.9(10) . 3_465 ?
 U6 O16 U3 117.3(11) 1_554 3_465 ?
 U6 O16 U4 124.4(9) 1_554 . ?
 U1 OH17 HH17 105(3) . . ?
 U2 OH17 U1 99.2(7) . . ?
 U2 OH17 HH17 91(3) . . ?
 U5 OH17 U1 98.6(8) 3_565 . ?
 U5 OH17 U2 146.0(9) 3_565 . ?
 U5 OH17 HH17 112(3) 3_565 . ?
 U1 OH18 U3 146.2(6) . . ?
 U1 OH18 U4 101.4(9) . 3_565 ?
 U1 OH18 HH18 120(5) . . ?
 U3 OH18 U4 99.3(8) . 3_565 ?
 U3 OH18 HH18 90(3) . . ?
 U4 OH18 HH18 80(10) 3_565 . ?
 U1 OH19 U5 96.9(8) . . ?
 U1 OH19 HH19 97(10) . . ?
 U4 OH19 U1 143.8(10) . . ?
 U4 OH19 U5 100.7(7) . . ?
 U4 OH19 HH19 105(10) . . ?
 U5 OH19 HH19 113(8) . . ?
 U2 OH20 HH20 98(2) . . ?
 U5 OH20 U2 99.8(9) . . ?
 U5 OH20 U6 145.9(5) . . ?
 U5 OH20 HH20 109(4) . . ?
 U6 OH20 U2 99.2(9) . . ?
 U6 OH20 HH20 96(3) . . ?
 U2 OH21 U3 101.3(8) . 1_556 ?
 U2 OH21 U6 140.1(10) . 3_565 ?
 U2 OH21 HH21 98(3) . . ?
 U3 OH21 HH21 95(10) 1_556 . ?
 U6 OH21 U3 98.0(8) 3_565 1_556 ?
 U6 OH21 HH21 115(7) 3_565 . ?
 U3 OH22 U4 145.1(11) . . ?
 U3 OH22 U6 99.3(9) . 1_554 ?
 U3 OH22 HH22 104(9) . . ?
 U4 OH22 U6 97.6(7) . 1_554 ?
 U4 OH22 HH22 95(3) . . ?
 U6 OH22 HH22 117(10) 1_554 . ?
 Ca1 OW23 HW2A 137.0 . . ?
 Ca1 OW23 HW2B 133.5 . . ?
 HW2A OW23 HW2B 89.5 . . ?
 Ca1 OW24 HW2C 117.9 . . ?
 Ca1 OW24 HW2D 122.2 . . ?
 HW2C OW24 HW2D 79.5 . . ?
 Ca1 OW25 HW2E 111.0 . . ?
 Ca1 OW25 HW2F 117.5 . . ?
 HW2E OW25 HW2F 115.3 . . ?
 Ca1 OW26 HW2G 112.6 . . ?
 Ca1 OW26 HW2H 114.2 . . ?
 HW2G OW26 HW2H 100.3 . . ?
 HW2I OW27 HW2J 78.6 . . ?
 HW2K OW28 HW2L 112.8 . . ?
 HW2M OW29 HW2N 104.9 . . ?
 HW3A OW30 HW3B 80.4 . . ?

loop_
  _geom_hbond_atom_site_label_D
  _geom_hbond_atom_site_label_H
  _geom_hbond_atom_site_label_A
  _geom_hbond_distance_DH
  _geom_hbond_distance_HA
  _geom_hbond_distance_DA
  _geom_hbond_angle_DHA
  _geom_hbond_site_symmetry_A
  _geom_hbond_publ_flag
 OH17 HH17 OW29 0.90(3) 1.87(4) 2.74(3) 163(3) . yes
 OH18 HH18 O5 0.90(3) 2.61(6) 3.05(4) 110(4) . yes
 OH18 HH18 O8 0.90(3) 2.43(18) 2.983(19) 120(15) 3_565 yes
 OH18 HH18 OW25 0.90(3) 2.26(16) 2.95(2) 133(18) . yes
 OH19 HH19 OW26 0.90(3) 2.10(3) 2.95(3) 157(11) . yes
 OH20 HH20 OW27 0.85(3) 2.03(2) 2.841(18) 157(4) 4 yes
 OH21 HH21 OW28 0.90(3) 1.75(9) 2.58(4) 154(18) 2_665 yes
 OH22 HH22 OW30 0.90(3) 2.00(12) 2.82(3) 152(21) 4_554 yes
 OW23 HW2A O8 1.01 2.03 2.95(3) 150.6 4 yes
 OW23 HW2A OW27 1.01 2.50 3.19(3) 125.5 4 yes
 OW23 HW2B O3 0.99 2.13 3.09(2) 161.8 . yes
 OW24 HW2C O8 1.04 1.87 2.90(4) 166.9 3_565 yes
 OW24 HW2D O10 1.00 2.10 3.06(3) 158.4 3_565 yes
 OW25 HW2E OW30 0.88 1.91 2.75(4) 160.1 4_554 yes
 OW25 HW2F OW23 0.89 1.96 2.84(3) 177.2 2_674 yes
 OW26 HW2G O9 0.95 2.11 2.97(4) 150.0 . yes
 OW26 HW2H O4 0.95 2.11 3.01(3) 159.2 4_554 yes
 OW27 HW2I O2 0.95 2.18 3.05(2) 150.9 . yes
 OW27 HW2I O8 0.95 2.53 3.05(2) 113.9 . yes
 OW27 HW2J O11 1.02 1.99 2.94(2) 154.1 4_544 yes
 OW28 HW2K O7 0.85 2.01 2.78(2) 150.8 3_565 yes
 OW28 HW2L O9 0.94 2.41 3.21(4) 142.7 3_565 yes
 OW28 HW2L OW29 0.94 2.11 2.81(2) 130.3 . yes
 OW29 HW2M O4 0.79 2.57 3.09(4) 123.8 . yes
 OW29 HW2M O7 0.79 2.13 2.72(3) 132.2 4_545 yes
 OW29 HW2N O11 0.91 2.13 3.00(3) 161.5 4_544 yes
 OW30 HW3A O10 0.92 2.12 3.01(2) 162.5 . yes
 OW30 HW3B O4 0.85 2.17 2.96(2) 155.1 . yes


loop_
  _geom_torsion_atom_site_label_1
  _geom_torsion_atom_site_label_2
  _geom_torsion_atom_site_label_3
  _geom_torsion_atom_site_label_4
  _geom_torsion
  _geom_torsion_site_symmetry_1
  _geom_torsion_site_symmetry_2
  _geom_torsion_site_symmetry_3
  _geom_torsion_site_symmetry_4
  _geom_torsion_publ_flag
 U1 U2 O3 Ca1 -149.7(12) . . . 2_675 ?
 U2 U1 O1 Ca1 -136(4) . . . . ?
 U2 U3 O5 Ca1 -51(2) 1_554 . . 2_674 ?
 U2 U6 O12 Ca1 174(2) . . . 4_545 ?
 U3 U2 O3 Ca1 18.0(11) 1_556 . . 2_675 ?
 U3 U6 O12 Ca1 -12(2) 3_466 . . 4_545 ?
 U3 U6 O12 Ca1 116(2) 1_556 . . 4_545 ?
 U4 U1 O1 Ca1 89(4) 3_565 . . . ?
 U4 U3 O5 Ca1 83(2) 3_565 . . 2_674 ?
 U4 U6 O12 Ca1 45(2) 1_556 . . 4_545 ?
 U5 U1 O1 Ca1 150(4) 3_565 . . . ?
 U5 U1 O1 Ca1 -77(4) . . . . ?
 U5 U2 O3 Ca1 151.7(10) . . . 2_675 ?
 U6 U2 O3 Ca1 76.9(12) . . . 2_675 ?
 U6 U3 O5 Ca1 22(2) 3_564 . . 2_674 ?
 U6 U3 O5 Ca1 -110(2) 1_554 . . 2_674 ?
 O13 U1 O1 Ca1 -107(4) . . . . ?
 O13 U2 O3 Ca1 -178.3(12) . . . 2_675 ?
 O14 U1 O1 Ca1 118(4) . . . . ?
 O15 U2 O3 Ca1 47.8(13) . . . 2_675 ?
 O15 U3 O5 Ca1 -82(2) 1_554 . . 2_674 ?
 O15 U6 O12 Ca1 144(2) . . . 4_545 ?
 O16 U3 O5 Ca1 52(2) 3_565 . . 2_674 ?
 O16 U6 O12 Ca1 18(2) 1_556 . . 4_545 ?
 OH17 U1 O1 Ca1 -174(4) . . . . ?
 OH17 U2 O3 Ca1 -107.7(12) . . . 2_675 ?
 OH18 U1 O1 Ca1 48(4) . . . . ?
 OH18 U3 O5 Ca1 124(2) . . . 2_674 ?
 OH19 U1 O1 Ca1 -33(4) . . . . ?
 OH20 U2 O3 Ca1 115.0(14) . . . 2_675 ?
 OH20 U6 O12 Ca1 -144(2) . . . 4_545 ?
 OH21 U2 O3 Ca1 -23.1(13) . . . 2_675 ?
 OH21 U3 O5 Ca1 -15(2) 1_554 . . 2_674 ?
 OH21 U6 O12 Ca1 -55(2) 3_465 . . 4_545 ?
 OH22 U3 O5 Ca1 -155(2) . . . 2_674 ?
 OH22 U6 O12 Ca1 82(2) 1_556 . . 4_545 ?

_shelx_res_file
;
TITL Chern_yellow_plate_2 in Pna2(1)
    chern_yellow_plate_2.res
    created by SHELXL-2018/3 at 13:06:01 on 09-Aug-2022
REM Pna2(1) (#33, found as P2(1)nb in bca setting)
CELL 0.71073 13.851687 14.955331 12.375291 90 90 90
ZERR 4 0.000485 0.000599 0.000495 0 0 0
LATT -1
SYMM -X,-Y,0.5+Z
SYMM 0.5+X,0.5-Y,+Z
SYMM 0.5-X,0.5+Y,0.5+Z
SFAC Ca H O U
UNIT 4 88 120 24
EQIV $1 0.5-X,0.5+Y,0.5+Z
EQIV $2 0.5-X,0.5+Y,-0.5+Z
EQIV $3 0.5+X,1.5-Y,+Z
EQIV $4 0.5-X,-0.5+Y,-0.5+Z
DFIX 2 O11_$4 HW2j O8_$1 HW2a HW2k O7_$3
EADP O5 O6
EADP O11 O12
EADP O7 O8
DFIX 2.15 HW2i O2 HW2n O11_$4 HW2l OW29
ISOR 0.003 0.006 O7
ISOR 0.004 0.008 OW28
EADP O16 OH22 OH18
EADP OH19 O13 OH20 O15 OH21
EADP O9 O10
EADP O14 OH18
EADP O4 O3
EADP OW26 OW30
DFIX 0.9 OH17 HH17 OH18 HH18 OH19 HH19
DFIX 0.9 OH20 HH20 OH21 HH21 OH22 HH22
DFIX 0.9 OW29 HW2n
DFIX 2.1 OW27_$1 HH20 O3 HW2b HW2d O10_$3
DFIX 2.1 HW2h O4_$2 HH19 OW26 HW2g O9
DFIX 2.17 HW3b O4 HW3a O10
DFIX 2.65 U6 HH20 U2 HH21 U3 HH18
DFIX 2.65 U2 HH17 U4 HH22
DFIX 2.9 U2 HH20
DFIX 3 U1 HH17
ISOR 0.01 0.02 O2
ISOR 0.003 0.006 O11
ISOR 0.003 0.006 O5

L.S. 40 0 0
PLAN  10
CONF
FREE Ca1 HW2e
FREE Ca1 HW2f
htab
list 4
MORE -1
BOND $H
fmap 2 53
acta
TWIN -1 0 0 0 -1 0 0 0 -1 2
OMIT -4 55
OMIT 2 5 -10
OMIT 4 1 -6
OMIT 4 5 -6
OMIT 5 4 -8
OMIT 12 0 0
OMIT 1 5 -9
OMIT 6 3 -11
OMIT 10 0 3
OMIT 6 2 -9
OMIT 10 0 -3
OMIT 10 2 -3
OMIT 4 1 -4
OMIT 14 6 5
OMIT 12 2 0
OMIT 2 1 3
OMIT 8 0 0
OMIT 16 1 0
OMIT 2 1 -3
REM <olex2.extras>
REM <HklSrc "%.\\Chern_yellow_plate_2.hkl">
REM </olex2.extras>

WGHT    0.027000   28.672001
BASF   0.55708
FVAR       0.01450
U1    4    0.410576    0.758141    0.440020    11.00000    0.00906    0.01616 =
         0.00948   -0.00180    0.00200    0.00054
U2    4    0.371903    0.747366    0.751397    11.00000    0.00892    0.01827 =
         0.00758    0.00060    0.00007    0.00029
U3    4    0.405957    0.750743    0.059922    11.00000    0.00519    0.01755 =
         0.00932    0.00093   -0.00005    0.00069
U4    4    0.127189    0.777664    0.247897    11.00000    0.00878    0.01562 =
         0.00705    0.00093   -0.00024    0.00015
U5    4    0.157237    0.790786    0.561487    11.00000    0.00775    0.01957 =
         0.00954   -0.00162   -0.00085    0.00182
U6    4    0.151654    0.788524    0.932835    11.00000    0.00743    0.01396 =
         0.01388    0.00083    0.00349    0.00053
CA1   1    0.457303    1.034529    0.422111    11.00000    0.01987    0.02150 =
         0.02224   -0.00824   -0.00735    0.00375
O1    3    0.445387    0.873643    0.454911    11.00000    0.00863    0.01501 =
         0.03379   -0.00353   -0.00362    0.00670
O2    3    0.363869    0.645968    0.412925    11.00000    0.03970    0.00808 =
         0.05874    0.00098    0.01073   -0.00492
O3    3    0.425673    0.855653    0.764216    11.00000    0.02758    0.01790 =
         0.01167   -0.00425   -0.00371   -0.00674
O4    3    0.321738    0.635902    0.738330    11.00000    0.02758    0.01790 =
         0.01167   -0.00425   -0.00371   -0.00674
O5    3    0.442193    0.866856    0.029725    11.00000    0.01438    0.01746 =
         0.01654    0.00018    0.00210   -0.00269
O6    3    0.375073    0.638393    0.088660    11.00000    0.01438    0.01746 =
         0.01654    0.00018    0.00210   -0.00269
O7    3    0.103585    0.897767    0.246726    11.00000    0.02280    0.02012 =
         0.02123   -0.00741    0.01004   -0.00266
O8    3    0.157098    0.659517    0.253085    11.00000    0.02280    0.02012 =
         0.02123   -0.00741    0.01004   -0.00266
O9    3    0.163658    0.910350    0.552508    11.00000    0.00753    0.02968 =
         0.02289    0.00163    0.00532    0.00183
O10   3    0.143333    0.675658    0.575745    11.00000    0.00753    0.02968 =
         0.02289    0.00163    0.00532    0.00183
O11   3    0.166923    0.906685    0.951594    11.00000    0.02591    0.01241 =
         0.01807   -0.00166    0.00179   -0.00221
O12   3    0.128845    0.669934    0.901721    11.00000    0.02591    0.01241 =
         0.01807   -0.00166    0.00179   -0.00221
O13   3    0.319491    0.779482    0.583373    11.00000    0.00848    0.02045 =
         0.01388    0.00112   -0.00360   -0.00280
O14   3    0.560857    0.726583    0.412717    11.00000    0.00557    0.03327 =
         0.01607    0.00065    0.00373    0.00086
O15   3    0.304433    0.756224    0.916619    11.00000    0.00848    0.02045 =
         0.01388    0.00112   -0.00360   -0.00280
O16   3    0.065752    0.777711    0.079520    11.00000    0.00557    0.03327 =
         0.01607    0.00065    0.00373    0.00086
OH17  3    0.493852    0.698759    0.617948    11.00000    0.00694    0.01395 =
         0.02356    0.00319   -0.00414    0.00251
HH17  2    0.474304    0.641455    0.623539    11.00000   -1.50000
OH18  3    0.451891    0.780060    0.252193    11.00000    0.00557    0.03327 =
         0.01607    0.00065    0.00373    0.00086
HH18  2    0.482942    0.830151    0.231209    11.00000   -1.50000
OH19  3    0.252764    0.809028    0.373954    11.00000    0.00848    0.02045 =
         0.01388    0.00112   -0.00360   -0.00280
HH19  2    0.269646    0.865853    0.360426    11.00000   -1.50000
OH20  3    0.197092    0.815295    0.747531    11.00000    0.00848    0.02045 =
         0.01388    0.00112   -0.00360   -0.00280
HH20  2    0.212786    0.870052    0.756757    11.00000   -1.50000
OH21  3    0.483675    0.693826    0.881498    11.00000    0.00848    0.02045 =
         0.01388    0.00112   -0.00360   -0.00280
HH21  2    0.460603    0.638114    0.887977    11.00000   -1.50000
OH22  3    0.258046    0.803159    0.122246    11.00000    0.00557    0.03327 =
         0.01607    0.00065    0.00373    0.00086
HH22  2    0.270687    0.858769    0.145775    11.00000   -1.50000
OW23  3    0.389978    1.011469    0.604923    11.00000    0.03539    0.03040 =
         0.02093    0.00122    0.00363    0.00051
AFIX   7
HW2A  2    0.354386    1.048289    0.660422    11.00000   -1.50000
HW2B  2    0.386269    0.959009    0.653814    11.00000   -1.50000
AFIX   0
OW24  3    0.622647    0.977823    0.414031    11.00000    0.02063    0.04163 =
         0.03154   -0.00352   -0.00586    0.00127
AFIX   7
HW2C  2    0.640856    0.935563    0.350142    11.00000   -1.50000
HW2D  2    0.643661    0.923206    0.454857    11.00000   -1.50000
AFIX   0
OW25  3    0.446545    0.977340    0.243275    11.00000    0.02798    0.04606 =
         0.01767   -0.01217    0.01592   -0.01199
AFIX   7
HW2E  2    0.392617    0.994034    0.212368    11.00000   -1.50000
HW2F  2    0.498791    0.981055    0.202078    11.00000   -1.50000
AFIX   0
OW26  3    0.278588    1.004630    0.385041    11.00000    0.02586    0.01920 =
         0.05222   -0.00949   -0.00741    0.00033
AFIX   7
HW2G  2    0.242568    0.995579    0.449311    11.00000   -1.50000
HW2H  2    0.244808    1.054080    0.355142    11.00000   -1.50000
AFIX   0

OW27  3    0.300815    0.505261    0.249619    11.00000    0.07550    0.02926 =
         0.04753   -0.01186   -0.03182    0.00260
AFIX   7
HW2I  2    0.299805    0.558391    0.291889    11.00000   -1.50000
HW2J  2    0.329615    0.483271    0.320569    11.00000   -1.50000
AFIX   0

OW28  3    0.527956    0.478308    0.391096    11.00000    0.07452    0.05172 =
         0.06672   -0.00429    0.01359   -0.00607
AFIX   7
HW2K  2    0.531836    0.512018    0.336186    11.00000   -1.50000
HW2L  2    0.540426    0.508728    0.456356    11.00000   -1.50000
AFIX   0

OW29  3    0.456156    0.519736    0.597468    11.00000    0.12202    0.01860 =
         0.03304   -0.00716    0.03948   -0.02667
AFIX   1
HW2M  2    0.425090    0.512720    0.650690    11.00000   -1.50000
AFIX   1
HW2N  2    0.431880    0.479820    0.549210    11.00000   -1.50000
AFIX   0

OW30  3    0.219168    0.490800    0.622472    11.00000    0.02586    0.01920 =
         0.05222   -0.00949   -0.00741    0.00033
AFIX   7
HW3A  2    0.208098    0.548590    0.600192    11.00000   -1.50000
HW3B  2    0.254668    0.518460    0.667013    11.00000   -1.50000
AFIX   0
HKLF 4


REM  Chern_yellow_plate_2 in Pna2(1)
REM wR2 = 0.0803, GooF = S = 1.058, Restrained GooF = 1.058 for all data
REM R1 = 0.0392 for 4698 Fo > 4sig(Fo) and 0.0550 for all 5722 data
REM 282 parameters refined using 59 restraints

END

WGHT      0.0270     28.6388

REM Instructions for potential hydrogen bonds
HTAB OH17 OW29
HTAB OH18 O5
HTAB OH18 O8_$3
HTAB OH18 OW25
HTAB OH19 OW26
HTAB OH20 OW27_$1
EQIV $13 -x+1, -y+1, z+1/2
HTAB OH21 OW28_$13
HTAB OH22 OW30_$2
HTAB OW23 O8_$1
HTAB OW23 OW27_$1
HTAB OW23 O3
HTAB OW24 O8_$3
HTAB OW24 O10_$3
HTAB OW25 OW30_$2
EQIV $11 -x+1, -y+2, z-1/2
HTAB OW25 OW23_$11
HTAB OW26 O9
HTAB OW26 O4_$2
HTAB OW27 O2
HTAB OW27 O8
HTAB OW27 O11_$4
HTAB OW28 O7_$3
HTAB OW28 O9_$3
HTAB OW28 OW29
HTAB OW29 O4
EQIV $12 -x+1/2, y-1/2, z+1/2
HTAB OW29 O7_$12
HTAB OW29 O11_$4
HTAB OW30 O10
HTAB OW30 O4

REM Highest difference peak  2.194,  deepest hole -3.355,  1-sigma level  0.378
Q1    1   0.1393  0.7388  0.9032  11.00000  0.05    2.19
Q2    1   0.2161  0.7419  0.5459  11.00000  0.05    2.06
Q3    1   0.1408  0.7400  0.5981  11.00000  0.05    2.00
Q4    1   0.1460  0.7391  0.5328  11.00000  0.05    1.91
Q5    1   0.2148  0.7426  0.9468  11.00000  0.05    1.90
Q6    1   0.2607  0.7937  0.7440  11.00000  0.05    1.87
Q7    1   0.1280  0.8438  0.2735  11.00000  0.05    1.77
Q8    1   0.3883  0.7016  0.0888  11.00000  0.05    1.76
Q9    1   0.4263  0.7204  0.7371  11.00000  0.05    1.71
Q10   1   0.4006  0.6975  0.0259  11.00000  0.05    1.71
;
_shelx_res_checksum                4082
_shelx_hkl_file
;
   0   0 -10 180.806 8.40189   6
   0   0  -9 0.42083 0.30864   6
   0   0  -8 21.9091 1.17365   6
   0   0  -7 0.07116 0.22280   6
   0   0  -6 568.404 25.8845   6
   0   0  -5 0.09150 0.22547   5
   0   0  -5-0.03486 0.20014   6
   0   0  -4 49.8966 2.41284   5
   0   0  -4 51.3727 2.39580   6
   0   0  -3 0.19029 0.21539   5
   0   0  -3 0.02222 0.22006   6
   0   0   3-0.06520 0.23552   5
   0   0   3 0.67212 0.27628   1
   0   0   3 0.20633 0.19826   6
   0   0   4 45.5339 2.25217   5
   0   0   4 47.1807 2.28647   1
   0   0   4 48.4590 2.23103   6
   0   0   5-0.08597 0.25016   5
   0   0   5 0.05549 0.20106   6
   0   0   5-0.18113 0.29023   1
   0   0   6 524.081 22.9928   5
   0   0   6 475.113 23.0467   1
   0   0   6 504.827 22.9665   6
   0   0   7-0.08635 0.35539   1
   0   0   7 0.23938 0.31350   5
   0   0   8 18.5182 1.24801   1
   0   0   8 22.3683 1.18089   5
   0   0   9 0.05644 0.45183   1
   0   0   9 0.23141 0.36767   5
   0   0  10 147.845 7.58350   1
   0   0  10 167.733 7.49519   5
   0   0  11-0.14171 0.54824   1
   0   0  12 23.8020 1.61023   1
   0   0  13 0.17124 0.70473   1
   0   0  14 1.86981 0.83953   1
   0   0  15 0.30191 0.78894   1
   0   0  16 88.6988 4.69936   1
   0   0  17-0.22537 0.92748   1
   0  -1 -10 0.16686 0.32488   6
   0   1 -10 0.60203 0.34573   6
   0  -1  -9 3.55820 0.40959   6
   0   1  -9 2.93437 0.40415   6
   0  -1  -8-0.11455 0.30941   5
   0   1  -8-0.37855 0.26514   6
   0  -1  -8 0.16485 0.27810   6
   0  -1  -7 3.62706 0.42355   5
   0   1  -7 3.73603 0.36210   6
   0  -1  -7 3.62107 0.39304   6
   0  -1  -6 3.07270 0.35770   6
   0   1  -6 3.13054 0.32748   6
   0  -1  -5 0.18867 0.22709   5
   0  -1  -5 0.33192 0.21782   6
   0   1  -5 0.32611 0.20403   6
   0  -1  -4 0.65963 0.21471   5
   0   1  -4 1.26377 0.21984   6
   0  -1  -4 0.51487 0.21655   6
   0  -1  -3 0.84714 0.20526   5
   0  -1  -3 0.64462 0.20458   6
   0   1  -3 0.70425 0.19930   6
   0  -1  -2 0.23306 0.12529   5
   0  -1  -2 0.31258 0.11403   6
   0   1  -2 0.12581 0.10851   6
   0   1   2-0.01165 0.14531   1
   0  -1   2 0.22164 0.15245   1
   0   1   2 0.20739 0.15494   5
   0  -1   2 0.03855 0.11740   6
   0  -1   3-0.11925 0.29383   5
   0   1   3 1.21640 0.25704   1
   0  -1   3 1.69102 0.31470   1
   0   1   3 0.62306 0.22749   5
   0  -1   3 0.23949 0.22468   6
   0   1   4 1.02702 0.27132   5
   0  -1   4 0.47410 0.25958   5
   0   1   4 0.52320 0.27564   1
   0  -1   4 0.66440 0.29020   1
   0  -1   4 0.58419 0.18964   6
   0   1   5 0.52544 0.24934   5
   0  -1   5 0.58919 0.29287   5
   0  -1   5 0.24025 0.29643   1
   0   1   5 0.24105 0.32498   1
   0  -1   5 0.20828 0.20960   6
   0  -1   6 0.93532 0.30966   5
   0   1   6 1.30384 0.36616   5
   0   1   6 1.54343 0.39923   1
   0  -1   6 1.71740 0.43088   1
   0  -1   6 0.43451 0.24079   6
   0  -1   7 2.94995 0.39310   5
   0  -1   7 2.44146 0.46936   1
   0   1   7 3.05523 0.45244   1
   0  -1   7 2.71757 0.35326   6
   0  -1   8 0.37636 0.32528   5
   0  -1   8 0.18632 0.29780   6
   0   1   8-0.04963 0.42865   1
   0  -1   8 0.14806 0.40312   1
   0  -1   9 3.52999 0.48442   5
   0  -1   9 3.17551 0.40164   6
   0   1   9 2.99005 0.55786   1
   0  -1   9 3.42185 0.53212   1
   0  -1  10 0.43606 0.35451   6
   0  -1  10 0.34195 0.39334   5
   0  -1  10-0.06316 0.50160   1
   0   1  10 0.63546 0.53527   1
   0  -1  11 0.07034 0.53946   1
   0  -1  12 0.38771 0.67686   1
   0  -1  13 1.44450 0.70509   1
   0  -1  14 0.37108 0.75479   1
   0  -1  15 1.19905 0.84924   1
   0  -1  16 1.37658 0.85674   1
   0  -1  17 2.12394 1.01309   1
   0   2 -10 148.815 7.05573   6
   0  -2 -10 153.532 7.06672   6
   0  -2  -9-0.22031 0.35698   5
   0  -2  -9 0.03161 0.31991   6
   0   2  -9 0.21258 0.28268   6
   0   2  -8 25.6303 1.35175   6
   0  -2  -8 24.4859 1.40639   5
   0  -2  -8 27.0153 1.37073   6
   0  -2  -7 0.17093 0.25141   5
   0   2  -7-0.19225 0.26179   6
   0  -2  -7 0.02452 0.24425   6
   0   2  -6 264.602 12.2448   6
   0  -2  -6 261.324 12.2953   5
   0  -2  -6 274.909 12.2519   6
   0  -2  -5 0.10693 0.11646   2
   0  -2  -5-0.24381 0.23306   5
   0  -2  -5 0.26438 0.21901   6
   0   2  -5-0.03533 0.22138   6
   0  -2  -4 61.4447 3.04340   5
   0   2  -4 65.0366 3.01204   6
   0  -2  -4 66.1701 2.97594   2
   0  -2  -4 63.2592 3.01032   6
   0   2  -3 0.12585 0.19319   6
   0  -2  -3-0.13857 0.18569   5
   0  -2  -3-0.01933 0.17027   2
   0   2  -2 9.69885 0.51315   6
   0  -2  -2 10.0891 0.53725   2
   0  -2  -2 9.41602 0.52982   5
   0  -2   1 0.03305 0.10756   6
   0  -2   2 10.2335 0.55243   6
   0  -2   2 10.8374 0.57769   1
   0  -2   3-0.27927 0.23195   1
   0  -2   3-0.12314 0.17316   6
   0  -2   3-0.09989 0.17047   2
   0  -2   4 64.8692 3.12253   1
   0  -2   4 67.0445 3.02617   2
   0  -2   4 63.4724 3.07242   6
   0  -2   5 0.02232 0.26079   5
   0  -2   5 0.14892 0.32086   1
   0  -2   5 0.02109 0.23379   6
   0  -2   6 259.720 11.6881   5
   0  -2   6 242.121 11.7368   1
   0  -2   6 257.638 11.6686   6
   0  -2   7 0.18435 0.31722   5
   0  -2   7 0.16890 0.39066   1
   0  -2   7-0.16585 0.23530   6
   0  -2   8 24.9406 1.32330   5
   0  -2   8 23.9586 1.38949   1
   0  -2   8 22.3639 1.26783   6
   0  -2   9-0.03599 0.30080   6
   0  -2   9 0.31066 0.35927   5
   0  -2   9-0.33236 0.45414   1
   0  -2  10 143.175 6.68851   5
   0  -2  10 140.347 6.80570   1
   0  -2  10 140.937 6.66750   6
   0  -2  11-0.04471 0.35789   6
   0  -2  11 0.06940 0.59508   1
   0  -2  12 18.7440 1.34916   1
   0  -2  12 17.6007 1.16814   6
   0  -2  13-1.00763 0.73552   1
   0  -2  13-0.16231 0.47740   6
   0  -2  14 1.00652 0.74569   1
   0  -2  15 0.09824 0.79907   1
   0  -2  16 81.9765 4.37584   1
   0  -2  17 0.33067 0.87509   1
   0   3 -10 0.91533 0.34859   6
   0  -3 -10 0.07129 0.36008   6
   0  -3 -10-0.10069 0.37231   5
   0   3  -9 0.52351 0.32409   6
   0  -3  -9 0.77834 0.37736   6
   0  -3  -9 0.13612 0.37260   5
   0   3  -8-0.02766 0.27924   6
   0  -3  -8 0.19676 0.28006   6
   0  -3  -8 0.08052 0.30876   5
   0  -3  -7 4.97223 0.41934   6
   0   3  -7 5.18245 0.43467   6
   0  -3  -7 5.28982 0.49067   5
   0   3  -6 1.46051 0.29565   6
   0  -3  -6 0.44983 0.27543   6
   0  -3  -6 0.15132 0.27821   5
   0  -3  -6 0.28066 0.16264   2
   0  -3  -5 3.72003 0.33225   6
   0  -3  -5 3.45179 0.38090   5
   0  -3  -5 4.19396 0.29424   2
   0   3  -5 3.94544 0.34397   6
   0  -3  -4 0.31922 0.22366   5
   0  -3  -4 0.45594 0.20004   2
   0  -3  -3 7.29144 0.46395   2
   0  -3  -3 7.46817 0.46706   5
   0  -3  -2 0.38470 0.22932   2
   0  -3  -2 0.12477 0.20071   5
   0  -3  -1 0.57531 0.24661   2
   0  -3  -1 0.26826 0.15599   5
   0  -3   0-0.03109 0.19641   2
   0  -3   1-0.01890 0.14654   6
   0  -3   1 0.37848 0.12472   1
   0  -3   2 0.04482 0.15836   6
   0  -3   2 0.18273 0.18622   1
   0  -3   3 7.13253 0.42765   6
   0  -3   3 6.90420 0.44950   2
   0  -3   3 8.03250 0.48244   1
   0  -3   4 0.46414 0.27829   1
   0  -3   4 0.26243 0.18841   2
   0  -3   4 0.36149 0.18608   6
   0  -3   5 3.86443 0.40520   1
   0  -3   5 3.57742 0.32115   6
   0  -3   5 4.10558 0.28569   2
   0  -3   6-0.05280 0.24285   6
   0  -3   6 0.52863 0.36482   1
   0  -3   6 0.19017 0.27779   5
   0  -3   7 4.25514 0.45082   6
   0  -3   7 5.55100 0.55832   1
   0  -3   7 5.93327 0.49546   5
   0  -3   8 0.13148 0.31060   6
   0  -3   8 0.09558 0.37783   1
   0  -3   8 0.14229 0.33811   5
   0  -3   9 0.48060 0.32938   6
   0  -3   9 0.70710 0.44861   1
   0  -3   9 0.83239 0.41027   5
   0  -3  10 0.12394 0.33614   6
   0  -3  10 0.61268 0.55636   1
   0  -3  10 0.04358 0.40695   5
   0  -3  11 0.47664 0.56059   1
   0   3  11 0.41546 0.62283   1
   0  -3  11 0.18269 0.38480   6
   0   3  12 0.99438 0.67485   1
   0  -3  12-0.30054 0.60931   1
   0  -3  12 0.90214 0.45295   6
   0  -3  13 4.61830 0.86238   1
   0   3  13 4.54026 0.87563   1
   0  -3  13 6.84988 0.68124   6
   0   3  14-0.36660 0.76054   1
   0  -3  14-0.98892 0.75453   1
   0  -3  14-0.35777 0.54711   6
   0  -3  15 1.53971 0.81855   1
   0   3  15 1.17795 0.83487   1
   0   3  16-0.41755 0.83901   1
   0  -3  16 0.91991 0.83149   1
   0  -3  17 1.94287 0.98530   1
   0   3  17 0.99251 0.92042   1
   0  -4 -11 0.17032 0.46551   5
   0  -4 -10 90.0629 4.55877   5
   0  -4 -10 96.3501 4.48332   6
   0  -4  -9-0.18648 0.37324   5
   0  -4  -9-0.19165 0.32989   6
   0  -4  -8 10.8356 0.82143   5
   0  -4  -8 13.6231 0.78863   6
   0  -4  -7-0.36411 0.28911   5
   0  -4  -7 0.05058 0.27435   6
   0  -4  -6 197.919 9.10189   5
   0  -4  -6 194.642 9.04421   6
   0  -4  -6 197.220 9.00885   2
   0  -4  -5 0.21898 0.23067   5
   0  -4  -5 0.22862 0.21117   2
   0  -4  -5 0.19242 0.23519   6
   0  -4  -4 19.0841 1.01175   2
   0  -4  -4 19.9620 1.04550   5
   0  -4  -3 0.19622 0.23929   2
   0  -4  -3 0.09984 0.20625   5
   0  -4  -2 4.29040 0.41444   2
   0  -4  -2 5.04508 0.35420   5
   0  -4  -1 0.02023 0.26012   2
   0  -4  -1-0.01555 0.18030   5
   0  -4   0 515.404 23.4786   2
   0  -4   1-0.03769 0.16565   6
   0  -4   1 0.01637 0.11539   1
   0   4   1 0.11280 0.09247   1
   0  -4   2 3.86868 0.31662   6
   0  -4   2 4.33537 0.29712   1
   0   4   2 4.54635 0.30795   1
   0  -4   3-0.07630 0.25150   2
   0  -4   3-0.06388 0.19504   6
   0   4   3-0.11733 0.21110   1
   0  -4   3 0.03359 0.20906   1
   0  -4   4 17.3381 0.98406   6
   0  -4   4 19.3242 0.99329   2
   0  -4   4 20.4135 1.02938   1
   0   4   4 20.1025 1.02706   1
   0   4   5-0.05726 0.28067   1
   0  -4   5 0.28376 0.29297   1
   0  -4   5-0.01684 0.20641   2
   0  -4   5-0.04462 0.21812   6
   0  -4   6 193.611 9.05540   1
   0   4   6 191.540 9.05850   1
   0  -4   6 194.385 9.00665   6
   0  -4   6 197.985 8.94193   2
   0  -4   7-0.19352 0.30835   5
   0   4   7-0.24547 0.34578   1
   0  -4   7 0.04045 0.35780   1
   0   4   7-0.16748 0.31558   5
   0  -4   7-0.03210 0.26734   6
   0  -4   8 13.2131 0.83856   5
   0   4   8 12.2692 0.84566   5
   0  -4   8 12.4255 0.89077   1
   0   4   8 12.6436 0.91628   1
   0  -4   8 11.8986 0.80720   6
   0  -4   9 0.52822 0.39071   5
   0  -4   9-0.05328 0.45031   1
   0   4   9-0.27032 0.45695   1
   0   4   9 0.70347 0.39677   5
   0  -4   9 0.03839 0.32212   6
   0  -4  10 87.0304 4.27945   6
   0   4  10 90.5590 4.41399   1
   0  -4  10 92.3307 4.41103   1
   0   4  10 88.0432 4.30673   5
   0  -4  10 87.0027 4.29774   5
   0  -4  11 0.42274 0.42924   6
   0  -4  11-0.06655 0.56652   1
   0   4  11-0.13561 0.56027   1
   0  -4  12 16.7107 1.08308   6
   0   4  12 14.3990 1.20389   1
   0  -4  12 15.1455 1.22141   1
   0  -4  13 2.12459 0.55042   6
   0  -4  13 0.32277 0.66863   1
   0   4  13 0.32958 0.71330   1
   0  -4  14-0.30284 0.50618   6
   0  -4  14 0.17575 0.67990   1
   0   4  14 0.80867 0.73665   1
   0  -4  15-0.19632 0.55911   6
   0  -4  15 0.18739 0.78005   1
   0   4  15-0.19177 0.78613   1
   0  -4  16 60.7741 3.44609   1
   0   4  16 63.3564 3.48739   1
   0   4  17-1.40190 0.95148   1
   0  -4  17-0.31579 0.91302   1
   0  -5 -12 0.95130 0.56263   5
   0  -5 -11 2.98347 0.57685   5
   0  -5 -10-0.05324 0.44661   5
   0  -5 -10 0.10777 0.37545   6
   0  -5  -9 0.86629 0.40461   5
   0  -5  -9 1.06707 0.37822   6
   0  -5  -8-0.04296 0.34945   5
   0  -5  -8 0.11686 0.28797   6
   0  -5  -7 11.1600 0.75295   5
   0  -5  -7 10.7778 0.63105   2
   0  -5  -7 10.4257 0.67402   6
   0  -5  -6 0.23637 0.28541   5
   0  -5  -6 0.27937 0.27674   6
   0  -5  -6-0.04227 0.22725   2
   0  -5  -5 10.6451 0.66241   5
   0  -5  -5 9.22929 0.61028   2
   0  -5  -4 0.15594 0.28063   5
   0  -5  -4-0.28158 0.26672   2
   0  -5  -3 11.6087 0.70753   5
   0  -5  -3 12.6503 0.74078   2
   0  -5  -2 0.04044 0.22366   5
   0  -5  -2 0.14649 0.29660   2
   0  -5  -1 1.29459 0.25787   5
   0  -5  -1 2.57423 0.33938   2
   0  -5   0 0.19560 0.24884   2
   0  -5   1 1.66354 0.23416   6
   0  -5   1 1.96427 0.14772   1
   0  -5   2 0.18243 0.19042   6
   0  -5   2 0.11746 0.15802   1
   0   5   2-0.08272 0.14356   1
   0  -5   3 12.5298 0.69584   6
   0   5   3 12.6064 0.68218   1
   0  -5   3 12.6452 0.69179   1
   0   5   3 12.5555 0.72456   5
   0  -5   3 12.2106 0.73882   2
   0  -5   4 0.08722 0.22793   1
   0   5   4 0.06523 0.23429   1
   0  -5   4 0.02116 0.19582   6
   0   5   4 0.23387 0.25985   5
   0  -5   4 0.27348 0.25376   2
   0  -5   5 9.05859 0.56734   6
   0   5   5 8.50131 0.60931   5
   0  -5   5 7.42850 0.55389   2
   0  -5   5 9.36180 0.61007   1
   0   5   5 10.1109 0.61417   1
   0  -5   6 0.05556 0.26780   6
   0   5   6 0.24616 0.30897   5
   0  -5   6-0.02034 0.22112   2
   0   5   6 0.03358 0.31912   1
   0  -5   6-0.03339 0.31643   1
   0  -5   7 8.78013 0.64994   6
   0  -5   7 9.52918 0.71700   1
   0   5   7 8.38472 0.69898   1
   0   5   7 9.44121 0.68905   5
   0  -5   7 10.7701 0.58064   2
   0  -5   8 0.03769 0.34980   5
   0   5   8-0.04611 0.39396   1
   0  -5   8-0.04557 0.37655   1
   0   5   8-0.03844 0.37475   5
   0  -5   8-0.31062 0.33648   6
   0  -5   9 0.45982 0.43741   5
   0  -5   9 0.20771 0.45518   1
   0   5   9 0.63225 0.45226   1
   0  -5   9 0.56905 0.36734   6
   0   5   9 0.46503 0.39883   5
   0  -5  10-0.17479 0.49603   1
   0   5  10 0.05924 0.51159   1
   0  -5  10 0.08872 0.35802   6
   0   5  10 0.50855 0.41715   5
   0   5  11 3.50221 0.66647   1
   0  -5  11 2.01266 0.61342   1
   0  -5  11 3.25500 0.52133   6
   0   5  12-0.58508 0.56338   1
   0  -5  12 0.14356 0.59309   1
   0  -5  12 0.58364 0.48178   6
   0   5  13 13.6820 1.17536   1
   0  -5  13 12.2844 1.15324   1
   0  -5  13 12.2121 0.96704   6
   0  -5  14-0.55830 0.55965   6
   0  -5  14 0.17007 0.72652   1
   0   5  14 0.86956 0.78197   1
   0  -5  15 3.00163 0.69715   6
   0   5  15 1.48974 0.80136   1
   0  -5  15 1.63727 0.80771   1
   0  -5  16 0.14279 0.62514   6
   0  -5  16-0.09663 0.86615   1
   0   5  16 0.09899 0.86969   1
   0  -5  17-0.51128 0.85500   1
   0   5  17-0.73356 0.87949   1
   0  -6 -13-0.35139 0.57413   5
   0  -6 -12 6.68192 0.78533   5
   0  -6 -11 0.18068 0.52012   5
   0  -6 -10 63.6405 3.05019   6
   0  -6 -10 59.4567 3.14466   5
   0  -6  -9 0.63238 0.34908   6
   0  -6  -9-0.04986 0.44430   5
   0  -6  -8 8.77209 0.61791   6
   0  -6  -8 7.38397 0.67909   5
   0  -6  -7-0.10931 0.28221   6
   0  -6  -7-0.04038 0.34631   5
   0   6  -7 0.08386 0.27707   6
   0  -6  -7 0.56495 0.28431   2
   0  -6  -6 57.1264 2.82960   5
   0  -6  -6 57.1254 2.76942   2
   0   6  -6 58.0310 2.76585   6
   0   6  -5-0.13709 0.24727   6
   0  -6  -5-0.12903 0.27660   5
   0  -6  -5 0.02706 0.28348   2
   0  -6  -4 42.0897 2.04766   5
   0  -6  -4 39.6171 2.03142   2
   0   6  -4 41.0207 1.98609   6
   0  -6  -3-0.05233 0.26747   5
   0  -6  -3 0.08454 0.28806   2
   0   6  -3 0.03705 0.20712   6
   0  -6  -2 0.48348 0.23730   5
   0  -6  -2 1.28264 0.36043   2
   0  -6  -1-0.02366 0.22225   5
   0  -6  -1-0.05704 0.27185   2
   0  -6   0 108.351 5.08990   2
   0  -6   1 0.11266 0.20188   6
   0   6   2 1.30427 0.17577   1
   0  -6   2 1.08747 0.18075   1
   0  -6   2 1.18171 0.24530   6
   0  -6   3 0.01562 0.18704   1
   0   6   3 0.03056 0.19592   1
   0  -6   3-0.19313 0.21992   6
   0   6   3-0.22472 0.26510   5
   0  -6   3 0.16622 0.31551   2
   0  -6   4 40.6647 1.98783   6
   0   6   4 42.9544 1.97754   1
   0  -6   4 39.1752 1.96885   1
   0   6   4 40.2902 2.00130   5
   0  -6   4 39.1975 2.00927   2
   0   6   5 0.37184 0.26394   1
   0  -6   5 0.42766 0.29251   1
   0  -6   5-0.21320 0.25986   6
   0   6   5 0.40083 0.29637   5
   0  -6   5-0.20974 0.25916   2
   0  -6   6 56.9094 2.77982   6
   0   6   6 58.0775 2.80325   5
   0  -6   6 53.2013 2.74242   2
   0   6   6 61.9104 2.81283   1
   0  -6   6 57.7072 2.80011   1
   0  -6   7 0.37081 0.28801   6
   0  -6   7-0.23002 0.35141   1
   0   6   7 0.11549 0.35509   1
   0   6   7-0.03581 0.32205   5
   0  -6   7 0.02355 0.24967   2
   0  -6   8 8.44785 0.66077   5
   0   6   8 8.35435 0.69112   1
   0  -6   8 7.48500 0.67827   1
   0   6   8 6.85383 0.63351   5
   0  -6   8 6.50335 0.58308   6
   0  -6   9 0.08672 0.39497   5
   0   6   9 0.30557 0.44133   1
   0  -6   9-0.15114 0.45307   1
   0  -6   9 0.26549 0.38878   6
   0   6   9-0.08619 0.37085   5
   0   6  10 62.2627 3.09471   1
   0  -6  10 58.1760 3.05935   1
   0  -6  10 59.1731 3.00814   6
   0  -6  11 0.18956 0.52807   1
   0   6  11 0.06419 0.56010   1
   0  -6  11-0.05053 0.43482   6
   0   6  12 5.75824 0.79753   1
   0  -6  12 5.31612 0.78775   1
   0  -6  12 6.09840 0.69529   6
   0  -6  13 0.89328 0.53432   6
   0  -6  13 0.30544 0.66902   1
   0   6  13 0.23320 0.68338   1
   0  -6  14 0.63980 0.56792   6
   0   6  14-0.25156 0.71129   1
   0  -6  14 0.08226 0.70536   1
   0  -6  15 0.06851 0.54164   6
   0  -6  15 0.88021 0.80432   1
   0   6  15-0.17968 0.73371   1
   0  -6  16 29.7579 1.83840   6
   0   6  16 29.6595 2.01934   1
   0  -6  16 30.2591 2.00779   1
   0  -6  17-0.49739 0.84412   1
   0   6  17-0.61014 0.92659   1
   0  -7 -14 0.46415 0.64195   5
   0  -7 -13 28.1859 1.74964   5
   0  -7 -12 0.87841 0.58892   5
   0  -7 -11 10.9857 0.94135   5
   0  -7 -10 0.11439 0.46709   5
   0  -7  -9 12.3577 0.82364   6
   0  -7  -9 12.5763 0.93179   5
   0  -7  -8-0.09448 0.33309   6
   0  -7  -8-0.14165 0.39163   5
   0   7  -8-0.03204 0.30537   6
   0  -7  -8-0.08267 0.28731   2
   0  -7  -7 19.6529 1.13375   5
   0  -7  -7 18.0513 1.02956   6
   0  -7  -7 17.5657 1.02776   2
   0   7  -7 18.2334 1.02998   6
   0   7  -6 0.24368 0.27202   6
   0  -7  -6 0.62200 0.35534   5
   0  -7  -6-0.15213 0.30564   2
   0  -7  -5 26.8258 1.42088   5
   0  -7  -5 25.3400 1.38442   2
   0   7  -5 25.9987 1.34331   6
   0  -7  -4-0.26183 0.30191   5
   0  -7  -4 0.34970 0.32502   2
   0   7  -4 0.27000 0.24840   6
   0  -7  -3 98.3713 4.67002   5
   0  -7  -3 99.7636 4.69106   2
   0   7  -3 98.9960 4.61975   6
   0  -7  -2 0.73561 0.27282   5
   0  -7  -2 0.09660 0.32233   2
   0  -7  -1 1.65456 0.29197   5
   0  -7  -1 2.26141 0.35385   2
   0  -7   0 0.19355 0.29210   2
   0  -7   1 1.63085 0.25505   6
   0  -7   2 0.06846 0.21510   6
   0  -7   2 0.35493 0.14037   1
   0   7   2 0.02608 0.12866   1
   0  -7   3 95.2993 4.51471   1
   0   7   3 100.771 4.51632   1
   0  -7   3 97.5205 4.62437   2
   0  -7   3 96.4295 4.57635   6
   0   7   4-0.09956 0.21596   1
   0  -7   4-0.10183 0.23195   1
   0   7   4-0.30245 0.27319   5
   0  -7   4 0.40177 0.24704   6
   0  -7   4 0.28032 0.32158   2
   0  -7   5 26.7995 1.35239   6
   0   7   5 25.3631 1.36252   5
   0  -7   5 24.4053 1.35420   2
   0   7   5 26.7516 1.33627   1
   0  -7   5 24.1235 1.32116   1
   0  -7   6-0.22823 0.28844   6
   0   7   6 0.27135 0.30703   5
   0  -7   6 0.14769 0.29892   2
   0   7   6 0.28079 0.31411   1
   0  -7   6 0.12546 0.27933   1
   0  -7   7 17.4725 1.07686   6
   0   7   7 18.9459 1.11253   5
   0  -7   7 19.4203 1.05507   2
   0  -7   7 17.9847 1.10093   1
   0   7   7 20.3982 1.11450   1
   0   7   8-0.04300 0.38163   1
   0  -7   8-0.51541 0.40464   1
   0   7   8 0.24372 0.37467   5
   0  -7   8-0.04029 0.36470   6
   0  -7   9 13.6570 0.91891   5
   0  -7   9 11.9391 0.90048   1
   0   7   9 12.9363 0.93440   1
   0  -7   9 12.3443 0.89630   6
   0   7   9 12.5509 0.88584   5
   0   7  10 0.33322 0.49172   1
   0  -7  10 0.66255 0.51282   1
   0  -7  10 0.44843 0.44419   6
   0  -7  11 11.3906 0.94854   1
   0   7  11 9.88170 0.90856   1
   0  -7  11 9.57789 0.83168   6
   0  -7  12-0.06778 0.58114   1
   0   7  12-0.27487 0.56558   1
   0  -7  12 0.05726 0.44303   6
   0   7  13 25.5423 1.66807   1
   0  -7  13 27.2246 1.68437   1
   0  -7  13 25.0552 1.58919   6
   0   7  14 1.12788 0.71309   1
   0  -7  14-0.47666 0.63899   1
   0  -7  14 1.06019 0.57076   6
   0   7  15 0.86428 0.74994   1
   0  -7  15 1.70186 0.79786   1
   0  -7  15 2.11959 0.63549   6
   0   7  16-0.09223 0.85328   1
   0  -7  16-0.27239 0.82441   1
   0  -7  16 0.37551 0.63468   6
   0  -8 -14 2.14980 0.70394   5
   0  -8 -13 1.95188 0.72097   5
   0  -8 -12 3.00477 0.68544   5
   0  -8 -11-0.06480 0.54359   5
   0  -8 -10 22.2050 1.42035   5
   0  -8  -9 0.59805 0.50647   5
   0  -8  -9 0.35830 0.37229   6
   0  -8  -8-0.05019 0.40515   5
   0  -8  -8 0.79385 0.38066   6
   0  -8  -8 0.06470 0.33252   2
   0   8  -8 0.20263 0.31644   6
   0   8  -7 0.18731 0.30531   6
   0  -8  -7 0.04602 0.39181   5
   0  -8  -7 0.30415 0.35582   2
   0  -8  -6 32.7097 1.71099   5
   0  -8  -6 29.9434 1.64910   2
   0   8  -6 31.8891 1.61801   6
   0  -8  -5 0.03936 0.32399   5
   0  -8  -5-0.38579 0.33334   2
   0   8  -5 0.02664 0.26543   6
   0  -8  -4 20.3488 1.15515   5
   0  -8  -4 19.9330 1.15813   2
   0   8  -4 19.9600 1.08194   6
   0  -8  -3 0.06746 0.28506   5
   0  -8  -3 0.03561 0.34432   2
   0  -8  -2 1.13067 0.30840   5
   0  -8  -2 1.60523 0.37135   2
   0  -8  -1-0.12523 0.26943   5
   0  -8  -1-0.07139 0.28923   2
   0  -8   0 81.6364 3.92422   2
   0  -8   1 0.24570 0.21761   6
   0  -8   2 0.72392 0.26234   6
   0   8   3 0.15808 0.17479   1
   0  -8   3 0.11106 0.16931   1
   0  -8   3 0.11020 0.22856   6
   0  -8   3-0.07043 0.33568   2
   0  -8   4 20.3832 1.03203   1
   0   8   4 19.7279 1.02383   1
   0  -8   4 19.2822 1.13291   2
   0  -8   4 19.4429 1.09266   6
   0  -8   5-0.04992 0.25125   1
   0   8   5 0.24393 0.25060   1
   0   8   5-0.29407 0.32464   5
   0  -8   5-0.17199 0.31432   2
   0  -8   5 0.06431 0.27668   6
   0  -8   6 29.4979 1.59313   1
   0   8   6 33.6720 1.60838   1
   0  -8   6 30.3046 1.62537   6
   0   8   6 30.6014 1.63568   5
   0  -8   6 30.1732 1.62180   2
   0  -8   7-0.07780 0.36208   6
   0   8   7-0.07840 0.37363   5
   0   8   7 0.10674 0.34205   1
   0  -8   7 0.17985 0.31387   1
   0  -8   7-0.13075 0.33748   2
   0  -8   8-0.17051 0.37200   6
   0   8   8 0.25327 0.39651   5
   0  -8   8-0.08348 0.37905   1
   0   8   8 0.29017 0.36301   1
   0  -8   8 0.34106 0.32796   2
   0  -8   9-0.76181 0.43923   1
   0   8   9 0.14242 0.42701   1
   0  -8   9 0.14300 0.42734   6
   0   8   9-0.13603 0.40783   5
   0  -8  10 25.0451 1.50555   6
   0  -8  10 24.5511 1.48679   1
   0   8  10 25.1890 1.49880   1
   0  -8  11 0.44977 0.50063   6
   0   8  11 0.05970 0.52628   1
   0  -8  11-0.23862 0.48332   1
   0  -8  12 3.11281 0.63241   6
   0  -8  12 2.28521 0.67554   1
   0   8  12 3.93947 0.68083   1
   0  -8  13 0.38576 0.58192   6
   0   8  13 0.64237 0.65014   1
   0  -8  13-0.56822 0.60901   1
   0  -8  14 1.85813 0.67886   6
   0  -8  14 2.91501 0.78901   1
   0   8  14 2.23817 0.73224   1
   0  -8  15 0.36582 0.59989   6
   0   8  15-0.16584 0.74327   1
   0  -8  15 0.24706 0.72850   1
   0  -8  16 7.97259 0.99541   6
   0   8  16 10.4014 1.11516   1
   0  -8  16 9.53306 1.13208   1
   0  -9 -14-0.24690 0.72806   5
   0  -9 -13 48.8310 2.70448   5
   0  -9 -12 1.16179 0.66765   5
   0  -9 -11 8.76944 0.90014   5
   0  -9 -10 0.55953 0.52599   5
   0  -9  -9 17.3075 1.19167   5
   0  -9  -9 18.2611 1.08445   6
   0   9  -8-0.07086 0.34831   6
   0  -9  -8 0.29453 0.39306   2
   0  -9  -8 0.31434 0.37969   6
   0  -9  -8 0.10677 0.44618   5
   0   9  -7 41.1292 2.01606   6
   0  -9  -7 37.1750 2.02787   2
   0  -9  -7 40.2790 2.11596   5
   0   9  -6 0.15444 0.32138   6
   0  -9  -6 0.27434 0.39770   5
   0  -9  -6 0.19151 0.38469   2
   0   9  -5 31.7226 1.65406   6
   0  -9  -5 33.0998 1.72234   2
   0  -9  -5 32.0054 1.74004   5
   0  -9  -4-0.24165 0.34533   5
   0  -9  -4 0.42749 0.36175   2
   0  -9  -3 131.835 6.36346   5
   0  -9  -3 139.338 6.38448   2
   0  -9  -2 0.39792 0.29657   5
   0  -9  -2 0.07792 0.32068   2
   0  -9  -2 0.03059 0.09281   3
   0   9  -2-0.01897 0.09796   3
   0  -9  -1 1.84724 0.33946   5
   0  -9  -1 2.76341 0.41791   2
   0  -9   0 0.58280 0.35039   2
   0  -9   1 2.28923 0.31074   6
   0  -9   2 0.12175 0.09722   4
   0  -9   2 0.17241 0.22723   6
   0  -9   3 125.380 6.10978   6
   0  -9   3 127.287 6.00242   1
   0  -9   3 135.553 6.17785   2
   0   9   3 134.965 6.00058   1
   0  -9   4-0.09867 0.26649   6
   0  -9   4 0.03832 0.34908   2
   0  -9   4-0.03632 0.20684   1
   0   9   4 0.33006 0.20688   1
   0  -9   5 30.1811 1.60418   6
   0   9   5 31.6390 1.61285   5
   0  -9   5 30.3826 1.63498   2
   0  -9   5 29.7285 1.53120   1
   0   9   5 30.3028 1.52780   1
   0   9   6 0.11399 0.27330   1
   0  -9   6 0.11690 0.28893   1
   0   9   6 0.26458 0.37862   5
   0  -9   6 0.03745 0.35810   2
   0  -9   6 0.42075 0.34960   6
   0  -9   7 38.7962 1.92095   6
   0  -9   7 36.4218 1.87266   1
   0   9   7 37.6764 1.86976   1
   0   9   7 35.6654 1.90881   5
   0  -9   7 32.3788 1.86528   2
   0  -9   8 0.27235 0.39058   6
   0   9   8 0.17738 0.40900   5
   0   9   8-0.11936 0.36242   1
   0  -9   8-0.28289 0.38183   1
   0  -9   8-0.10607 0.35778   2
   0  -9   9 17.3930 1.11694   1
   0   9   9 17.8122 1.11294   1
   0  -9   9 17.1034 1.13672   6
   0  -9  10-0.15510 0.43368   1
   0   9  10 0.05124 0.46818   1
   0  -9  10 0.05679 0.52056   6
   0  -9  11 11.4546 0.92169   1
   0   9  11 9.04296 0.87822   1
   0  -9  11 11.6216 0.94376   6
   0  -9  12 0.12593 0.53806   1
   0   9  12 0.18785 0.55770   1
   0  -9  12 0.50505 0.56415   6
   0   9  13 47.4150 2.62560   1
   0  -9  13 49.7906 2.65209   1
   0  -9  13 47.3695 2.61745   6
   0  -9  14 1.11380 0.64350   1
   0   9  14-0.36978 0.62962   1
   0  -9  14-0.07152 0.59096   6
   0  -9  15 2.12510 0.74932   6
   0  -9  15 2.08462 0.81600   1
   0   9  15 2.79828 0.84806   1
   0  -9  16-0.34298 0.82012   1
   0   9  16-0.94061 0.80605   1
   0 -10 -15 0.62462 0.77645   5
   0 -10 -14 1.10744 0.71635   5
   0 -10 -13 0.16049 0.66304   5
   0 -10 -12 1.96155 0.69507   5
   0 -10 -11-0.07025 0.60661   5
   0 -10 -10 6.45409 0.77960   5
   0 -10  -9 0.06088 0.50104   5
   0 -10  -8 0.20438 0.41274   2
   0 -10  -8 0.34042 0.45428   5
   0  10  -7-0.03519 0.34125   6
   0 -10  -7-0.37470 0.42137   2
   0 -10  -7-0.15844 0.45612   5
   0  10  -6 5.25083 0.50175   6
   0 -10  -6 5.51035 0.64348   5
   0 -10  -6 5.09716 0.56969   2
   0 -10  -5 0.33052 0.41348   5
   0 -10  -5-0.04207 0.40330   2
   0 -10  -4 9.04480 0.73576   5
   0 -10  -4 11.2894 0.79124   2
   0 -10  -3 0.20704 0.33419   5
   0 -10  -3 0.15442 0.14313   3
   0  10  -3 0.14311 0.17230   3
   0 -10  -3-0.12610 0.35395   2
   0 -10  -2 2.27296 0.37972   5
   0 -10  -2 2.26839 0.42445   2
   0 -10  -1-0.03820 0.30456   5
   0 -10  -1-0.29374 0.33457   2
   0 -10   0 6.12704 0.56597   2
   0 -10   0 5.77377 0.46331   6
   0 -10   1 0.05965 0.25113   6
   0 -10   2 1.63956 0.31292   6
   0 -10   3 0.33388 0.37443   2
   0 -10   3 0.36780 0.28405   6
   0 -10   4 9.24873 0.57778   1
   0 -10   4 11.6014 0.78834   2
   0  10   4 10.4792 0.57893   1
   0 -10   4 9.97150 0.71059   6
   0 -10   5 0.06704 0.23966   1
   0  10   5-0.25729 0.24518   1
   0 -10   5-0.11487 0.33984   6
   0 -10   5 0.41310 0.39260   2
   0 -10   6 4.17789 0.50236   6
   0  10   6 4.37915 0.41925   1
   0 -10   6 4.35102 0.53837   2
   0 -10   6 4.96296 0.44114   1
   0  10   6 4.68907 0.53702   5
   0 -10   7-0.04485 0.41620   6
   0 -10   7-0.03299 0.30806   1
   0  10   7 0.22484 0.31576   1
   0 -10   7 0.80967 0.42210   2
   0  10   7-0.29988 0.43242   5
   0 -10   8 0.19363 0.43114   6
   0  10   8 0.03761 0.36679   1
   0 -10   8 0.57744 0.38563   1
   0 -10   8 0.07868 0.40725   2
   0  10   8 0.04593 0.44290   5
   0 -10   9-0.47407 0.46593   6
   0 -10   9 0.61682 0.43659   1
   0  10   9-0.04315 0.39796   1
   0 -10  10 7.98252 0.76481   6
   0 -10  10 5.65164 0.66780   1
   0  10  10 5.79219 0.66449   1
   0 -10  11-0.06394 0.53649   6
   0  10  11 1.19430 0.52795   1
   0 -10  11-0.16544 0.49609   1
   0 -10  12 0.59793 0.55949   6
   0  10  12 1.37699 0.59532   1
   0 -10  12 1.33682 0.56434   1
   0 -10  13 0.28039 0.56794   6
   0  10  13-0.65550 0.60274   1
   0 -10  13 0.06647 0.60161   1
   0 -10  14 2.00892 0.67622   6
   0  10  14 1.99946 0.68551   1
   0 -10  14 1.37589 0.70291   1
   0 -10  15 0.46777 0.71938   1
   0  10  15 0.61463 0.69123   1
   0 -10  15 0.31539 0.74089   6
   0 -10  16 0.24891 0.75677   1
   0  10  16 1.55336 0.79581   1
   0 -11 -15-0.27485 0.81321   5
   0 -11 -14-0.08777 0.71681   5
   0 -11 -13 61.0551 3.31266   5
   0 -11 -12-0.54812 0.69769   5
   0 -11 -11 13.1838 1.12427   5
   0 -11 -10 0.47654 0.60658   5
   0 -11  -9 29.8687 1.78720   5
   0 -11  -8-0.08902 0.45041   2
   0 -11  -8-0.06035 0.51563   5
   0 -11  -7 39.8368 2.09722   2
   0 -11  -7 39.1935 2.15659   5
   0 -11  -6-0.13553 0.45361   2
   0 -11  -6 0.10733 0.43999   5
   0 -11  -5 21.0106 1.36640   5
   0 -11  -5 24.5021 1.37411   2
   0 -11  -4-0.04790 0.40776   5
   0 -11  -4 0.01659 0.18312   3
   0 -11  -4 0.09013 0.38916   2
   0 -11  -3 140.587 6.54594   5
   0  11  -3 136.687 6.31640   3
   0 -11  -3 135.185 6.31435   3
   0 -11  -3 164.165 6.58748   2
   0 -11  -2 0.26015 0.31903   5
   0 -11  -2 0.17952 0.35936   2
   0 -11  -1 0.08283 0.31077   5
   0 -11  -1 0.67262 0.37219   2
   0 -11   0 0.15643 0.25852   6
   0 -11   0-0.04481 0.33906   2
   0 -11   1 0.45170 0.26324   6
   0 -11   2 0.13644 0.27303   6
   0 -11   2-0.13411 0.38872   2
   0 -11   3 143.252 6.46378   6
   0 -11   3 136.951 6.28199   4
   0  11   3 134.468 6.26844   4
   0 -11   3 160.639 6.55895   2
   0 -11   4-0.31277 0.40440   2
   0 -11   4 0.30984 0.35390   6
   0 -11   5 24.7327 1.35778   2
   0  11   5 23.2853 1.16366   1
   0 -11   5 22.3177 1.16621   1
   0 -11   5 20.4124 1.29029   6
   0 -11   6-0.13183 0.30154   1
   0  11   6-0.15194 0.27655   1
   0 -11   6-0.31089 0.40072   6
   0 -11   6 0.17737 0.44296   2
   0 -11   7 38.1594 1.98123   2
   0 -11   7 35.3721 1.87783   1
   0  11   7 36.4756 1.86970   1
   0 -11   7 38.9543 2.00362   6
   0 -11   8 0.15461 0.43232   6
   0  11   8-0.03588 0.34984   1
   0 -11   8 0.07396 0.35755   1
   0 -11   8 0.21509 0.43755   2
   0 -11   9 28.7225 1.61424   6
   0  11   9 28.5388 1.53815   1
   0 -11   9 25.6917 1.52326   1
   0 -11  10 0.12213 0.53106   6
   0  11  10 0.74575 0.47649   1
   0 -11  10-0.38362 0.44909   1
   0 -11  11 12.3708 1.03150   6
   0 -11  11 11.8747 0.90986   1
   0  11  11 9.75733 0.87183   1
   0 -11  12 1.04966 0.61925   6
   0 -11  12-0.23708 0.58447   1
   0  11  12 0.57789 0.59839   1
   0 -11  13 55.5940 3.01697   6
   0 -11  13 56.5393 2.98220   1
   0  11  13 56.9167 2.97520   1
   0 -11  14 0.07741 0.63495   6
   0 -11  14-0.84456 0.68068   1
   0  11  14-0.48008 0.70132   1
   0  11  15-0.80861 0.71473   1
   0 -11  15-0.90537 0.72124   1
   0 -11  15 1.63031 0.73547   6
   0 -11  16-0.55850 0.79067   1
   0  11  16 0.23294 0.76534   1
   0 -12 -15-0.18820 0.81833   5
   0 -12 -14 4.15571 0.94704   5
   0 -12 -13-0.17170 0.75686   5
   0 -12 -12 0.08116 0.68334   5
   0 -12 -11-0.45742 0.68587   5
   0 -12 -10 1.57517 0.61803   5
   0 -12  -9 0.54288 0.59873   5
   0 -12  -8 2.42870 0.64444   5
   0 -12  -8 1.14719 0.52264   2
   0 -12  -7 0.24146 0.49491   5
   0 -12  -7-0.04819 0.45126   2
   0 -12  -6 0.05763 0.48914   5
   0 -12  -6 0.77063 0.47511   2
   0 -12  -5 0.21943 0.47378   5
   0 -12  -5 0.25131 0.22008   3
   0 -12  -5-0.14357 0.47304   2
   0 -12  -4 2.16371 0.50156   5
   0 -12  -4 2.72858 0.26642   3
   0  12  -4 3.54507 0.28499   3
   0 -12  -4 3.34494 0.54387   2
   0 -12  -3 0.24264 0.38682   5
   0 -12  -3-0.28642 0.42082   2
   0 -12  -2 3.02695 0.47205   5
   0 -12  -2 2.47005 0.48208   2
   0 -12  -1 0.04450 0.34441   5
   0 -12  -1 0.37967 0.39371   2
   0 -12   0 0.40082 0.27442   6
   0 -12   0 0.37926 0.36400   2
   0 -12   1-0.31129 0.29477   6
   0 -12   2 2.66897 0.39742   6
   0 -12   2 3.18357 0.49685   2
   0 -12   3 0.07753 0.32776   6
   0 -12   3 0.61801 0.42626   2
   0 -12   4 3.39913 0.46842   6
   0 -12   4 4.31609 0.57171   2
   0 -12   4 3.16976 0.26561   4
   0  12   4 3.01012 0.25080   4
   0 -12   5-0.04434 0.38831   6
   0 -12   5-0.18985 0.44450   2
   0 -12   6 0.23652 0.44166   6
   0  12   6 0.04597 0.26497   1
   0 -12   6 0.14498 0.26441   1
   0 -12   6-0.28442 0.45182   2
   0 -12   7 0.20338 0.45130   6
   0  12   7 0.11488 0.31294   1
   0 -12   7 0.23972 0.31098   1
   0 -12   7 0.04709 0.44759   2
   0 -12   8 1.86062 0.54323   6
   0  12   8 1.84897 0.41395   1
   0 -12   8 1.84949 0.42244   1
   0 -12   8 1.01960 0.49597   2
   0 -12   9 0.29240 0.53099   6
   0 -12   9-0.04102 0.40216   1
   0  12   9-0.27734 0.39366   1
   0 -12  10 2.86038 0.64756   6
   0  12  10 3.41519 0.54030   1
   0 -12  10 3.53511 0.54858   1
   0 -12  11 0.71942 0.64486   6
   0 -12  11 0.20800 0.48842   1
   0  12  11-0.30157 0.49541   1
   0 -12  12-0.14663 0.64194   6
   0  12  12-0.38836 0.56141   1
   0 -12  12 0.45948 0.54585   1
   0 -12  13 1.37505 0.73869   6
   0  12  13 0.36388 0.60113   1
   0 -12  13-0.37678 0.62740   1
   0 -12  14 2.24699 0.76409   6
   0 -12  14 1.83015 0.68715   1
   0  12  14 2.22208 0.70084   1
   0  12  15-0.27758 0.71118   1
   0 -12  15 0.65170 0.71757   1
   0  12  16-0.07335 0.69910   1
   0 -13 -14-1.01707 0.87737   5
   0 -13 -13 53.4199 3.00788   5
   0 -13 -12-0.33551 0.77852   5
   0 -13 -11 7.83632 0.96548   5
   0 -13 -10 0.29939 0.64418   5
   0 -13  -9 24.0605 1.58132   5
   0 -13  -8 0.60610 0.58013   5
   0 -13  -7 35.4534 2.03126   5
   0 -13  -6 0.12265 0.52394   5
   0  13  -6-0.19025 0.29348   3
   0 -13  -6 0.02512 0.28140   3
   0 -13  -5 10.4983 0.93679   5
   0  13  -5 11.2799 0.67228   3
   0 -13  -5 13.0120 0.68015   3
   0 -13  -4-0.05490 0.45359   5
   0  13  -4-0.02390 0.13406   3
   0 -13  -4 0.11502 0.12023   3
   0 -13  -3 97.4277 4.73792   5
   0 -13  -2 0.39657 0.39391   5
   0 -13  -1 0.47484 0.37281   5
   0 -13   0 0.14210 0.28667   6
   0 -13   0-0.23086 0.37705   5
   0 -13   1 0.29417 0.31103   6
   0 -13   2-0.07757 0.32172   6
   0 -13   3 97.8810 4.69235   6
   0 -13   4 0.35176 0.40559   6
   0 -13   4 0.11217 0.14489   4
   0 -13   5 9.95470 0.82559   6
   0 -13   5 10.6416 0.61820   4
   0  13   5 11.4646 0.60897   4
   0 -13   6 0.34968 0.42861   6
   0 -13   7 31.7322 1.58481   1
   0  13   7 29.7273 1.57032   1
   0 -13   7 31.0656 1.75851   6
   0 -13   8 0.28760 0.48610   6
   0  13   8-0.03164 0.33625   1
   0 -13   8 0.09927 0.35160   1
   0 -13   9 24.3687 1.49349   6
   0 -13   9 22.9627 1.33964   1
   0  13   9 23.9967 1.34078   1
   0 -13  10-0.26521 0.56855   6
   0 -13  10 0.61891 0.46098   1
   0  13  10 0.08454 0.42453   1
   0 -13  11 7.46687 0.90867   6
   0 -13  11 6.84421 0.72818   1
   0  13  11 7.29583 0.72448   1
   0 -13  12 1.07983 0.68229   6
   0 -13  12-0.54690 0.55770   1
   0  13  12-0.47170 0.52767   1
   0 -13  13 53.3523 2.80873   6
   0  13  13 48.8752 2.63824   1
   0 -13  13 48.4371 2.65570   1
   0 -13  14 0.08278 0.73959   6
   0  13  14 0.92421 0.64083   1
   0 -13  14-0.77587 0.66755   1
   0  13  15-0.78952 0.71286   1
   0 -14 -14 1.22678 0.88809   5
   0 -14 -13 0.81583 0.82651   5
   0 -14 -12 0.08627 0.78583   5
   0 -14 -11-0.89856 0.74517   5
   0 -14 -10 1.94551 0.76378   5
   0 -14  -9 0.29670 0.61064   5
   0 -14  -8 0.63368 0.61504   5
   0 -14  -7 0.20113 0.57072   5
   0  14  -7-0.02689 0.32485   3
   0 -14  -6 0.19363 0.55546   5
   0 -14  -6 0.08780 0.25961   3
   0  14  -6 0.36860 0.28328   3
   0 -14  -5-0.43071 0.51422   5
   0  14  -5 0.13575 0.18632   3
   0 -14  -5 0.06376 0.18438   3
   0 -14  -4 0.75349 0.47826   5
   0 -14  -3-0.05473 0.41028   5
   0 -14  -2 0.83670 0.46256   5
   0 -14  -1 0.05025 0.39739   5
   0 -14  -1-0.44772 0.33025   6
   0 -14   0-0.14639 0.38577   5
   0 -14   0-0.11265 0.30427   6
   0 -14   1-0.15553 0.32009   6
   0 -14   2 1.26652 0.39025   6
   0 -14   3-0.13036 0.34066   6
   0 -14   4 1.06452 0.44755   6
   0 -14   5-0.69008 0.43894   6
   0 -14   5-0.02497 0.18659   4
   0  14   5-0.00888 0.16095   4
   0 -14   6 0.26166 0.46290   6
   0 -14   6-0.05832 0.24401   4
   0  14   6-0.01699 0.23260   4
   0 -14   7 0.11199 0.52124   6
   0 -14   8 0.18009 0.53106   6
   0 -14   9-0.06377 0.56227   6
   0 -14   9-0.36451 0.40338   1
   0 -14  10 0.96093 0.58645   6
   0 -14  10 1.24899 0.47489   1
   0  14  10 1.07495 0.43183   1
   0 -14  11-0.45409 0.68732   6
   0  14  11-0.40184 0.46908   1
   0 -14  11-0.14074 0.49519   1
   0 -14  12-0.07962 0.71019   6
   0  14  12 1.68233 0.59281   1
   0 -14  13-0.16372 0.74798   6
   0  14  13 0.16239 0.57112   1
   0  14  14 0.52814 0.61228   1
   0 -15 -13 44.9335 2.67561   5
   0 -15 -12 1.58643 0.85273   5
   0 -15 -11 2.93653 0.81067   5
   0 -15 -10 0.96410 0.77579   5
   0 -15  -9 18.5013 1.38532   5
   0 -15  -8 0.43838 0.62002   5
   0 -15  -7 32.8619 1.93147   5
   0  15  -7 31.8544 1.60704   3
   0 -15  -6 0.80852 0.58598   5
   0  15  -6 0.12291 0.24157   3
   0 -15  -5 4.82785 0.68396   5
   0 -15  -4-0.24302 0.48441   5
   0 -15  -3 86.3152 4.27366   5
   0 -15  -2 0.05468 0.40985   5
   0 -15  -1 1.80312 0.46827   5
   0 -15  -1 2.42053 0.40600   6
   0 -15   0-0.15377 0.40181   5
   0 -15   0 0.31623 0.32664   6
   0 -15   1 1.55461 0.40610   6
   0 -15   2 0.17107 0.35614   6
   0 -15   3 92.8928 4.48957   6
   0 -15   4 0.29003 0.41169   6
   0 -15   5 3.79063 0.59901   6
   0 -15   6 0.10898 0.49948   6
   0  15   6 0.03474 0.19826   4
   0 -15   6 0.12442 0.23045   4
   0  15   7 31.2794 1.55561   4
   0 -15   7 31.6779 1.57825   4
   0 -15   7 31.2346 1.82112   6
   0 -15   8 1.11942 0.58946   6
   0  15   8 0.05152 0.32144   4
   0 -15   9 19.9671 1.37326   6
   0 -15  10 1.06227 0.67864   6
   0 -15  11 2.02245 0.79044   6
   0 -15  12-0.08235 0.75012   6
   0 -15  13 38.8344 2.33136   6
   0 -16 -13 0.18645 0.89625   5
   0 -16 -12 0.44739 0.82297   5
   0 -16 -11-0.85570 0.79986   5
   0 -16 -10 2.46640 0.83303   5
   0 -16  -9-0.07885 0.70210   5
   0 -16  -8 1.20437 0.70278   5
   0 -16  -7 0.07214 0.62736   5
   0 -16  -6 0.83699 0.61812   5
   0 -16  -5-0.53403 0.58097   5
   0 -16  -4 1.39034 0.54934   5
   0 -16  -3-0.11963 0.47085   5
   0 -16  -2 1.03841 0.38646   6
   0 -16  -2 1.25067 0.47244   5
   0 -16  -1-0.11098 0.43124   5
   0 -16  -1-0.08181 0.33276   6
   0 -16   0 0.53816 0.42542   5
   0 -16   0-0.37266 0.35120   6
   0 -16   1-0.10705 0.42141   5
   0 -16   1 0.42884 0.37684   6
   0 -16   2 1.42673 0.41752   6
   0 -16   3 1.98321 0.47524   6
   0 -16   4 2.01005 0.49429   6
   0 -16   5-0.26428 0.47700   6
   0 -16   6 1.06954 0.51341   6
   0 -16   7-0.05997 0.53760   6
   0  16   7 0.26133 0.23519   4
   0 -16   8-0.38396 0.57933   6
   0  16   8-0.25412 0.31736   4
   0 -16   9-0.06761 0.61600   6
   0  16   9-0.35766 0.37480   4
   0 -16  10 1.44911 0.68369   6
   0 -16  11 0.07867 0.72785   6
   0 -16  12 1.75909 0.82053   6
   0 -17 -12 0.17999 0.84531   5
   0 -17 -11 0.69132 0.87947   5
   0 -17 -10 0.50047 0.76728   5
   0 -17  -9 16.0462 1.33646   5
   0 -17  -8 0.30769 0.68056   5
   0 -17  -7 19.7251 1.41717   5
   0 -17  -6-1.07187 0.64234   5
   0 -17  -5 0.61871 0.59845   5
   0 -17  -4-0.06526 0.56554   5
   0 -17  -3 57.8427 3.00991   5
   0 -17  -2-0.08608 0.35969   6
   0 -17  -2 0.17692 0.46226   5
   0 -17  -1 2.51397 0.47128   6
   0 -17  -1 2.58632 0.52462   5
   0 -17   0-0.44928 0.47656   5
   0 -17   0-0.21593 0.37057   6
   0 -17   1 2.95360 0.55290   5
   0 -17   1 3.29221 0.49056   6
   0 -17   2 0.09262 0.39993   6
   0 -17   3 62.7100 3.15322   6
   0 -17   4-0.31056 0.45497   6
   0 -17   5 0.05416 0.49640   6
   0 -17   6 0.34651 0.53453   6
   0 -17   7 19.8986 1.32059   6
   0 -17   8 1.10981 0.63668   6
   0 -17   9 13.6270 1.13212   6
   0 -17  10-0.44141 0.68922   6
   0 -17  11 0.72321 0.75321   6
   0 -18 -11-0.43265 0.82019   5
   0 -18 -10 2.09420 0.84645   5
   0 -18  -9-0.08100 0.75850   5
   0 -18  -8 3.97427 0.85299   5
   0 -18  -7 0.44968 0.69580   5
   0 -18  -6 0.43567 0.68026   5
   0 -18  -5 0.14035 0.61869   5
   0 -18  -4 0.20099 0.57657   5
   0 -18  -3 0.09206 0.41259   6
   0 -18  -3-0.19087 0.54747   5
   0 -18  -2 4.00687 0.51492   6
   0 -18  -2 3.22884 0.59930   5
   0 -18  -1-0.26522 0.37900   6
   0 -18  -1 0.29660 0.48251   5
   0 -18   0 5.16396 0.56770   6
   0 -18   0 4.09480 0.61131   5
   0 -18   1-0.04596 0.41462   6
   0 -18   1-0.11572 0.46122   5
   0 -18   2 3.02318 0.51552   6
   0 -18   2 3.29645 0.57571   5
   0 -18   3 0.35143 0.47461   6
   0 -18   4 0.58304 0.47891   6
   0 -18   5-0.44302 0.49677   6
   0 -18   6 0.29397 0.53739   6
   0 -18   7 1.06059 0.58968   6
   0 -18   8 2.64112 0.68716   6
   0 -18   9 0.06955 0.62946   6
   0 -18  10 2.37635 0.77424   6
   0 -19  -8 0.07820 0.75395   5
   0 -19  -7 11.6704 1.10065   5
   0 -19  -6 1.16756 0.67512   5
   0 -19  -5 1.63498 0.68352   5
   0 -19  -4 0.39490 0.45956   6
   0 -19  -4-0.13639 0.61528   5
   0 -19  -3 20.3712 1.28175   6
   0 -19  -3 23.5014 1.46202   5
   0 -19  -2-0.13771 0.41420   6
   0 -19  -2-0.18814 0.51420   5
   0 -19  -1 4.75664 0.55547   6
   0 -19  -1 4.00913 0.64079   5
   0 -19   0-0.27807 0.43402   6
   0 -19   0 0.12073 0.52494   5
   0 -19   1 3.31171 0.55064   6
   0 -19   1 3.83828 0.60947   5
   0 -19   2 0.29553 0.43725   6
   0 -19   2 0.12131 0.49544   5
   0 -19   3 21.2105 1.31144   6
   0 -19   4-0.26957 0.50199   6
   0 -19   5 1.40841 0.58229   6
   0 -19   6 0.47590 0.61908   6
   0 -19   7 11.4635 1.01705   6
   0 -19   8-0.13269 0.65038   6
   0 -19   9 7.55100 0.93092   6
   0 -20  -5 0.64335 0.66198   5
   0 -20  -4 1.14779 0.47965   6
   0 -20  -4 1.79171 0.67096   5
   0 -20  -3 0.14412 0.44721   6
   0 -20  -3-0.53046 0.63384   5
   0 -20  -2 3.62770 0.56163   6
   0 -20  -2 4.28887 0.68556   5
   0 -20  -1-0.32994 0.43072   6
   0 -20  -1 0.24863 0.53107   5
   0 -20   0 7.39866 0.68758   6
   0 -20   0 6.42281 0.74844   5
   0 -20   1 0.30985 0.49815   5
   0 -20   1 0.19502 0.41216   6
   0 -20   2 4.18094 0.66196   5
   0 -20   2 4.12595 0.58747   6
   0 -20   3-0.06428 0.53522   5
   0 -20   3 0.47267 0.51912   6
   0 -20   4 1.08353 0.53910   6
   0 -20   5-0.22834 0.54577   6
   0 -20   6 1.91994 0.63005   6
   0 -20   7 0.18982 0.62033   6
   0 -20   8 4.30213 0.79031   6
   0 -21   0 0.38754 0.45803   6
   0 -21   1 2.73189 0.52633   6
   0 -21   2 0.20463 0.51643   6
   0 -21   3 6.94698 0.75510   6
   0 -21   4-0.38296 0.54673   6
   0 -21   5 1.54906 0.60939   6
   0 -21   6 0.90260 0.61801   6
   0 -21   7 5.74445 0.81750   6
  -1   0 -10 0.19683 0.31915   6
   1   0 -10 0.33995 0.35633   6
   1   0  -9 0.12391 0.30118   6
  -1   0  -9 0.02960 0.28859   6
  -1   0  -8-0.02640 0.25305   6
   1   0  -8-0.02811 0.26633   6
   1   0  -7-0.26810 0.27903   5
  -1   0  -7 0.04629 0.23360   6
   1   0  -7 0.02549 0.26323   6
   1   0  -6-0.05745 0.23459   5
   1   0  -6 0.02238 0.26151   6
  -1   0  -6 0.27738 0.24113   6
   1   0  -5-0.02383 0.23737   5
  -1   0  -5-0.02910 0.33613   1
  -1   0  -5-0.01652 0.20277   6
   1   0  -5 0.12746 0.22118   6
   1   0  -4-0.26715 0.20275   5
  -1   0  -4 0.51775 0.32086   1
   1   0  -4-0.10165 0.19686   6
  -1   0  -4 0.15890 0.18457   6
   1   0  -3 0.21515 0.23057   5
  -1   0  -3 0.18211 0.32782   1
   1   0  -3 0.15599 0.26549   6
  -1   0  -3-0.04005 0.15615   6
   1   0  -2-0.00779 0.11107   6
   1   0  -2 0.21552 0.11881   5
  -1   0  -2 0.02697 0.10950   6
  -1   0  -2-0.20649 0.22562   1
   1   0   2 0.39284 0.15370   1
  -1   0   2 0.11407 0.14145   5
   1   0   2-0.00705 0.11368   6
   1   0   3-0.26102 0.28569   1
   1   0   3 0.30139 0.22795   5
  -1   0   3 0.04090 0.28311   5
  -1   0   3-0.45101 0.23214   6
   1   0   4 0.17069 0.26094   1
  -1   0   4 0.06084 0.18646   6
  -1   0   4 0.05336 0.21880   5
   1   0   4 0.17374 0.21185   5
   1   0   5-0.09137 0.30820   1
  -1   0   5-0.26345 0.26335   5
  -1   0   5 0.07601 0.19812   6
  -1   0   6 0.29891 0.34780   1
   1   0   6 0.18355 0.35690   1
  -1   0   6-0.16066 0.22191   6
  -1   0   6-0.20918 0.27524   5
   1   0   7-0.08629 0.37656   1
  -1   0   7 0.43762 0.40120   1
  -1   0   7 0.37789 0.26253   6
  -1   0   7-0.03033 0.28066   5
  -1   0   8-0.09349 0.27852   6
  -1   0   8 0.25232 0.43120   1
   1   0   8-0.39800 0.41425   1
  -1   0   8-0.27615 0.32526   5
  -1   0   9-0.34598 0.47090   1
   1   0   9 0.05665 0.44784   1
  -1   0   9 0.15492 0.35940   5
   1   0  10 0.12753 0.50828   1
  -1   0  10 0.38659 0.48523   1
  -1   0  10-0.12875 0.38594   5
   1   0  11 0.92525 0.59730   1
  -1   0  11-0.07114 0.57202   1
   1   0  12-0.15756 0.62286   1
  -1   0  12-0.39138 0.61367   1
   1   0  13-0.51496 0.68147   1
  -1   0  13 1.28702 0.71989   1
   1   0  14 0.27796 0.73906   1
  -1   0  14 1.02253 0.79179   1
  -1   0  15 0.40130 0.78664   1
   1   0  15 0.49714 0.78293   1
  -1   0  16 1.51124 0.91594   1
   1   0  16-0.10621 0.80396   1
   1   0  17-0.22663 0.99558   1
  -1   0  17 0.56886 0.92912   1
  -1  -1 -10 0.85354 0.35045   6
   1   1 -10 0.54554 0.33963   6
   1  -1 -10 0.45018 0.36097   6
  -1   1 -10 0.29661 0.33436   6
   1  -1  -9 1.15338 0.38442   5
  -1  -1  -9 0.88393 0.28610   6
  -1   1  -9 1.01024 0.31971   6
   1  -1  -9 0.61178 0.33065   6
   1   1  -9 1.47494 0.33930   6
   1  -1  -8 0.31609 0.33409   5
  -1  -1  -8 0.31454 0.26137   6
   1  -1  -8 0.14975 0.28977   6
  -1   1  -8 0.18591 0.25044   6
   1   1  -8 0.30225 0.27397   6
   1  -1  -7 1.20536 0.34508   5
  -1  -1  -7 1.52130 0.28643   6
   1  -1  -7 0.98326 0.29988   6
  -1   1  -7 1.93857 0.28505   6
   1   1  -7 1.60506 0.29141   6
   1  -1  -6 0.47276 0.26726   5
   1   1  -6 0.67684 0.24116   6
  -1  -1  -6 0.61764 0.21932   6
  -1   1  -6-0.12115 0.22888   6
   1  -1  -6 0.55873 0.24892   6
   1   1  -5 3.10748 0.31853   6
  -1  -1  -5 3.52515 0.31337   6
   1  -1  -5 3.40235 0.31914   6
  -1   1  -5 3.24712 0.30361   6
  -1  -1  -5 2.88917 0.31436   5
   1  -1  -5 3.56662 0.36082   5
  -1   1  -5 2.90306 0.19425   2
  -1   1  -5 2.58999 0.43787   1
  -1  -1  -4 1.50397 0.21696   5
   1   1  -4 0.71757 0.20033   5
   1  -1  -4 1.08615 0.21781   5
   1  -1  -4 1.19349 0.22983   6
  -1   1  -4 0.96879 0.11716   2
  -1   1  -4 1.31735 0.34078   1
  -1  -1  -4 0.91067 0.33105   1
  -1  -1  -4 1.70238 0.22220   6
   1   1  -4 1.52887 0.22516   6
  -1   1  -4 1.44337 0.22072   6
  -1  -1  -3 2.99564 0.26602   5
   1  -1  -3 1.80849 0.25643   6
  -1   1  -3 2.85746 0.38717   1
  -1  -1  -3 2.42553 0.38679   1
   1  -1  -3 2.27448 0.30561   5
  -1   1  -3 2.49085 0.24680   6
  -1  -1  -3 2.62760 0.24861   6
   1   1  -3 2.26235 0.29331   6
  -1  -1  -2 1.02931 0.13630   6
   1   1  -2 0.65079 0.14253   6
  -1   1  -2 1.03518 0.14823   6
  -1  -1  -2 0.95072 0.14709   5
   1  -1  -2 0.80405 0.16898   5
  -1  -1  -2 1.18588 0.23546   1
  -1   1  -2 1.25213 0.23306   1
  -1  -1   2 1.13959 0.17565   5
   1   1   2 1.18260 0.19051   1
   1  -1   2 1.00807 0.19138   1
  -1   1   2 0.88015 0.19178   5
   1  -1   2 0.98126 0.14316   6
  -1  -1   2 0.81330 0.14116   6
  -1  -1   3 2.54039 0.30330   6
   1  -1   3 2.75639 0.24572   6
  -1  -1   3 2.34486 0.30606   5
  -1   1   3 2.18619 0.30957   5
   1  -1   3 2.55512 0.32811   1
   1   1   3 3.37618 0.33207   1
   1  -1   4 1.30406 0.20561   6
  -1  -1   4 1.05257 0.19691   6
  -1   1   4 1.23704 0.12594   2
  -1  -1   4 1.34410 0.26694   5
  -1   1   4 1.06380 0.26464   5
   1   1   4 1.09275 0.27711   1
   1  -1   4 1.55704 0.26908   1
   1  -1   5 3.49787 0.32285   6
  -1  -1   5 3.29109 0.30704   6
  -1   1   5 2.97062 0.20447   2
  -1  -1   5 3.07236 0.34160   5
   1  -1   5 2.62964 0.33070   5
  -1   1   5 3.19378 0.36626   5
   1   1   5 2.75950 0.37905   1
   1  -1   5 3.12479 0.39420   1
  -1  -1   6 0.55311 0.22073   6
  -1  -1   6 0.74625 0.31167   5
   1  -1   6 0.34201 0.26778   5
   1  -1   6 0.40196 0.33039   1
   1   1   6 0.84186 0.36529   1
  -1   1   6 0.59787 0.34426   1
  -1  -1   6 0.37081 0.34792   1
  -1   1   6 0.74720 0.29597   5
   1  -1   6 0.13926 0.22164   6
   1  -1   7 1.49614 0.34766   5
  -1  -1   7 1.79923 0.35250   5
  -1  -1   7 1.37875 0.28442   6
  -1   1   7 1.13810 0.43301   1
   1   1   7 1.20516 0.41784   1
  -1  -1   7-0.04344 0.38218   1
   1  -1   7 1.71654 0.42123   1
  -1   1   7 1.47697 0.34886   5
  -1  -1   8 0.44601 0.35531   5
   1  -1   8-0.38129 0.33722   5
  -1  -1   8 0.68691 0.28913   6
  -1   1   8 0.55535 0.42368   1
   1   1   8-0.09930 0.43041   1
   1  -1   8 0.04952 0.41243   1
  -1  -1   8-0.05015 0.38653   1
  -1   1   8 0.97708 0.36315   5
  -1  -1   9 0.92248 0.31497   6
   1  -1   9 1.35361 0.39478   5
  -1  -1   9 1.00323 0.36930   5
   1   1   9 1.13125 0.51944   1
   1  -1   9 1.29638 0.48261   1
  -1  -1   9 1.08779 0.46118   1
  -1   1   9 1.32700 0.51468   1
  -1   1   9 1.28788 0.37876   5
   1  -1  10 0.42606 0.42048   5
  -1  -1  10 0.47999 0.34485   6
  -1  -1  10 0.72690 0.41511   5
  -1   1  10 0.51858 0.39421   5
   1  -1  10 0.57074 0.51010   1
   1   1  10 0.70050 0.53262   1
  -1  -1  10 0.51056 0.53975   1
  -1   1  10-0.19299 0.51955   1
  -1  -1  11-0.07058 0.56534   1
  -1   1  11 0.71200 0.64272   1
   1  -1  11 0.92008 0.61796   1
   1  -1  12 0.23491 0.58695   1
  -1  -1  12-0.31082 0.60121   1
   1  -1  13 0.34090 0.64578   1
  -1  -1  13 1.36268 0.70188   1
   1  -1  14 0.45991 0.70898   1
  -1  -1  14 0.64567 0.73262   1
  -1  -1  15 0.39874 0.83499   1
   1  -1  15 2.17106 0.86888   1
   1  -1  16-1.05364 0.85112   1
  -1  -1  16-0.64240 0.92537   1
   1  -1  17-0.11243 0.92190   1
  -1  -1  17 0.78995 0.96076   1
  -1  -2 -10 6.46120 0.54279   6
   1  -2 -10 6.07738 0.58608   6
   1   2 -10 7.08931 0.55221   6
  -1   2 -10 6.61515 0.56325   6
   1  -2 -10 5.00517 0.59959   5
  -1  -2  -9 0.29753 0.28900   6
   1   2  -9 1.01936 0.33771   6
   1  -2  -9 0.32685 0.30841   6
  -1   2  -9 0.45165 0.27998   6
   1  -2  -9-0.13674 0.36524   5
   1  -2  -8 2.98050 0.38468   6
  -1  -2  -8 2.86386 0.37200   6
   1   2  -8 3.21082 0.37440   6
  -1   2  -8 3.21156 0.35954   6
  -1  -2  -8 3.44443 0.43923   5
   1  -2  -8 3.03244 0.41349   5
   1  -2  -7 4.22422 0.37744   6
   1   2  -7 3.49396 0.36400   6
  -1  -2  -7 2.97899 0.36015   6
  -1   2  -7 3.72681 0.36082   6
  -1  -2  -7 3.46022 0.22347   2
  -1  -2  -7 3.36322 0.38737   5
   1  -2  -7 3.86137 0.42944   5
  -1  -2  -6 6.42156 0.49351   5
   1  -2  -6 6.90043 0.51701   5
  -1   2  -6 6.36182 0.46006   6
  -1  -2  -6 6.36804 0.38870   2
   1  -2  -6 6.81844 0.47616   6
  -1  -2  -6 7.46506 0.48500   6
  -1  -2  -5 1.67814 0.27694   5
   1  -2  -5 2.36056 0.30028   5
   1  -2  -5 2.32294 0.27577   6
  -1   2  -5 2.01839 0.21073   2
  -1   2  -5 1.66980 0.25767   6
  -1  -2  -5 2.06134 0.26934   6
  -1   2  -4 1.86486 0.24363   6
  -1  -2  -4 2.05188 0.23191   6
  -1   2  -4 1.99555 0.19581   2
  -1  -2  -4 1.97127 0.25320   5
   1  -2  -4 1.79043 0.28153   5
  -1  -2  -4 1.42477 0.32456   1
  -1  -2  -3 10.0829 0.53246   6
  -1   2  -3 10.3594 0.55321   6
   1  -2  -3 9.49961 0.56397   5
  -1  -2  -3 9.76448 0.55324   5
  -1   2  -3 9.64344 0.52041   2
  -1  -2  -3 10.1444 0.60795   1
  -1  -2  -2 3.26259 0.29492   1
  -1   2  -2 3.12645 0.24167   6
  -1  -2  -2 3.12944 0.21734   6
  -1  -2  -2 3.38659 0.24547   5
   1  -2  -2 2.97277 0.25949   5
  -1   2  -2 3.01832 0.23649   2
  -1   2  -1 0.15302 0.13490   2
  -1   2  -1 0.16446 0.12057   6
  -1  -2  -1 0.05440 0.14970   1
  -1  -2  -1-0.00900 0.15598   3
  -1  -2  -1 0.12002 0.08065   5
   1  -2  -1 0.04478 0.12759   5
   1  -2   1 0.08129 0.12852   6
  -1   2   1 0.12501 0.17742   5
  -1  -2   1 0.08174 0.08820   6
  -1   2   1 0.18946 0.13865   2
  -1  -2   2 3.56275 0.24008   6
   1  -2   2 3.14293 0.26276   6
  -1   2   2 3.13651 0.29473   5
   1  -2   2 3.58272 0.29879   1
   1  -2   3 10.4335 0.61495   1
  -1  -2   3 10.4554 0.55372   6
   1  -2   3 9.76778 0.55333   6
  -1  -2   3 9.89919 0.56939   5
  -1   2   3 10.1565 0.60241   5
  -1   2   3 9.99007 0.52996   2
  -1  -2   4 1.63429 0.21385   6
   1  -2   4 1.65852 0.21921   6
  -1   2   4 1.75077 0.19539   2
  -1  -2   4 1.53091 0.24537   5
  -1   2   4 1.75154 0.30185   5
   1  -2   4 1.08647 0.28710   1
  -1  -2   5 1.74776 0.25986   6
   1  -2   5 1.66441 0.25173   6
  -1  -2   5 1.69433 0.20621   2
  -1   2   5 2.06062 0.21418   2
  -1  -2   5 1.67490 0.29644   5
  -1   2   5 1.83005 0.32842   5
   1  -2   5 2.13246 0.35717   1
  -1  -2   6 6.38671 0.47697   5
   1  -2   6 5.17711 0.46769   5
  -1   2   6 6.31721 0.51160   5
  -1  -2   6 5.90357 0.34152   2
   1  -2   6 5.67496 0.54093   1
  -1  -2   6 6.14256 0.55775   1
   1  -2   6 5.46404 0.46385   6
  -1  -2   6 6.05651 0.44020   6
   1  -2   7 3.42323 0.40462   5
  -1  -2   7 4.11731 0.42911   5
   1  -2   7 3.43883 0.47183   1
  -1  -2   7 3.51345 0.48674   1
  -1   2   7 3.77824 0.41927   5
  -1  -2   7 2.51153 0.35925   6
   1  -2   7 3.53426 0.39779   6
   1  -2   8 2.22347 0.39716   5
  -1  -2   8 2.02812 0.37293   5
  -1  -2   8 2.57093 0.36181   6
  -1  -2   8 2.82151 0.47888   1
   1  -2   8 2.79262 0.49504   1
  -1   2   8 2.10343 0.40832   5
   1  -2   8 2.56360 0.37875   6
   1  -2   9 0.35455 0.36937   5
  -1  -2   9 0.64744 0.30452   6
  -1  -2   9 0.26944 0.35768   5
   1  -2   9 0.16717 0.45002   1
  -1  -2   9 0.22637 0.48731   1
   1   2   9 0.89149 0.38350   5
   1  -2   9 0.18073 0.30713   6
   1   2  10 6.74295 0.63779   5
  -1  -2  10 5.77201 0.55440   6
  -1  -2  10 6.30107 0.61989   5
   1  -2  10 6.89113 0.63092   5
  -1  -2  10 5.27815 0.69864   1
   1  -2  10 5.07945 0.71932   1
  -1  -2  11-0.31401 0.38328   6
  -1  -2  11 0.55698 0.60334   1
   1  -2  11-0.13987 0.54586   1
  -1  -2  12-0.39683 0.41929   6
  -1  -2  12-0.22991 0.62836   1
   1  -2  12 0.38673 0.63666   1
  -1  -2  13 3.86227 0.82131   1
   1  -2  13 3.36122 0.80830   1
  -1  -2  14 0.54581 0.71621   1
   1  -2  14 0.09060 0.71931   1
  -1  -2  15 1.47355 0.81817   1
   1  -2  15-0.29178 0.78829   1
  -1  -2  16 2.63954 0.94430   1
   1  -2  16 3.53307 0.95379   1
  -1  -2  17-0.44514 0.92300   1
   1  -2  17 0.77612 0.92310   1
   1  -3 -12 1.91878 0.55072   5
   1  -3 -11 2.04614 0.49607   5
  -1   3 -10 2.56055 0.41483   6
  -1  -3 -10 3.91086 0.43774   6
   1  -3 -10 2.91497 0.44895   6
   1  -3 -10 3.31992 0.54650   5
  -1  -3  -9 8.07177 0.57963   6
   1  -3  -9 6.38772 0.56087   6
  -1   3  -9 7.47811 0.55721   6
  -1  -3  -9 6.66057 0.61149   5
   1  -3  -9 7.05057 0.63972   5
  -1  -3  -8 0.29164 0.30717   6
   1  -3  -8 0.46181 0.28852   6
  -1   3  -8 0.30765 0.29675   6
  -1  -3  -8 0.66952 0.14780   2
  -1  -3  -8 0.46781 0.33031   5
   1  -3  -8 0.49899 0.34701   5
   1  -3  -7 4.70333 0.49932   5
  -1  -3  -7 5.26152 0.48334   5
  -1   3  -7 5.66532 0.44982   6
  -1  -3  -7 5.45872 0.44753   6
   1  -3  -7 5.75461 0.44816   6
  -1  -3  -7 5.22037 0.35315   2
  -1  -3  -6 14.3131 0.83757   5
   1  -3  -6 14.8624 0.86098   5
  -1   3  -6 14.8548 0.79187   6
   1  -3  -6 13.7614 0.79572   6
  -1  -3  -6 13.5682 0.77825   6
  -1  -3  -6 13.0677 0.73995   2
  -1  -3  -5 4.98650 0.42645   5
   1  -3  -5 5.51988 0.45381   5
   1  -3  -5 5.53280 0.41606   6
  -1   3  -5 5.29423 0.38466   6
  -1   3  -5 4.61037 0.36775   2
  -1  -3  -5 4.74296 0.37964   2
  -1  -3  -5 5.08493 0.38176   6
  -1   3  -4 0.32749 0.20230   6
  -1  -3  -4 0.27216 0.20506   5
  -1  -3  -4 0.31818 0.18587   6
  -1  -3  -4 0.83108 0.30556   1
   1  -3  -4 0.62429 0.24358   5
  -1   3  -4 0.50708 0.20803   2
   1  -3  -3 29.1034 1.42982   5
  -1  -3  -3 27.9698 1.39698   5
  -1  -3  -3 27.1406 1.41750   1
   1  -3  -3 29.5965 1.38169   2
  -1   3  -3 29.3237 1.39240   2
  -1   3  -3 28.2126 1.39124   6
  -1  -3  -2 0.16922 0.22093   1
  -1   3  -2 0.16732 0.20463   6
   1  -3  -2 0.21262 0.20517   5
  -1  -3  -2 0.25050 0.15986   5
  -1   3  -2 0.37773 0.20575   2
   1  -3  -2 0.08746 0.20449   2
  -1  -3  -1-0.13426 0.15224   1
  -1  -3  -1-0.03505 0.17758   3
  -1  -3  -1 0.53145 0.13511   5
   1  -3  -1 0.19571 0.18588   5
  -1   3  -1 0.17124 0.21225   2
   1  -3  -1-0.01274 0.19304   2
   1  -3   0 32.1206 0.88681   2
  -1   3   0 0.01314 0.88740   2
  -1   3   1 0.18755 0.21304   2
   1  -3   1 0.07375 0.19244   6
  -1  -3   1 0.19395 0.11547   6
   1  -3   2 0.42487 0.20634   1
  -1  -3   2 0.46906 0.16034   6
   1  -3   2-0.05201 0.19334   6
  -1  -3   3 28.4899 1.41092   6
   1  -3   3 29.8697 1.45168   1
  -1   3   3 30.2753 1.43385   2
   1  -3   3 29.0418 1.42543   6
  -1   3   4 0.68993 0.23449   2
   1  -3   4 0.50073 0.28438   1
   1  -3   4 0.71983 0.20162   6
  -1  -3   4 0.61384 0.20364   6
  -1  -3   5 4.79223 0.38765   6
   1  -3   5 5.38068 0.39485   6
  -1  -3   5 4.75604 0.42780   5
  -1   3   5 4.24705 0.36173   2
  -1  -3   5 4.68471 0.36120   2
   1  -3   5 5.56694 0.46757   1
   1   3   6 12.2294 0.78264   5
  -1  -3   6 13.9294 0.79799   5
  -1  -3   6 13.0965 0.70046   2
  -1  -3   6 13.0099 0.85064   1
   1  -3   6 12.2454 0.83705   1
   1  -3   6 13.7925 0.76322   6
  -1  -3   6 13.4922 0.76340   6
  -1  -3   7 5.31780 0.44697   6
   1  -3   7 5.90558 0.47352   6
  -1  -3   7 5.36806 0.33192   2
   1  -3   7 5.62506 0.50120   5
  -1  -3   7 5.35757 0.49594   5
   1   3   7 4.40529 0.45453   5
   1  -3   7 5.26410 0.55601   1
  -1  -3   7 4.79149 0.51648   1
   1  -3   8 0.86585 0.35278   5
  -1  -3   8 0.45592 0.32955   5
   1  -3   8 0.62653 0.40369   1
  -1  -3   8 0.58388 0.42545   1
   1   3   8 0.80519 0.35349   5
  -1  -3   8 0.68370 0.31770   6
   1  -3   8 0.34083 0.28614   6
   1   3   9 7.33188 0.62748   5
   1  -3   9 6.83122 0.61999   5
  -1  -3   9 7.61667 0.61738   5
  -1  -3   9 6.70042 0.68576   1
   1  -3   9 7.50963 0.73504   1
   1  -3   9 7.12102 0.59153   6
  -1  -3   9 7.59657 0.60123   6
   1  -3  10 3.80662 0.52154   5
  -1  -3  10 2.71532 0.46087   6
  -1  -3  10 1.89021 0.45688   5
   1  -3  10 3.20750 0.61358   1
  -1  -3  10 2.65197 0.61350   1
   1   3  10 2.86661 0.48456   5
   1  -3  10 3.24278 0.47498   6
  -1  -3  11 2.04992 0.45773   6
   1  -3  11 2.02065 0.47429   6
   1   3  11 2.15812 0.65770   1
  -1  -3  11 2.80050 0.67708   1
   1  -3  11 2.06389 0.64436   1
  -1   3  11 2.65069 0.67050   1
  -1  -3  12 0.90313 0.44256   6
   1  -3  12 1.41229 0.45523   6
  -1   3  12 3.46192 0.74865   1
   1   3  12 0.92130 0.67533   1
  -1  -3  12 2.25896 0.67582   1
   1  -3  12 0.75709 0.65234   1
  -1  -3  13 6.54561 0.67957   6
   1  -3  13 6.41368 0.91647   1
   1   3  13 5.59553 0.88501   1
  -1   3  13 6.39518 0.93179   1
  -1  -3  13 6.91136 0.94750   1
  -1  -3  14 0.62519 0.75234   1
   1   3  14 0.18053 0.70182   1
   1  -3  14 1.50986 0.75366   1
  -1   3  14-0.27390 0.78036   1
  -1  -3  15-0.86867 0.79439   1
   1   3  15 0.19414 0.76411   1
  -1   3  15 0.29608 0.80597   1
   1  -3  15 0.19076 0.77275   1
  -1  -3  16 2.69369 0.96009   1
   1  -3  16 2.65193 0.94833   1
   1   3  16 2.07816 0.95400   1
  -1   3  16 3.17931 0.98774   1
   1  -3  17 0.10881 0.91615   1
   1   3  17-0.88787 0.97513   1
  -1  -3  17 1.19664 0.89885   1
  -1   3  17 0.44506 0.95062   1
   1  -4 -12 1.64822 0.53502   5
   1  -4 -11 2.16077 0.50491   5
   1  -4 -10 11.9733 0.85449   6
  -1  -4 -10 14.0800 0.86148   6
  -1  -4 -10 13.4323 0.94175   5
   1  -4 -10 12.4475 0.94413   5
   1  -4  -9 4.67437 0.48616   6
  -1  -4  -9 4.48760 0.46770   6
  -1   4  -9 3.54283 0.42521   6
   1  -4  -9 3.16874 0.50784   5
  -1  -4  -9 3.70856 0.52065   5
   1  -4  -8 7.92782 0.63083   5
  -1  -4  -8 6.97601 0.60694   5
  -1   4  -8 6.78507 0.52214   6
   1  -4  -8 7.35752 0.55786   6
  -1  -4  -8 7.57677 0.55693   6
  -1  -4  -8 7.06797 0.44495   2
   1  -4  -7 5.19530 0.52261   5
  -1  -4  -7 5.86863 0.53422   5
  -1   4  -7 6.46711 0.47304   6
   1  -4  -7 6.68861 0.47770   6
  -1  -4  -7 5.21424 0.45589   6
  -1  -4  -7 5.76907 0.41385   2
  -1  -4  -6 26.5145 1.37297   5
   1  -4  -6 25.5722 1.39031   5
  -1   4  -6 25.9266 1.32467   6
   1  -4  -6 25.6501 1.33268   6
  -1  -4  -6 26.0912 1.31764   6
  -1  -4  -6 25.6406 1.30868   2
   1  -4  -5 4.19106 0.41235   5
  -1  -4  -5 5.18113 0.41351   5
  -1   4  -5 4.09427 0.37099   6
  -1  -4  -5 3.93219 0.38477   2
  -1   4  -5 4.55459 0.39800   2
  -1  -4  -5 4.77833 0.35764   6
  -1   4  -4 0.57276 0.22850   6
  -1   4  -4 0.51581 0.30176   1
   1  -4  -4 0.49017 0.23581   5
  -1  -4  -4 0.70034 0.25181   5
  -1  -4  -4 0.58365 0.25059   2
  -1   4  -4 0.78958 0.26788   2
   1  -4  -4 0.54885 0.20070   2
  -1  -4  -4 0.62218 0.20322   6
  -1  -4  -3 22.1841 1.10581   1
  -1   4  -3 22.5633 1.10997   1
   1  -4  -3 20.8973 1.13137   5
   1  -4  -3 21.6840 1.10351   2
  -1   4  -3 20.7220 1.12228   2
  -1  -4  -3 22.2513 1.10489   5
   1  -4  -2 5.39854 0.40348   2
  -1   4  -2 5.06022 0.40113   2
  -1  -4  -2 5.22926 0.35998   5
   1  -4  -2 5.33353 0.40857   5
  -1  -4  -2 5.77251 0.35885   1
  -1   4  -2 5.68785 0.36438   1
  -1   4  -1 1.39325 0.26967   2
   1  -4  -1 1.69450 0.26963   2
  -1   4  -1 1.58697 0.17328   1
  -1  -4  -1 1.47884 0.16542   1
  -1   4  -1 1.48143 0.18673   3
  -1  -4  -1 1.29002 0.17649   3
  -1  -4  -1 1.51612 0.17737   5
   1  -4  -1 2.29492 0.27332   5
   1   4  -1 1.25230 0.18573   6
  -1   4   0 74.3290 3.58071   2
   1  -4   0 78.6324 3.57974   2
  -1   4   1 1.16851 0.26332   2
   1   4   1 1.54560 0.15885   4
   1  -4   1 1.57289 0.16938   4
   1  -4   1 1.23277 0.23310   6
  -1  -4   1 1.61069 0.17031   6
   1  -4   2 5.02688 0.37761   6
  -1  -4   2 5.08437 0.34048   6
   1   4   2 6.06205 0.36353   1
   1  -4   2 5.61818 0.35604   1
   1   4   2 5.41613 0.36509   5
  -1  -4   3 21.1949 1.10495   6
   1  -4   3 22.5998 1.13161   6
   1   4   3 22.0943 1.12684   5
   1  -4   3 23.6992 1.13132   2
   1  -4   3 21.2636 1.12857   1
   1   4   3 23.5067 1.13468   1
  -1   4   3 22.2332 1.15584   2
  -1  -4   4 0.52285 0.20032   6
   1  -4   4 0.34162 0.18687   6
  -1  -4   4 0.73788 0.27613   2
  -1   4   4 0.26926 0.25573   2
   1   4   4 0.26615 0.24495   5
   1   4   4 0.46373 0.25218   1
   1  -4   4 0.37610 0.26783   1
  -1  -4   5 4.46432 0.37251   6
   1  -4   5 4.42332 0.36915   6
   1   4   5 4.78883 0.41499   5
  -1  -4   5 3.78469 0.36799   2
   1   4   5 5.45197 0.46411   1
   1  -4   5 4.45035 0.44534   1
  -1  -4   5 4.68089 0.44418   1
   1   4   6 26.4481 1.35851   5
  -1  -4   6 26.9624 1.35875   5
  -1  -4   6 23.5677 1.27952   2
  -1  -4   6 27.2154 1.35030   6
   1  -4   6 24.5404 1.33047   6
  -1  -4   6 25.2516 1.39457   1
  -1   4   6 24.4670 1.38971   1
   1  -4   6 27.7589 1.40780   1
   1   4   6 26.2145 1.40103   1
  -1  -4   7 5.62921 0.49957   5
   1   4   7 5.65859 0.49880   5
  -1  -4   7 5.23791 0.38713   2
   1  -4   7 5.56203 0.48439   6
  -1  -4   7 4.93095 0.46971   6
  -1   4   7 5.58390 0.57810   1
   1   4   7 5.45408 0.55697   1
   1  -4   7 7.04747 0.59783   1
  -1  -4   7 5.31319 0.55251   1
  -1  -4   8 6.48020 0.57831   5
   1   4   8 6.32351 0.55817   5
   1  -4   8 7.83007 0.61131   5
  -1  -4   8 6.87167 0.41118   2
   1   4   8 6.40563 0.65091   1
  -1   4   8 6.57128 0.65471   1
  -1  -4   8 6.53610 0.63891   1
   1  -4   8 7.41844 0.65238   1
  -1  -4   8 5.80675 0.53533   6
   1  -4   8 6.56556 0.56066   6
   1  -4   9 3.25387 0.48186   5
  -1  -4   9 3.88467 0.49641   5
  -1   4   9 3.91570 0.60182   1
   1   4   9 4.00981 0.58826   1
  -1  -4   9 3.72208 0.57399   1
   1  -4   9 4.03131 0.60562   1
   1   4   9 4.18500 0.50275   5
  -1  -4   9 3.94606 0.47674   6
   1  -4   9 3.64329 0.46662   6
   1  -4  10 12.3585 0.85479   5
  -1  -4  10 9.24021 0.79932   5
   1   4  10 11.9272 0.85140   5
   1  -4  10 11.0601 0.79233   6
  -1  -4  10 10.4059 0.78354   6
   1  -4  10 11.6134 0.95410   1
   1   4  10 11.1894 0.93054   1
  -1   4  10 10.5369 0.94419   1
  -1  -4  10 11.1839 0.92979   1
  -1  -4  11 2.10394 0.45110   6
   1  -4  11 3.30929 0.50703   6
  -1   4  11 2.25623 0.64751   1
   1   4  11 2.59241 0.66844   1
   1  -4  11 1.75097 0.64734   1
  -1  -4  11 2.13632 0.61582   1
  -1  -4  12 0.97331 0.47867   6
   1  -4  12 1.39712 0.45649   6
   1   4  12 1.04847 0.65693   1
   1  -4  12 1.77175 0.65862   1
  -1  -4  12 2.35682 0.64617   1
  -1   4  12 1.88686 0.67097   1
  -1  -4  13 6.26295 0.74151   6
   1  -4  13 8.54245 0.79810   6
  -1   4  13 9.80606 1.01284   1
   1   4  13 7.82927 0.97016   1
  -1  -4  13 10.1280 1.01159   1
   1  -4  13 7.77792 0.96499   1
  -1  -4  14 2.85758 0.60274   6
   1  -4  14 2.06286 0.59016   6
   1   4  14 1.41145 0.73847   1
  -1  -4  14 2.26961 0.75511   1
   1  -4  14 2.59761 0.78001   1
  -1   4  14 1.79141 0.78796   1
   1  -4  15 0.26104 0.57589   6
   1  -4  15-0.18604 0.76007   1
  -1   4  15 0.38710 0.81824   1
  -1  -4  15-0.09431 0.74599   1
  -1  -4  16 9.27651 1.17150   1
   1   4  16 9.47835 1.22568   1
  -1   4  16 8.99823 1.21216   1
   1  -4  16 7.77973 1.12836   1
  -1   4  17-0.97802 0.95498   1
   1  -4  17-0.84971 0.92385   1
  -1  -4  17-0.21189 0.88228   1
   1   4  17 0.21734 0.89465   1
   1  -5 -13 10.3588 0.96986   5
   1  -5 -12 2.08803 0.61651   5
   1  -5 -11 4.19740 0.62216   5
  -1  -5 -11 3.73692 0.59470   5
   1  -5 -10 6.07565 0.57759   6
  -1  -5 -10 6.03424 0.58481   6
   1  -5 -10 6.47367 0.67058   5
  -1  -5 -10 6.21258 0.66225   5
  -1  -5  -9 10.7559 0.83770   5
   1  -5  -9 11.5406 0.84082   5
   1   5  -9 10.7900 0.74893   6
  -1   5  -9 10.0596 0.73935   6
   1  -5  -9 12.3851 0.78161   6
  -1  -5  -9 12.6086 0.76890   6
  -1  -5  -9 11.8919 0.65054   2
   1   5  -8 0.38302 0.30755   6
  -1  -5  -8 0.30856 0.30931   6
  -1  -5  -8 0.14257 0.23478   2
  -1  -5  -8 1.03843 0.37985   5
   1  -5  -8 0.04433 0.32479   5
   1  -5  -8 0.45702 0.31183   6
  -1  -5  -7 7.40003 0.62801   5
   1  -5  -7 9.19247 0.69557   5
   1   5  -7 9.26813 0.60304   6
   1  -5  -7 10.3779 0.63746   6
  -1  -5  -7 10.1911 0.62162   6
  -1  -5  -7 7.83153 0.57195   2
   1  -5  -6 11.2177 0.76604   5
  -1  -5  -6 12.2356 0.75968   5
   1   5  -6 11.7665 0.68826   6
  -1  -5  -6 11.6668 0.69006   6
  -1  -5  -6 11.2933 0.70878   2
   1  -5  -5 7.23485 0.58932   5
  -1  -5  -5 8.28542 0.57128   5
  -1  -5  -5 8.97529 0.53704   6
   1  -5  -5 8.67451 0.53568   2
  -1  -5  -5 8.98016 0.59925   2
   1   5  -5 7.36742 0.52802   6
   1   5  -4 1.95573 0.26086   6
  -1  -5  -4 1.70245 0.28702   5
   1  -5  -4 1.96527 0.33933   5
  -1   5  -4 1.67813 0.31633   2
  -1  -5  -4 1.74242 0.33037   2
   1  -5  -4 2.83636 0.29875   2
   1   5  -3 25.3369 1.29294   6
  -1  -5  -3 25.3513 1.32111   5
   1  -5  -3 27.8848 1.36624   5
  -1   5  -3 25.5349 1.30306   1
  -1  -5  -3 26.4579 1.37238   2
   1  -5  -3 27.7290 1.34378   2
  -1   5  -3 26.8113 1.36851   2
  -1   5  -2 0.46787 0.18580   1
  -1  -5  -2 0.74801 0.18218   1
   1   5  -2 0.22031 0.16834   6
  -1  -5  -2 0.56271 0.19145   5
   1  -5  -2 0.35770 0.25605   5
  -1   5  -2 0.58292 0.25540   2
   1  -5  -2 0.41670 0.26204   2
  -1  -5  -1 0.78720 0.13116   3
  -1   5  -1 0.78115 0.14077   3
   1  -5  -1 0.39868 0.23167   2
  -1   5  -1 0.89655 0.25536   2
  -1   5  -1 1.04937 0.14280   1
  -1  -5  -1 0.77700 0.12441   1
  -1  -5  -1 0.93163 0.18433   5
   1  -5  -1 0.70497 0.26201   5
  -1   5   0 30.6902 1.53903   2
   1  -5   0 30.2313 1.52238   2
   1  -5   1 0.73332 0.23902   6
  -1  -5   1 0.98743 0.15985   6
  -1   5   1 0.93599 0.28715   2
   1   5   1 0.95233 0.13077   4
   1  -5   1 0.95025 0.14370   4
   1   5   2 0.41332 0.17469   1
   1  -5   2 0.31004 0.17032   1
   1   5   2 0.53552 0.21000   5
   1  -5   2 0.55590 0.22387   6
  -1  -5   2 0.33129 0.15519   6
  -1  -5   3 25.2344 1.28645   6
   1  -5   3 27.2871 1.31660   6
   1   5   3 25.1871 1.29606   5
  -1   5   3 22.9942 1.34641   2
   1  -5   3 26.2447 1.32674   2
  -1  -5   3 27.1544 1.35732   2
   1  -5   3 27.2351 1.29875   1
   1   5   3 26.3784 1.29253   1
  -1  -5   4 1.50666 0.33674   2
  -1   5   4 1.88242 0.34559   2
   1  -5   4 2.07219 0.29572   2
   1   5   4 2.41959 0.31949   5
   1   5   4 1.85600 0.30070   1
   1  -5   4 2.09879 0.30930   1
  -1  -5   4 2.34683 0.30929   1
  -1  -5   4 1.95374 0.26480   6
   1  -5   4 2.33592 0.28006   6
   1   5   5 8.18855 0.57503   1
  -1  -5   5 9.38998 0.60162   1
  -1   5   5 8.11478 0.59176   1
   1  -5   5 8.55713 0.59815   1
   1  -5   5 8.14645 0.54858   6
   1   5   5 8.09602 0.56866   5
  -1  -5   5 7.34004 0.55753   2
  -1  -5   5 7.88274 0.53664   6
   1  -5   6 11.1764 0.76023   1
  -1  -5   6 10.9694 0.75405   1
   1   5   6 10.9569 0.74143   1
  -1   5   6 11.5954 0.76670   1
  -1  -5   6 11.6858 0.70701   6
   1  -5   6 12.2697 0.72263   6
   1   5   6 12.8212 0.74614   5
  -1  -5   6 10.0362 0.67590   2
   1  -5   7 10.1215 0.65937   6
  -1  -5   7 9.52537 0.66645   6
  -1  -5   7 9.01075 0.57877   2
  -1  -5   7 9.32974 0.65499   5
   1   5   7 8.90420 0.65639   5
   1  -5   7 9.69946 0.71998   1
   1   5   7 8.67588 0.70465   1
  -1   5   7 9.86957 0.72191   1
  -1  -5   7 8.08416 0.69831   1
  -1  -5   8 0.53654 0.33924   6
   1  -5   8 0.77190 0.31321   6
  -1  -5   8 0.18793 0.22045   2
  -1  -5   8 0.33376 0.35880   5
  -1   5   8 0.63178 0.38944   5
   1   5   8 0.11196 0.37692   5
  -1  -5   8 0.88180 0.46134   1
   1  -5   8-0.18469 0.40035   1
   1   5   8 0.04628 0.40411   1
  -1   5   8-0.09487 0.42123   1
   1  -5   9 11.6262 0.80519   5
  -1  -5   9 10.2320 0.78750   5
   1   5   9 11.1183 0.81024   5
   1  -5   9 11.6106 0.87321   1
   1   5   9 11.1485 0.88656   1
  -1   5   9 11.1337 0.89705   1
  -1  -5   9 10.5115 0.88198   1
  -1   5   9 11.1642 0.82232   5
  -1  -5   9 10.8214 0.77112   6
   1  -5   9 10.4641 0.78809   6
  -1  -5  10 5.38742 0.60902   5
  -1  -5  10 5.50054 0.68464   1
   1   5  10 6.19375 0.71626   1
  -1   5  10 5.87266 0.73441   1
   1  -5  10 6.14220 0.71873   1
   1   5  10 5.30961 0.60130   5
   1  -5  10 5.55827 0.60144   6
  -1  -5  10 5.25394 0.58221   6
  -1  -5  11 3.56896 0.53656   6
   1  -5  11 3.92255 0.56041   6
  -1  -5  11 3.64523 0.67661   1
   1   5  11 4.68688 0.71964   1
   1  -5  11 4.82976 0.71676   1
  -1   5  11 4.93010 0.74798   1
  -1  -5  12 2.00243 0.52103   6
   1  -5  12 2.29711 0.53506   6
   1  -5  12 2.21932 0.63496   1
   1   5  12 2.03241 0.67918   1
  -1   5  12 0.80946 0.62108   1
  -1  -5  12 2.00894 0.63206   1
   1  -5  13 9.96149 0.87840   6
  -1  -5  13 9.73422 0.86791   6
   1  -5  13 9.25751 1.00810   1
  -1   5  13 8.84060 1.01890   1
  -1  -5  13 10.4966 1.02329   1
   1   5  13 8.70110 1.00247   1
   1  -5  14-0.12475 0.54052   6
  -1  -5  14 0.43426 0.54692   6
   1   5  14 0.34296 0.69187   1
  -1  -5  14 0.76616 0.74027   1
  -1   5  14-0.17473 0.72738   1
   1  -5  14-0.42077 0.67634   1
  -1  -5  15 1.67165 0.62377   6
   1  -5  15 0.93517 0.60015   6
   1  -5  15 0.63316 0.75133   1
  -1   5  15 0.28338 0.80806   1
   1   5  15 1.29228 0.79533   1
  -1  -5  15 0.18414 0.78200   1
   1  -5  16 5.49213 0.79717   6
  -1  -5  16 2.24677 0.91842   1
  -1   5  16 3.31443 0.93203   1
   1  -5  16 2.91356 0.92675   1
   1   5  16 5.16038 0.93524   1
  -1  -5  17-1.02702 0.85522   1
   1   5  17-0.21132 0.90612   1
  -1   5  17 0.52759 0.87866   1
   1  -5  17-0.72312 0.88273   1
   1  -6 -14 1.30792 0.66466   5
   1  -6 -13 10.2722 0.99302   5
   1  -6 -12 3.22153 0.66606   5
  -1  -6 -12 2.34873 0.61429   5
  -1  -6 -11 2.52198 0.57462   5
   1  -6 -11 2.72770 0.60601   5
  -1  -6 -10 15.7956 1.14261   5
   1  -6 -10 19.8394 1.22598   5
  -1  -6 -10 18.0314 1.06938   6
  -1  -6  -9 4.97792 0.58260   5
   1  -6  -9 5.53841 0.53907   6
   1  -6  -9 5.86751 0.63692   5
  -1  -6  -9 5.06642 0.50564   6
   1   6  -9 5.99338 0.52531   6
  -1  -6  -9 5.80648 0.44708   2
  -1  -6  -8 7.20598 0.65407   5
   1  -6  -8 8.44338 0.69969   5
   1  -6  -8 8.19296 0.61646   6
  -1  -6  -8 8.38642 0.59782   6
   1   6  -8 8.59716 0.60388   6
  -1  -6  -8 7.49487 0.55964   2
   1   6  -7 3.63310 0.39109   6
  -1  -6  -7 4.13563 0.41017   6
  -1  -6  -7 5.19075 0.48924   5
   1  -6  -7 3.45174 0.47581   5
  -1  -6  -7 3.86912 0.41425   2
   1  -6  -6 35.7954 1.95272   5
  -1  -6  -6 38.0720 1.94757   5
   1   6  -6 37.5465 1.88046   6
  -1  -6  -6 37.7263 1.91226   2
  -1  -6  -6 40.2001 1.88104   6
   1   6  -5 2.86916 0.32571   6
   1  -6  -5 3.59668 0.37533   2
  -1  -6  -5 3.21778 0.40011   2
   1  -6  -5 2.42897 0.38997   5
  -1  -6  -5 3.00381 0.38263   5
   1   6  -4 2.40892 0.26938   6
  -1   6  -4 2.07467 0.36613   2
   1  -6  -4 1.85242 0.32178   2
  -1  -6  -4 1.78316 0.39072   2
   1  -6  -4 2.25608 0.36566   5
  -1  -6  -4 2.18618 0.32517   5
   1   6  -3 28.6516 1.40034   6
  -1  -6  -3 29.2372 1.43897   5
   1  -6  -3 29.3098 1.48200   5
   1  -6  -3 27.0531 1.45691   2
  -1   6  -3 28.9599 1.49994   2
  -1  -6  -3 26.8221 1.47665   2
  -1   6  -2 4.01165 0.29523   1
   1   6  -2 4.19007 0.33000   6
  -1   6  -2 4.11143 0.31317   3
  -1  -6  -2 4.10708 0.30235   3
   1  -6  -2 4.45918 0.42365   5
  -1  -6  -2 4.39139 0.33964   5
   1  -6  -2 4.34450 0.43564   2
  -1   6  -2 4.02408 0.44109   2
  -1  -6  -2 4.19571 0.45539   2
  -1   6  -1 0.86000 0.13089   3
  -1  -6  -1 0.70245 0.11999   3
   1  -6  -1 1.49518 0.29246   2
  -1   6  -1 1.18116 0.35279   2
  -1  -6  -1 1.41114 0.32118   2
  -1   6  -1 0.99871 0.14037   1
  -1  -6  -1 0.92681 0.11565   1
   1  -6  -1 0.99316 0.28916   5
  -1  -6  -1 0.76962 0.20134   5
  -1   6   0 86.0645 4.00455   2
   1  -6   0 83.2742 3.97476   2
  -1  -6   0 83.0389 3.98799   2
  -1  -6   1 0.66495 0.17640   6
   1  -6   1 0.52463 0.24434   6
   1  -6   1 0.88429 0.12763   4
  -1   6   1 0.88011 0.33428   2
  -1  -6   2 4.24172 0.32038   6
   1  -6   2 3.83901 0.36288   6
  -1  -6   3 28.7740 1.44317   6
   1  -6   3 29.7013 1.47567   6
  -1  -6   3 28.7396 1.42533   1
  -1   6   3 27.3265 1.48314   5
   1   6   3 29.5352 1.45522   5
   1  -6   3 27.7542 1.48321   2
  -1   6   3 27.2763 1.52545   2
   1   6   3 30.8668 1.43338   1
  -1  -6   3 30.0798 1.52249   2
   1  -6   3 29.8128 1.43367   1
   1  -6   4 1.70427 0.32655   2
  -1  -6   4 1.89387 0.36025   2
  -1  -6   4 1.87893 0.28034   6
   1  -6   4 1.44591 0.29183   6
   1   6   4 1.92032 0.27451   1
  -1   6   4 2.40981 0.30403   1
  -1  -6   4 1.64899 0.29968   1
   1  -6   4 1.75112 0.30213   1
   1   6   4 1.74143 0.29743   5
  -1   6   4 1.73270 0.32989   5
  -1  -6   5 2.89089 0.38070   2
   1  -6   5 2.87042 0.35984   2
  -1   6   5 3.00546 0.39168   5
   1   6   5 3.18113 0.37020   5
  -1   6   5 2.83994 0.37703   1
  -1  -6   5 3.44045 0.38518   1
   1   6   5 3.08014 0.36309   1
   1  -6   5 2.85512 0.35165   1
   1  -6   5 2.66833 0.34689   6
  -1  -6   5 2.62743 0.33093   6
   1  -6   6 36.3237 1.87624   1
  -1  -6   6 36.3681 1.87911   1
   1   6   6 35.9379 1.87533   1
  -1   6   6 37.1292 1.88610   1
  -1  -6   6 36.7196 1.84697   6
   1  -6   6 36.3944 1.85775   6
  -1   6   6 37.5378 1.88686   5
   1   6   6 37.7233 1.87133   5
  -1  -6   6 36.2147 1.84275   2
  -1   6   7 4.61508 0.49943   1
  -1  -6   7 3.27838 0.45101   1
   1   6   7 4.42851 0.49050   1
   1  -6   7 3.55927 0.46328   1
  -1  -6   7 2.70604 0.41526   6
   1  -6   7 4.37987 0.42876   6
  -1  -6   7 3.84517 0.45992   5
   1   6   7 3.92233 0.46012   5
  -1   6   7 2.19540 0.41994   5
  -1  -6   7 3.34363 0.39499   2
   1  -6   8 8.20965 0.63281   6
  -1  -6   8 8.10976 0.63161   6
  -1  -6   8 7.92081 0.54052   2
  -1  -6   8 8.02584 0.66519   5
  -1   6   8 8.03053 0.67140   5
   1   6   8 7.56185 0.63799   5
  -1  -6   8 8.18752 0.69019   1
   1   6   8 7.36959 0.67532   1
  -1   6   8 8.21299 0.71330   1
   1  -6   8 8.20044 0.68211   1
   1  -6   9 6.11399 0.58434   6
  -1  -6   9 5.43458 0.56250   6
  -1  -6   9 5.87367 0.43013   2
  -1  -6   9 5.07212 0.59502   5
   1  -6   9 4.82426 0.57681   5
  -1  -6   9 5.98115 0.64720   1
   1   6   9 6.32969 0.65002   1
   1  -6   9 5.50650 0.62145   1
  -1   6   9 5.37746 0.65288   1
   1   6   9 5.89075 0.58243   5
  -1   6   9 4.87500 0.58171   5
  -1   6  10 15.0362 1.11880   1
  -1  -6  10 14.7370 1.10242   1
   1   6  10 16.7486 1.13431   1
   1  -6  10 16.6942 1.13973   1
  -1  -6  10 16.7945 1.05320   6
   1  -6  10 17.2498 1.08780   6
   1   6  10 16.5006 1.06070   5
   1  -6  11 2.95044 0.53872   6
  -1  -6  11 2.40038 0.51478   6
  -1  -6  11 1.26705 0.57314   1
  -1   6  11 1.68235 0.53597   1
   1   6  11 2.54642 0.59223   1
   1  -6  11 2.52620 0.58050   1
  -1  -6  12 2.89600 0.57606   6
   1  -6  12 2.82939 0.58163   6
   1  -6  12 3.18613 0.68500   1
  -1  -6  12 3.48219 0.68676   1
  -1   6  12 3.06317 0.71316   1
   1   6  12 2.58952 0.66147   1
   1  -6  13 12.8125 1.08608   1
  -1  -6  13 9.33852 0.90612   6
   1  -6  13 11.6663 0.94308   6
  -1  -6  13 10.3625 1.02792   1
  -1   6  13 12.9480 1.11009   1
   1   6  13 11.3055 1.05634   1
   1   6  14 1.57461 0.69568   1
  -1  -6  14 1.07794 0.74612   1
   1  -6  14 0.24482 0.66176   1
  -1   6  14 1.86771 0.77117   1
  -1  -6  14 2.03928 0.62644   6
   1  -6  14 1.80319 0.61730   6
   1  -6  15-0.52824 0.74133   1
   1   6  15 0.08957 0.74296   1
  -1  -6  15 0.89222 0.76507   1
  -1   6  15 0.82427 0.77970   1
   1  -6  15 0.48121 0.61222   6
  -1  -6  15-0.06854 0.59609   6
  -1  -6  16 14.8589 1.33692   1
   1  -6  16 14.4755 1.17442   6
   1  -6  16 13.2281 1.29961   1
   1   6  16 13.3752 1.35447   1
  -1   6  16 12.3957 1.30028   1
  -1   6  17 0.10179 0.89483   1
   1   6  17 2.34917 0.98512   1
  -1  -6  17-0.09945 0.85316   1
   1  -7 -14-0.07932 0.62177   5
   1  -7 -13 16.5488 1.24052   5
  -1  -7 -13 16.4350 1.23497   5
  -1  -7 -12 3.94095 0.67677   5
   1  -7 -12 2.49729 0.64419   5
   1  -7 -11 1.60540 0.57580   5
  -1  -7 -11 1.39343 0.54370   5
   1  -7 -10 7.12992 0.78448   5
  -1  -7 -10 9.47464 0.78593   5
  -1  -7 -10 7.80583 0.66128   6
   1  -7  -9 14.1027 0.97076   5
  -1  -7  -9 12.6034 0.92060   5
  -1  -7  -9 12.4360 0.81879   6
   1  -7  -9 11.4022 0.83649   6
  -1  -7  -9 13.0721 0.78467   2
   1   7  -9 13.3105 0.83498   6
  -1  -7  -8 0.24082 0.33732   6
  -1  -7  -8-0.58662 0.40850   5
   1  -7  -8 0.69635 0.46445   5
   1  -7  -8 0.26544 0.36314   6
   1   7  -8 0.22068 0.29444   6
  -1  -7  -8 0.47970 0.31419   2
  -1  -7  -7 14.1936 0.90562   5
   1  -7  -7 13.1081 0.91611   5
  -1  -7  -7 13.6233 0.80972   6
   1   7  -7 12.9193 0.80959   6
  -1  -7  -7 13.7689 0.85028   2
   1   7  -6 18.7104 0.97830   6
  -1   7  -6 15.0727 0.96968   6
  -1  -7  -6 19.1065 1.03364   2
   1  -7  -6 17.3111 0.99032   2
  -1  -7  -6 18.1089 1.04415   5
   1  -7  -6 16.9841 1.06583   5
  -1   7  -5 2.50779 0.34622   6
   1   7  -5 3.31536 0.34462   6
   1  -7  -5 2.45399 0.41374   5
  -1  -7  -5 1.84821 0.35693   5
  -1  -7  -5 2.72069 0.41338   2
   1  -7  -5 2.96576 0.41551   2
  -1   7  -4 5.20456 0.43395   6
   1   7  -4 5.85033 0.41436   6
   1  -7  -4 5.63428 0.51196   5
  -1  -7  -4 5.34778 0.50935   2
   1  -7  -4 5.62677 0.50801   2
  -1  -7  -4 4.92253 0.44996   5
   1   7  -3 54.5972 2.59085   6
   1  -7  -3 55.5515 2.68254   5
  -1  -7  -3 53.5279 2.63301   5
  -1  -7  -3 57.1258 2.69025   2
   1  -7  -3 52.6193 2.65555   2
  -1   7  -3 53.4965 2.70112   2
  -1   7  -2 0.25588 0.16022   3
  -1  -7  -2 0.26445 0.14703   3
  -1  -7  -2 0.36384 0.21709   5
   1  -7  -2 0.41913 0.26873   5
  -1   7  -2 0.22140 0.36393   2
   1  -7  -2 0.33847 0.29015   2
  -1  -7  -2 0.13295 0.32251   2
  -1  -7  -1 1.01449 0.23167   5
   1  -7  -1 1.19688 0.32426   5
  -1  -7  -1 1.12757 0.32185   2
  -1   7  -1 0.95566 0.34988   2
   1  -7  -1 1.29956 0.31070   2
  -1   7   0 42.8581 2.13140   2
  -1  -7   0 42.2527 2.10264   2
   1  -7   0 40.2449 2.08204   2
  -1   7   1 1.11330 0.36935   2
   1  -7   1 1.11432 0.25751   6
  -1  -7   1 0.84657 0.19197   6
  -1  -7   2 0.29200 0.15228   1
  -1   7   2 0.49936 0.14630   1
  -1  -7   2 0.48302 0.19411   6
   1  -7   2 0.12726 0.25068   6
   1   7   2 0.24091 0.13913   4
   1  -7   2 0.34458 0.15138   4
  -1  -7   3 54.8941 2.63739   6
   1  -7   3 52.2411 2.65437   6
   1  -7   3 55.6200 2.59785   1
   1  -7   3 51.4389 2.68293   2
   1   7   3 54.9181 2.59347   1
  -1  -7   3 57.3987 2.72195   2
  -1   7   3 56.1429 2.59712   1
  -1  -7   3 56.7725 2.59840   1
  -1  -7   4 5.23828 0.42343   6
   1  -7   4 4.34985 0.43624   6
  -1  -7   4 5.05592 0.40111   1
  -1   7   4 5.41969 0.40813   1
   1   7   4 5.23944 0.43598   5
  -1   7   4 5.74102 0.48576   5
   1  -7   4 4.87449 0.48096   2
   1  -7   4 5.06897 0.40715   1
   1   7   4 5.55109 0.40192   1
  -1  -7   4 5.35169 0.50892   2
   1  -7   5 2.85776 0.36220   6
  -1  -7   5 2.78777 0.34955   6
  -1   7   5 2.35297 0.40808   5
  -1  -7   5 3.00716 0.42471   2
   1  -7   5 3.12353 0.38429   2
   1   7   5 2.48057 0.37557   5
   1  -7   5 3.18460 0.35786   1
  -1  -7   5 2.86152 0.35377   1
   1   7   5 2.74911 0.33575   1
  -1   7   5 2.25651 0.34645   1
  -1   7   6 18.0089 1.00703   1
  -1  -7   6 16.3486 0.99467   1
   1  -7   6 16.6807 1.01029   6
   1   7   6 16.3235 0.99873   5
  -1   7   6 18.3821 1.03849   5
   1   7   6 17.7629 1.00917   1
   1  -7   6 18.2469 1.00644   1
  -1  -7   6 18.5960 1.02068   2
  -1  -7   6 16.3627 0.98209   6
  -1  -7   7 13.0892 0.85834   1
  -1   7   7 12.9908 0.85531   1
  -1  -7   7 12.9126 0.83547   6
   1  -7   7 13.3254 0.85530   6
   1   7   7 13.1237 0.84755   5
  -1   7   7 13.2703 0.88043   5
   1  -7   7 11.7606 0.84169   1
  -1  -7   7 13.7136 0.82275   2
   1   7   7 13.2653 0.85377   1
  -1  -7   8 0.08276 0.35236   6
   1  -7   8-0.24534 0.35068   6
  -1  -7   8 0.19841 0.29131   2
  -1  -7   8 0.60177 0.41529   5
   1   7   8 0.27466 0.38889   5
  -1   7   8 0.16834 0.37730   5
   1   7   8 0.34328 0.39216   1
   1  -7   8-0.30283 0.36969   1
  -1  -7   8 1.08075 0.40369   1
  -1   7   8-0.08757 0.38998   1
   1  -7   9 13.0753 0.91545   6
  -1  -7   9 14.0367 0.92291   6
   1  -7   9 12.9409 0.93925   1
   1   7   9 12.1819 0.91167   1
  -1  -7   9 12.7630 0.78699   2
  -1  -7   9 13.9835 0.93979   5
  -1   7   9 13.7368 0.94331   5
   1   7   9 13.0684 0.92625   5
  -1   7   9 12.9566 0.93190   1
  -1  -7   9 14.0054 0.96000   1
   1  -7  10 9.09788 0.78064   6
  -1  -7  10 7.22245 0.70054   6
  -1   7  10 7.24681 0.77924   1
   1  -7  10 8.01730 0.77275   1
  -1  -7  10 9.18497 0.80077   1
   1   7  10 7.64383 0.74858   1
  -1  -7  11 1.93236 0.52172   6
   1  -7  11 2.02451 0.53591   6
  -1   7  11 1.31182 0.57762   1
   1   7  11 1.46647 0.55118   1
   1  -7  11 1.70579 0.56702   1
  -1  -7  11 1.53526 0.59192   1
  -1  -7  12 3.79636 0.61173   6
   1  -7  12 4.30617 0.62430   6
   1  -7  12 2.87649 0.65886   1
  -1  -7  12 2.77492 0.66254   1
  -1   7  12 3.64992 0.72854   1
   1   7  12 3.49854 0.70079   1
   1  -7  13 12.2633 1.10738   1
   1   7  13 14.2746 1.13755   1
   1  -7  13 12.4613 1.02454   6
  -1  -7  13 13.3245 1.02662   6
  -1   7  13 13.3456 1.15375   1
  -1  -7  13 16.1011 1.20945   1
  -1  -7  14 0.92099 0.59209   6
   1  -7  14 0.26688 0.53460   6
  -1  -7  14 1.04978 0.68536   1
   1  -7  14-0.15866 0.70214   1
  -1   7  14 0.49295 0.72714   1
   1   7  14 0.88180 0.73290   1
  -1   7  15 1.49177 0.81022   1
   1   7  15 1.12634 0.76987   1
  -1  -7  15 0.60357 0.77630   1
   1  -7  15-0.25686 0.71382   1
   1  -7  15 1.13710 0.66059   6
  -1  -7  15 1.05612 0.65447   6
   1  -7  16 3.48021 0.92351   1
  -1  -7  16 5.01990 0.95546   1
  -1   7  16 5.57702 0.98622   1
   1   7  16 3.71308 0.89342   1
  -1  -7  16 5.03428 0.82365   6
   1  -7  16 3.45787 0.76808   6
   1  -8 -15 0.69088 0.77217   5
   1  -8 -14 0.90228 0.67372   5
   1  -8 -13 14.3879 1.18524   5
  -1  -8 -13 13.5959 1.13899   5
   1  -8 -12 3.74507 0.73318   5
  -1  -8 -12 3.67337 0.68944   5
  -1  -8 -11 2.88828 0.63274   5
   1  -8 -11 2.93131 0.65744   5
   1  -8 -10 14.3941 1.09719   5
  -1  -8 -10 15.3829 1.06361   5
  -1  -8  -9 9.06533 0.66258   2
   1  -8  -9 8.55606 0.81932   5
  -1  -8  -9 10.1747 0.80905   5
   1  -8  -9 8.64308 0.72204   6
  -1  -8  -9 9.26898 0.69558   6
  -1  -8  -8 7.99819 0.72729   5
   1  -8  -8 9.87059 0.79599   5
  -1  -8  -8 7.71449 0.62786   6
   1   8  -8 8.91573 0.63801   6
  -1   8  -8 7.80049 0.63737   6
  -1  -8  -8 9.25927 0.66998   2
  -1  -8  -7 11.4868 0.83510   5
   1  -8  -7 11.8456 0.88679   5
  -1  -8  -7 11.7240 0.75248   6
  -1   8  -7 11.1967 0.75908   6
   1   8  -7 11.9043 0.76183   6
  -1  -8  -7 12.0989 0.79455   2
  -1   8  -6 42.4440 2.10966   6
   1   8  -6 41.6490 2.09682   6
  -1  -8  -6 44.6052 2.16819   2
   1  -8  -6 41.9295 2.13348   2
   1  -8  -6 42.8457 2.21041   5
  -1  -8  -6 41.0389 2.16214   5
  -1   8  -5 4.65457 0.43490   6
   1   8  -5 4.83825 0.41142   6
  -1  -8  -5 4.97423 0.49339   2
   1  -8  -5 4.83947 0.49835   2
   1  -8  -5 4.11628 0.52384   5
  -1  -8  -5 4.41754 0.46610   5
   1   8  -4 2.95786 0.31800   6
  -1  -8  -4 2.34732 0.36042   5
   1  -8  -4 2.98039 0.42860   5
  -1  -8  -4 2.57144 0.43863   2
   1  -8  -4 2.34694 0.40424   2
   1  -8  -3 39.9742 2.02315   5
  -1  -8  -3 39.0556 1.97902   5
  -1   8  -3 38.7509 1.89155   3
  -1  -8  -3 40.5654 1.89026   3
  -1  -8  -3 37.9534 2.01663   2
   1  -8  -3 39.1836 2.00307   2
   1  -8  -2 6.42008 0.54207   5
  -1  -8  -2 6.05234 0.47131   5
  -1  -8  -2 6.85057 0.56167   2
   1  -8  -2 5.83970 0.53935   2
  -1   8  -2 5.96949 0.36434   3
  -1  -8  -2 6.37301 0.36127   3
   1  -8  -1 3.66120 0.40729   5
  -1  -8  -1 2.76343 0.34932   5
  -1   8  -1 3.18829 0.47912   2
  -1  -8  -1 4.40864 0.45001   2
   1  -8  -1 4.03867 0.43755   2
  -1  -8   0 95.9929 4.70367   2
  -1   8   0 103.519 4.75158   2
   1  -8   0 97.7191 4.69858   2
  -1  -8   0 99.0169 4.61074   6
  -1   8   1 3.38818 0.48149   2
  -1  -8   1 2.64724 0.29065   6
   1  -8   1 3.54563 0.36876   6
   1  -8   2 6.82788 0.50471   6
  -1  -8   2 5.99600 0.45633   6
   1   8   2 6.91071 0.36828   4
   1  -8   2 6.21146 0.37325   4
  -1  -8   2 6.33707 0.36909   1
  -1   8   2 7.17757 0.37229   1
  -1  -8   3 39.5167 1.87894   1
  -1   8   3 39.9685 1.87903   1
   1  -8   3 36.2475 1.99646   2
  -1  -8   3 39.1984 2.02400   2
   1  -8   3 39.8211 1.97541   6
  -1  -8   3 40.4321 1.94803   6
  -1  -8   4 2.27568 0.34023   6
   1  -8   4 1.98974 0.29409   1
  -1   8   4 2.51006 0.29086   1
   1   8   4 2.99773 0.29922   1
  -1  -8   4 2.83563 0.29466   1
   1  -8   4 3.13234 0.37505   6
  -1  -8   4 2.97422 0.41771   2
   1  -8   4 2.14768 0.40828   2
   1   8   4 2.34119 0.34739   5
  -1   8   5 4.56142 0.41765   1
  -1  -8   5 5.59011 0.43474   1
   1  -8   5 5.33130 0.50074   6
  -1  -8   5 4.63605 0.45053   6
   1   8   5 4.96619 0.46198   5
  -1   8   5 4.62371 0.50316   5
   1  -8   5 4.84250 0.42068   1
  -1  -8   5 5.00731 0.52961   2
   1  -8   5 3.95834 0.48236   2
   1   8   5 5.69145 0.42990   1
  -1   8   6 42.4603 2.08899   1
  -1  -8   6 41.7627 2.08402   1
   1  -8   6 41.1713 2.11868   6
  -1  -8   6 41.5790 2.10912   6
  -1   8   6 42.6196 2.13934   5
   1   8   6 40.7526 2.10715   5
   1  -8   6 38.5181 2.08867   2
  -1  -8   6 43.1469 2.12599   2
   1  -8   6 43.4173 2.09064   1
   1   8   6 41.3182 2.07719   1
  -1   8   7 11.9067 0.79568   1
  -1  -8   7 12.0239 0.79425   1
   1  -8   7 11.2030 0.80787   6
   1   8   7 12.5896 0.81603   5
  -1   8   7 12.3528 0.83230   5
  -1  -8   7 12.4506 0.80136   6
   1  -8   7 11.8369 0.79485   1
  -1  -8   7 10.4672 0.76877   2
   1   8   7 12.1587 0.79268   1
  -1  -8   8 7.90215 0.67523   6
   1  -8   8 8.05966 0.67653   6
   1   8   8 8.48559 0.68065   1
   1  -8   8 8.88689 0.69145   1
  -1  -8   8 7.74793 0.61794   2
  -1   8   8 8.34555 0.70108   5
   1   8   8 9.05623 0.70343   5
  -1   8   8 7.81011 0.67599   1
  -1  -8   8 8.41319 0.69466   1
   1  -8   9 9.99751 0.78771   6
  -1  -8   9 10.5953 0.81866   6
   1   8   9 9.86724 0.77714   1
   1  -8   9 9.11327 0.76944   1
  -1  -8   9 10.0912 0.68097   2
  -1  -8   9 10.4690 0.80644   5
   1   8   9 8.76650 0.75661   5
  -1   8   9 9.60310 0.77583   1
  -1  -8   9 9.35672 0.77589   1
   1  -8  10 12.8223 0.97809   1
   1   8  10 13.7937 1.00529   1
  -1  -8  10 12.9067 0.99119   1
  -1   8  10 13.4474 0.99237   1
  -1  -8  10 15.1305 1.01342   6
   1  -8  10 14.8535 1.01149   6
  -1  -8  11 3.04160 0.59993   1
  -1   8  11 2.04383 0.58539   1
   1  -8  11 1.82336 0.58424   1
   1   8  11 2.63789 0.57611   1
   1  -8  11 2.43478 0.56233   6
  -1  -8  11 2.84238 0.57123   6
  -1   8  12 4.51827 0.75132   1
  -1  -8  12 4.41287 0.71712   1
   1  -8  12 4.72475 0.73009   1
   1   8  12 5.04327 0.74577   1
  -1  -8  12 3.78294 0.64756   6
   1  -8  12 3.06620 0.65488   6
   1   8  13 11.9300 1.09895   1
   1  -8  13 12.9743 1.11565   1
  -1  -8  13 16.1253 1.11022   6
   1  -8  13 14.3634 1.08300   6
  -1  -8  13 13.0147 1.15368   1
  -1   8  13 14.5009 1.15523   1
   1  -8  14 2.07977 0.66139   6
  -1  -8  14 1.29660 0.60842   6
  -1  -8  14 1.40261 0.74281   1
  -1   8  14 0.39308 0.70243   1
   1   8  14 1.54630 0.71982   1
   1  -8  14 1.00227 0.67292   1
  -1  -8  15 0.50910 0.64142   6
   1  -8  15 0.44282 0.61705   6
  -1   8  15-0.33579 0.72000   1
   1   8  15 1.00157 0.76765   1
   1  -8  15 0.58178 0.79008   1
  -1  -8  15 0.33292 0.73147   1
   1  -8  16 8.86191 1.00628   6
  -1  -8  16 10.9642 1.05561   6
   1   8  16 11.7396 1.19304   1
   1  -8  16 8.58204 1.11264   1
  -1  -8  16 9.08634 1.11542   1
  -1   8  16 9.42900 1.13798   1
   1  -9 -15 1.51181 0.80522   5
   1  -9 -14 1.18607 0.74492   5
  -1  -9 -14 0.15997 0.71987   5
  -1  -9 -13 10.5503 1.04244   5
   1  -9 -13 9.97047 1.02361   5
   1  -9 -12 6.80427 0.83464   5
  -1  -9 -12 5.28021 0.80587   5
  -1  -9 -11 0.58778 0.55454   5
   1  -9 -11 0.55597 0.56589   5
  -1  -9 -10 3.84830 0.66928   5
   1  -9 -10 3.79298 0.67015   5
  -1  -9 -10 3.85684 0.50006   2
  -1  -9  -9 13.3532 0.96400   5
   1  -9  -9 11.8400 0.96704   5
  -1  -9  -9 12.1501 0.84373   6
  -1  -9  -9 12.7941 0.84275   2
   1   9  -8 0.82926 0.35069   6
   1  -9  -8 0.50666 0.49092   5
  -1  -9  -8 0.75899 0.38871   2
  -1  -9  -8 0.60548 0.45670   5
  -1  -9  -8 1.18464 0.38626   6
  -1   9  -7 9.53908 0.68398   6
   1   9  -7 9.88523 0.69069   6
  -1  -9  -7 9.50578 0.72002   2
  -1  -9  -7 9.77710 0.78161   5
   1  -9  -7 9.38124 0.79843   5
  -1   9  -6 14.7460 0.89715   6
   1   9  -6 14.4548 0.88130   6
  -1  -9  -6 14.3165 0.94110   2
   1  -9  -6 14.4545 0.94160   2
  -1  -9  -6 15.6482 0.97811   5
   1  -9  -6 16.3304 1.02947   5
  -1   9  -5 0.18282 0.30517   6
   1   9  -5-0.19273 0.26092   6
  -1  -9  -5 0.43520 0.37711   2
   1  -9  -5-0.03820 0.37451   2
  -1  -9  -5 0.15704 0.35192   5
   1  -9  -5 0.23397 0.40550   5
   1   9  -4 4.27712 0.39344   6
   1  -9  -4 4.06952 0.50202   5
  -1  -9  -4 3.63629 0.44691   5
   1  -9  -4 3.38168 0.48795   2
  -1  -9  -4 4.17800 0.49799   2
   1  -9  -3 35.0202 1.77566   5
  -1  -9  -3 32.0790 1.70957   5
  -1  -9  -3 31.5644 1.59189   3
  -1   9  -3 33.6156 1.59922   3
   1  -9  -3 32.8993 1.74900   2
  -1  -9  -3 35.8117 1.77759   2
  -1  -9  -2 1.40894 0.31072   5
  -1   9  -2 2.07112 0.17235   3
   1  -9  -2 1.24509 0.35539   5
  -1  -9  -2 1.97994 0.16828   3
  -1  -9  -2 2.59106 0.40977   2
   1  -9  -2 1.88267 0.35758   2
   1  -9  -1 2.28486 0.38360   5
  -1  -9  -1 2.62897 0.34200   5
  -1  -9  -1 3.15801 0.42561   2
   1  -9  -1 1.92197 0.37172   2
  -1  -9   0 21.4192 1.14452   6
  -1  -9   0 22.0056 1.26238   2
   1  -9   0 22.5242 1.25740   2
   1  -9   1 1.83479 0.32477   6
  -1  -9   1 2.27400 0.27150   6
   1  -9   2 2.09826 0.33945   6
  -1  -9   2 1.74000 0.28903   6
  -1   9   2 2.20046 0.16163   1
  -1  -9   2 1.95740 0.16861   1
   1  -9   2 1.81803 0.16881   4
   1  -9   3 33.1527 1.70796   6
  -1  -9   3 33.0219 1.67217   6
  -1  -9   3 30.0047 1.56795   1
  -1   9   3 35.4274 1.57630   1
  -1  -9   3 35.0045 1.76583   2
   1  -9   3 32.0301 1.73785   2
   1  -9   3 33.2027 1.57489   4
   1   9   3 32.3348 1.56678   4
  -1   9   4 4.03142 0.33738   1
  -1  -9   4 4.34353 0.34691   1
   1  -9   4 4.56477 0.43844   6
  -1  -9   4 4.19935 0.42000   6
   1  -9   4 3.79869 0.47955   2
  -1  -9   4 3.74163 0.51012   2
   1  -9   4 3.49597 0.32867   1
  -1   9   5 0.04711 0.24677   1
  -1  -9   5 0.02395 0.24365   1
   1   9   5 0.23373 0.25463   1
   1  -9   5-0.02417 0.23949   1
   1   9   5 0.26102 0.30737   5
  -1  -9   5-0.03888 0.35075   2
   1  -9   5-0.11283 0.35639   2
   1  -9   5-0.03766 0.30875   6
  -1  -9   5 0.06674 0.30682   6
  -1  -9   6 13.0090 0.86141   6
   1  -9   6 13.0097 0.89530   6
  -1   9   6 13.1030 0.82419   1
  -1  -9   6 13.5468 0.83154   1
  -1   9   6 13.8067 0.89944   5
   1   9   6 13.5025 0.87866   5
   1  -9   6 12.7930 0.89123   2
  -1  -9   6 15.2595 0.91728   2
   1  -9   6 13.8706 0.83331   1
   1   9   6 15.3803 0.83845   1
  -1  -9   7 9.01619 0.68049   6
   1  -9   7 8.70801 0.68912   6
  -1   9   7 8.10649 0.64091   1
  -1  -9   7 6.69860 0.61808   1
   1   9   7 8.60596 0.66805   5
  -1   9   7 9.06569 0.71080   5
   1  -9   7 7.76887 0.63180   1
   1   9   7 8.19672 0.63610   1
  -1  -9   7 8.85227 0.68018   2
  -1   9   8 0.46120 0.44693   5
  -1  -9   8 1.69584 0.45270   6
   1  -9   8 1.17504 0.43051   6
   1   9   8 0.63540 0.43538   5
   1  -9   8 1.20559 0.40916   1
   1   9   8 1.37978 0.40753   1
  -1  -9   8 0.97019 0.41260   1
  -1   9   8 1.00662 0.41511   1
  -1  -9   8 0.54597 0.38217   2
  -1  -9   9 12.7011 0.94044   6
   1  -9   9 13.2594 0.93763   6
   1   9   9 13.7267 0.92293   5
  -1  -9   9 11.7682 0.89449   1
  -1   9   9 11.5875 0.88817   1
   1   9   9 13.1544 0.90070   1
  -1  -9   9 11.2129 0.81095   2
   1  -9   9 12.8194 0.89810   1
   1  -9  10 4.98910 0.62614   6
  -1  -9  10 3.67476 0.59674   6
  -1   9  10 4.35728 0.61888   1
   1   9  10 3.59176 0.55880   1
  -1  -9  10 4.78708 0.59847   1
   1  -9  10 3.69973 0.60679   1
   1  -9  11-0.70682 0.58157   6
  -1  -9  11 0.05776 0.49705   6
  -1   9  11-0.46292 0.49968   1
   1  -9  11 0.34271 0.50183   1
   1   9  11 0.16959 0.48122   1
  -1  -9  11 0.92892 0.53216   1
   1  -9  12 5.91573 0.74988   6
  -1  -9  12 5.69115 0.72994   6
  -1  -9  12 3.98300 0.73758   1
  -1   9  12 4.86922 0.73434   1
   1  -9  12 5.93394 0.77360   1
   1   9  12 5.75857 0.75962   1
  -1  -9  13 9.15282 0.91650   6
   1  -9  13 8.91446 0.91373   6
  -1   9  13 9.33841 0.94538   1
  -1  -9  13 8.16736 0.94399   1
   1   9  13 7.68000 0.88247   1
   1  -9  13 8.42036 0.90526   1
   1  -9  14-0.50519 0.63251   6
  -1   9  14 1.72439 0.71717   1
   1   9  14 0.74416 0.70156   1
   1  -9  14-0.14964 0.65793   1
  -1  -9  14 1.12689 0.65611   1
  -1  -9  14 1.20792 0.66195   6
   1  -9  15 0.38215 0.67361   6
  -1  -9  15 1.65552 0.70670   6
  -1  -9  15 0.56224 0.71246   1
   1  -9  15 1.76657 0.79324   1
  -1   9  15 2.32513 0.78347   1
   1   9  15 0.71956 0.75728   1
   1  -9  16 2.30033 0.81933   1
  -1   9  16 2.89342 0.90240   1
   1   9  16 1.60981 0.82865   1
  -1  -9  16 2.98571 0.88749   1
   1 -10 -15 0.73493 0.84796   5
  -1 -10 -14 0.49396 0.72115   5
   1 -10 -14 0.43750 0.75321   5
   1 -10 -13 6.29128 0.95298   5
  -1 -10 -13 6.23992 0.88329   5
   1 -10 -12 1.55362 0.70066   5
  -1 -10 -12 1.89634 0.69555   5
  -1 -10 -11 1.08758 0.60606   5
   1 -10 -11 0.21778 0.64716   5
  -1 -10 -10 7.08990 0.64365   2
  -1 -10 -10 7.91135 0.82804   5
   1 -10 -10 8.01841 0.85429   5
  -1 -10  -9 3.73728 0.52879   2
  -1 -10  -9 4.32639 0.65324   5
   1 -10  -9 2.75105 0.61186   5
  -1 -10  -9 3.99199 0.52056   6
   1 -10  -8 1.13751 0.49200   5
  -1 -10  -8 1.98798 0.47315   2
  -1 -10  -8 1.59491 0.42473   6
  -1 -10  -8 2.78974 0.53938   5
   1  10  -7 6.91748 0.56253   6
  -1  10  -7 6.05313 0.57377   6
  -1 -10  -7 5.90839 0.64684   5
   1 -10  -7 5.63395 0.69470   5
  -1 -10  -7 6.20871 0.62282   2
   1  10  -6 15.7298 0.91571   6
  -1  10  -6 15.9929 0.93635   6
  -1 -10  -6 13.7629 0.96602   2
   1 -10  -6 14.0717 0.97740   2
   1 -10  -6 14.9422 1.04362   5
  -1 -10  -6 14.0927 0.98143   5
   1  10  -5 1.90938 0.35176   6
   1 -10  -5 1.32206 0.46610   5
  -1 -10  -5 2.03251 0.42871   5
   1 -10  -5 0.83985 0.39956   2
  -1 -10  -5 0.80701 0.41786   2
   1 -10  -4 2.72382 0.47029   5
  -1 -10  -4 3.23646 0.43579   5
  -1 -10  -4 2.54452 0.28441   3
  -1  10  -4 2.06286 0.29382   3
  -1 -10  -4 3.79337 0.49358   2
   1 -10  -4 2.23063 0.45824   2
   1 -10  -3 17.2624 1.07053   5
  -1 -10  -3 17.3720 1.01440   5
  -1  10  -3 17.0259 0.85886   3
  -1 -10  -3 16.6574 0.85529   3
  -1 -10  -3 18.4726 1.08056   2
   1 -10  -3 15.7667 1.03956   2
  -1 -10  -2 1.03503 0.31576   5
   1 -10  -2 1.00831 0.39255   5
  -1 -10  -2 1.15402 0.37912   2
   1 -10  -2 1.42328 0.36522   2
  -1 -10  -1 1.13621 0.30766   5
   1 -10  -1 0.92561 0.35123   5
   1 -10  -1 1.63073 0.38655   2
  -1 -10  -1 0.81378 0.35877   2
  -1 -10   0 29.2453 1.45366   6
  -1 -10   0 28.2363 1.55875   2
   1 -10   0 27.0578 1.55043   2
   1 -10   1 1.62844 0.32167   6
  -1 -10   1 0.81214 0.26311   6
  -1 -10   2 1.17922 0.28405   6
   1 -10   2 0.61157 0.27820   6
   1 -10   3 16.3983 0.99731   6
  -1 -10   3 17.9752 0.98084   6
  -1 -10   3 16.5166 0.84264   1
  -1 -10   3 17.8817 1.07037   2
  -1  10   3 16.2888 0.83811   1
   1 -10   3 17.9078 1.06494   2
   1 -10   3 16.9968 0.85159   4
   1  10   3 17.1533 0.83936   4
  -1  10   4 2.97711 0.28395   1
  -1 -10   4 3.04108 0.29561   1
   1 -10   4 2.90194 0.39577   6
  -1 -10   4 3.25796 0.40814   6
  -1 -10   4 1.94408 0.44847   2
   1 -10   4 2.83152 0.48654   2
  -1  10   5 1.69855 0.29261   1
  -1 -10   5 1.88499 0.29856   1
   1  10   5 0.86800 0.27582   1
   1 -10   5 1.57508 0.29818   1
   1 -10   5 1.46954 0.40773   6
   1 -10   5 1.44724 0.45330   2
  -1 -10   5 1.55200 0.42307   2
  -1 -10   5 1.23422 0.37137   6
  -1 -10   6 15.1837 0.93948   6
   1 -10   6 13.3303 0.94886   6
  -1 -10   6 13.7659 0.85050   1
  -1  10   6 16.0199 0.87409   1
   1  10   6 14.1731 0.93096   5
   1 -10   6 14.2722 0.95454   2
   1  10   6 15.2363 0.85668   1
  -1 -10   6 14.3860 0.96848   2
   1 -10   6 14.4037 0.85770   1
   1 -10   7 7.05195 0.62747   6
  -1 -10   7 6.61315 0.60789   6
  -1  10   7 6.03326 0.62770   5
   1  10   7 5.06413 0.56475   5
   1 -10   7 5.63578 0.52494   1
  -1 -10   7 5.80416 0.59610   2
   1  10   7 5.93438 0.51938   1
  -1  10   7 5.79546 0.52429   1
  -1 -10   7 5.06671 0.51192   1
   1 -10   8 1.75472 0.46574   6
  -1 -10   8 3.35354 0.49529   6
   1  10   8 2.24421 0.47278   5
  -1 -10   8 2.46493 0.44532   1
  -1  10   8 1.80935 0.41579   1
   1 -10   8 2.41732 0.43751   1
   1  10   8 2.58358 0.45284   1
  -1 -10   8 2.12202 0.45790   2
  -1 -10   9 3.17375 0.51140   2
   1  10   9 5.55944 0.56665   1
  -1  10   9 4.01657 0.54291   1
   1 -10   9 3.82016 0.53837   1
  -1 -10   9 3.58558 0.55422   1
   1 -10   9 3.97431 0.57990   6
  -1 -10   9 3.63900 0.58685   6
   1  10  10 8.56810 0.73239   1
  -1 -10  10 8.31042 0.80841   6
   1 -10  10 6.93726 0.76705   6
  -1 -10  10 7.24433 0.71842   1
   1 -10  10 7.74419 0.71813   1
  -1  10  10 6.73831 0.69912   1
   1 -10  11 0.06493 0.54543   6
  -1 -10  11 0.73345 0.51164   6
  -1  10  11 1.11640 0.54948   1
  -1 -10  11 0.67858 0.53822   1
   1 -10  11 0.83467 0.52192   1
   1  10  11 0.60064 0.50604   1
   1 -10  12 2.06974 0.70353   6
  -1 -10  12 2.39782 0.66008   6
  -1 -10  12 1.85695 0.62957   1
   1 -10  12 3.18504 0.64490   1
   1  10  12 1.98756 0.62228   1
  -1  10  12 1.83298 0.62636   1
   1 -10  13 6.57341 0.84458   6
  -1 -10  13 7.40896 0.80267   6
   1 -10  13 5.67947 0.78241   1
   1  10  13 5.46088 0.77923   1
  -1  10  13 4.51808 0.76200   1
  -1 -10  13 7.12218 0.84439   1
   1 -10  14 0.15041 0.64041   6
   1  10  14 0.57055 0.61609   1
  -1 -10  14 0.65218 0.67269   1
  -1  10  14 0.07156 0.65209   1
   1 -10  14 0.28942 0.64877   1
  -1 -10  14 0.59016 0.67641   6
   1 -10  15 0.79283 0.71830   6
  -1 -10  15 1.56176 0.69378   6
   1  10  15 0.38067 0.70294   1
  -1 -10  15 0.07768 0.74538   1
  -1  10  15 0.76589 0.73908   1
   1 -10  15 0.61770 0.65807   1
  -1  10  16 7.86003 1.04468   1
   1 -10  16 3.42481 0.90425   1
  -1 -10  16 5.40364 0.96480   1
   1  10  16 6.18924 0.93506   1
   1 -11 -15 1.89314 0.85552   5
  -1 -11 -14-0.08492 0.73626   5
   1 -11 -14 1.26372 0.79343   5
  -1 -11 -13 3.06099 0.76620   5
   1 -11 -13 4.03346 0.87601   5
   1 -11 -12 4.28237 0.84456   5
  -1 -11 -12 4.31218 0.80313   5
   1 -11 -11 1.13746 0.66239   5
  -1 -11 -11 1.62726 0.65355   5
  -1 -11 -10 0.55451 0.44712   2
  -1 -11 -10 1.04940 0.59463   5
   1 -11 -10 0.85966 0.63462   5
   1 -11  -9 6.08640 0.81457   5
  -1 -11  -9 7.19283 0.67652   2
  -1 -11  -9 6.26963 0.75249   5
   1 -11  -8 3.43735 0.62511   5
  -1 -11  -8 2.50856 0.52087   2
  -1 -11  -8 3.24926 0.61519   5
  -1 -11  -8 3.00253 0.49864   6
   1  11  -7 2.39046 0.44654   6
  -1 -11  -7 2.74905 0.53980   2
  -1 -11  -7 3.07494 0.56142   5
   1 -11  -7 2.40691 0.55226   5
   1  11  -6 3.59128 0.46037   6
   1 -11  -6 3.65384 0.60664   5
  -1 -11  -6 4.70547 0.60212   5
   1 -11  -6 3.93807 0.56131   2
  -1 -11  -6 3.15972 0.52843   2
   1 -11  -5 4.55901 0.63435   5
  -1 -11  -5 4.09452 0.54456   5
  -1  11  -5 4.26032 0.39733   3
  -1 -11  -5 3.64225 0.37730   3
   1 -11  -5 4.49801 0.56563   2
  -1 -11  -5 4.38947 0.58697   2
   1 -11  -4 2.68657 0.51551   5
  -1 -11  -4 2.78678 0.44657   5
  -1  11  -4 2.31553 0.27872   3
  -1 -11  -4 2.75877 0.26851   3
   1 -11  -4 2.63475 0.49532   2
  -1 -11  -4 2.21624 0.46987   2
   1 -11  -3 12.8513 0.86996   5
  -1 -11  -3 10.7048 0.79668   5
  -1 -11  -3 14.0415 0.88990   2
   1 -11  -3 13.0930 0.88150   2
  -1  11  -3 11.3481 0.60454   3
  -1 -11  -3 11.8058 0.60408   3
  -1 -11  -2 5.71996 0.53108   5
   1 -11  -2 4.73566 0.55777   5
  -1 -11  -2 6.95164 0.61277   2
   1 -11  -2 6.42007 0.59518   2
   1 -11  -1 3.12001 0.46096   5
  -1 -11  -1 2.90415 0.40173   5
  -1 -11  -1 4.18428 0.49400   2
   1 -11  -1 3.28929 0.44895   2
  -1 -11   0 1.89302 0.29810   6
   1 -11   0 2.28958 0.43322   2
  -1 -11   0 1.27344 0.38739   2
   1 -11   1 2.69680 0.37736   6
  -1 -11   1 2.89997 0.35697   6
   1 -11   2 5.85670 0.52117   6
  -1 -11   2 5.27580 0.46723   6
  -1 -11   2 4.98579 0.56839   2
   1 -11   2 5.44949 0.58215   2
  -1 -11   3 11.6615 0.75669   6
   1 -11   3 10.6726 0.78658   6
  -1 -11   3 11.9322 0.58791   1
  -1 -11   3 13.1406 0.87289   2
   1 -11   3 11.4291 0.84739   2
   1 -11   3 10.9905 0.59282   4
   1 -11   4 2.25976 0.44762   6
  -1  11   4 2.27969 0.25067   1
  -1 -11   4 2.07995 0.25060   1
  -1 -11   4 2.99194 0.41029   6
   1 -11   4 2.56581 0.48787   2
  -1 -11   4 2.65562 0.49325   2
   1 -11   4 2.30411 0.26478   4
   1  11   4 3.03942 0.26209   4
  -1 -11   5 3.28519 0.34799   1
  -1 -11   5 3.44508 0.46130   6
  -1 -11   5 3.76202 0.52907   2
   1 -11   5 3.85654 0.55022   2
  -1  11   5 3.69323 0.34791   1
   1 -11   5 3.64344 0.49051   6
  -1 -11   6 2.69385 0.37224   1
   1 -11   6 3.66130 0.39378   1
   1  11   6 3.31995 0.37507   1
  -1  11   6 4.43405 0.40869   1
   1 -11   6 3.60480 0.50711   6
  -1 -11   6 3.36252 0.49951   6
  -1 -11   6 3.14771 0.53103   2
   1 -11   6 4.04078 0.56392   2
  -1 -11   7 2.73131 0.49285   6
   1 -11   7 3.02419 0.52118   6
  -1 -11   7 1.61335 0.38939   1
  -1  11   7 2.60422 0.41091   1
   1  11   7 2.34685 0.38065   1
   1 -11   7 2.70965 0.38708   1
  -1 -11   7 2.67708 0.52360   2
   1  11   7 2.23118 0.50388   5
  -1 -11   8 3.35025 0.53680   6
   1 -11   8 2.82207 0.54244   6
   1 -11   8 3.56012 0.48381   1
  -1  11   8 3.01206 0.46689   1
  -1 -11   8 3.54938 0.48573   1
   1  11   8 2.50901 0.43547   1
  -1 -11   8 2.46963 0.52966   2
   1  11   8 4.33903 0.59256   5
  -1 -11   9 6.11649 0.67963   6
   1 -11   9 6.70757 0.72269   6
  -1 -11   9 6.65853 0.63632   1
  -1  11   9 6.40097 0.62290   1
   1 -11   9 4.98485 0.59208   1
   1  11   9 5.58273 0.60728   1
  -1 -11   9 6.59376 0.64544   2
   1 -11  10 1.34725 0.53880   6
  -1 -11  10 1.21157 0.59246   6
  -1 -11  10 0.38902 0.45764   1
  -1  11  10 0.33298 0.46719   1
   1  11  10 0.28063 0.44544   1
   1 -11  10 0.72077 0.48082   1
   1 -11  11 3.28680 0.62245   6
  -1 -11  11 1.22815 0.57585   6
  -1  11  11 0.84500 0.52641   1
   1  11  11 1.46051 0.53759   1
   1 -11  11 1.39115 0.53179   1
  -1 -11  11 1.29915 0.54783   1
   1 -11  12 2.87471 0.71000   6
  -1 -11  12 3.60737 0.70419   6
  -1 -11  12 3.38873 0.66081   1
   1 -11  12 4.01197 0.68331   1
   1  11  12 2.41750 0.62421   1
  -1  11  12 2.26604 0.62842   1
   1 -11  13 2.24868 0.72172   6
  -1 -11  13 2.45389 0.66548   6
  -1 -11  13 3.30741 0.67134   1
  -1  11  13 3.03576 0.65200   1
   1 -11  13 1.41453 0.63404   1
   1  11  13 2.94104 0.66105   1
  -1 -11  14 1.37756 0.72462   6
   1 -11  14 0.78316 0.72386   6
  -1  11  14 1.71170 0.71194   1
   1 -11  14 1.38276 0.67568   1
   1  11  14 0.40490 0.63370   1
  -1 -11  14 0.77311 0.65985   1
  -1 -11  15 2.58374 0.83284   6
   1 -11  15 2.63297 0.81211   6
   1  11  15 1.51475 0.71147   1
   1 -11  15 1.92323 0.74682   1
  -1 -11  15 2.12385 0.78307   1
  -1  11  15 1.99211 0.76389   1
   1 -11  16 0.47076 0.71279   1
  -1 -11  16 0.80891 0.77357   1
   1  11  16 0.07640 0.75742   1
  -1  11  16 0.78577 0.79548   1
  -1 -12 -15-0.45526 0.81905   5
   1 -12 -14-0.37218 0.80910   5
  -1 -12 -14 0.61097 0.80004   5
   1 -12 -13 3.81252 0.87906   5
  -1 -12 -13 4.31612 0.89487   5
  -1 -12 -12 1.25370 0.70220   5
   1 -12 -12 1.17379 0.72608   5
   1 -12 -11 0.63153 0.70566   5
  -1 -12 -11 0.44086 0.63492   5
  -1 -12 -10 2.19144 0.63309   5
   1 -12 -10 2.03205 0.71130   5
  -1 -12  -9 2.50351 0.64904   5
   1 -12  -9 1.92511 0.66326   5
  -1 -12  -8 0.12054 0.52996   5
  -1 -12  -8 0.61668 0.45088   6
   1 -12  -8 0.67418 0.56383   5
   1 -12  -7 5.06974 0.75056   5
  -1 -12  -7 5.91851 0.71114   5
  -1 -12  -7 6.39516 0.67395   2
   1 -12  -6 3.72131 0.64127   5
  -1 -12  -6 4.77324 0.60419   5
  -1  12  -6 4.36060 0.44782   3
  -1 -12  -6 4.74869 0.44484   3
  -1 -12  -6 5.11804 0.61771   2
   1 -12  -6 4.07831 0.60794   2
   1 -12  -5 1.11629 0.53276   5
  -1 -12  -5 0.76196 0.46676   5
  -1 -12  -5 0.30161 0.23696   3
  -1  12  -5 0.89554 0.26559   3
  -1 -12  -5 1.76883 0.52981   2
   1 -12  -5 0.68076 0.47388   2
  -1 -12  -4 1.43389 0.42853   5
   1 -12  -4 1.99147 0.52120   5
  -1  12  -4 1.25355 0.22198   3
  -1 -12  -4 1.67482 0.21865   3
   1 -12  -4 1.60153 0.49355   2
  -1 -12  -4 2.10524 0.50847   2
   1 -12  -3 4.81208 0.59843   5
  -1 -12  -3 5.01733 0.53467   5
   1 -12  -3 3.86647 0.54083   2
  -1 -12  -3 4.78099 0.59023   2
  -1 -12  -2 0.72107 0.35455   5
   1 -12  -2 0.75991 0.40003   5
   1 -12  -2 0.43344 0.42431   2
  -1 -12  -2 0.86043 0.42823   2
  -1 -12  -1 2.57251 0.34664   6
  -1 -12  -1 2.93754 0.43934   5
   1 -12  -1 3.13277 0.47621   5
   1 -12  -1 3.51212 0.52176   2
  -1 -12  -1 3.30158 0.51211   2
  -1 -12   0 6.31799 0.62331   2
   1 -12   0 6.00116 0.61802   2
  -1 -12   0 5.94326 0.49003   6
   1 -12   0 6.12466 0.53527   6
   1 -12   1 2.57040 0.40693   6
  -1 -12   1 2.52457 0.35558   6
   1 -12   2 0.19218 0.39936   2
  -1 -12   2 0.76577 0.43537   2
  -1 -12   2 0.47426 0.29982   6
   1 -12   2 0.89734 0.33318   6
  -1 -12   3 5.88361 0.59624   2
   1 -12   3 4.76296 0.58381   2
   1 -12   3 5.50441 0.53088   6
  -1 -12   3 3.78744 0.46822   6
   1 -12   4 1.31365 0.40037   6
  -1  12   4 1.33346 0.19809   1
  -1 -12   4 1.50710 0.21250   1
  -1 -12   4 2.23894 0.40401   6
  -1 -12   4 2.09881 0.51662   2
   1 -12   4 0.86623 0.47343   2
   1  12   4 1.57420 0.21070   4
   1 -12   4 2.06575 0.22992   4
   1 -12   5 0.84118 0.42618   6
  -1 -12   5 0.58628 0.38682   6
  -1  12   5 0.38011 0.22358   1
  -1 -12   5 0.42362 0.23814   1
  -1 -12   5 0.47464 0.44497   2
   1 -12   5 0.19224 0.46382   2
   1  12   5 0.56373 0.23039   4
   1 -12   5 0.40483 0.22579   4
   1 -12   6 3.73330 0.54517   6
  -1 -12   6 4.35102 0.55271   6
  -1 -12   6 4.05054 0.38597   1
  -1 -12   6 4.39567 0.58696   2
  -1  12   6 3.91308 0.39964   1
   1 -12   6 4.05562 0.61574   2
   1 -12   7 5.21050 0.61393   6
  -1 -12   7 5.25979 0.61710   6
  -1  12   7 4.46150 0.45349   1
  -1 -12   7 5.27623 0.48706   1
  -1 -12   7 4.58559 0.63631   2
  -1 -12   8 0.05281 0.47652   6
   1 -12   8 0.16898 0.47609   6
   1 -12   8 0.38504 0.33950   1
  -1 -12   8-0.24932 0.36054   1
   1  12   8 0.47317 0.36174   1
  -1  12   8 0.27498 0.36789   1
  -1 -12   8 0.41815 0.49605   2
  -1 -12   9 1.90458 0.55635   6
   1 -12   9 2.34404 0.56703   6
   1 -12   9 2.49983 0.46492   1
   1  12   9 2.37741 0.44571   1
  -1 -12   9 1.68415 0.44526   1
  -1  12   9 1.98464 0.45442   1
  -1 -12   9 3.32327 0.57098   2
  -1 -12  10 2.33965 0.63641   6
   1 -12  10 3.08373 0.66765   6
   1  12  10 1.90110 0.48126   1
   1 -12  10 1.41455 0.47263   1
  -1 -12  10 1.20960 0.48163   1
  -1  12  10 1.07919 0.49466   1
  -1 -12  11 0.81601 0.61223   6
   1 -12  11 0.34943 0.62097   6
   1  12  11 0.98846 0.50737   1
  -1 -12  11 0.77976 0.53091   1
   1 -12  11 0.61231 0.49284   1
  -1  12  11 0.40167 0.48224   1
   1 -12  12 1.55815 0.71809   6
  -1 -12  12 0.99412 0.67474   6
   1  12  12 1.57908 0.59136   1
  -1 -12  12 1.55243 0.58100   1
  -1  12  12 0.88797 0.54930   1
   1 -12  12 0.39411 0.52646   1
  -1 -12  13 4.87142 0.81972   6
   1 -12  13 3.06456 0.73869   6
   1  12  13 1.06908 0.62706   1
   1 -12  13 2.94918 0.68493   1
  -1 -12  13 3.40915 0.71929   1
  -1  12  13 3.04271 0.68006   1
   1 -12  14 1.05635 0.72623   6
  -1 -12  14 1.58226 0.76940   6
  -1 -12  14-0.06860 0.65036   1
   1 -12  14-0.19919 0.65117   1
  -1  12  14 0.79136 0.68950   1
   1  12  14 0.06419 0.63126   1
   1  12  15-0.20607 0.71613   1
  -1  12  15 0.21210 0.69494   1
  -1 -12  15-0.07369 0.74568   1
   1 -12  15 0.07120 0.66871   1
   1  12  16 2.34241 0.82009   1
  -1  12  16 1.72259 0.82824   1
  -1 -13 -14 0.53654 0.80116   5
   1 -13 -14 2.29401 0.88092   5
  -1 -13 -13-0.17026 0.74315   5
   1 -13 -13 1.46250 0.86137   5
   1 -13 -12 3.12444 0.85798   5
  -1 -13 -12 1.21358 0.73091   5
   1 -13 -11 3.53344 0.82340   5
  -1 -13 -11 3.04181 0.78369   5
  -1 -13 -10-0.07135 0.63551   5
   1 -13 -10-0.55079 0.69379   5
   1 -13  -9 2.47167 0.71195   5
  -1 -13  -9 1.14459 0.62587   5
  -1 -13  -8 4.56889 0.69287   5
   1 -13  -8 4.47881 0.74973   5
  -1  13  -8 2.42383 0.47624   3
  -1 -13  -7 2.38657 0.58690   5
   1 -13  -7 1.49626 0.65749   5
  -1 -13  -7 0.95819 0.37778   3
  -1  13  -7 0.57141 0.35875   3
  -1 -13  -6 1.52165 0.50337   5
   1 -13  -6 0.98447 0.60287   5
  -1  13  -6 0.75095 0.30907   3
  -1 -13  -6 0.71621 0.30202   3
   1 -13  -5 6.47581 0.73208   5
  -1 -13  -5 5.75775 0.66499   5
  -1  13  -5 4.99270 0.40854   3
  -1 -13  -5 5.42199 0.39847   3
  -1 -13  -4 1.07492 0.48023   5
   1 -13  -4 1.35006 0.51176   5
  -1 -13  -4 1.68538 0.17800   3
   1  13  -4 1.74199 0.19323   3
   1 -13  -4 1.41157 0.17565   3
  -1  13  -4 1.50238 0.18733   3
   1 -13  -3 0.88800 0.49966   5
  -1 -13  -3 0.33615 0.36409   5
  -1 -13  -2 3.99777 0.50974   5
   1 -13  -2 4.81938 0.58430   5
  -1 -13  -1 2.97937 0.38659   6
  -1 -13  -1 3.10868 0.47206   5
   1 -13  -1 2.91672 0.50086   5
   1 -13   0 0.23114 0.31347   6
  -1 -13   0 0.19558 0.29515   6
  -1 -13   0 0.12701 0.34721   5
  -1 -13   1 2.60150 0.39574   6
   1 -13   1 3.08000 0.42820   6
   1 -13   2 4.59117 0.51823   6
  -1 -13   2 4.48467 0.47204   6
   1 -13   3 0.73809 0.39772   6
  -1 -13   3 0.54389 0.32710   6
   1 -13   4 2.49746 0.48036   6
  -1 -13   4 1.86916 0.18483   4
  -1  13   4 1.43070 0.14355   4
  -1 -13   4 0.71029 0.36387   6
   1 -13   5 4.83827 0.60356   6
  -1 -13   5 6.30643 0.60007   6
  -1 -13   5 5.15640 0.38007   1
   1 -13   5 4.97535 0.38931   4
   1  13   5 5.07889 0.36858   4
   1 -13   6 0.77628 0.41965   6
  -1 -13   6 1.24605 0.44802   6
  -1 -13   6 1.08511 0.29596   1
  -1  13   6 1.08213 0.28237   1
   1 -13   6 0.79489 0.27702   4
   1  13   6 0.68753 0.26129   4
  -1 -13   7-0.20735 0.47964   6
   1 -13   7-0.05544 0.47540   6
  -1  13   7 0.43338 0.30919   1
  -1 -13   7 0.17093 0.32520   1
  -1 -13   8 4.38722 0.64427   6
   1 -13   8 3.90597 0.61367   6
  -1 -13   8 4.32131 0.49912   1
  -1  13   8 3.87029 0.47084   1
   1 -13   9 1.32450 0.53093   6
  -1 -13   9 1.80905 0.59133   6
  -1  13   9 1.51121 0.44266   1
  -1 -13   9 1.14458 0.43748   1
  -1 -13  10-0.20126 0.58753   6
   1 -13  10 0.33546 0.56502   6
   1 -13  10 0.30733 0.44100   1
  -1  13  10 0.04304 0.43793   1
  -1 -13  10 0.71930 0.46886   1
  -1 -13  11 3.59245 0.71163   6
   1 -13  11 4.05531 0.74713   6
  -1  13  11 2.31725 0.56851   1
   1 -13  11 2.10942 0.54797   1
   1  13  11 3.87805 0.61662   1
  -1 -13  11 2.92913 0.60995   1
   1 -13  12 2.38537 0.75912   6
  -1 -13  12 2.21714 0.74200   6
   1 -13  12 2.44062 0.61813   1
   1  13  12 1.98432 0.55863   1
  -1 -13  12 2.18277 0.65386   1
  -1  13  12 2.93801 0.61521   1
   1 -13  13 0.32703 0.72340   6
  -1 -13  13 0.54209 0.72759   6
   1 -13  13 0.05942 0.59530   1
  -1 -13  13 0.49031 0.62361   1
  -1  13  13 0.23345 0.57396   1
   1  13  13 0.79831 0.58900   1
  -1 -13  14 1.46937 0.76685   6
   1 -13  14 1.77178 0.81107   6
   1 -13  14 1.73926 0.68556   1
  -1  13  14 0.62999 0.64525   1
  -1  13  15 1.00510 0.70345   1
  -1 -14 -14 0.45484 0.84443   5
  -1 -14 -13 0.52238 0.76525   5
   1 -14 -13 0.46879 0.82685   5
   1 -14 -12 0.08943 0.79907   5
  -1 -14 -12 0.33197 0.75841   5
   1 -14 -11-0.08518 0.73850   5
  -1 -14 -11 1.09820 0.72610   5
   1 -14 -10-0.32725 0.69646   5
  -1 -14 -10 0.66515 0.66894   5
   1 -14  -9 0.70324 0.66482   5
  -1 -14  -9 1.68410 0.69174   5
  -1 -14  -8 0.79777 0.58335   5
   1 -14  -8 1.04110 0.66108   5
  -1  14  -8 0.79058 0.38456   3
   1 -14  -7 0.50022 0.58945   5
  -1 -14  -7 2.63663 0.62992   5
  -1  14  -7 0.51657 0.32550   3
   1 -14  -6 0.69057 0.58198   5
  -1 -14  -6 0.83475 0.54369   5
  -1  14  -6 0.44439 0.29002   3
  -1 -14  -5-0.05745 0.46917   5
   1 -14  -5-0.45847 0.56357   5
   1 -14  -5 0.04065 0.19736   3
  -1  14  -5 0.25870 0.20386   3
  -1 -14  -5-0.10736 0.19031   3
   1  14  -5-0.09209 0.20335   3
  -1 -14  -4 0.81423 0.47092   5
   1 -14  -4 0.12349 0.51457   5
  -1 -14  -3 0.61175 0.41322   5
   1 -14  -3 1.22598 0.49850   5
   1 -14  -2 1.18112 0.47198   5
  -1 -14  -2 0.77057 0.40775   5
   1 -14  -1 0.86392 0.43284   5
  -1 -14  -1 1.35472 0.43594   5
  -1 -14  -1 0.91373 0.31928   6
   1 -14   0 0.31568 0.39629   5
  -1 -14   0 0.04491 0.36973   5
   1 -14   0-0.04055 0.34276   6
  -1 -14   0 0.34610 0.29258   6
  -1 -14   1 1.38094 0.34693   6
   1 -14   1 1.62187 0.38593   6
  -1 -14   2 1.22732 0.34903   6
   1 -14   2 1.48015 0.41810   6
  -1 -14   3 1.27170 0.39930   6
   1 -14   3 1.50458 0.42770   6
  -1 -14   4 1.67310 0.44895   6
   1 -14   4 2.37579 0.49138   6
  -1 -14   5-0.56120 0.44708   6
   1 -14   5 0.13374 0.19052   4
  -1 -14   5 0.12705 0.18969   4
  -1  14   5 0.27020 0.17383   4
   1 -14   5 0.31023 0.43052   6
  -1 -14   6 0.95622 0.45763   6
   1 -14   6 0.81300 0.49587   6
   1  14   6 0.56792 0.23599   4
   1 -14   6 0.32458 0.25624   4
   1 -14   7 0.75319 0.52960   6
  -1 -14   7 0.43402 0.49637   6
  -1  14   7 1.38535 0.32402   1
  -1 -14   7 1.60715 0.33064   1
   1  14   7 1.39871 0.31190   4
   1 -14   7 1.63409 0.34173   4
  -1 -14   8 0.52127 0.53109   6
   1 -14   8-0.18530 0.52788   6
  -1  14   8 0.20760 0.33668   1
  -1 -14   8 0.31398 0.35859   1
   1  14   8 0.40999 0.33650   4
   1 -14   8 0.47047 0.35312   4
  -1 -14   9 1.81735 0.60688   6
   1 -14   9 2.36453 0.64991   6
  -1  14   9 1.20003 0.42339   1
  -1 -14   9 0.63179 0.41506   1
   1 -14  10 0.27823 0.60948   6
  -1 -14  10 0.62054 0.62845   6
  -1  14  10 0.44644 0.43682   1
  -1 -14  10 0.64134 0.45698   1
  -1 -14  11 0.97757 0.70283   6
   1 -14  11 0.22430 0.66215   6
  -1 -14  11 0.62631 0.53845   1
  -1  14  11 0.95914 0.50626   1
  -1 -14  12 0.38199 0.70503   6
   1 -14  12 0.58537 0.76205   6
  -1  14  12 0.55540 0.55295   1
   1 -14  13-0.84723 0.72387   6
  -1 -14  13-0.47801 0.78950   6
  -1  14  13 0.60562 0.60905   1
  -1  14  14 1.30109 0.65821   1
   1 -15 -13 0.09556 0.83958   5
  -1 -15 -13-0.35378 0.85510   5
  -1 -15 -12 0.50838 0.78160   5
   1 -15 -12 0.09146 0.80090   5
  -1 -15 -11 6.58934 0.95382   5
   1 -15 -11 5.78473 0.98923   5
  -1 -15 -10 1.13983 0.72068   5
   1 -15 -10 0.16890 0.72470   5
   1 -15  -9-0.24271 0.68622   5
  -1 -15  -9 0.07266 0.65973   5
   1 -15  -8 9.42429 0.98537   5
  -1 -15  -8 7.24883 0.87357   5
   1 -15  -7-0.52022 0.60942   5
  -1  15  -7-0.07131 0.30451   3
   1  15  -7 0.44699 0.30477   3
  -1 -15  -6 0.68601 0.55544   5
   1 -15  -6 1.58060 0.63933   5
   1  15  -6 1.05317 0.25914   3
  -1  15  -6 0.98254 0.27186   3
   1 -15  -5 11.2084 0.99243   5
  -1 -15  -5 10.3584 0.91889   5
  -1 -15  -4 2.22432 0.53079   5
   1 -15  -4 1.80526 0.56427   5
  -1 -15  -3 1.34136 0.48557   5
   1 -15  -3 1.64886 0.54071   5
  -1 -15  -2 8.79088 0.64005   6
   1 -15  -2 8.22686 0.77773   5
  -1 -15  -2 8.26941 0.71989   5
  -1 -15  -1 4.17748 0.46822   6
   1 -15  -1 3.96291 0.49130   6
   1 -15  -1 3.96173 0.58216   5
  -1 -15  -1 4.27934 0.55920   5
  -1 -15   0 3.37143 0.49014   5
   1 -15   0 3.08840 0.56057   5
   1 -15   0 3.40362 0.46836   6
  -1 -15   0 3.54300 0.42069   6
   1 -15   1 3.83471 0.49380   6
  -1 -15   1 3.51382 0.44957   6
  -1 -15   2 7.55745 0.65494   6
   1 -15   2 10.5090 0.74852   6
   1 -15   3 1.57087 0.45685   6
  -1 -15   3 2.23497 0.42575   6
  -1 -15   4 1.24080 0.44629   6
   1 -15   4 3.43560 0.52435   6
   1 -15   5 9.99669 0.84170   6
  -1 -15   5 11.5184 0.85708   6
  -1 -15   6 1.62410 0.49032   6
   1 -15   6 1.74698 0.52364   6
  -1  15   6 1.31890 0.22638   4
   1 -15   6 1.16174 0.25754   4
  -1 -15   6 1.62032 0.25837   4
   1 -15   7 0.48099 0.50815   6
  -1 -15   7 0.61995 0.53878   6
   1 -15   7 0.06978 0.30396   4
   1  15   7 0.08085 0.26860   4
  -1 -15   8 8.52527 0.84132   6
   1  15   8 8.11778 0.61176   4
   1 -15   8 9.97624 0.88350   6
   1  15   9-0.15873 0.36810   4
  -1  15   9-0.38492 0.37985   1
  -1 -15   9 0.77715 0.58992   6
   1 -15   9-0.06787 0.58607   6
   1  15  10 0.36979 0.42396   4
  -1  15  10 0.52080 0.43658   1
  -1 -15  10 1.20002 0.66961   6
   1 -15  10 1.29127 0.66643   6
   1  15  11 7.75016 0.70569   4
  -1  15  11 5.57278 0.64176   1
   1 -15  11 5.54017 0.87739   6
  -1 -15  11 5.71502 0.90830   6
  -1  15  12 0.56384 0.50011   1
  -1 -15  12 1.64833 0.77702   6
   1 -15  12 1.35503 0.75795   6
  -1 -15  13 1.22070 0.74332   6
  -1 -16 -13-0.08915 0.85214   5
   1 -16 -12 0.83694 0.90974   5
  -1 -16 -12 0.68578 0.81538   5
   1 -16 -11 0.08942 0.81718   5
  -1 -16 -11 0.57239 0.76359   5
  -1 -16 -10 1.24236 0.74121   5
   1 -16 -10 0.51891 0.79627   5
   1 -16  -9 1.16313 0.76564   5
  -1 -16  -9 1.11838 0.71455   5
   1 -16  -8 1.90877 0.73554   5
  -1 -16  -8 2.41973 0.75019   5
   1 -16  -7 1.07110 0.71777   5
  -1 -16  -7 0.87900 0.62707   5
  -1 -16  -6 0.58180 0.58187   5
   1 -16  -6 0.51977 0.65507   5
   1 -16  -5 0.56622 0.64266   5
  -1 -16  -5-0.18744 0.52020   5
  -1 -16  -4 0.83173 0.52811   5
   1 -16  -4 0.46796 0.55738   5
  -1 -16  -3 0.83983 0.46338   5
   1 -16  -3 0.31739 0.49830   5
   1 -16  -2 1.88823 0.55840   5
  -1 -16  -2 2.12336 0.47738   5
  -1 -16  -2 1.35166 0.37995   6
  -1 -16  -1 1.13119 0.44224   5
   1 -16  -1 1.48212 0.52160   5
  -1 -16  -1 0.97373 0.35648   6
   1 -16  -1 1.10868 0.41718   6
   1 -16   0 1.72721 0.49987   5
  -1 -16   0 1.29923 0.46145   5
  -1 -16   0 2.03569 0.39337   6
   1 -16   0 0.84531 0.40303   6
  -1 -16   1 1.13805 0.45928   5
   1 -16   1 0.77403 0.40200   6
  -1 -16   1 1.51553 0.40584   6
  -1 -16   2 1.05458 0.38405   6
   1 -16   2 0.75606 0.41865   6
   1 -16   3 0.79478 0.45516   6
  -1 -16   3 0.71666 0.39898   6
   1 -16   4 0.73300 0.47775   6
  -1 -16   4 1.33482 0.45685   6
  -1 -16   5-0.15189 0.45529   6
   1 -16   5 0.11106 0.47784   6
   1 -16   6 0.81382 0.55154   6
  -1 -16   6 1.40857 0.54772   6
  -1  16   7 1.14057 0.24891   4
  -1 -16   7 1.16252 0.54680   6
   1 -16   7 1.17545 0.59533   6
   1  16   8 1.52573 0.33943   4
  -1  16   8 1.34678 0.34208   4
   1 -16   8 1.64274 0.65320   6
  -1 -16   8 2.34382 0.65304   6
   1  16   9-0.02811 0.36924   4
  -1 -16   9 0.59772 0.62025   6
   1 -16   9 1.25320 0.65215   6
  -1 -16  10 0.43308 0.65539   6
   1 -16  10-0.22035 0.65405   6
  -1 -16  11 1.18116 0.74892   6
   1 -16  11 1.64962 0.75360   6
  -1 -16  12-0.23910 0.77053   6
   1 -16  12 0.34480 0.75735   6
   1 -17 -12-0.28091 0.85570   5
  -1 -17 -11 6.35146 0.99939   5
   1 -17 -11 5.33411 0.97892   5
   1 -17 -10 0.26346 0.77195   5
  -1 -17 -10 0.78662 0.75659   5
   1 -17  -9 1.43778 0.79322   5
  -1 -17  -9 0.60661 0.69424   5
  -1 -17  -8 8.49796 1.01190   5
   1 -17  -8 9.00618 1.05238   5
  -1 -17  -7 1.93955 0.71196   5
   1 -17  -7 0.46994 0.70870   5
  -1 -17  -6 2.51604 0.68170   5
   1 -17  -6 2.12853 0.73017   5
   1 -17  -5 11.2578 1.06697   5
  -1 -17  -5 11.9127 1.00208   5
  -1 -17  -4 0.73549 0.53743   5
   1 -17  -4 1.72363 0.60600   5
  -1 -17  -3 8.18485 0.78494   5
   1 -17  -3 5.84592 0.74440   5
  -1 -17  -3 7.80714 0.64053   6
   1 -17  -2 9.23755 0.82725   5
  -1 -17  -2 8.06827 0.74953   5
   1 -17  -2 7.12427 0.67580   6
  -1 -17  -2 7.26855 0.62211   6
  -1 -17  -1 4.21218 0.57598   5
   1 -17  -1 4.55975 0.64109   5
   1 -17  -1 4.29337 0.52823   6
  -1 -17  -1 3.90926 0.48991   6
  -1 -17   0 6.85853 0.68636   5
   1 -17   0 5.52759 0.68242   5
   1 -17   0 5.92750 0.61303   6
  -1 -17   0 5.29602 0.55258   6
   1 -17   1 3.05104 0.57076   5
  -1 -17   1 4.07423 0.56794   5
   1 -17   1 2.61081 0.49274   6
  -1 -17   1 4.31264 0.50351   6
   1 -17   2 8.36836 0.72669   6
  -1 -17   2 7.65658 0.67629   6
   1 -17   3 6.98412 0.71006   6
  -1 -17   3 8.63434 0.72009   6
   1 -17   4 1.78103 0.55165   6
  -1 -17   4 1.66145 0.51538   6
   1 -17   5 10.4300 0.90299   6
  -1 -17   5 10.8883 0.87646   6
  -1 -17   6 2.00093 0.54294   6
   1 -17   6 1.43127 0.53842   6
   1 -17   7 0.69587 0.59899   6
  -1 -17   7 1.01015 0.55114   6
  -1 -17   8 9.07413 0.89760   6
   1 -17   8 8.65632 0.89695   6
  -1 -17   9-0.67505 0.64374   6
   1 -17   9-0.21245 0.64743   6
  -1 -17  10 0.81030 0.70872   6
   1 -17  10 0.44767 0.66936   6
  -1 -17  11 6.52762 0.96139   6
   1 -17  11 3.57940 0.86610   6
   1 -18 -11 0.63409 0.82821   5
   1 -18 -10 0.52955 0.79404   5
   1 -18  -9 1.19438 0.80485   5
  -1 -18  -9 0.76379 0.73137   5
   1 -18  -8 1.14905 0.79246   5
  -1 -18  -8 0.80739 0.70495   5
   1 -18  -7 0.79298 0.71067   5
  -1 -18  -7 1.68700 0.71350   5
  -1 -18  -6 1.55238 0.66131   5
   1 -18  -6 3.47409 0.76642   5
  -1 -18  -5 0.32761 0.58545   5
   1 -18  -5 0.07415 0.62895   5
   1 -18  -4 1.20128 0.64383   5
  -1 -18  -4-0.25145 0.54685   5
  -1 -18  -4 0.43186 0.41545   6
   1 -18  -3 0.40495 0.56870   5
  -1 -18  -3-0.11959 0.52584   5
  -1 -18  -3 0.99032 0.40403   6
   1 -18  -3 0.50434 0.47000   6
   1 -18  -2 1.29382 0.56698   5
  -1 -18  -2 0.85678 0.49608   5
  -1 -18  -2 1.21331 0.42398   6
   1 -18  -2 1.31309 0.45443   6
  -1 -18  -1 1.37457 0.50229   5
   1 -18  -1 1.20556 0.56956   5
  -1 -18  -1 1.34041 0.39984   6
   1 -18  -1 0.95723 0.44893   6
  -1 -18   0 4.02148 0.58888   5
   1 -18   0 4.48671 0.67729   5
   1 -18   0 4.32710 0.57583   6
  -1 -18   0 4.14766 0.51670   6
  -1 -18   1 1.12879 0.49100   5
   1 -18   1 1.30159 0.53555   5
  -1 -18   1 1.46240 0.43022   6
   1 -18   1 1.91771 0.48263   6
  -1 -18   2 0.48974 0.47076   5
  -1 -18   2 0.63148 0.42838   6
   1 -18   2 0.75727 0.44897   6
   1 -18   3 1.26894 0.50924   6
  -1 -18   3 0.95465 0.44301   6
   1 -18   4 0.49916 0.49926   6
  -1 -18   4 0.49913 0.46233   6
  -1 -18   5-0.42568 0.51590   6
   1 -18   5 0.75655 0.54663   6
   1 -18   6 1.33897 0.61847   6
  -1 -18   6 1.81361 0.59947   6
   1 -18   7 0.57829 0.57238   6
  -1 -18   7 1.62893 0.59345   6
  -1 -18   8 1.27486 0.65007   6
   1 -18   8 0.81634 0.66309   6
  -1 -18   9 0.54649 0.67519   6
   1 -18   9-0.07159 0.66844   6
  -1 -18  10 1.40779 0.70609   6
   1 -18  10 0.90390 0.69455   6
  -1 -18  11-0.70946 0.80443   6
   1 -19 -10 2.63856 0.90250   5
   1 -19  -9 1.28034 0.86788   5
   1 -19  -8 6.01565 0.95514   5
  -1 -19  -7 2.68472 0.69998   5
   1 -19  -7 1.67265 0.78948   5
  -1 -19  -6 4.22363 0.74334   5
   1 -19  -6 3.81881 0.80762   5
  -1 -19  -5 8.00996 0.88583   5
   1 -19  -5 6.47265 0.90279   5
  -1 -19  -5 8.23328 0.72086   6
   1 -19  -4 0.72086 0.65318   5
  -1 -19  -4 0.06405 0.57307   5
  -1 -19  -4 1.18585 0.42814   6
   1 -19  -4 0.48966 0.47740   6
  -1 -19  -3 6.24527 0.75503   5
   1 -19  -3 6.07520 0.84519   5
   1 -19  -3 7.14724 0.70763   6
  -1 -19  -3 7.14643 0.64914   6
   1 -19  -2 4.85159 0.71711   5
  -1 -19  -2 5.45670 0.71382   5
  -1 -19  -2 4.91896 0.55962   6
   1 -19  -2 4.71017 0.61106   6
  -1 -19  -1 2.82881 0.57007   5
   1 -19  -1 2.27536 0.59554   5
   1 -19  -1 2.12633 0.53187   6
  -1 -19  -1 2.06128 0.44435   6
  -1 -19   0 6.15150 0.72196   5
   1 -19   0 6.01131 0.76565   5
  -1 -19   0 8.96740 0.68597   6
   1 -19   0 7.16834 0.71354   6
   1 -19   1 2.56633 0.62111   5
  -1 -19   1 1.78137 0.53660   5
   1 -19   1 2.57520 0.53680   6
  -1 -19   1 1.95145 0.45492   6
  -1 -19   2 5.21210 0.65879   5
   1 -19   2 5.14610 0.73926   5
   1 -19   2 6.26190 0.66833   6
  -1 -19   2 4.53017 0.59470   6
  -1 -19   3 7.34760 0.72335   6
   1 -19   3 6.98508 0.72511   6
  -1 -19   4 0.20333 0.49687   6
   1 -19   4 1.53079 0.55236   6
  -1 -19   5 6.85053 0.75400   6
   1 -19   5 7.88449 0.80741   6
  -1 -19   6 3.60990 0.64187   6
   1 -19   6 3.46429 0.70857   6
   1 -19   7 1.10611 0.63464   6
  -1 -19   7 1.15372 0.64422   6
   1 -19   8 5.35183 0.82437   6
  -1 -19   8 7.11728 0.85616   6
  -1 -19   9 2.53580 0.71230   6
   1 -19   9 0.35859 0.70218   6
  -1 -19  10 2.16372 0.78590   6
   1 -20  -7 0.15934 0.75056   5
   1 -20  -6 2.96272 0.81999   5
   1 -20  -5-0.75844 0.73816   5
   1 -20  -4 0.07308 0.70058   5
   1 -20  -4 0.11065 0.49103   6
   1 -20  -3 0.63157 0.66093   5
   1 -20  -3 1.37671 0.51569   6
  -1 -20  -2-0.05978 0.55477   5
   1 -20  -2 0.81646 0.58959   5
   1 -20  -2-0.51435 0.50969   6
  -1 -20  -2 0.04276 0.40282   6
   1 -20  -1 0.06634 0.55676   5
  -1 -20  -1 0.05804 0.49621   5
  -1 -20  -1 0.77372 0.41362   6
   1 -20  -1 0.45858 0.47318   6
  -1 -20   0 2.56542 0.57660   5
   1 -20   0 3.11010 0.67395   5
   1 -20   0 3.53506 0.55800   6
  -1 -20   0 1.97547 0.48751   6
  -1 -20   1 0.17223 0.51131   5
   1 -20   1 0.59516 0.55893   5
  -1 -20   1 0.18114 0.42545   6
   1 -20   1 0.05181 0.47644   6
  -1 -20   2 0.34665 0.46078   5
   1 -20   2 0.13384 0.55523   5
   1 -20   2 0.21372 0.47601   6
  -1 -20   2 0.56803 0.44881   6
  -1 -20   3 0.98381 0.51779   6
  -1 -20   3 1.24596 0.51482   5
   1 -20   3 0.76006 0.57964   5
   1 -20   3 1.43623 0.55695   6
  -1 -20   4 0.67042 0.51014   6
   1 -20   4 0.28793 0.52994   6
  -1 -20   5-0.38072 0.54617   6
   1 -20   5 0.05939 0.57587   6
  -1 -20   6 3.68542 0.70156   6
   1 -20   6 2.87169 0.69756   6
   1 -20   7-0.19654 0.62446   6
  -1 -20   7-0.06060 0.58429   6
   1 -20   8-0.27498 0.68150   6
  -1 -20   8 1.15274 0.65984   6
  -1 -20   9 0.54591 0.66939   6
   1 -21  -4 1.61710 0.73206   5
   1 -21  -3 4.12450 0.77581   5
   1 -21  -3 4.25483 0.64345   6
   1 -21  -2 1.38277 0.67778   5
   1 -21  -2 1.68322 0.53428   6
   1 -21  -1 0.60823 0.58492   5
   1 -21  -1 2.04013 0.53308   6
   1 -21   0 4.58462 0.73127   5
   1 -21   0 5.01444 0.65492   6
   1 -21   1 1.09030 0.57959   5
   1 -21   1 0.84922 0.50333   6
   1 -21   2 1.44233 0.60275   5
   1 -21   2 2.12182 0.58376   6
   1 -21   3 4.43664 0.76466   5
   1 -21   3 4.94879 0.70874   6
   1 -21   4 0.23227 0.58919   6
   1 -21   5 2.87567 0.65841   6
   1 -21   6 1.62691 0.63907   6
   1 -21   7 0.26189 0.67275   6
  -2   0 -10 0.54991 0.34794   6
   2   0 -10 0.07027 0.35397   6
  -2   0  -9 85.2428 4.04685   6
   2   0  -9 91.5668 4.08572   6
   2   0  -9 77.8297 4.12000   5
  -2   0  -8 0.38888 0.26005   6
   2   0  -8 1.14890 0.33888   6
   2   0  -7 161.444 7.01183   6
  -2   0  -7 133.838 7.08194   1
  -2   0  -7 152.150 6.98065   6
  -2   0  -6 0.42983 0.23252   6
   2   0  -6 0.73169 0.26553   6
  -2   0  -6 0.28909 0.38556   1
   2   0  -5 38.0086 1.79412   6
  -2   0  -5 37.3256 1.77086   6
  -2   0  -5 33.2813 1.86253   1
  -2   0  -4 1.30561 0.35771   1
  -2   0  -4 1.78969 0.22865   6
   2   0  -4 1.31813 0.23828   6
   2   0  -3 531.715 25.1340   6
  -2   0  -3 541.793 25.1851   1
  -2   0  -3 577.058 25.1236   6
  -2   0  -2 3.51907 0.35325   3
  -2   0  -2 3.25423 0.34998   1
  -2   0  -2 3.62929 0.24052   6
  -2   0   1 10.2549 0.50834   5
   2   0   1 8.99656 0.55202   3
  -2   0   2 3.28276 0.28492   5
   2   0   3 557.472 26.2911   1
  -2   0   3 592.082 26.2580   5
  -2   0   4 1.36614 0.28983   5
   2   0   4 1.50550 0.32166   1
   2   0   5 33.1989 1.78714   1
  -2   0   5 36.4821 1.74983   5
   2   0   6 0.49543 0.33644   1
  -2   0   6 0.93603 0.32363   5
   2   0   7 138.995 6.98172   1
  -2   0   7 155.726 6.92682   5
   2   0   8 1.01677 0.40652   1
  -2   0   8 0.48877 0.34746   5
   2   0   9 75.5834 3.86540   1
  -2   0   9 72.3057 3.85485   1
  -2   0   9 83.0472 3.77903   5
   2   0  10 0.03900 0.35422   6
   2   0  10 0.19281 0.50381   1
  -2   0  10-0.26109 0.51818   1
  -2   0  10 0.51850 0.40468   5
  -2   0  11 7.93015 0.88853   1
   2   0  11 9.02654 0.91819   1
   2   0  11 9.30324 0.71668   6
   2   0  12 0.72226 0.44495   6
  -2   0  12-0.07941 0.64392   1
   2   0  12 1.09292 0.67467   1
  -2   0  13 119.992 5.99231   1
   2   0  13 120.365 5.98335   1
   2   0  14 0.37000 0.71367   1
  -2   0  14 1.49255 0.77179   1
   2   0  15 0.70045 0.73013   1
  -2   0  15 1.40620 0.84690   1
  -2   0  16-0.21465 0.85223   1
   2   0  16-0.75226 0.88132   1
  -2   0  17 2.17102 1.00214   1
   2   0  17 2.28052 1.00348   1
   2  -1 -10 2.73846 0.49982   5
   2   1 -10 2.24889 0.38992   6
  -2  -1 -10 1.44742 0.37213   6
   2  -1 -10 1.76384 0.41715   6
  -2   1 -10 2.05415 0.37544   6
   2  -1  -9 2.93157 0.45169   5
  -2   1  -9 3.32946 0.40206   6
   2  -1  -9 3.45524 0.45889   6
   2   1  -9 3.49989 0.43099   6
  -2  -1  -9 3.96860 0.42007   6
   2  -1  -8 0.12193 0.33463   5
   2   1  -8-0.02854 0.27911   6
   2  -1  -8 0.26362 0.29653   6
  -2   1  -8 0.42138 0.25902   6
  -2  -1  -8 0.15455 0.25744   6
  -2  -1  -7 6.75390 0.48982   6
  -2   1  -7 7.27163 0.49081   6
   2  -1  -7 7.44820 0.59243   5
   2  -1  -7 9.32355 0.55072   6
  -2  -1  -7 6.02736 0.63536   1
  -2   1  -7 5.39893 0.63476   1
  -2   1  -7 6.04779 0.35352   2
  -2   1  -6 1.91139 0.44610   1
  -2  -1  -6 1.18192 0.41079   1
  -2  -1  -6 2.03911 0.26319   6
  -2   1  -6 1.97475 0.27171   6
   2  -1  -6 2.22334 0.31672   6
   2  -1  -6 1.43694 0.31130   5
   2  -1  -5 55.7255 2.64840   6
  -2  -1  -5 56.5554 2.62453   6
  -2   1  -5 54.6365 2.63190   6
  -2  -1  -5 55.0057 2.72062   1
  -2   1  -5 51.9075 2.71695   1
   2  -1  -5 59.0413 2.68982   5
  -2  -1  -4 1.11502 0.34654   1
  -2   1  -4 1.04964 0.36490   1
  -2   1  -4 1.45933 0.22166   6
  -2  -1  -4 1.29126 0.19579   6
   2  -1  -4 1.54933 0.24875   6
   2  -1  -4 1.36757 0.25707   5
   2  -1  -3 43.1393 1.91431   5
  -2  -1  -3 38.8359 1.84600   6
  -2   1  -3 40.0201 1.86613   6
  -2  -1  -3 36.7174 1.92350   1
  -2   1  -3 37.5940 1.93241   1
  -2  -1  -2 0.19538 0.11597   6
  -2   1  -2 0.06613 0.16162   6
   2  -1  -2 0.24184 0.19292   5
  -2  -1  -2 0.23547 0.27261   3
  -2   1  -2 0.23691 0.27010   3
  -2  -1  -2 0.22053 0.27549   1
  -2   1  -2 0.01594 0.29234   1
  -2   1  -1 8.17404 0.48309   3
  -2  -1  -1 8.32471 0.47058   3
  -2   1  -1 7.73823 0.46497   4
  -2  -1  -1 8.14900 0.46580   4
   2  -1  -1 7.77327 0.43961   5
   2  -1   0 0.02390 0.16858   3
   2   1   0 0.14453 0.19943   3
   2  -1   1 7.53644 0.42047   6
   2   1   1 7.53670 0.46399   3
   2  -1   1 7.65957 0.46958   3
  -2  -1   1 7.61659 0.40086   5
  -2   1   1 8.50446 0.44689   5
   2  -1   1 7.80213 0.45004   4
   2   1   1 8.01705 0.44881   4
  -2   1   2 0.46093 0.20251   5
  -2  -1   2 0.07709 0.18055   5
  -2  -1   3 37.7095 1.89748   5
   2   1   3 40.8992 1.96728   1
   2  -1   3 42.5583 1.96221   1
  -2   1   3 41.8775 1.92923   5
  -2  -1   3 38.6425 1.89489   6
  -2  -1   4 1.06007 0.18769   6
  -2  -1   4 1.20122 0.25062   5
  -2   1   4 1.05640 0.29122   5
   2  -1   4 1.39741 0.29655   1
   2   1   4 1.41912 0.29623   1
  -2  -1   5 53.0662 2.53038   5
  -2   1   5 53.3858 2.54147   5
   2   1   5 51.1334 2.58121   1
   2  -1   5 51.8085 2.58532   1
  -2  -1   5 53.0287 2.50702   6
  -2   1   6 1.63079 0.16068   2
  -2  -1   6 1.68128 0.31575   5
  -2  -1   6 1.60227 0.28329   6
  -2   1   6 1.99228 0.32483   5
   2  -1   6 1.86247 0.40777   1
   2   1   6 2.54294 0.42626   1
  -2  -1   7 8.73468 0.59741   5
  -2   1   7 9.59806 0.61870   5
  -2   1   7 7.01198 0.38168   2
   2  -1   7 6.72678 0.63991   1
   2   1   7 6.41339 0.65079   1
   2   1   7 5.05455 0.49156   6
  -2  -1   7 7.95225 0.56533   6
   2   1   8 0.14899 0.25458   6
  -2  -1   8 0.03177 0.28480   6
   2   1   8-0.03407 0.35262   5
   2  -1   8-0.05065 0.41037   1
   2   1   8-0.10135 0.41710   1
  -2   1   8-0.24971 0.36558   5
  -2  -1   8-0.10385 0.30928   5
   2   1   9 3.23799 0.41486   6
   2   1   9 2.73634 0.45149   5
   2  -1   9 2.80689 0.53966   1
   2   1   9 1.95036 0.54673   1
  -2   1   9 3.38937 0.57689   1
  -2  -1   9 3.24212 0.57030   1
  -2  -1   9 2.87244 0.45617   5
  -2   1   9 3.92804 0.47764   5
   2   1  10 2.18843 0.48572   5
   2   1  10 1.88680 0.40357   6
  -2   1  10 2.45579 0.48049   5
  -2  -1  10 1.80467 0.45120   5
   2  -1  10 2.04234 0.57220   1
  -2   1  10 1.83022 0.60821   1
  -2  -1  10 2.33162 0.60643   1
   2  -1  11 14.9834 1.14179   1
   2   1  11 14.8382 0.94817   6
  -2   1  11 11.8760 1.10983   1
  -2  -1  11 14.1500 1.13002   1
   2  -1  12 1.89512 0.51215   6
  -2  -1  12 2.83465 0.72989   1
   2  -1  12 3.02624 0.73474   1
   2  -1  13 6.27954 0.68654   6
  -2  -1  13 7.94952 0.96328   1
   2  -1  13 5.84422 0.87291   1
   2  -1  14 0.23210 0.47071   6
   2  -1  14 0.36750 0.76238   1
  -2  -1  14 1.48267 0.77478   1
   2  -1  15-0.79489 0.77955   1
  -2  -1  15 2.79100 0.85226   1
  -2  -1  16 1.17127 0.89210   1
   2  -1  16 1.60026 0.84570   1
  -2  -1  17 0.22666 0.92184   1
   2  -1  17-0.22635 0.92422   1
   2  -2 -11 4.95903 0.63130   5
  -2   2 -10 0.26790 0.32933   6
   2  -2 -10 0.48036 0.38148   6
  -2  -2 -10 0.77453 0.36250   6
   2  -2 -10 0.98797 0.43372   5
  -2  -2  -9 79.9738 3.73653   6
   2  -2  -9 76.3953 3.75747   6
  -2   2  -9 79.2973 3.74710   6
   2  -2  -9 77.0966 3.83346   5
   2  -2  -8 0.20849 0.30389   5
  -2  -2  -8 0.16890 0.16070   2
   2  -2  -8 0.46977 0.28962   6
  -2  -2  -8 0.46114 0.28543   6
  -2   2  -8 0.16382 0.27368   6
   2  -2  -7 114.325 5.25255   6
  -2  -2  -7 111.232 5.22553   6
  -2   2  -7 111.063 5.23391   6
   2  -2  -7 114.515 5.31599   5
  -2  -2  -7 107.398 5.33396   1
  -2   2  -7 112.946 5.15437   2
  -2  -2  -6 0.74878 0.22071   6
  -2   2  -6 1.04785 0.25686   6
   2  -2  -6 0.53888 0.28571   5
   2  -2  -6 0.55210 0.25730   6
  -2  -2  -6-0.10577 0.40749   1
  -2   2  -6 0.71398 0.15190   2
  -2  -2  -5 15.8853 0.83317   6
   2  -2  -5 16.3232 0.86536   6
  -2   2  -5 15.2905 0.84367   6
  -2  -2  -5 15.5298 0.86276   5
   2  -2  -5 16.2208 0.90937   5
  -2   2  -5 15.5407 0.78529   2
  -2  -2  -5 16.0491 0.94961   1
  -2   2  -4 0.22109 0.20190   6
  -2  -2  -4 0.35080 0.19937   5
  -2  -2  -4 0.29394 0.17025   6
   2  -2  -4 0.34504 0.24814   5
  -2  -2  -4 0.17437 0.31912   1
  -2  -2  -3 464.988 21.0075   6
  -2  -2  -3 456.137 21.0269   5
   2  -2  -3 470.071 21.0687   5
  -2   2  -3 462.329 21.0303   6
  -2  -2  -3 458.243 21.0715   1
  -2   2  -2 0.33934 0.19662   6
  -2  -2  -2 0.35079 0.12673   6
  -2  -2  -2 0.36162 0.14818   5
  -2  -2  -2 0.23273 0.27217   3
   2  -2  -2 0.23892 0.18120   5
  -2  -2  -2 0.12428 0.25734   1
  -2  -2  -1 10.9626 0.60208   3
   2  -2  -1 11.4355 0.60028   5
  -2  -2  -1 10.7355 0.51803   5
  -2  -2  -1 10.4937 0.59672   4
   2  -2   0-0.10602 0.18590   3
  -2  -2   1 9.70694 0.48991   6
   2  -2   1 10.1734 0.58222   3
  -2  -2   1 9.69694 0.49120   5
   2  -2   1 11.3450 0.55424   6
   2  -2   1 10.4564 0.55617   4
  -2  -2   2 0.13810 0.17238   5
   2  -2   2 0.38095 0.19223   6
  -2   2   2 0.81182 0.23976   5
  -2  -2   2 0.11872 0.14917   6
   2   2   3 403.038 20.0235   6
  -2  -2   3 445.964 20.0470   6
   2  -2   3 458.870 20.0613   6
  -2  -2   3 455.092 20.0551   5
  -2   2   3 456.209 20.0901   5
   2  -2   3 458.551 20.1038   1
  -2  -2   4 0.60079 0.23405   5
   2   2   4 0.33364 0.17487   6
   2   2   4 0.37361 0.23291   5
   2  -2   4 0.36755 0.28505   1
  -2   2   4-0.02187 0.24795   5
  -2  -2   4 0.23909 0.18530   6
   2  -2   4 0.24036 0.17426   6
   2   2   5 14.0660 0.78866   6
  -2  -2   5 14.9590 0.81596   6
  -2  -2   5 15.6023 0.83683   5
   2   2   5 14.9085 0.82969   5
   2  -2   5 12.3734 0.78959   6
  -2   2   5 17.6003 0.88672   5
  -2   2   5 15.4015 0.74992   2
   2  -2   5 15.6523 0.90412   1
  -2   2   6 0.85536 0.16776   2
  -2  -2   6 0.33209 0.22909   6
   2   2   6 0.76111 0.23464   6
  -2  -2   6 0.75075 0.30714   5
   2   2   6 0.66574 0.27151   5
  -2   2   6 0.85416 0.32813   5
   2  -2   6 0.86252 0.33333   1
  -2   2   7 109.065 5.08201   5
  -2  -2   7 104.977 5.05941   5
   2   2   7 108.779 5.06194   5
   2  -2   7 109.467 5.07429   5
   2  -2   7 104.640 5.13968   1
  -2   2   7 108.599 4.94674   2
   2   2   7 107.373 5.02810   6
  -2  -2   7 104.844 5.03630   6
  -2  -2   8 0.15469 0.11927   2
   2   2   8 0.17139 0.32414   5
   2   2   8 0.41268 0.26712   6
   2  -2   8 0.50111 0.36614   5
  -2  -2   8 0.92545 0.31651   6
  -2  -2   8 0.24142 0.29811   5
  -2   2   8 0.37117 0.35299   5
  -2  -2   8 0.20267 0.42681   1
   2  -2   8 0.64992 0.42733   1
   2   2   9 80.3845 3.60466   5
  -2  -2   9 74.8555 3.59102   5
   2  -2   9 67.9151 3.58477   5
  -2   2   9 77.8144 3.62055   5
   2  -2   9 74.9371 3.70144   1
  -2  -2   9 72.9937 3.69787   1
  -2  -2   9 69.1785 3.56282   6
  -2  -2  10 0.60123 0.41760   5
  -2   2  10 0.58663 0.40708   5
   2   2  10 0.55779 0.41022   5
  -2  -2  10 1.14047 0.37936   6
   2  -2  10 0.50475 0.49770   1
  -2  -2  10 0.76743 0.55705   1
   2  -2  11 6.00280 0.80473   1
  -2  -2  11 5.41873 0.79210   1
  -2  -2  12 0.77549 0.62230   1
   2  -2  12 1.22508 0.67418   1
   2  -2  13 106.562 5.34762   1
  -2  -2  13 106.247 5.35228   1
   2  -2  14-0.54408 0.70161   1
  -2  -2  14 0.73107 0.71323   1
   2  -2  15 0.09821 0.80563   1
  -2  -2  15 1.86629 0.88942   1
   2  -2  15 0.37968 0.53738   6
  -2  -2  16 1.05013 0.86439   1
   2  -2  16-0.42134 0.87706   1
  -2  -2  17 2.01385 0.98490   1
   2  -2  17 0.78082 0.93072   1
   2  -3 -12 0.82392 0.52094   5
   2  -3 -11 10.8044 0.88656   5
  -2  -3 -10 6.52310 0.54929   6
   2  -3 -10 5.95993 0.58690   6
  -2   3 -10 5.85739 0.53332   6
   2  -3 -10 5.85184 0.64719   5
   2  -3  -9 4.22450 0.52469   5
  -2   3  -9 3.90454 0.43504   6
   2  -3  -9 4.82777 0.49304   6
  -2  -3  -9 4.65618 0.44270   6
  -2  -3  -9 4.22490 0.29448   2
   2  -3  -8 1.15622 0.37509   5
  -2   3  -8 2.08829 0.33293   6
   2  -3  -8 1.85559 0.34394   6
  -2  -3  -8 1.48406 0.30452   6
  -2  -3  -8 1.75290 0.24461   2
   2  -3  -7 2.19587 0.38135   5
   2  -3  -7 2.60251 0.38362   6
  -2  -3  -7 2.27968 0.37426   5
  -2   3  -7 2.17445 0.31596   6
  -2   3  -7 1.45978 0.24775   2
  -2  -3  -7 2.78397 0.33350   6
  -2  -3  -6 1.82736 0.28742   6
  -2   3  -6 1.89056 0.28814   6
   2  -3  -6 1.98489 0.31178   6
   2  -3  -6 2.51300 0.34645   5
  -2  -3  -6 2.00535 0.31763   5
  -2  -3  -6 1.68794 0.41460   1
  -2   3  -6 1.37131 0.39747   1
  -2   3  -6 2.15562 0.23778   2
  -2  -3  -5 26.3866 1.26737   6
  -2   3  -5 24.3586 1.27577   6
  -2  -3  -5 26.5217 1.30560   5
   2  -3  -5 24.7020 1.33313   5
  -2   3  -5 24.8274 1.24190   2
  -2  -3  -5 25.2971 1.35651   1
  -2  -3  -4 2.69651 0.36578   1
  -2  -3  -4 1.72244 0.22179   6
  -2   3  -4 1.78798 0.24083   6
  -2  -3  -4 1.55811 0.24990   5
   2  -3  -4 1.88251 0.31270   5
  -2   3  -4 1.96593 0.22208   2
  -2  -3  -3 30.1115 1.48135   1
  -2   3  -3 32.6661 1.45379   6
  -2  -3  -3 28.9816 1.39864   6
  -2  -3  -3 30.0505 1.42712   5
   2  -3  -3 29.4188 1.48134   5
  -2   3  -3 26.9452 1.41941   2
  -2  -3  -2 1.99945 0.26103   1
  -2   3  -2 1.70431 0.23532   6
   2   3  -2 1.30108 0.17524   6
  -2  -3  -2 1.32201 0.17120   5
  -2  -3  -2 1.36236 0.13976   6
  -2   3  -2 1.57121 0.21731   2
   2  -3  -2 1.95341 0.26151   5
  -2  -3  -2 1.86547 0.30085   3
   2   3  -1 6.47466 0.33985   6
  -2  -3  -1 6.08036 0.33144   5
   2  -3  -1 6.63379 0.45686   5
  -2  -3  -1 6.99165 0.40572   4
  -2  -3  -1 6.23675 0.41261   3
   2  -3   0 9.06903 0.51033   3
  -2  -3   1 6.32741 0.33737   6
   2  -3   1 6.91969 0.43124   3
   2   3   1 6.54390 0.34673   5
   2  -3   1 6.29224 0.40242   4
  -2  -3   2 1.76608 0.17689   6
   2  -3   2 1.48964 0.24579   6
   2   3   2 1.26152 0.19257   5
  -2   3   2 2.28053 0.28584   5
  -2  -3   3 28.9213 1.42635   6
   2  -3   3 29.1522 1.44342   6
   2   3   3 29.1462 1.42829   5
  -2  -3   3 29.7185 1.43519   5
  -2   3   3 31.1295 1.48912   5
   2  -3   3 31.2501 1.48976   1
  -2   3   3 28.5581 1.42712   2
   2  -3   4 1.07108 0.23082   6
  -2  -3   4 1.53311 0.22883   6
  -2   3   4 1.61317 0.20991   2
  -2  -3   4 1.55805 0.27037   5
  -2   3   4 1.47271 0.30693   5
   2   3   4 1.54848 0.25685   5
   2  -3   4 1.97190 0.31362   1
  -2  -3   5 24.8474 1.25720   6
   2  -3   5 24.6098 1.26833   6
   2   3   5 24.9624 1.27462   5
  -2  -3   5 26.0975 1.28711   5
  -2   3   5 23.4651 1.30802   5
   2  -3   5 25.4878 1.33904   1
  -2   3   5 24.5270 1.22612   2
   2  -3   6 1.57008 0.29289   6
  -2  -3   6 1.26512 0.28259   6
  -2   3   6 1.98168 0.25176   2
  -2  -3   6 2.06517 0.32870   5
  -2   3   6 1.97210 0.37007   5
   2   3   6 2.15289 0.33110   5
   2  -3   6 1.99263 0.38521   1
   2  -3   7 1.54225 0.34183   6
  -2   3   7 2.09605 0.27554   2
  -2  -3   7 1.66173 0.26570   2
  -2  -3   7 2.24315 0.34966   6
  -2  -3   7 3.26892 0.41288   5
  -2   3   7 3.41888 0.43757   5
   2   3   7 2.20164 0.38685   5
   2  -3   7 1.67154 0.41386   1
   2  -3   8 0.70812 0.33273   6
  -2  -3   8 1.06747 0.20171   2
  -2  -3   8 1.38264 0.36158   5
   2  -3   8 1.49622 0.36541   5
  -2  -3   8 1.17164 0.32674   6
   2   3   8 1.34008 0.35427   5
  -2   3   8 0.80652 0.37602   5
   2  -3   8 1.17814 0.44025   1
  -2  -3   8 1.78822 0.46533   1
  -2  -3   9 4.56148 0.49492   6
  -2  -3   9 4.18865 0.26056   2
   2  -3   9 4.03513 0.51607   5
  -2  -3   9 4.62587 0.51203   5
   2   3   9 4.02087 0.51041   5
  -2   3   9 3.46943 0.50596   5
   2  -3   9 4.81657 0.60229   1
  -2  -3   9 3.86436 0.61799   1
  -2  -3  10 6.00537 0.60550   5
   2  -3  10 6.68584 0.63630   5
  -2   3  10 4.99640 0.60724   5
   2   3  10 6.01594 0.62496   5
  -2  -3  10 6.59336 0.58972   6
  -2  -3  10 6.84581 0.78585   1
   2  -3  10 4.76694 0.68053   1
   2   3  10 4.23187 0.68950   1
   2  -3  11 10.7471 0.97461   1
  -2  -3  11 10.4907 0.80294   6
  -2   3  11 10.3029 1.01786   1
  -2  -3  11 10.5468 0.96761   1
   2   3  11 9.79192 0.95561   1
  -2  -3  12 0.95982 0.47389   6
  -2  -3  12 1.44511 0.68869   1
  -2   3  12 1.71434 0.68483   1
   2   3  12 1.67040 0.70491   1
   2  -3  12 1.12743 0.62852   1
  -2  -3  13 5.87078 0.91073   1
  -2   3  13 4.40559 0.83133   1
   2   3  13 5.64177 0.88754   1
   2  -3  13 4.18064 0.81289   1
  -2   3  14 1.92918 0.84775   1
  -2  -3  14 1.07617 0.77762   1
   2   3  14 0.45203 0.75033   1
   2  -3  14-0.35689 0.71758   1
   2  -3  15 0.19286 0.77192   1
  -2   3  15 0.49325 0.77004   1
  -2  -3  15 0.09633 0.79292   1
   2   3  15 0.39171 0.77747   1
  -2  -3  16 3.19439 0.98333   1
  -2   3  16 1.89873 0.96176   1
   2  -3  16 2.27188 0.89926   1
   2   3  16 2.93858 0.93556   1
  -2   3  17 0.78583 0.95218   1
   2   3  17-1.22359 0.94348   1
   2  -3  17-0.10925 0.88864   1
  -2  -3  17 1.20710 0.93416   1
   2  -4 -13 86.8570 4.37522   5
   2  -4 -12 0.19523 0.49916   5
   2  -4 -11 4.12706 0.64378   5
  -2  -4 -10 0.88486 0.36989   6
   2  -4 -10 1.85729 0.48483   5
   2  -4  -9 39.4742 2.12463   5
  -2  -4  -9 41.8620 2.10891   5
   2   4  -9 39.2546 2.01982   6
  -2   4  -9 40.0108 2.02461   6
   2  -4  -9 41.4081 2.04498   6
  -2  -4  -9 43.0611 2.02765   6
  -2  -4  -9 38.0705 1.91822   2
  -2  -4  -8 2.59170 0.41050   5
   2  -4  -8 1.45592 0.40172   5
   2  -4  -8 3.31398 0.38742   6
  -2   4  -8 1.87573 0.33777   6
  -2  -4  -8 2.71811 0.35506   6
   2   4  -8 2.45214 0.36112   6
  -2  -4  -8 2.59360 0.31096   2
   2  -4  -7 76.9167 3.62252   5
  -2  -4  -7 72.6134 3.57652   5
   2   4  -7 73.5207 3.52226   6
  -2   4  -7 73.4007 3.53335   6
  -2   4  -7 69.7100 3.50018   2
  -2  -4  -7 72.2535 3.50215   2
  -2  -4  -7 79.1570 3.52864   6
   2  -4  -7 79.1800 3.55617   6
  -2  -4  -6 1.67452 0.38824   1
  -2   4  -6 1.58047 0.40571   1
   2   4  -6 1.44235 0.27291   6
  -2  -4  -6 1.21879 0.27020   6
  -2   4  -6 1.59367 0.27991   6
  -2  -4  -6 1.70185 0.32225   5
   2  -4  -6 1.34962 0.32964   5
  -2   4  -6 1.64229 0.26930   2
  -2  -4  -5 8.81193 0.52772   6
  -2   4  -5 8.24729 0.55630   6
   2   4  -5 9.33291 0.55219   6
   2  -4  -5 8.66010 0.62360   5
  -2  -4  -5 9.25736 0.57981   5
  -2   4  -5 9.14235 0.54350   2
  -2   4  -5 8.16672 0.62097   1
  -2  -4  -5 8.01041 0.61747   1
  -2  -4  -4 0.30674 0.30615   1
  -2   4  -4 0.31631 0.30210   1
   2   4  -4 0.22249 0.18793   6
  -2   4  -4 0.44317 0.21895   6
  -2  -4  -4 0.17410 0.20881   5
  -2  -4  -4 0.23922 0.17225   6
   2  -4  -4 0.22717 0.27097   5
  -2   4  -4 0.45587 0.21307   2
  -2   4  -3 170.509 7.69226   1
  -2  -4  -3 172.216 7.68792   1
   2   4  -3 166.423 7.64530   6
  -2   4  -3 167.956 7.67522   6
  -2  -4  -3 165.390 7.62717   6
  -2  -4  -3 163.067 7.65624   5
   2  -4  -3 171.929 7.72547   5
  -2   4  -3 162.907 7.67159   2
  -2   4  -2 1.95339 0.26090   1
  -2  -4  -2 1.94441 0.25150   1
  -2  -4  -2 1.95116 0.27724   3
  -2   4  -2 1.66979 0.26646   3
   2  -4  -2 1.57804 0.27668   5
  -2  -4  -2 1.57530 0.18533   5
  -2   4  -2 1.35674 0.23460   2
   2   4  -2 2.10737 0.19347   6
  -2   4  -1 6.59432 0.44135   2
  -2  -4  -1 6.88059 0.37297   5
   2  -4  -1 6.79182 0.49097   5
  -2  -4  -1 6.50143 0.42188   3
  -2   4  -1 6.92218 0.42167   3
   2   4  -1 6.96691 0.36926   6
  -2  -4   0 3.73444 0.22270   6
  -2   4   0 3.24466 0.31199   2
   2   4   0 3.43840 0.28184   3
   2  -4   0 3.63006 0.27851   3
  -2  -4   1 7.12406 0.37432   6
   2  -4   1 6.81309 0.42883   3
   2   4   1 6.91616 0.43593   3
   2  -4   1 7.48588 0.42035   4
   2   4   1 7.06577 0.41299   4
  -2   4   1 6.06390 0.44005   2
   2  -4   2 1.72729 0.23379   6
   2   4   2 1.86433 0.21128   5
   2  -4   2 1.99850 0.24717   4
   2   4   2 2.32030 0.25485   4
  -2  -4   2 1.84174 0.18462   6
  -2  -4   3 166.623 7.59878   6
   2  -4   3 168.001 7.63642   6
  -2   4   3 159.898 7.64806   5
   2   4   3 163.760 7.60563   5
   2   4   3 175.497 7.63878   1
   2  -4   3 166.616 7.63676   1
  -2   4   3 160.618 7.62306   2
   2   4   4 0.12525 0.26436   1
   2  -4   4 0.02542 0.26698   1
  -2  -4   4 0.18542 0.21506   6
   2  -4   4-0.02191 0.20827   6
  -2  -4   4 0.22591 0.21316   5
  -2   4   4 0.20147 0.28628   5
   2   4   4 0.01910 0.22838   5
  -2   4   4 0.22887 0.20738   2
  -2  -4   5 8.54244 0.58028   5
   2   4   5 8.93894 0.57156   5
   2  -4   5 7.93971 0.55169   6
  -2   4   5 9.24020 0.55593   2
   2  -4   5 7.95368 0.61711   1
   2   4   5 8.61555 0.62562   1
  -2  -4   5 9.73916 0.56900   6
  -2  -4   6 1.34956 0.28387   6
   2  -4   6 1.16296 0.29047   6
  -2   4   6 1.61286 0.28658   2
  -2  -4   6 2.07103 0.34200   5
   2   4   6 1.44714 0.31214   5
   2   4   6 1.75064 0.38484   1
   2  -4   6 1.36912 0.35878   1
  -2  -4   7 71.2062 3.46465   5
   2   4   7 74.3108 3.46172   5
  -2   4   7 73.1431 3.41485   2
  -2  -4   7 70.0263 3.39220   2
   2   4   7 74.0296 3.53459   1
   2  -4   7 71.8044 3.53161   1
   2  -4   7 70.1622 3.45520   6
  -2  -4   7 72.5024 3.44971   6
   2  -4   8 3.40397 0.40377   6
  -2  -4   8 2.74649 0.37784   6
  -2  -4   8 2.42308 0.28085   2
  -2  -4   8 3.04726 0.41240   5
   2   4   8 1.84693 0.38351   5
  -2   4   8 2.99139 0.49811   1
   2  -4   8 2.01284 0.45799   1
   2   4   8 2.10430 0.47133   1
  -2  -4   8 2.27880 0.46831   1
   2   4   9 38.7087 2.08466   5
  -2  -4   9 38.9977 2.08404   5
   2  -4   9 42.1670 2.11970   5
  -2  -4   9 41.5974 1.92488   2
   2  -4   9 40.5427 2.18032   1
   2   4   9 40.8690 2.18508   1
  -2  -4   9 39.0454 2.18564   1
  -2   4   9 42.3465 2.21297   1
   2  -4   9 43.5834 2.12200   6
  -2  -4   9 36.4431 2.05800   6
  -2  -4  10 0.96998 0.37879   6
  -2  -4  10 1.21857 0.45102   5
  -2   4  10 1.07389 0.57853   1
   2  -4  10 1.44904 0.55995   1
   2   4  10 0.66726 0.52157   1
  -2  -4  10 0.43086 0.54585   1
   2   4  10 0.69560 0.43714   5
   2  -4  10 0.57529 0.38279   6
  -2  -4  11 3.54585 0.52861   6
   2  -4  11 3.78543 0.54254   6
   2   4  11 3.56986 0.66066   1
  -2  -4  11 4.34951 0.74525   1
  -2   4  11 5.25832 0.77096   1
   2  -4  11 2.87389 0.62288   1
  -2  -4  12-1.33633 0.64566   1
  -2   4  12-0.68743 0.65731   1
   2  -4  12 0.22031 0.59268   1
   2   4  12 0.89039 0.60840   1
  -2  -4  12-0.05131 0.45399   6
   2  -4  13 77.0892 4.13273   1
   2   4  13 86.7806 4.19060   1
  -2  -4  13 76.3365 3.97351   6
  -2   4  13 80.9620 4.16478   1
  -2  -4  13 83.0427 4.16282   1
  -2   4  14 1.35271 0.74888   1
   2   4  14-0.08859 0.68041   1
   2  -4  14 0.96002 0.67628   1
  -2  -4  14 1.22741 0.70272   1
   2  -4  15 0.47113 0.76691   1
  -2   4  15 0.96716 0.80261   1
   2   4  15 0.38333 0.79831   1
  -2  -4  15 0.56463 0.80152   1
   2  -4  16 1.10760 0.85413   1
  -2  -4  16 0.30228 0.87626   1
  -2   4  16-0.41418 0.91291   1
   2   4  16 0.10258 0.87966   1
  -2   4  17 0.55040 0.91398   1
   2   4  17 1.73974 0.95634   1
   2  -4  17 1.38538 0.93427   1
   2  -5 -14 1.37786 0.68448   5
   2  -5 -13 3.59646 0.71993   5
   2  -5 -12 0.20015 0.55972   5
   2  -5 -11 4.00515 0.61793   5
  -2  -5 -10 15.5383 0.96454   6
  -2  -5 -10 15.4231 0.83233   2
  -2  -5 -10 15.5261 1.04632   5
   2  -5 -10 16.7653 1.11648   5
  -2  -5  -9 0.72116 0.39125   5
   2  -5  -9 0.76364 0.39438   6
   2  -5  -9 0.30600 0.40717   5
  -2   5  -9 0.53131 0.32096   6
   2   5  -9 0.83604 0.33522   6
  -2  -5  -9 0.54740 0.35230   6
  -2  -5  -9 0.17367 0.24829   2
   2  -5  -8 4.70060 0.54185   5
   2  -5  -8 3.58696 0.44768   6
  -2  -5  -8 4.59489 0.49211   5
  -2   5  -8 3.65223 0.41989   6
  -2  -5  -8 3.94338 0.40148   2
   2   5  -8 4.12514 0.41109   6
  -2  -5  -8 4.39813 0.43052   6
  -2  -5  -7 1.21217 0.28933   6
   2   5  -7 1.32566 0.29694   6
  -2   5  -7 1.08632 0.30772   6
  -2  -5  -7 1.36709 0.35076   5
   2  -5  -7 1.85642 0.38580   5
  -2  -5  -7 0.92625 0.30031   2
  -2   5  -7 1.00524 0.30512   2
  -2  -5  -6 9.63509 0.58529   6
   2   5  -6 10.0247 0.59632   6
  -2   5  -6 9.21378 0.61773   6
  -2  -5  -6 9.45272 0.63780   5
   2  -5  -6 9.23795 0.67650   5
  -2   5  -6 9.82066 0.69984   1
  -2  -5  -6 10.0986 0.63365   2
  -2   5  -6 8.00120 0.60471   2
  -2  -5  -5 9.21327 0.56193   6
  -2   5  -5 9.94372 0.60255   6
   2   5  -5 9.23906 0.57935   6
  -2  -5  -5 9.33389 0.61123   5
   2  -5  -5 8.78492 0.65268   5
  -2   5  -5 8.61976 0.60339   2
  -2   5  -5 10.9825 0.67580   1
  -2  -5  -5 10.4654 0.64725   1
  -2  -5  -4 4.70129 0.43750   1
  -2   5  -4 5.48523 0.45352   1
  -2   5  -4 4.89359 0.40887   6
   2   5  -4 5.18616 0.37229   6
  -2  -5  -4 5.62954 0.36443   6
  -2  -5  -4 5.06746 0.40099   5
   2  -5  -4 5.02509 0.46022   5
  -2   5  -4 5.15909 0.41907   2
   2   5  -3 8.92521 0.51322   6
  -2   5  -3 8.50168 0.56364   6
  -2  -5  -3 9.66993 0.59178   3
  -2  -5  -3 9.10433 0.56655   1
  -2   5  -3 9.21089 0.56191   1
  -2  -5  -3 8.58650 0.53557   5
   2  -5  -3 8.41486 0.61330   5
  -2   5  -3 9.16303 0.58010   2
  -2   5  -2 1.90880 0.29240   2
  -2  -5  -2 2.07016 0.24448   1
  -2   5  -2 1.61853 0.23172   1
  -2   5  -2 1.86352 0.25908   3
  -2  -5  -2 2.21468 0.27019   3
  -2  -5  -2 1.51066 0.19957   5
   2  -5  -2 1.48779 0.29220   5
   2   5  -2 2.03904 0.20101   6
  -2  -5  -1 3.05887 0.24316   5
  -2  -5  -1 3.30010 0.26485   3
  -2   5  -1 3.21162 0.26804   3
  -2   5  -1 3.46900 0.34063   2
  -2   5  -1 3.60742 0.26272   1
  -2  -5   0 25.6710 1.18917   6
   2  -5   0 25.3016 1.20222   3
  -2   5   0 24.2294 1.19087   4
   2   5   0 25.0912 1.20276   3
  -2  -5   0 24.6138 1.19058   4
  -2   5   0 23.8524 1.26385   2
  -2   5   1 2.57150 0.30730   2
  -2  -5   1 3.68592 0.23907   6
   2  -5   2 1.77160 0.27151   6
   2   5   2 2.31030 0.24317   4
   2   5   2 2.08238 0.22896   5
   2  -5   2 1.75332 0.23273   4
  -2  -5   2 1.79531 0.19351   6
   2   5   3 8.43598 0.53440   5
  -2   5   3 10.0537 0.59429   2
   2  -5   3 8.84766 0.56741   6
  -2  -5   3 9.03065 0.52275   6
  -2  -5   4 5.18197 0.38048   6
   2  -5   4 5.01229 0.41164   6
   2   5   4 5.24883 0.39950   5
  -2   5   4 4.84684 0.41942   2
   2  -5   4 4.63413 0.42625   1
   2   5   4 4.54927 0.41988   1
  -2  -5   5 9.67690 0.58539   6
   2  -5   5 8.12345 0.58549   6
  -2  -5   5 9.07056 0.59910   5
   2   5   5 8.66359 0.59674   5
   2  -5   5 9.50442 0.64282   1
   2   5   5 8.79418 0.63006   1
  -2   5   5 10.2452 0.61592   2
  -2  -5   6 8.26067 0.58672   6
   2  -5   6 8.26271 0.60649   6
  -2  -5   6 9.45771 0.61728   5
   2   5   6 8.76698 0.60409   5
   2  -5   6 8.43427 0.64966   1
   2   5   6 9.51271 0.66026   1
  -2   5   6 9.45660 0.61285   2
  -2  -5   6 8.20430 0.59066   2
  -2  -5   7 0.92750 0.32632   6
   2  -5   7 0.80325 0.29743   6
  -2  -5   7 1.02813 0.31360   2
  -2  -5   7 2.13953 0.37045   5
   2   5   7 1.06358 0.36011   5
  -2  -5   7 1.36302 0.41891   1
   2  -5   7 1.01777 0.38348   1
   2   5   7 0.92868 0.40439   1
   2  -5   8 3.37354 0.44397   6
  -2  -5   8 3.34602 0.43419   6
  -2  -5   8 3.19232 0.36529   2
  -2  -5   8 3.83678 0.47170   5
   2   5   8 3.69208 0.46119   5
  -2  -5   8 4.85910 0.56525   1
  -2   5   8 4.70849 0.58330   1
   2  -5   8 4.32971 0.54092   1
   2   5   8 4.63337 0.54069   1
  -2  -5   9 0.85999 0.35809   6
   2  -5   9 0.88066 0.36932   6
  -2  -5   9 0.48019 0.23716   2
   2  -5   9 0.21490 0.38483   5
  -2  -5   9 0.40598 0.38103   5
   2   5   9 1.12817 0.43675   5
  -2  -5   9 0.05345 0.46713   1
  -2   5   9 0.05495 0.48185   1
   2   5   9 0.73518 0.43628   1
   2  -5   9 0.84130 0.47811   1
  -2  -5  10 16.1946 1.01777   5
   2   5  10 16.1857 1.03067   5
   2   5  10 13.6042 1.08050   1
   2  -5  10 15.9205 1.09806   1
  -2  -5  10 13.3458 0.96646   6
   2  -5  10 15.7986 1.01884   6
  -2  -5  10 17.4435 1.14600   1
  -2   5  10 13.7217 1.09810   1
  -2  -5  11 4.70387 0.58960   6
   2  -5  11 3.31237 0.55085   6
  -2   5  11 4.96489 0.77630   1
  -2  -5  11 4.48325 0.71696   1
   2   5  11 4.64465 0.69910   1
   2  -5  11 5.79041 0.71763   1
  -2  -5  12-0.05258 0.45899   6
   2  -5  12 0.26968 0.46923   6
  -2   5  12-0.14870 0.60973   1
  -2  -5  12 0.79454 0.60833   1
   2   5  12 0.86598 0.60326   1
   2  -5  12 0.57244 0.63097   1
  -2  -5  13 3.66749 0.64753   6
   2  -5  13 3.20548 0.60991   6
   2  -5  13 4.77926 0.82219   1
   2   5  13 4.75734 0.83753   1
  -2  -5  13 3.86198 0.81494   1
  -2   5  13 3.97152 0.81822   1
  -2   5  14-1.05405 0.75046   1
  -2  -5  14-0.08536 0.73709   1
   2  -5  14 0.25541 0.73518   1
   2   5  14 0.34546 0.71085   1
   2  -5  14 0.62811 0.59870   6
  -2  -5  14 0.43573 0.52024   6
   2   5  15 1.86481 0.80988   1
  -2   5  15 1.13209 0.81939   1
   2  -5  15 0.18342 0.73311   1
  -2  -5  15 1.92604 0.79947   1
  -2  -5  16 5.99507 1.07828   1
  -2   5  16 7.57367 1.16651   1
   2  -5  16 8.40461 1.13636   1
   2   5  16 7.16891 1.13554   1
  -2   5  17-0.74808 0.95820   1
   2   5  17-0.20993 0.91307   1
   2  -5  17-0.51423 0.89774   1
  -2  -5  17-0.62464 0.98968   1
   2  -6 -15 1.00136 0.68028   5
   2  -6 -14 0.78901 0.64024   5
   2  -6 -13 46.1491 2.57615   5
   2  -6 -12 0.89496 0.61436   5
  -2  -6 -11-0.16989 0.46437   5
   2  -6 -11-0.25437 0.52348   5
  -2  -6 -10 2.65706 0.45485   6
  -2  -6 -10 2.34520 0.33073   2
  -2  -6 -10 1.91168 0.49179   5
   2  -6 -10 1.92498 0.53620   5
   2  -6  -9 24.8468 1.44443   5
  -2  -6  -9 23.2077 1.39510   5
  -2   6  -9 25.7380 1.33664   6
   2   6  -9 24.2755 1.31397   6
   2  -6  -9 23.3566 1.33706   6
  -2  -6  -9 23.8314 1.31363   6
  -2  -6  -9 23.3928 1.26801   2
  -2  -6  -8 2.45230 0.44746   5
   2  -6  -8 2.88848 0.41526   6
   2  -6  -8 1.86888 0.48484   5
   2   6  -8 2.05080 0.37481   6
  -2   6  -8 2.14759 0.36899   6
  -2  -6  -8 2.31203 0.36125   6
  -2  -6  -8 2.81754 0.38411   2
  -2  -6  -7 53.1581 2.62042   5
   2  -6  -7 50.8051 2.66793   5
   2   6  -7 54.4001 2.56430   6
  -2  -6  -7 52.5395 2.58525   2
  -2  -6  -7 51.8015 2.54433   6
   2   6  -6 1.93590 0.30493   6
  -2  -6  -6 1.04425 0.33558   5
  -2  -6  -6 2.05327 0.29863   6
   2  -6  -6 1.60152 0.36328   5
  -2   6  -6 1.43297 0.34003   2
  -2  -6  -6 1.37097 0.36475   2
   2   6  -5 1.00429 0.24489   6
  -2  -6  -5 0.86246 0.22969   6
  -2  -6  -5 0.84775 0.29028   5
   2  -6  -5 1.83917 0.38155   5
  -2  -6  -5 1.35562 0.34750   2
  -2   6  -5 0.86893 0.32224   2
  -2   6  -5 0.90466 0.32795   1
  -2  -6  -5 1.08439 0.31373   1
   2   6  -4-0.16617 0.20771   6
  -2   6  -4 0.27331 0.26251   1
  -2  -6  -4 0.10883 0.25579   1
  -2  -6  -4 0.09327 0.23167   5
   2  -6  -4-0.24617 0.30792   5
  -2   6  -4 0.02949 0.28433   2
   2   6  -3 117.419 5.39815   6
  -2   6  -3 117.490 5.43142   3
  -2  -6  -3 115.124 5.42760   3
  -2   6  -3 117.100 5.41406   1
  -2  -6  -3 121.727 5.40847   1
  -2  -6  -3 114.987 5.42094   5
   2  -6  -3 117.032 5.50134   5
  -2   6  -3 112.611 5.46850   2
  -2   6  -2 1.60863 0.30904   2
  -2   6  -2 1.51615 0.23802   1
  -2  -6  -2 1.53292 0.21985   1
  -2  -6  -2 1.98184 0.24812   3
  -2   6  -2 1.55983 0.24345   3
  -2  -6  -2 1.65055 0.22217   5
   2  -6  -2 1.33434 0.34011   5
   2   6  -2 1.68497 0.21233   6
  -2  -6  -1 10.7880 0.58486   3
  -2   6  -1 10.9725 0.59141   3
  -2  -6  -1 10.7123 0.60868   5
  -2   6  -1 11.3588 0.58463   1
  -2   6  -1 11.1069 0.68866   2
   2  -6  -1 11.1155 0.67688   2
  -2  -6  -1 11.4227 0.57756   1
  -2  -6   0 6.16463 0.38975   6
   2  -6   0 7.06952 0.49544   2
  -2   6   0 6.40477 0.50520   2
  -2   6   0 6.81969 0.37953   4
  -2  -6   0 6.86447 0.37181   4
   2  -6   0 6.58409 0.38992   3
   2   6   0 6.93336 0.39552   3
  -2   6   1 9.58338 0.66904   2
  -2  -6   1 10.8664 0.56874   6
   2  -6   2 1.45577 0.28222   6
   2   6   2 1.79146 0.22521   4
   2  -6   2 1.71659 0.22156   4
  -2  -6   2 1.55649 0.20439   6
  -2  -6   3 117.853 5.31906   6
   2  -6   3 115.300 5.37156   6
   2   6   3 112.089 5.31843   5
  -2   6   3 114.409 5.38965   2
   2  -6   4 0.14073 0.25503   1
   2   6   4 0.06880 0.24715   1
   2  -6   4 0.25031 0.23164   6
   2   6   4 0.12922 0.23881   5
  -2  -6   4 0.18774 0.21118   6
  -2   6   4 0.03089 0.28937   2
  -2  -6   5 1.25371 0.28150   6
   2  -6   5 0.90300 0.28508   6
  -2  -6   5 1.23135 0.33323   2
  -2   6   5 1.14382 0.34256   2
   2   6   5 0.83973 0.28168   5
   2   6   5 0.62718 0.30097   1
   2  -6   5 0.66826 0.29708   1
   2  -6   6 1.43721 0.33691   6
  -2  -6   6 1.65519 0.31804   6
  -2   6   6 1.36580 0.35930   2
  -2  -6   6 1.10305 0.33280   2
  -2  -6   6 1.89001 0.35067   5
   2   6   6 1.81458 0.33177   5
   2   6   6 1.62324 0.34134   1
   2  -6   6 1.34043 0.35290   1
  -2  -6   7 52.8654 2.64044   1
  -2   6   7 55.0151 2.65338   1
  -2  -6   7 52.1789 2.59051   6
   2  -6   7 51.7719 2.60211   6
  -2  -6   7 55.9437 2.60525   5
   2   6   7 51.3360 2.58691   5
   2  -6   7 51.6306 2.62212   1
  -2  -6   7 51.0052 2.56553   2
   2   6   7 51.1888 2.61715   1
  -2  -6   8 2.42841 0.40224   6
   2  -6   8 2.44055 0.42811   6
  -2  -6   8 2.53425 0.35845   2
  -2  -6   8 2.84194 0.43722   5
  -2   6   8 1.72519 0.46465   5
   2   6   8 2.37269 0.40771   5
   2   6   8 2.46780 0.47620   1
   2  -6   8 2.62519 0.48125   1
  -2  -6   8 2.93387 0.49493   1
  -2   6   8 3.28893 0.52016   1
   2  -6   9 22.7335 1.30602   6
  -2  -6   9 21.5361 1.29218   6
  -2  -6   9 20.7661 1.18172   2
   2  -6   9 24.2899 1.37717   1
   2   6   9 23.8716 1.37181   1
  -2  -6   9 22.5188 1.31430   5
   2   6   9 22.4283 1.31201   5
  -2   6   9 23.1223 1.34499   5
  -2  -6   9 22.1018 1.37043   1
  -2   6   9 25.1091 1.41458   1
   2  -6  10 3.22005 0.54355   6
  -2  -6  10 3.29754 0.48369   6
  -2  -6  10 1.81709 0.30717   2
   2   6  10 2.42660 0.50602   5
   2   6  10 2.16707 0.58405   1
  -2  -6  10 2.84824 0.59488   1
  -2   6  10 3.71261 0.63184   1
   2  -6  10 2.73938 0.55134   1
  -2  -6  11 0.19893 0.44286   6
   2  -6  11-0.42915 0.45499   6
  -2   6  11 0.13175 0.52293   1
  -2  -6  11-0.19217 0.53534   1
   2  -6  11 0.63392 0.54932   1
   2   6  11 0.06354 0.53696   1
  -2  -6  12 0.59651 0.49474   6
   2  -6  12 1.13029 0.50235   6
  -2  -6  12-0.14044 0.60916   1
  -2   6  12 0.21634 0.64276   1
   2   6  12 0.91215 0.62542   1
   2  -6  12 0.90703 0.61365   1
   2   6  13 44.5618 2.58403   1
   2  -6  13 46.5488 2.59365   1
  -2  -6  13 47.4698 2.48197   6
   2  -6  13 46.8250 2.48492   6
  -2   6  13 46.4144 2.60917   1
  -2  -6  13 44.8023 2.58775   1
  -2  -6  14 1.46764 0.59142   6
   2  -6  14 0.90719 0.56263   6
  -2   6  14 0.25541 0.70161   1
   2   6  14 0.66941 0.73101   1
   2  -6  14 0.99302 0.72295   1
  -2  -6  14 0.08289 0.73893   1
   2   6  15 1.62040 0.78027   1
  -2  -6  15 0.35716 0.72361   1
  -2   6  15-0.18311 0.78800   1
   2  -6  15-0.17760 0.75337   1
   2  -6  15 0.34581 0.59113   6
   2  -6  16 0.37734 0.83587   1
   2   6  16 1.34173 0.88529   1
  -2   6  16 1.27438 0.86266   1
  -2  -6  16 1.14827 0.82483   1
   2  -6  16 1.24383 0.68281   6
  -2   6  17 4.43806 1.06621   1
   2  -7 -15 0.68546 0.72475   5
   2  -7 -14 2.35956 0.73709   5
   2  -7 -13 1.22042 0.63984   5
   2  -7 -12 0.35613 0.60212   5
   2  -7 -11 0.59300 0.53873   5
  -2  -7 -11 0.58564 0.50463   5
  -2  -7 -10 28.5206 1.47109   6
  -2  -7 -10 25.3601 1.38094   2
   2  -7 -10 25.1497 1.57629   5
  -2  -7 -10 27.1155 1.56587   5
   2  -7  -9 0.45114 0.46798   5
  -2  -7  -9 0.24213 0.38950   5
   2  -7  -9 0.03734 0.38683   6
   2   7  -9-0.16983 0.34407   6
  -2  -7  -9 0.93026 0.35288   6
  -2  -7  -9 0.64554 0.34401   2
  -2  -7  -8 15.1666 0.98974   5
   2  -7  -8 14.3386 1.04298   5
   2   7  -8 15.9028 0.91165   6
  -2  -7  -8 15.5863 0.93446   2
  -2  -7  -8 15.0297 0.90559   6
   2   7  -7 1.50057 0.31355   6
  -2  -7  -7 0.28033 0.28319   6
  -2  -7  -7 0.34477 0.31699   5
   2  -7  -7 0.96137 0.43768   5
  -2  -7  -7 0.74735 0.37233   2
   2  -7  -6 41.3078 2.11218   5
  -2  -7  -6 39.7459 2.03312   5
   2   7  -6 39.7711 1.98244   6
  -2  -7  -6 40.4755 2.04657   2
  -2   7  -6 42.0266 2.07691   2
  -2  -7  -6 38.8906 1.96571   6
   2   7  -5 5.56743 0.42434   6
  -2  -7  -5 5.59299 0.47581   5
   2  -7  -5 5.01311 0.55406   5
  -2   7  -5 4.32772 0.49617   2
  -2  -7  -5 5.70150 0.52953   2
   2   7  -4 4.03203 0.35272   6
  -2  -7  -4 4.53758 0.39377   1
  -2   7  -4 4.08374 0.38209   1
  -2  -7  -4 4.10279 0.37352   5
   2  -7  -4 3.90613 0.46124   5
  -2   7  -4 4.17085 0.47399   2
  -2  -7  -4 4.93045 0.48342   2
   2   7  -3 14.7653 0.76609   6
  -2   7  -3 13.9848 0.78273   3
  -2  -7  -3 13.2328 0.77198   3
  -2  -7  -3 14.1059 0.75947   1
  -2   7  -3 13.9741 0.76549   1
  -2  -7  -3 14.2903 0.79722   5
   2  -7  -3 13.8683 0.88595   5
   2  -7  -3 13.8625 0.83730   2
  -2   7  -3 14.0177 0.86577   2
  -2  -7  -2 11.2534 0.60725   3
  -2   7  -2 11.8757 0.61762   3
   2  -7  -2 10.8164 0.70858   2
  -2   7  -2 11.6750 0.74502   2
  -2  -7  -2 10.8795 0.59021   1
  -2   7  -2 11.2864 0.60329   1
  -2  -7  -2 10.2464 0.63570   5
   2  -7  -2 9.90399 0.72291   5
  -2  -7  -1 6.09233 0.40449   5
  -2   7  -1 5.64080 0.34190   1
  -2  -7  -1 5.39642 0.32304   1
  -2   7  -1 6.28184 0.49284   2
   2  -7  -1 5.29694 0.47051   2
   2  -7   0 101.115 4.62810   3
   2   7   0 104.208 4.63325   3
   2  -7   0 101.656 4.75980   2
  -2   7   0 104.860 4.78881   2
  -2   7   0 100.303 4.62246   4
  -2  -7   0 101.107 4.62018   4
  -2  -7   0 94.6194 4.66290   6
  -2   7   1 4.63652 0.47686   2
  -2  -7   1 5.45954 0.35453   6
   2   7   2 10.9279 0.59561   4
   2  -7   2 11.4557 0.60196   4
  -2  -7   2 11.4690 0.62276   6
   2  -7   2 9.88443 0.69036   6
  -2   7   3 14.3619 0.88589   2
   2   7   3 14.2031 0.78969   5
   2   7   3 14.7605 0.76526   4
   2  -7   3 14.1031 0.76810   4
   2  -7   3 13.8860 0.84147   6
  -2  -7   3 13.6872 0.77436   6
  -2  -7   4 3.61217 0.46284   2
  -2   7   4 4.00536 0.45976   2
  -2  -7   4 5.07046 0.40101   6
   2  -7   4 4.37882 0.42638   6
   2   7   4 4.59172 0.40779   5
  -2   7   4 4.27810 0.47064   5
   2  -7   5 5.33141 0.48205   6
  -2   7   5 5.86348 0.52124   5
   2   7   5 4.75256 0.44765   5
  -2   7   5 5.94550 0.54548   2
   2  -7   5 5.66339 0.45862   1
  -2  -7   5 4.92603 0.49633   2
   2   7   5 5.26001 0.45081   1
  -2  -7   5 5.16513 0.44002   6
  -2  -7   6 39.5589 2.02702   1
  -2   7   6 39.1228 2.03472   1
  -2  -7   6 39.2790 2.00699   6
   2  -7   6 38.4885 2.03533   6
  -2   7   6 40.3727 2.06829   5
   2   7   6 40.5672 2.01624   5
  -2   7   6 40.7641 2.07824   2
   2  -7   6 40.9970 2.03563   1
  -2  -7   6 41.7781 2.04485   2
   2   7   6 40.0210 2.02744   1
   2  -7   7 0.73502 0.32970   6
  -2  -7   7 0.47753 0.34753   6
  -2  -7   7 0.81359 0.36902   2
  -2  -7   7 0.88179 0.38812   5
  -2   7   7 0.94071 0.38436   5
   2   7   7 0.13673 0.34651   5
  -2   7   7 0.75016 0.37660   1
   2   7   7 0.57079 0.36516   1
   2  -7   7 1.19939 0.40271   1
  -2  -7   7 0.81243 0.35386   1
  -2   7   8 14.7234 1.01528   1
  -2  -7   8 16.9967 1.04187   1
  -2  -7   8 15.4843 0.99259   6
   2  -7   8 15.2680 1.00625   6
  -2  -7   8 15.8574 0.99843   5
  -2   7   8 16.7850 1.03872   5
   2   7   8 15.5460 0.98182   5
   2   7   8 14.8191 1.01488   1
   2  -7   8 17.6700 1.05133   1
  -2  -7   8 16.6426 0.95487   2
  -2  -7   9 0.73164 0.37181   6
   2  -7   9-0.09176 0.37779   6
  -2  -7   9-0.02843 0.30228   2
  -2  -7   9 0.26188 0.43612   5
   2   7   9 0.16616 0.42158   5
  -2  -7   9 0.20240 0.46538   1
   2   7   9-0.14808 0.44403   1
   2  -7   9 0.64778 0.48458   1
  -2   7   9 0.98481 0.47375   1
  -2  -7  10 23.5568 1.30608   2
   2  -7  10 27.0089 1.53798   1
   2   7  10 25.2406 1.50251   1
   2  -7  10 24.8679 1.47171   6
  -2  -7  10 26.3851 1.46899   6
  -2  -7  10 23.9272 1.50981   1
  -2   7  10 26.9443 1.54966   1
   2  -7  11 0.87035 0.51577   6
  -2  -7  11 1.39522 0.51360   6
  -2  -7  11 2.11225 0.63850   1
  -2   7  11 1.20588 0.58187   1
   2  -7  11 2.16058 0.56262   1
   2   7  11 1.29331 0.53218   1
  -2  -7  12 1.18297 0.52723   6
   2  -7  12 0.59681 0.52919   6
   2   7  12 1.76677 0.63168   1
   2  -7  12-0.06787 0.59131   1
  -2  -7  12 0.75148 0.60541   1
  -2   7  12 0.76677 0.56820   1
  -2  -7  13 1.82604 0.59875   6
   2  -7  13 1.57377 0.59302   6
  -2  -7  13 2.75525 0.72167   1
   2   7  13 1.26361 0.68316   1
   2  -7  13 2.14802 0.68081   1
  -2   7  13 2.96576 0.75505   1
  -2  -7  14 1.37837 0.61042   6
   2  -7  14 2.21761 0.64166   6
  -2  -7  14 0.96766 0.69419   1
   2   7  14 0.96654 0.65030   1
   2  -7  14 1.44035 0.69377   1
  -2   7  14 1.15224 0.75696   1
  -2  -7  15-0.08688 0.75286   1
  -2   7  15-0.62016 0.79670   1
   2  -7  15 0.42989 0.73983   1
   2   7  15 1.04041 0.75655   1
   2  -7  15-0.35791 0.62462   6
  -2  -7  15 0.28211 0.63425   6
   2   7  16 16.0634 1.43652   1
   2  -7  16 17.2981 1.28756   6
  -2   7  16 15.7270 1.42193   1
  -2  -7  16 15.6239 1.42527   1
   2  -7  16 15.8081 1.39648   1
   2  -8 -15 0.44279 0.70034   5
   2  -8 -14 2.43467 0.76298   5
   2  -8 -13 19.9134 1.43651   5
  -2  -8 -12 1.04980 0.57804   5
   2  -8 -12 0.81310 0.64197   5
  -2  -8 -11 1.32175 0.35298   2
  -2  -8 -11 1.15578 0.56006   5
   2  -8 -11 0.68666 0.60762   5
  -2  -8 -10 3.59050 0.47780   2
   2  -8 -10 3.18731 0.64260   5
  -2  -8 -10 4.61249 0.63646   5
  -2  -8 -10 3.73793 0.51555   6
  -2  -8  -9 7.79307 0.65457   2
  -2  -8  -9 9.60046 0.78809   5
   2  -8  -9 8.17659 0.78704   5
  -2  -8  -9 8.20527 0.64473   6
  -2  -8  -8 7.49455 0.70616   5
   2  -8  -8 8.32733 0.76246   5
  -2  -8  -8 9.24734 0.62672   6
   2   8  -8 7.53687 0.62240   6
  -2  -8  -8 8.72339 0.67086   2
   2  -8  -7 23.8758 1.48908   5
  -2  -8  -7 22.1789 1.39304   5
  -2  -8  -7 26.0431 1.33963   6
   2   8  -7 26.7563 1.36079   6
  -2  -8  -7 27.4355 1.41985   2
   2   8  -6 2.97931 0.34527   6
   2  -8  -6 2.84499 0.50010   5
  -2  -8  -6 2.71588 0.43640   2
  -2  -8  -6 3.32069 0.36734   6
  -2  -8  -6 2.04262 0.40727   5
   2   8  -5 1.02809 0.27156   6
  -2   8  -5 0.68542 0.29343   6
   2  -8  -5 1.29283 0.40775   5
  -2  -8  -5 1.03910 0.31924   5
  -2  -8  -5 0.71654 0.37097   2
  -2   8  -5 0.71899 0.39225   2
   2   8  -4 0.24165 0.22770   6
  -2  -8  -4 0.11889 0.24154   3
  -2   8  -4 0.52928 0.28138   3
   2  -8  -4-0.04321 0.35450   5
  -2  -8  -4 0.40854 0.26356   5
  -2  -8  -4 0.67312 0.35971   2
  -2   8  -4 0.04157 0.35536   2
  -2   8  -3 38.9429 1.88358   1
  -2  -8  -3 39.2258 1.87533   1
   2   8  -3 40.4595 1.91277   6
  -2   8  -3 38.2825 1.89793   3
  -2  -8  -3 39.5007 1.89755   3
  -2  -8  -3 40.4258 1.94946   5
   2  -8  -3 38.4901 2.03280   5
   2  -8  -3 38.6216 1.99221   2
  -2  -8  -3 38.6337 2.01078   2
  -2   8  -3 39.1099 2.03973   2
  -2  -8  -2 7.45532 0.41656   1
  -2   8  -2 7.80509 0.43242   1
  -2   8  -2 7.27029 0.43703   3
  -2  -8  -2 7.73557 0.43347   3
   2  -8  -2 7.15986 0.61776   5
  -2  -8  -2 6.36230 0.48800   5
  -2   8  -2 7.48641 0.61541   2
   2  -8  -2 6.65595 0.55925   2
  -2  -8  -2 6.87516 0.59041   2
  -2  -8  -1 9.25627 0.45959   1
  -2   8  -1 8.98115 0.47148   1
  -2  -8  -1 9.09412 0.57164   5
  -2  -8  -1 10.4444 0.68351   2
   2  -8  -1 8.98278 0.64633   2
  -2   8  -1 8.34633 0.66477   2
   2  -8  -1 8.75679 0.47168   3
   2   8  -1 8.42224 0.47509   3
  -2  -8   0 12.5338 0.60370   1
  -2   8   0 12.5782 0.83293   2
  -2  -8   0 10.8280 0.79222   2
  -2   8   0 12.7532 0.61080   1
   2  -8   0 11.2495 0.77141   2
  -2  -8   0 12.6535 0.68459   6
  -2   8   1 9.34707 0.70064   2
   2  -8   1 10.1755 0.65058   6
  -2  -8   1 8.74747 0.54756   6
   2  -8   2 7.03098 0.42335   4
   2  -8   2 6.95891 0.55570   6
  -2  -8   2 7.97505 0.48149   6
  -2  -8   3 38.8345 2.02055   2
  -2   8   3 37.9156 2.04264   2
   2  -8   3 36.9823 1.99311   2
   2  -8   3 40.5173 1.89375   4
   2   8   3 40.6879 1.88738   4
   2  -8   3 36.8885 1.98198   6
  -2  -8   3 40.4114 1.93094   6
  -2  -8   4 0.51296 0.25633   6
   2  -8   4 0.10285 0.27403   6
  -2  -8   4 0.67367 0.36745   2
  -2   8   4 0.04304 0.36692   2
   2   8   4 0.85713 0.28257   5
  -2  -8   5 1.24968 0.31871   6
   2  -8   5 0.76748 0.33068   6
  -2  -8   5 0.90460 0.28636   1
   2  -8   5 0.95134 0.29706   1
   2   8   5 0.41300 0.26441   1
  -2   8   5 0.64659 0.28527   1
  -2   8   5 1.00053 0.37000   5
   2   8   5 0.85947 0.30589   5
  -2  -8   5 0.78414 0.36285   2
  -2   8   5 0.65861 0.39397   2
  -2  -8   6 3.23581 0.39530   6
   2  -8   6 3.17095 0.44025   6
  -2   8   6 2.74365 0.45435   5
  -2  -8   6 2.88292 0.44808   2
   2   8   6 2.86318 0.40347   5
   2  -8   6 2.78011 0.40093   1
   2   8   6 2.46907 0.37708   1
  -2  -8   6 3.32017 0.41514   1
  -2   8   6 2.64648 0.39297   1
  -2   8   7 24.1930 1.38303   1
  -2  -8   7 22.7130 1.36987   1
  -2  -8   7 26.7086 1.39317   6
   2  -8   7 25.0176 1.40641   6
  -2   8   7 24.6578 1.42727   5
   2   8   7 25.9223 1.37792   5
   2  -8   7 24.2535 1.37148   1
  -2  -8   7 27.0340 1.39563   2
   2   8   7 24.5104 1.37204   1
  -2  -8   8 7.57224 0.66904   1
  -2   8   8 8.74766 0.70247   1
  -2  -8   8 8.87735 0.69359   6
   2  -8   8 6.96809 0.64618   6
  -2  -8   8 7.45729 0.66850   5
   2   8   8 7.22559 0.65228   5
  -2   8   8 7.97481 0.70001   5
   2  -8   8 8.63292 0.68236   1
  -2  -8   8 7.33003 0.61954   2
   2   8   8 7.80893 0.65970   1
   2  -8   9 7.84567 0.71249   6
  -2  -8   9 8.74123 0.70919   6
   2   8   9 8.86162 0.73805   1
  -2  -8   9 7.95532 0.63223   2
  -2  -8   9 8.32249 0.73234   5
   2   8   9 7.76598 0.70723   5
   2  -8   9 7.97171 0.72085   1
  -2   8   9 8.01108 0.73791   1
  -2  -8   9 6.90864 0.70727   1
  -2  -8  10 2.95570 0.42759   2
  -2  -8  10 4.30907 0.58138   6
   2  -8  10 3.93645 0.59520   6
  -2  -8  10 4.07667 0.62848   1
   2  -8  10 4.64899 0.62036   1
  -2   8  10 3.41865 0.55948   1
   2   8  10 3.90215 0.58645   1
  -2  -8  11 1.56585 0.51746   6
   2  -8  11 0.59516 0.49690   6
   2   8  11 0.53454 0.52843   1
   2  -8  11 0.11974 0.52734   1
  -2  -8  11 1.02454 0.55021   1
  -2   8  11 1.16075 0.55418   1
   2  -8  12 0.38167 0.52194   6
   2   8  12 0.26139 0.59936   1
   2  -8  12-0.65664 0.60972   1
  -2  -8  12 0.26560 0.57577   1
  -2   8  12 1.21165 0.59379   1
  -2  -8  12 1.46493 0.55728   6
   2   8  13 19.2810 1.35407   1
   2  -8  13 16.7450 1.33582   1
  -2  -8  13 18.6427 1.28958   6
   2  -8  13 18.4657 1.31096   6
  -2  -8  13 18.8714 1.35236   1
  -2   8  13 19.6205 1.38225   1
   2  -8  14 1.05026 0.62519   6
   2   8  14 1.54279 0.69483   1
  -2  -8  14 1.33419 0.73375   1
  -2   8  14 1.42913 0.74222   1
   2  -8  14 2.31396 0.76741   1
  -2  -8  14 1.62731 0.62914   6
   2  -8  15 0.88975 0.63617   6
  -2  -8  15 0.50798 0.66559   6
  -2  -8  15-0.08465 0.76897   1
   2   8  15 0.33041 0.75750   1
   2  -8  15 0.82390 0.74367   1
  -2   8  15 0.51344 0.80408   1
  -2  -8  16 2.55162 0.76314   6
   2  -8  16 1.09577 0.71393   6
  -2  -8  16 1.34271 0.87478   1
  -2   8  16 2.71125 0.91413   1
   2   8  16 2.80436 0.84476   1
   2  -8  16 1.57088 0.79735   1
   2  -9 -15 1.55469 0.79836   5
   2  -9 -14 0.43364 0.72232   5
   2  -9 -13 0.73829 0.71199   5
  -2  -9 -13 1.02009 0.66909   5
   2  -9 -12 2.53430 0.71107   5
  -2  -9 -12 3.06307 0.66488   5
   2  -9 -11 0.07173 0.61082   5
  -2  -9 -11 0.56741 0.56160   5
  -2  -9 -10 48.3903 2.52369   5
   2  -9 -10 48.3680 2.59102   5
  -2  -9 -10 46.0547 2.37649   2
  -2  -9  -9 1.16158 0.50238   5
  -2  -9  -9 0.51105 0.37360   6
   2  -9  -9 0.88463 0.53455   5
  -2  -9  -9 0.07629 0.39166   2
   2  -9  -8 20.1650 1.29869   5
  -2  -9  -8 18.2955 1.19407   5
  -2  -9  -8 19.2337 1.09756   6
   2   9  -8 19.2008 1.12058   6
  -2  -9  -8 20.4570 1.16991   2
  -2   9  -7 0.17729 0.35915   6
   2   9  -7 0.31267 0.34024   6
   2  -9  -7 0.22240 0.44531   5
  -2  -9  -7 0.50890 0.31380   6
  -2  -9  -7 0.95400 0.39280   5
  -2  -9  -7-0.08049 0.37269   2
   2  -9  -6 68.1519 3.32610   5
  -2  -9  -6 66.2253 3.23488   5
  -2  -9  -6 65.1870 3.23902   2
  -2   9  -6 63.3975 3.19153   6
   2   9  -6 66.7495 3.16842   6
  -2   9  -5 0.50184 0.31272   3
  -2  -9  -5-0.19398 0.29004   3
   2   9  -5 0.44709 0.28630   6
  -2  -9  -5 0.21338 0.29762   5
   2  -9  -5 0.85605 0.42269   5
  -2  -9  -5 0.77600 0.39295   2
  -2  -9  -4 12.5299 0.73943   3
  -2   9  -4 12.8487 0.74932   3
   2   9  -4 13.5989 0.75883   6
  -2  -9  -4 13.3418 0.80619   5
   2  -9  -4 12.6656 0.90591   5
  -2   9  -4 12.2590 0.89421   2
  -2  -9  -4 13.2437 0.88873   2
   2  -9  -4 12.1094 0.83483   2
   2  -9  -3 0.63365 0.35474   5
  -2  -9  -3 0.90818 0.29934   5
   2  -9  -3 0.22846 0.33838   2
  -2  -9  -3 0.89764 0.41521   2
  -2   9  -3 0.37094 0.40590   2
  -2  -9  -3 0.63396 0.20130   3
  -2   9  -3 1.05898 0.23997   3
  -2   9  -2 10.0040 0.54280   3
  -2  -9  -2 9.90959 0.54017   3
   2  -9  -2 9.78189 0.75096   5
  -2  -9  -2 10.5811 0.65053   5
  -2  -9  -2 10.7111 0.74531   2
  -2   9  -2 9.57602 0.76683   2
   2  -9  -2 9.68137 0.70438   2
   2  -9  -1 0.27256 0.10756   3
   2   9  -1 0.39447 0.12388   3
   2  -9  -1 0.03836 0.29980   2
  -2   9  -1 0.18355 0.39515   2
  -2  -9  -1 0.24257 0.33311   2
  -2  -9  -1 0.62191 0.24049   5
   2  -9  -1 0.42621 0.36708   5
  -2   9  -1 0.39444 0.11689   1
  -2  -9   0 156.289 7.13015   6
   2  -9   0 147.755 7.23058   2
  -2  -9   0 155.242 7.26007   2
  -2   9   0 158.400 7.29229   2
   2  -9   1 1.02443 0.30884   6
  -2  -9   1 0.17329 0.18624   6
  -2  -9   1 0.20669 0.09743   4
  -2   9   1 0.39283 0.10515   4
  -2   9   1 0.09260 0.37082   2
  -2  -9   2 9.74247 0.60626   6
   2  -9   2 9.90170 0.68845   6
  -2  -9   3 0.43729 0.26383   6
   2  -9   3 0.78419 0.32387   6
   2  -9   3 0.45458 0.34839   2
  -2   9   3 0.38037 0.40427   2
  -2  -9   3 0.12263 0.38499   2
   2   9   3 0.88641 0.20816   4
   2  -9   3 0.67967 0.20140   4
  -2  -9   3 0.66460 0.20264   1
   2  -9   4 12.0531 0.81395   6
  -2  -9   4 13.7324 0.77453   6
  -2  -9   4 12.4781 0.71739   1
  -2   9   4 11.8113 0.71646   1
  -2   9   4 13.3686 0.91449   2
  -2  -9   4 11.8028 0.86299   2
   2  -9   4 13.1709 0.71806   4
   2   9   4 12.1763 0.70717   4
  -2  -9   5 0.57003 0.31150   6
   2  -9   5 0.11922 0.35869   6
  -2  -9   5-0.07616 0.26871   1
  -2   9   5 0.22829 0.27102   1
   2   9   5 0.54671 0.29221   5
  -2  -9   5 0.12175 0.40766   2
  -2  -9   6 67.4795 3.10928   6
   2  -9   6 59.4773 3.12734   6
  -2  -9   6 61.1006 3.06380   1
  -2   9   6 64.9592 3.07399   1
  -2   9   6 64.0748 3.15060   5
   2   9   6 64.3452 3.09519   5
   2   9   6 61.7472 3.05735   1
   2  -9   6 61.5689 3.06243   1
  -2  -9   6 67.9697 3.14949   2
  -2   9   7 1.07672 0.45987   5
  -2  -9   7-0.07897 0.35519   6
   2  -9   7 0.09007 0.36208   6
  -2  -9   7 0.77924 0.41314   2
   2   9   7 0.59715 0.37876   5
  -2  -9   7 0.03611 0.34035   1
  -2   9   7-0.03641 0.34818   1
   2   9   7-0.24134 0.33065   1
   2  -9   7 0.42407 0.34180   1
  -2  -9   8 19.1465 1.14568   1
  -2   9   8 18.7863 1.14518   1
  -2  -9   8 19.0491 1.16442   6
   2  -9   8 19.1318 1.18421   6
  -2  -9   8 18.9744 1.16923   5
   2   9   8 17.9401 1.12926   5
   2  -9   8 19.1758 1.13328   1
   2   9   8 17.4849 1.10597   1
  -2  -9   8 18.4718 1.11243   2
  -2  -9   9 0.88203 0.47277   6
   2  -9   9 0.46776 0.44917   6
   2   9   9-0.08712 0.43205   5
  -2  -9   9 0.14095 0.42700   1
  -2   9   9 0.75481 0.46028   1
   2   9   9 0.77559 0.43270   1
   2  -9   9 0.09296 0.40878   1
  -2  -9   9 0.46971 0.38789   2
   2   9  10 47.1860 2.39462   1
   2  -9  10 44.6304 2.38213   1
  -2  -9  10 41.8837 2.25872   2
   2  -9  10 46.8699 2.41186   6
  -2  -9  10 47.9807 2.40588   6
  -2  -9  10 43.7944 2.38564   1
  -2   9  10 46.2769 2.39786   1
  -2  -9  11 0.16966 0.50705   6
   2  -9  11 0.49352 0.51954   6
   2   9  11 0.05687 0.50817   1
   2  -9  11 0.51846 0.50797   1
  -2  -9  11 0.11725 0.51345   1
  -2   9  11 0.17647 0.53252   1
   2  -9  12 2.58664 0.65883   6
  -2  -9  12 1.64932 0.60283   6
   2  -9  12 2.40488 0.58924   1
   2   9  12 3.19351 0.64682   1
  -2  -9  12 1.86817 0.66823   1
  -2   9  12 2.06478 0.63061   1
   2  -9  13 0.55829 0.57476   6
  -2   9  13-0.35248 0.63224   1
   2  -9  13 0.75691 0.62314   1
  -2  -9  13 0.42251 0.65977   1
   2   9  13 0.81647 0.62983   1
  -2  -9  13 0.52704 0.55508   6
   2  -9  14 1.24019 0.66764   6
   2  -9  14 0.66569 0.65532   1
  -2   9  14 0.45916 0.70681   1
   2   9  14 0.44070 0.65727   1
  -2  -9  14 1.68315 0.66863   1
  -2  -9  14 0.56298 0.58929   6
   2  -9  15 0.30809 0.65575   6
  -2  -9  15 0.45009 0.64785   6
   2   9  15-0.23583 0.74281   1
  -2  -9  15-0.24531 0.77264   1
  -2   9  15 0.73477 0.78493   1
   2  -9  15 0.47433 0.72922   1
   2   9  16 26.9872 1.79944   1
  -2  -9  16 25.9704 1.81364   1
  -2   9  16 27.5060 1.83547   1
   2  -9  16 26.3528 1.82019   1
   2 -10 -15-0.75472 0.82107   5
   2 -10 -14 2.51400 0.82572   5
  -2 -10 -13 4.05624 0.76167   5
   2 -10 -13 2.97800 0.82920   5
   2 -10 -12-0.08005 0.65115   5
  -2 -10 -12-0.07057 0.57403   5
  -2 -10 -11 3.66352 0.68035   5
   2 -10 -11 2.91761 0.70186   5
  -2 -10 -10 3.32519 0.65228   5
   2 -10 -10 3.05856 0.70650   5
  -2 -10 -10 4.05942 0.55639   2
  -2 -10  -9 2.37974 0.56490   5
  -2 -10  -9 3.26357 0.47314   6
   2 -10  -9 2.01286 0.62787   5
  -2 -10  -9 3.90248 0.54508   2
  -2 -10  -8 9.00874 0.79536   5
   2 -10  -8 10.1673 0.89158   5
  -2 -10  -8 9.45765 0.69411   6
  -2 -10  -8 9.99895 0.76831   2
   2  10  -7 7.33085 0.59998   6
  -2 -10  -7 7.91329 0.59472   6
  -2 -10  -7 8.67509 0.70815   5
   2 -10  -7 7.21677 0.75548   5
  -2 -10  -7 7.20016 0.68611   2
  -2  10  -6 5.16587 0.50384   3
  -2 -10  -6 4.36284 0.47644   3
   2  10  -6 5.45682 0.48410   6
   2 -10  -6 4.96470 0.63186   5
  -2 -10  -6 5.01135 0.55369   5
  -2 -10  -6 5.64775 0.59251   2
  -2  10  -5 2.41066 0.36114   3
  -2 -10  -5 2.49842 0.34707   3
   2  10  -5 2.78405 0.35471   6
   2 -10  -5 2.51032 0.51453   5
  -2 -10  -5 2.10497 0.40570   5
  -2 -10  -5 1.44190 0.46358   2
   2 -10  -4 0.30927 0.40919   5
  -2 -10  -4-0.10966 0.29142   5
  -2 -10  -4 0.02113 0.20833   3
  -2  10  -4 0.04182 0.23331   3
  -2 -10  -4 0.96323 0.43389   2
   2 -10  -4 0.12556 0.38126   2
  -2 -10  -3 9.88371 0.68945   5
   2 -10  -3 10.0346 0.79711   5
   2 -10  -3 10.8859 0.76967   2
  -2  10  -3 10.4866 0.84438   2
  -2 -10  -3 11.7246 0.80700   2
  -2 -10  -3 10.1737 0.57303   3
  -2  10  -3 9.83296 0.57475   3
   2 -10  -2 7.79755 0.70101   5
  -2 -10  -2 8.29229 0.57598   5
  -2  10  -2 8.19928 0.71810   2
  -2 -10  -2 8.82876 0.67634   2
   2 -10  -2 8.13199 0.64948   2
   2 -10  -2 7.32797 0.43024   3
   2  10  -2 8.15575 0.43766   3
  -2 -10  -1 4.52576 0.43820   5
   2 -10  -1 5.78739 0.57414   5
  -2 -10  -1 5.58358 0.55747   2
   2 -10  -1 5.44122 0.53637   2
  -2  10  -1 5.43198 0.60063   2
   2 -10   0 16.1801 1.05757   2
  -2  10   0 16.4884 1.12447   2
  -2 -10   0 17.2742 1.07468   2
  -2 -10   0 18.6415 0.94970   6
  -2  10   1 4.85591 0.58026   2
   2 -10   1 5.96210 0.50988   6
  -2 -10   1 4.75040 0.40684   6
   2 -10   2 8.32223 0.63729   6
  -2 -10   2 8.32197 0.55081   6
  -2 -10   2 8.11544 0.42788   1
  -2  10   2 8.00945 0.42862   1
  -2 -10   3 11.1950 0.68256   6
   2 -10   3 9.93289 0.72717   6
  -2  10   3 11.0608 0.58496   1
  -2 -10   3 11.3252 0.58707   1
  -2 -10   3 11.4293 0.80437   2
   2 -10   3 9.86483 0.76985   2
   2 -10   3 10.0328 0.58624   4
   2  10   3 10.2638 0.58006   4
  -2 -10   4-0.46782 0.29813   6
   2 -10   4 0.28299 0.32885   6
  -2 -10   4 0.07460 0.21962   1
  -2  10   4 0.13073 0.21228   1
  -2 -10   4-0.08757 0.40509   2
   2  10   4 0.32347 0.20797   4
   2 -10   4 0.01907 0.20733   4
  -2 -10   5 2.51296 0.39507   6
   2 -10   5 1.88858 0.42538   6
  -2 -10   5 3.00410 0.34919   1
  -2  10   5 2.74323 0.32909   1
   2  10   5 2.44174 0.32008   4
  -2 -10   5 2.60812 0.49474   2
  -2  10   6 4.69129 0.45828   1
  -2 -10   6 5.34946 0.46830   1
   2  10   6 4.33647 0.49988   5
  -2 -10   6 5.22504 0.58668   2
   2 -10   6 4.28405 0.55810   6
  -2 -10   6 4.92301 0.50010   6
   2 -10   7 6.65410 0.56741   1
  -2 -10   7 8.67303 0.67479   2
   2  10   7 6.77726 0.58142   1
   2 -10   7 7.05311 0.67151   6
  -2 -10   7 6.87335 0.62750   6
  -2 -10   7 7.12953 0.58172   1
  -2  10   7 6.29595 0.58064   1
   2  10   7 7.53178 0.62397   5
  -2  10   7 6.46891 0.66418   5
  -2 -10   8 8.29650 0.70473   1
  -2  10   8 8.27553 0.71656   1
  -2 -10   8 9.95052 0.77842   6
   2 -10   8 8.78887 0.77401   6
  -2 -10   8 11.1314 0.79854   5
   2  10   8 9.83218 0.76349   5
   2  10   8 9.03944 0.70317   1
  -2 -10   8 10.7519 0.77539   2
   2 -10   8 9.30510 0.71496   1
  -2 -10   9 3.34992 0.58526   6
   2 -10   9 3.16028 0.57363   6
   2  10   9 2.76801 0.49275   1
   2 -10   9 1.55025 0.47977   1
  -2 -10   9 3.27846 0.53572   1
  -2  10   9 2.84406 0.50240   1
  -2 -10   9 2.96204 0.49356   2
   2 -10  10 4.66799 0.64551   6
  -2 -10  10 3.89133 0.65532   6
   2 -10  10 4.12545 0.59383   1
   2  10  10 4.61664 0.60074   1
  -2 -10  10 3.57731 0.59762   1
  -2  10  10 3.80963 0.57699   1
  -2 -10  10 3.78002 0.51730   2
   2 -10  11 2.75678 0.58783   1
  -2 -10  11 1.76286 0.57850   1
  -2  10  11 1.57750 0.54345   1
   2  10  11 2.70397 0.56344   1
  -2 -10  11 2.66621 0.57858   6
   2 -10  11 2.04914 0.60643   6
   2  10  12 0.11884 0.55478   1
   2 -10  12-0.72720 0.53962   1
  -2 -10  12 0.06272 0.56768   1
  -2  10  12 0.24818 0.56692   1
  -2 -10  12 0.12775 0.51956   6
   2 -10  12 0.66106 0.65622   6
  -2  10  13 3.87094 0.73309   1
   2 -10  13 4.34876 0.71745   1
   2  10  13 3.43762 0.69118   1
  -2 -10  13 3.64034 0.69611   1
  -2 -10  13 5.20752 0.77507   6
   2 -10  13 4.04703 0.75568   6
  -2 -10  14 1.99814 0.71874   1
   2  10  14 1.88908 0.67799   1
  -2  10  14 1.68437 0.68715   1
   2 -10  14 1.35187 0.66781   1
  -2 -10  14 2.26378 0.69536   6
   2 -10  14 0.07627 0.66446   6
  -2  10  15 0.38853 0.73849   1
   2  10  15-0.75035 0.71103   1
   2 -10  15-0.22844 0.68031   1
  -2 -10  15-0.63080 0.72275   1
  -2 -10  15 0.77455 0.66884   6
   2 -10  15 0.96114 0.71792   6
   2 -10  16 3.07577 0.83749   1
   2  10  16 1.75455 0.82131   1
  -2 -10  16 1.33386 0.85799   1
  -2  10  16 2.62521 0.86925   1
   2 -11 -15 0.77742 0.86604   5
   2 -11 -14 1.11492 0.82338   5
   2 -11 -13 0.61822 0.76843   5
  -2 -11 -13 0.54275 0.65815   5
  -2 -11 -12 3.86703 0.75691   5
   2 -11 -12 3.08021 0.78625   5
   2 -11 -11-0.07870 0.63261   5
  -2 -11 -11 0.61234 0.65232   5
  -2 -11 -10 51.8614 2.53895   2
   2 -11 -10 46.4857 2.71320   5
  -2 -11 -10 48.7021 2.65229   5
   2 -11  -9 0.63914 0.60463   5
  -2 -11  -9-0.17783 0.44885   2
  -2 -11  -9 0.40616 0.42320   6
  -2 -11  -9 0.34805 0.53515   5
  -2 -11  -8 19.9548 1.31190   5
   2 -11  -8 20.2486 1.39523   5
  -2 -11  -8 21.2853 1.20787   6
  -2 -11  -8 22.5885 1.29312   2
  -2 -11  -7 0.10656 0.37660   3
  -2  11  -7 0.41852 0.37235   3
   2  11  -7 0.38522 0.37986   6
  -2 -11  -7 0.29730 0.45705   5
  -2 -11  -7-0.25486 0.36067   6
   2 -11  -7 0.32289 0.54777   5
  -2 -11  -7-0.04555 0.46917   2
   2 -11  -6 69.6626 3.71604   5
  -2 -11  -6 73.6220 3.62794   5
  -2 -11  -6 74.0417 3.52544   3
  -2  11  -6 70.1027 3.51450   3
  -2 -11  -6 76.0563 3.63436   2
   2  11  -6 77.1062 3.54949   6
  -2 -11  -5 0.18494 0.43167   2
  -2 -11  -5-0.12702 0.36044   5
   2 -11  -5-0.41025 0.50071   5
  -2  11  -5-0.04885 0.29406   3
  -2 -11  -5 0.12487 0.27327   3
  -2 -11  -4 10.7792 0.75159   5
   2 -11  -4 9.76742 0.84421   5
  -2 -11  -4 9.99748 0.59457   3
  -2  11  -4 9.76404 0.60122   3
   2 -11  -4 10.1224 0.78581   2
  -2 -11  -4 10.4901 0.81835   2
  -2 -11  -3 1.38422 0.34518   5
   2 -11  -3 1.90369 0.51061   5
  -2  11  -3 0.92540 0.20362   3
  -2 -11  -3 0.90839 0.18207   3
  -2 -11  -3 1.58749 0.43593   2
   2 -11  -3 0.91246 0.43622   2
   2 -11  -2 10.5171 0.80047   5
  -2 -11  -2 8.68741 0.63818   5
  -2 -11  -2 8.21859 0.70852   2
   2 -11  -2 8.76853 0.72497   2
  -2 -11  -1 0.04679 0.36232   2
   2 -11  -1 0.27401 0.33944   2
   2 -11  -1 0.34340 0.38481   5
  -2 -11  -1 0.78024 0.29020   5
  -2 -11  -1 0.19743 0.21659   6
  -2 -11   0 156.177 7.08925   5
  -2 -11   0 151.887 7.03623   6
   2 -11   0 145.472 7.15094   2
  -2 -11   0 152.440 7.17041   2
  -2 -11   1 0.43022 0.23998   6
   2 -11   1 0.22677 0.32097   6
  -2 -11   2 8.56395 0.54293   6
   2 -11   2 7.83648 0.61425   6
  -2 -11   2 7.50841 0.65918   2
   2 -11   2 8.77643 0.66993   2
  -2 -11   2 6.50787 0.35105   4
  -2 -11   3 1.08853 0.17815   1
  -2  11   3 1.36717 0.18154   1
   2 -11   3 1.27760 0.39657   6
   2 -11   3 1.27031 0.45167   2
  -2 -11   3 1.49721 0.45813   2
  -2 -11   3 0.91163 0.28427   6
   2 -11   4 10.1743 0.75303   6
  -2 -11   4 8.98039 0.67411   6
  -2 -11   4 9.81551 0.56404   1
  -2  11   4 9.31139 0.55808   1
  -2 -11   4 11.7038 0.81327   2
   2 -11   4 9.62127 0.57470   4
   2  11   4 9.19940 0.55828   4
  -2 -11   5 0.22305 0.34822   6
   2 -11   5 0.41339 0.37222   6
  -2 -11   5-0.13829 0.41997   2
   2  11   5 0.14820 0.23332   4
   2 -11   5 0.18020 0.25089   4
  -2 -11   5 0.11129 0.24844   1
  -2  11   5 0.30443 0.25616   1
  -2 -11   6 70.2277 3.42827   6
   2 -11   6 70.9973 3.48734   6
  -2 -11   6 66.0371 3.33772   1
  -2  11   6 69.1968 3.34275   1
   2  11   6 70.6164 3.34007   4
  -2 -11   6 76.6721 3.49092   2
  -2 -11   7 0.06598 0.33471   1
  -2  11   7 0.61498 0.34396   1
   2  11   7 0.28442 0.40589   5
  -2 -11   7-0.31314 0.45270   2
  -2 -11   7-0.04449 0.37466   6
   2 -11   7-0.10283 0.44245   6
  -2 -11   8 17.7337 1.15352   1
  -2  11   8 21.5370 1.17490   1
   2 -11   8 17.3376 1.23857   6
   2  11   8 20.4057 1.21163   5
  -2 -11   8 20.8727 1.24338   6
  -2 -11   8 20.9218 1.22898   2
   2 -11   9-0.11744 0.49988   6
  -2 -11   9 0.92286 0.54498   6
  -2 -11   9-0.52688 0.42331   1
   2 -11   9-0.04263 0.39443   1
   2  11   9-0.04158 0.41421   1
  -2  11   9 0.73210 0.42447   1
  -2 -11   9 0.04264 0.45521   2
   2 -11  10 47.9513 2.58324   6
  -2 -11  10 55.6733 2.61827   6
  -2 -11  10 49.0035 2.51675   1
  -2  11  10 49.1031 2.51342   1
   2  11  10 45.5702 2.48199   1
   2 -11  10 44.8918 2.48335   1
  -2 -11  10 48.1560 2.45569   2
   2 -11  11-0.47659 0.50330   1
   2  11  11-0.46490 0.48810   1
  -2 -11  11 0.83048 0.55741   1
  -2  11  11 0.65019 0.51944   1
  -2 -11  11 0.93649 0.55965   6
   2 -11  11-0.20155 0.54651   6
  -2  11  12 4.66466 0.70563   1
  -2 -11  12 3.49146 0.68085   1
   2 -11  12 4.02068 0.66375   1
   2  11  12 4.15033 0.69558   1
   2 -11  12 4.26328 0.80498   6
  -2 -11  12 3.93377 0.71432   6
  -2 -11  13 0.26546 0.62706   1
  -2  11  13-0.77775 0.63538   1
   2  11  13 0.06195 0.58875   1
   2 -11  13-0.19037 0.59783   1
   2 -11  13 0.07730 0.67686   6
  -2 -11  13-0.21350 0.64000   6
   2  11  14 1.34401 0.69748   1
   2 -11  14 2.67500 0.70112   1
  -2 -11  14 2.20928 0.74604   1
  -2  11  14 2.71075 0.74175   1
   2 -11  14 2.71415 0.78027   6
  -2 -11  14 1.66720 0.69084   6
  -2 -11  15 0.79889 0.75702   6
   2  11  15-0.79369 0.67163   1
   2 -11  15-0.22171 0.73625   1
  -2 -11  15 0.22830 0.73573   1
  -2  11  15 0.14795 0.71520   1
  -2  11  16 35.3829 2.13413   1
  -2 -11  16 33.7823 2.14000   1
   2 -12 -14 2.59020 0.91216   5
  -2 -12 -14 2.01505 0.78585   5
   2 -12 -13 0.91375 0.78772   5
  -2 -12 -13 2.71536 0.79561   5
  -2 -12 -12 1.80681 0.69802   5
   2 -12 -12 0.08667 0.75771   5
   2 -12 -11 1.73259 0.69260   5
  -2 -12 -11 3.03464 0.71665   5
  -2 -12 -10 3.74132 0.70249   5
   2 -12 -10 3.22823 0.74989   5
  -2 -12  -9-0.06074 0.53736   5
   2 -12  -9 0.67375 0.62096   5
  -2 -12  -9 0.17732 0.44520   3
  -2  12  -9 0.12854 0.45427   3
  -2 -12  -8 10.0096 0.82028   5
  -2 -12  -8 8.73963 0.71245   3
  -2  12  -8 7.11414 0.67238   3
  -2 -12  -8 8.01142 0.67752   6
   2 -12  -8 8.27582 0.87974   5
  -2 -12  -7 2.89656 0.56406   5
   2 -12  -7 3.57398 0.69636   5
  -2  12  -7 3.45707 0.45276   3
  -2 -12  -7 2.96230 0.47739   3
  -2 -12  -6 2.74184 0.49760   5
   2 -12  -6 2.70600 0.62503   5
  -2  12  -6 1.99932 0.36887   3
  -2 -12  -6 2.19231 0.37455   3
  -2 -12  -6 2.46040 0.54827   2
  -2 -12  -5 1.24138 0.40693   5
   2 -12  -5 1.37497 0.56531   5
  -2 -12  -5 1.88193 0.30459   3
  -2  12  -5 1.84086 0.31868   3
  -2 -12  -5 1.55348 0.50571   2
  -2 -12  -4 0.70063 0.38120   5
   2 -12  -4 0.53233 0.51998   5
  -2 -12  -4 0.32729 0.19496   3
  -2  12  -4 0.31880 0.21186   3
  -2 -12  -4 0.58576 0.44639   2
  -2 -12  -3 0.32654 0.33955   5
   2 -12  -3 0.33804 0.44614   5
   2  12  -3 0.40490 0.15632   3
   2 -12  -3 0.69334 0.14969   3
   2 -12  -3 1.27238 0.46986   2
  -2 -12  -3 1.12694 0.46639   2
  -2 -12  -2 5.78517 0.52383   5
  -2 -12  -2 6.59388 0.62876   2
   2 -12  -2 5.28151 0.61231   2
   2 -12  -2 4.79066 0.60808   5
   2 -12  -1 2.44262 0.50547   2
  -2 -12  -1 3.06021 0.51789   2
  -2 -12  -1 2.15440 0.38522   5
   2 -12  -1 3.32906 0.53386   5
  -2 -12  -1 2.48413 0.32871   6
  -2 -12   0 5.19010 0.43930   6
   2 -12   0 3.90513 0.57209   2
  -2 -12   0 6.57291 0.60723   2
  -2 -12   0 5.10881 0.50155   5
  -2 -12   1 1.87034 0.31906   6
   2 -12   1 2.32325 0.41061   6
   2 -12   2 4.78361 0.53065   6
  -2 -12   2 4.71615 0.44915   6
   2 -12   2 5.60098 0.59436   2
  -2 -12   2 4.43892 0.56696   2
  -2 -12   3 0.23840 0.29682   6
   2 -12   3 0.48085 0.35472   6
   2 -12   3 0.24350 0.42396   2
  -2 -12   3 0.29495 0.42645   2
  -2 -12   3 0.47753 0.13328   1
  -2  12   3 0.46977 0.12148   1
  -2  12   4 0.60854 0.19423   1
  -2 -12   4 0.16126 0.19456   1
   2 -12   4 0.55146 0.39703   6
  -2 -12   4-0.14688 0.46004   2
   2 -12   4 0.32729 0.20368   4
  -2 -12   4-0.29218 0.33291   6
  -2  12   5 1.69265 0.28156   1
  -2 -12   5 1.47665 0.28162   1
   2 -12   5 1.07288 0.45991   6
   2 -12   5 1.09500 0.27513   4
   2  12   5 1.49353 0.26829   4
  -2 -12   5 2.18270 0.50498   2
  -2 -12   5 1.19438 0.40500   6
   2  12   6 3.19387 0.35416   4
   2 -12   6 2.01956 0.33029   4
  -2 -12   6 1.71469 0.34596   1
  -2  12   6 1.98136 0.34240   1
  -2 -12   6 2.59231 0.53439   2
   2 -12   6 3.21194 0.53975   6
  -2 -12   6 2.13415 0.46053   6
   2  12   7 3.76967 0.42224   4
  -2 -12   7 3.25695 0.53748   6
   2 -12   7 2.39488 0.54896   6
  -2  12   7 2.82779 0.41908   1
  -2 -12   7 2.98851 0.42713   1
  -2 -12   7 3.17387 0.55648   2
  -2 -12   8 7.11718 0.72676   6
   2 -12   8 8.05700 0.77931   6
  -2  12   8 8.33566 0.64421   1
  -2 -12   8 6.58026 0.62383   1
  -2 -12   8 8.26188 0.74235   2
  -2 -12   9-0.04257 0.43296   1
  -2  12   9-0.08239 0.39829   1
  -2 -12   9 0.23574 0.56011   6
   2 -12   9-0.24739 0.47005   6
  -2  12  10 2.98528 0.53968   1
  -2 -12  10 3.61825 0.58452   1
   2 -12  10 3.73050 0.67008   6
  -2 -12  10 3.49954 0.68626   6
  -2 -12  11 1.49923 0.55892   1
  -2  12  11 2.38215 0.57862   1
   2 -12  11 1.61231 0.58372   6
  -2 -12  11 0.84864 0.61013   6
  -2 -12  12-0.23467 0.55130   1
  -2  12  12 0.51004 0.56034   1
   2 -12  12 0.84158 0.63960   6
  -2 -12  12 0.55496 0.63210   6
  -2 -12  13 1.21395 0.60495   1
  -2  12  13 2.33483 0.66791   1
   2 -12  13 1.71704 0.75940   6
  -2 -12  13 2.87913 0.72721   6
  -2 -12  14 1.87908 0.75461   6
  -2 -12  14 2.54792 0.71352   1
  -2  12  14 1.32177 0.68178   1
   2 -12  14 1.16312 0.74391   6
  -2 -12  15-1.32873 0.74535   1
  -2  12  15 0.42403 0.69120   1
  -2  12  16 2.56050 0.84105   1
   2 -13 -14 1.67813 0.92850   5
  -2 -13 -14 0.68526 0.78427   5
   2 -13 -13 0.94287 0.86699   5
  -2 -13 -13-0.32788 0.74431   5
  -2 -13 -12 5.26809 0.85173   5
   2 -13 -12 5.29931 0.95107   5
  -2 -13 -11 0.07302 0.66723   5
   2 -13 -11-0.34417 0.72713   5
   2 -13 -10 42.0479 2.51047   5
  -2 -13 -10 44.9938 2.45297   5
  -2 -13  -9 0.19014 0.57559   5
   2 -13  -9 0.47110 0.68522   5
  -2  13  -9 0.20560 0.46654   3
  -2 -13  -8 11.3653 0.95634   5
   2 -13  -8 12.4711 1.07666   5
  -2 -13  -8 11.9166 0.82625   6
  -2  13  -8 9.27339 0.76232   3
  -2 -13  -7-0.26188 0.35188   3
  -2  13  -7-0.03081 0.35728   3
  -2 -13  -7 0.83662 0.52233   5
   2 -13  -7 0.72689 0.64299   5
  -2 -13  -6 57.6019 2.79365   5
  -2  13  -6 52.4908 2.60763   3
  -2 -13  -6 54.5926 2.61766   3
   2 -13  -6 51.5753 2.87667   5
  -2 -13  -5-0.02024 0.22529   3
  -2  13  -5 0.27057 0.25091   3
  -2 -13  -5-0.19797 0.45224   5
   2 -13  -5-0.79252 0.56828   5
   2 -13  -4 10.6915 0.90168   5
  -2 -13  -4 10.5071 0.80823   5
   2 -13  -3 0.17822 0.46166   5
  -2 -13  -3-0.04404 0.35102   5
  -2 -13  -2 3.02435 0.45317   5
   2 -13  -2 3.56250 0.55302   5
  -2 -13  -1 0.07998 0.32403   5
   2 -13  -1 0.05487 0.42271   5
  -2 -13  -1 0.17224 0.26400   6
  -2 -13   0 108.163 5.18766   6
   2 -13   0 110.525 5.26503   6
  -2 -13   0 113.601 5.25030   5
  -2 -13   1-0.09425 0.28069   6
   2 -13   1 0.16898 0.35304   6
  -2 -13   2 3.14112 0.40844   6
   2 -13   2 2.54024 0.46421   6
   2 -13   3 0.46000 0.40755   6
  -2 -13   3 0.54762 0.32806   6
  -2  13   4 10.8396 0.55495   1
  -2 -13   4 10.5175 0.55987   1
   2 -13   4 10.4695 0.81996   6
  -2 -13   4 9.19816 0.74700   6
  -2 -13   5 0.16011 0.22667   1
  -2  13   5 0.28230 0.21532   1
   2 -13   5-0.05137 0.44047   6
   2  13   5 0.01642 0.20792   4
   2 -13   5 0.03780 0.23328   4
  -2 -13   5 0.08470 0.37837   6
   2 -13   6 50.7040 2.71128   6
  -2 -13   6 50.0856 2.66025   6
  -2  13   6 51.9504 2.51345   1
  -2 -13   6 51.6912 2.52201   1
   2 -13   6 53.3971 2.52595   4
   2  13   6 53.9249 2.51919   4
  -2 -13   7 0.02927 0.31608   1
  -2  13   7 0.16799 0.31038   1
   2 -13   7 0.20447 0.30675   4
   2  13   7 0.13715 0.30923   4
  -2 -13   7-0.24896 0.43748   6
   2 -13   7-0.17174 0.49953   6
   2 -13   8 10.1641 0.92376   6
  -2 -13   8 11.8074 0.91224   6
  -2 -13   8 11.4618 0.77023   1
  -2  13   8 10.8893 0.75798   1
   2  13   8 10.7021 0.74581   4
   2 -13   8 11.4356 0.76867   4
  -2 -13   9 0.78493 0.55965   6
   2 -13   9 0.45384 0.54492   6
  -2  13   9 1.15752 0.41892   1
  -2 -13   9 0.48419 0.43403   1
   2 -13  10 43.0927 2.43090   6
  -2 -13  10 44.2941 2.43906   6
  -2 -13  10 42.9759 2.29064   1
  -2  13  10 45.5066 2.29557   1
   2 -13  11-0.14589 0.59570   6
  -2 -13  11 0.27318 0.58557   6
  -2 -13  11-0.15325 0.52870   1
  -2  13  11 0.14611 0.50409   1
  -2 -13  12 3.01995 0.70755   6
   2 -13  12 4.34415 0.79847   6
  -2  13  12 4.34694 0.66870   1
  -2 -13  12 3.21329 0.68833   1
   2 -13  13 0.34276 0.77804   6
  -2 -13  13 0.22862 0.72001   6
  -2 -13  13-0.43153 0.63176   1
  -2  13  13-0.05846 0.58081   1
  -2  13  14 0.82389 0.65435   1
  -2 -13  14 2.49857 0.82026   6
  -2  13  15 1.49390 0.76214   1
  -2 -14 -14 1.65039 0.84545   5
  -2 -14 -13 1.17003 0.76510   5
   2 -14 -13 0.87156 0.87493   5
  -2 -14 -12 0.07935 0.71588   5
   2 -14 -12 0.18521 0.80527   5
   2 -14 -11 0.26756 0.75946   5
  -2 -14 -11 0.60072 0.75030   5
   2 -14 -10 1.53975 0.76632   5
  -2 -14 -10 2.11183 0.70074   5
   2 -14  -9 1.30880 0.72416   5
  -2 -14  -9 0.19745 0.60402   5
   2 -14  -8 5.49818 0.87956   5
  -2 -14  -8 7.41361 0.83145   5
  -2  14  -8 6.71803 0.61484   3
  -2 -14  -7 1.81849 0.57825   5
   2 -14  -7 1.74966 0.70555   5
  -2  14  -7 1.53650 0.37169   3
  -2 -14  -6 3.19939 0.58858   5
   2 -14  -6 4.01650 0.73384   5
  -2  14  -6 4.19193 0.39586   3
   2 -14  -5 0.13847 0.56997   5
  -2 -14  -5-0.10500 0.42555   5
  -2 -14  -5 0.20677 0.19804   3
  -2  14  -5 0.50987 0.22674   3
   2 -14  -4-0.06557 0.52487   5
  -2 -14  -4 0.30093 0.41605   5
  -2 -14  -3-0.04703 0.39005   5
   2 -14  -3 0.12437 0.48533   5
  -2 -14  -2 5.13927 0.54547   5
   2 -14  -2 5.78246 0.67189   5
  -2 -14  -2 4.80827 0.44890   6
  -2 -14  -1 1.06573 0.36258   5
   2 -14  -1 0.92402 0.49782   5
  -2 -14  -1 1.25466 0.30110   6
  -2 -14   0 10.0403 0.68207   6
   2 -14   0 10.5666 0.76862   6
   2 -14   0 10.0988 0.83490   5
  -2 -14   0 10.0426 0.72978   5
   2 -14   1 1.19857 0.41517   6
  -2 -14   1 1.10456 0.31766   6
   2 -14   2 5.42545 0.58721   6
  -2 -14   2 4.66413 0.49392   6
   2 -14   3 0.33649 0.42805   6
  -2 -14   3-0.11607 0.34906   6
   2 -14   4 0.61032 0.43453   6
  -2 -14   4-0.49467 0.38489   6
   2 -14   5-0.10738 0.42095   6
  -2 -14   5 0.39215 0.20041   1
  -2 -14   5-0.17844 0.40389   6
  -2 -14   6 3.21055 0.35963   1
  -2  14   6 4.12413 0.35877   1
   2 -14   6 2.73005 0.57449   6
  -2 -14   6 3.34371 0.55196   6
   2 -14   6 3.00977 0.36667   4
   2  14   6 4.21287 0.35969   4
  -2  14   7 1.39458 0.32491   1
  -2 -14   7 1.15992 0.33586   1
   2 -14   7 0.95547 0.53925   6
  -2 -14   7 1.40583 0.50763   6
   2  14   7 1.53478 0.33015   4
   2 -14   7 1.96876 0.36262   4
  -2 -14   8 7.37039 0.73489   6
   2 -14   8 6.39976 0.71192   6
  -2  14   8 5.54749 0.53618   1
  -2 -14   8 6.47930 0.55396   1
   2  14   8 4.66109 0.50242   4
   2 -14   8 6.56875 0.56222   4
   2 -14   9 1.28127 0.63536   6
  -2 -14   9 0.12563 0.54444   6
  -2 -14   9-0.19045 0.41691   1
  -2  14   9-0.14433 0.39927   1
   2 -14   9 0.37393 0.39375   4
   2  14   9 0.63639 0.40034   4
  -2 -14  10 1.10297 0.62475   6
   2 -14  10 1.77636 0.67569   6
  -2 -14  10 2.44024 0.52033   1
  -2  14  10 2.67987 0.51707   1
   2  14  10 1.61180 0.46259   4
   2 -14  10 2.29158 0.50154   4
   2 -14  11 0.22665 0.65318   6
  -2 -14  11 0.35360 0.60723   6
  -2 -14  11 0.54023 0.53481   1
  -2  14  11 0.92662 0.52004   1
   2  14  11 1.26239 0.53082   4
  -2 -14  12 0.07407 0.67051   6
   2 -14  12-0.48967 0.71470   6
  -2  14  12-0.35962 0.54474   1
  -2 -14  13 2.65939 0.79198   6
   2 -14  13 1.07324 0.77488   6
  -2  14  13 0.89864 0.58046   1
  -2  14  14 2.11680 0.68570   1
  -2 -15 -13 1.26962 0.86957   5
   2 -15 -13-1.08640 0.83463   5
  -2 -15 -12 3.55377 0.86373   5
   2 -15 -12 6.06154 0.99764   5
   2 -15 -11-0.18352 0.79794   5
  -2 -15 -11-0.15359 0.71053   5
   2 -15 -10 38.5037 2.26255   5
  -2 -15 -10 33.8821 2.10097   5
   2 -15  -9-0.16924 0.69921   5
  -2 -15  -9-0.27146 0.62409   5
   2 -15  -8 5.29587 0.87252   5
  -2 -15  -8 4.39738 0.74281   5
   2 -15  -7-0.47416 0.68958   5
  -2 -15  -7 0.85655 0.56255   5
  -2  15  -7-0.12350 0.32663   3
  -2 -15  -6 45.4773 2.35202   5
  -2  15  -6 42.1798 2.06399   3
   2 -15  -6 44.4225 2.45984   5
  -2 -15  -5 0.05520 0.45442   5
   2 -15  -5 0.72060 0.61571   5
   2  15  -5 0.10048 0.12513   3
   2  15  -5 0.32108 0.14161   3
   2 -15  -4 11.0624 0.98104   5
  -2 -15  -4 11.8431 0.88970   5
  -2 -15  -3 0.04974 0.43108   5
   2 -15  -3 0.19429 0.51839   5
  -2 -15  -2 0.46973 0.40743   5
   2 -15  -2 1.00238 0.50495   5
  -2 -15  -2 0.99621 0.30158   6
  -2 -15  -1 0.22510 0.37203   5
   2 -15  -1-0.30207 0.51618   5
   2 -15  -1 0.18365 0.40205   6
  -2 -15  -1 0.25919 0.29611   6
  -2 -15   0 88.1547 4.34267   5
   2 -15   0 89.3725 4.44319   5
  -2 -15   0 91.7675 4.28491   6
   2 -15   0 89.5258 4.35780   6
  -2 -15   1-0.12953 0.37677   5
  -2 -15   1 0.10604 0.30632   6
   2 -15   1 0.23211 0.39086   6
  -2 -15   2 0.83126 0.35188   6
   2 -15   2 0.38487 0.42799   6
  -2 -15   3 0.36570 0.35732   6
   2 -15   3 0.30029 0.41379   6
  -2 -15   4 10.1565 0.79366   6
   2 -15   4 12.0044 0.88148   6
  -2 -15   5 0.32648 0.43296   6
   2 -15   5 0.33468 0.47324   6
  -2 -15   5 0.22337 0.14261   4
  -2 -15   6 44.5746 2.36913   6
   2 -15   6 46.0531 2.44285   6
   2  15   7 0.02139 0.27485   4
   2 -15   7 0.29692 0.30184   4
  -2 -15   7 0.64879 0.54298   6
   2 -15   7 0.18571 0.53087   6
  -2  15   7 0.17060 0.28972   1
  -2 -15   7 0.44200 0.30081   1
   2  15   8 4.68803 0.47263   4
   2 -15   8 4.98469 0.71317   6
  -2 -15   8 5.56641 0.68364   6
  -2  15   8 3.10101 0.43536   1
   2  15   9 0.26256 0.38869   4
  -2 -15   9-0.38637 0.59763   6
   2 -15   9-0.20898 0.60581   6
  -2  15   9 0.49823 0.39484   1
  -2 -15  10 36.1061 2.01752   6
   2 -15  10 32.4289 1.99716   6
   2  15  10 31.6622 1.75370   4
  -2  15  10 33.4037 1.77147   1
  -2  15  11-0.78569 0.52739   1
   2  15  11 0.72405 0.48604   4
  -2 -15  11-0.36270 0.66906   6
   2 -15  11 0.54332 0.67728   6
  -2  15  12 5.16633 0.67359   1
   2  15  12 3.44102 0.63084   4
   2 -15  12 3.66382 0.80946   6
  -2 -15  12 4.69325 0.87775   6
  -2 -15  13 0.95695 0.78080   6
  -2 -16 -12-0.57097 0.81265   5
   2 -16 -12 1.54151 0.95731   5
  -2 -16 -11 1.09056 0.73277   5
   2 -16 -11 0.65567 0.80699   5
   2 -16 -10 1.80860 0.82664   5
  -2 -16 -10 1.32770 0.73034   5
   2 -16  -9 1.30279 0.81950   5
  -2 -16  -9 0.83466 0.67969   5
   2 -16  -8 3.60373 0.82889   5
  -2 -16  -8 2.19861 0.69425   5
  -2 -16  -7 1.20188 0.62591   5
   2 -16  -7 3.58415 0.77792   5
   2 -16  -6 1.33254 0.70179   5
  -2 -16  -6 1.79873 0.57448   5
   2 -16  -5 1.49104 0.69411   5
  -2 -16  -5 1.09179 0.53133   5
   2 -16  -4-0.35316 0.56765   5
  -2 -16  -4 0.27601 0.47161   5
  -2 -16  -3-0.05211 0.43229   5
   2 -16  -3 0.26845 0.51933   5
  -2 -16  -3 0.31082 0.31668   6
   2 -16  -2 3.18423 0.64479   5
  -2 -16  -2 4.09249 0.53802   5
  -2 -16  -2 2.42530 0.39704   6
  -2 -16  -1 1.74292 0.44774   5
   2 -16  -1 0.94466 0.54049   5
  -2 -16  -1 1.63321 0.35540   6
   2 -16  -1 1.48825 0.46661   6
   2 -16   0 2.33422 0.58389   5
  -2 -16   0 2.17089 0.47448   5
  -2 -16   0 2.40042 0.39159   6
   2 -16   0 1.90549 0.46110   6
  -2 -16   1 1.45026 0.42169   5
  -2 -16   1 1.07831 0.36177   6
   2 -16   1 1.20940 0.46178   6
   2 -16   2 3.70760 0.55119   6
  -2 -16   2 2.44843 0.44947   6
   2 -16   3 0.31148 0.46532   6
  -2 -16   3-0.29541 0.39991   6
   2 -16   4-0.38312 0.49379   6
  -2 -16   4 0.22449 0.40896   6
   2 -16   5 1.03902 0.55279   6
  -2 -16   5 0.53174 0.46856   6
   2 -16   6 0.97279 0.54015   6
  -2 -16   6 0.20861 0.49481   6
  -2  16   7 1.32904 0.26718   4
  -2 -16   7 1.22602 0.54060   6
   2 -16   7 1.40236 0.57077   6
   2  16   8 3.12405 0.38801   4
  -2 -16   8 3.07197 0.64838   6
   2 -16   8 3.30577 0.70082   6
   2 -16   9 0.07146 0.63427   6
  -2 -16   9 0.26379 0.62496   6
  -2 -16  10 2.34710 0.78863   6
   2 -16  10 3.97756 0.81182   6
   2 -16  11 0.71363 0.69513   6
  -2 -16  11 0.81178 0.70626   6
  -2 -16  12 0.53751 0.73228   6
   2 -17 -11 0.09475 0.86581   5
   2 -17 -10 21.6608 1.61038   5
  -2 -17 -10 19.4543 1.47230   5
   2 -17  -9 0.08843 0.81055   5
  -2 -17  -9 0.07063 0.67708   5
   2 -17  -8-0.17088 0.74907   5
  -2 -17  -8 1.69747 0.69511   5
  -2 -17  -7-0.12951 0.62613   5
   2 -17  -7 0.74750 0.75659   5
  -2 -17  -6 31.6960 1.85448   5
   2 -17  -6 32.0153 1.98324   5
   2 -17  -5 0.91863 0.71383   5
  -2 -17  -5 0.94522 0.49737   5
   2 -17  -4 10.8918 0.99981   5
  -2 -17  -4 9.82005 0.71842   6
  -2 -17  -4 9.46332 0.85215   5
  -2 -17  -3 0.05418 0.44429   5
   2 -17  -3-0.41571 0.55461   5
  -2 -17  -3-0.21344 0.33022   6
   2 -17  -2 0.13380 0.54637   5
  -2 -17  -2 0.61629 0.45886   5
  -2 -17  -2-0.17555 0.31985   6
   2 -17  -2 0.20393 0.44796   6
  -2 -17  -1 0.04904 0.42656   5
   2 -17  -1 0.26210 0.52023   5
   2 -17  -1 0.54708 0.46163   6
  -2 -17  -1 0.14270 0.31887   6
   2 -17   0 55.5167 3.06297   5
  -2 -17   0 58.2798 2.98135   5
  -2 -17   0 60.7010 2.91266   6
   2 -17   0 60.3692 2.99809   6
   2 -17   1-0.70214 0.54337   5
  -2 -17   1 0.14246 0.40131   5
  -2 -17   1 0.11613 0.34810   6
   2 -17   1 0.30200 0.44372   6
  -2 -17   2 0.04813 0.40373   5
   2 -17   2-0.15541 0.43939   6
  -2 -17   2 0.24613 0.37130   6
  -2 -17   3-0.34814 0.40881   6
   2 -17   3 1.07230 0.48843   6
  -2 -17   4 9.50813 0.77738   6
   2 -17   4 9.74335 0.84128   6
  -2 -17   5 1.04411 0.47901   6
   2 -17   5 1.06903 0.52750   6
   2 -17   6 32.2778 1.81132   6
  -2 -17   6 29.5037 1.74547   6
  -2 -17   7 0.28495 0.53403   6
   2 -17   7 0.58745 0.56198   6
  -2 -17   8-0.24582 0.59111   6
   2 -17   8-0.61984 0.60950   6
  -2 -17   9 0.60296 0.66634   6
   2 -17   9 0.72788 0.65099   6
   2 -17  10 23.5272 1.63091   6
  -2 -17  10 24.9262 1.63732   6
  -2 -17  11 0.89353 0.74050   6
   2 -17  11 0.48270 0.76743   6
   2 -18 -10 0.83072 0.85739   5
   2 -18  -9-0.53588 0.79829   5
   2 -18  -8 1.38206 0.80159   5
  -2 -18  -7 0.78764 0.65006   5
   2 -18  -7 2.35437 0.79467   5
  -2 -18  -6 1.69011 0.65599   5
   2 -18  -6 0.40761 0.71300   5
  -2 -18  -5 3.66334 0.64895   5
   2 -18  -5 4.21652 0.78134   5
   2 -18  -4-0.07432 0.64186   5
  -2 -18  -4-0.64132 0.54937   5
  -2 -18  -4-0.11394 0.36431   6
  -2 -18  -3 1.45022 0.54813   5
   2 -18  -3 2.21028 0.64819   5
  -2 -18  -3 1.76028 0.38787   6
   2 -18  -2 0.13720 0.57305   5
  -2 -18  -2 1.06002 0.49407   5
  -2 -18  -2 1.63564 0.38903   6
   2 -18  -2 0.73869 0.46120   6
  -2 -18  -1 1.22044 0.46339   5
   2 -18  -1 0.87736 0.56355   5
  -2 -18  -1 1.77686 0.41723   6
   2 -18  -1 1.64982 0.49572   6
  -2 -18   0 1.54736 0.46105   5
   2 -18   0 1.32579 0.62466   5
  -2 -18   0 1.97872 0.41675   6
   2 -18   0 2.46529 0.51593   6
  -2 -18   1 1.58264 0.49338   5
   2 -18   1 1.51944 0.60275   5
  -2 -18   1 2.07670 0.41931   6
   2 -18   1 1.35617 0.47820   6
  -2 -18   2 0.79758 0.42308   5
   2 -18   2 1.11991 0.48887   6
  -2 -18   2 0.76169 0.39465   6
  -2 -18   3 1.37391 0.45689   6
   2 -18   3 1.99525 0.51815   6
  -2 -18   4-0.23744 0.47823   6
   2 -18   4-0.34694 0.50991   6
  -2 -18   5 2.84461 0.58082   6
   2 -18   5 4.73577 0.68016   6
  -2 -18   6 1.90265 0.59232   6
   2 -18   6 1.13232 0.60871   6
  -2 -18   7 1.32850 0.59820   6
   2 -18   7 1.46251 0.66175   6
  -2 -18   8 1.30681 0.63277   6
   2 -18   8 2.16643 0.69492   6
  -2 -18   9 0.06794 0.64961   6
   2 -18   9 0.73666 0.69418   6
   2 -18  10 0.07681 0.70409   6
  -2 -18  10 0.36781 0.72118   6
  -2 -18  11 1.41468 0.77141   6
   2 -19  -9-0.17889 0.82499   5
   2 -19  -8 0.86570 0.81405   5
   2 -19  -7 1.43167 0.80761   5
   2 -19  -6 15.9753 1.33054   5
   2 -19  -5 0.94930 0.77456   5
   2 -19  -4 5.53098 0.85704   5
  -2 -19  -4 5.26260 0.72752   5
   2 -19  -3-0.11320 0.49945   6
  -2 -19  -3 0.52546 0.37653   6
  -2 -19  -3 0.73880 0.51484   5
   2 -19  -3 1.09298 0.65349   5
  -2 -19  -2 1.99010 0.39805   6
   2 -19  -2 0.76069 0.49389   6
  -2 -19  -2 1.63185 0.53517   5
   2 -19  -2 1.89832 0.66428   5
  -2 -19  -1 0.72181 0.36008   6
   2 -19  -1 0.47911 0.48727   6
   2 -19  -1 0.20780 0.58174   5
  -2 -19  -1 0.89245 0.46056   5
  -2 -19   0 23.8809 1.31782   6
   2 -19   0 22.5149 1.40924   6
   2 -19   0 21.6194 1.51680   5
  -2 -19   0 24.0066 1.40268   5
  -2 -19   1 0.04099 0.38038   6
   2 -19   1-0.05387 0.50745   6
  -2 -19   1-0.15419 0.44537   5
   2 -19   1 0.27336 0.58386   5
   2 -19   2 2.52267 0.55666   6
  -2 -19   2 1.75087 0.48622   5
   2 -19   2 2.50018 0.61970   5
  -2 -19   2 1.03712 0.44261   6
   2 -19   3 0.91094 0.53046   6
  -2 -19   3 0.21231 0.47163   5
  -2 -19   3 0.49741 0.44267   6
   2 -19   4 5.49454 0.71618   6
  -2 -19   4 6.51047 0.67609   6
   2 -19   5 1.23528 0.58788   6
  -2 -19   5 0.35990 0.50090   6
   2 -19   6 13.4116 1.08604   6
  -2 -19   6 13.8588 1.03199   6
   2 -19   7 0.73971 0.62630   6
  -2 -19   7 1.56906 0.59792   6
  -2 -19   8 1.25061 0.66601   6
   2 -19   8 0.77605 0.67594   6
   2 -19   9 0.37011 0.67425   6
  -2 -19   9-0.13693 0.69106   6
  -2 -19  10 8.82352 1.03261   6
   2 -20  -8 0.43120 0.81264   5
   2 -20  -7 2.10295 0.81426   5
   2 -20  -6 0.90841 0.80837   5
   2 -20  -5 4.55083 0.88445   5
   2 -20  -4 0.12122 0.54855   6
   2 -20  -4-0.07689 0.70036   5
   2 -20  -3 5.18780 0.67179   6
   2 -20  -3 3.33588 0.76292   5
   2 -20  -2 1.00440 0.53590   6
   2 -20  -2 0.35924 0.60358   5
   2 -20  -1 1.86397 0.55102   6
   2 -20  -1 3.74063 0.72879   5
   2 -20   0 0.49383 0.52302   6
   2 -20   0-0.77708 0.61858   5
   2 -20   1 1.70905 0.53129   6
   2 -20   1 1.19737 0.61407   5
   2 -20   2 0.16916 0.54513   6
   2 -20   2-0.21389 0.60252   5
   2 -20   3 4.06247 0.65532   6
   2 -20   3 3.97727 0.74470   5
   2 -20   4 0.30160 0.56671   6
   2 -20   5 3.99724 0.71563   6
   2 -20   6 0.06458 0.60654   6
   2 -20   7 3.04013 0.71770   6
   2 -21  -6 4.67053 0.89599   5
   2 -21  -5 1.16103 0.61128   6
   2 -21  -5 0.88088 0.75589   5
   2 -21  -4 4.16149 0.69457   6
   2 -21  -4 3.10542 0.78538   5
   2 -21  -3 0.82146 0.60626   6
   2 -21  -3 1.42582 0.71896   5
   2 -21  -2 1.76809 0.59251   6
   2 -21  -2 3.22273 0.74298   5
   2 -21  -1 0.16872 0.54865   6
   2 -21  -1 0.78924 0.63283   5
   2 -21   0 6.51466 0.73125   6
   2 -21   0 6.40132 0.84302   5
   2 -21   1 0.11279 0.53296   6
   2 -21   1 0.43499 0.62614   5
   2 -21   2 2.71297 0.59491   6
   2 -21   2 1.75607 0.69922   5
   2 -21   3 1.12224 0.57397   6
   2 -21   3 0.52659 0.64618   5
   2 -21   4 4.76634 0.73537   6
   2 -21   5 0.81134 0.62937   6
   2 -21   6 5.66502 0.82621   6
   2 -22  -1 1.03534 0.55023   6
   2 -22   0-0.45671 0.53148   6
   2 -22   0 0.14553 0.64586   5
   2 -22   1 1.78457 0.59604   6
   2 -22   1 3.09886 0.75753   5
   2 -22   2 0.23397 0.57025   6
   2 -22   2-0.14936 0.68025   5
   2 -22   3 5.15215 0.74478   6
   2 -22   3 5.42991 0.82314   5
   2 -22   4-0.36881 0.63173   6
  -3   0 -10 0.06409 0.31922   6
   3   0 -10-0.14800 0.35873   6
  -3   0  -9 0.10518 0.09843   2
   3   0  -9 0.20975 0.36973   6
  -3   0  -9-0.11555 0.29308   6
  -3   0  -8-0.28343 0.26437   6
  -3   0  -8-0.29192 0.45715   1
  -3   0  -7 0.18122 0.22169   6
  -3   0  -7 0.39202 0.42477   1
  -3   0  -6 0.43104 0.22159   6
  -3   0  -6-0.26719 0.39907   1
  -3   0  -5-0.11765 0.20127   6
  -3   0  -5 0.03318 0.35501   1
  -3   0  -4-0.08550 0.34986   1
  -3   0  -4 0.04182 0.16506   6
  -3   0  -3 0.52372 0.33143   1
  -3   0  -3-0.05450 0.32391   3
  -3   0  -3 0.10128 0.16804   6
  -3   0  -2 0.22375 0.29010   3
  -3   0  -2 0.10205 0.14445   6
  -3   0  -1-0.06665 0.27884   4
  -3   0  -1 0.33110 0.25440   3
   3   0   0-0.01821 0.26125   3
   3   0   1 0.05195 0.21517   4
  -3   0   1-0.02057 0.18896   5
   3   0   1 0.21647 0.25150   3
  -3   0   2 0.38504 0.20530   5
   3   0   2 0.16163 0.25464   4
   3   0   2 0.02341 0.28504   3
  -3   0   3 0.21556 0.22501   5
   3   0   4-0.08745 0.29497   1
  -3   0   4 0.06117 0.26961   5
   3   0   5-0.24329 0.30846   1
  -3   0   5 0.16817 0.25168   5
   3   0   6 0.08104 0.35843   1
  -3   0   6-0.11099 0.27716   5
   3   0   6 0.02411 0.22982   6
   3   0   7-0.21629 0.29535   5
   3   0   7-0.04628 0.37347   1
  -3   0   7 0.09521 0.30423   5
   3   0   7 0.02687 0.24088   6
   3   0   8 0.21057 0.33656   5
   3   0   8 0.36579 0.40087   1
  -3   0   8 0.10718 0.34843   5
   3   0   8 0.21448 0.28276   6
   3   0   9 0.03918 0.34661   5
   3   0   9-0.17589 0.46930   1
  -3   0   9 0.03972 0.36302   5
   3   0   9-0.31336 0.31213   6
   3   0  10 0.70537 0.37371   6
   3   0  10 0.64882 0.42304   5
  -3   0  10-0.40009 0.52725   1
   3   0  10 0.39179 0.55801   1
  -3   0  10-0.21934 0.40228   5
   3   0  11-0.04352 0.39392   6
  -3   0  11-0.36677 0.56256   1
   3   0  11 0.72263 0.57602   1
   3   0  12 0.48035 0.43754   6
  -3   0  12-0.48350 0.65026   1
   3   0  12-0.23827 0.64346   1
   3   0  13 0.73847 0.47917   6
   3   0  13-0.25991 0.67342   1
  -3   0  13 0.08791 0.71522   1
  -3   0  14 1.12917 0.78342   1
   3   0  14-0.65746 0.72988   1
  -3   0  15 1.31015 0.87332   1
   3   0  15-0.80759 0.83406   1
   3   0  16 0.75045 0.88585   1
  -3   0  16-0.21540 0.88304   1
   3   0  17-0.22599 0.92277   1
  -3   0  17-0.11385 0.89998   1
  -3   1 -10 2.89806 0.40530   6
   3  -1 -10 3.51662 0.47297   6
  -3  -1 -10 4.16693 0.45201   6
  -3   1  -9 0.46751 0.13668   2
  -3   1  -9 0.41757 0.30775   6
  -3  -1  -9 0.28601 0.30092   6
   3  -1  -9 0.26780 0.30161   6
  -3   1  -8 1.81563 0.18625   2
  -3   1  -8 2.57147 0.34514   6
  -3  -1  -8 2.28391 0.33408   6
   3  -1  -8 2.84204 0.38180   6
  -3   1  -8 2.38387 0.55477   1
  -3  -1  -8 2.70262 0.51607   1
  -3   1  -7 0.09514 0.25214   6
   3  -1  -7 0.10674 0.26864   6
  -3  -1  -7-0.04429 0.23198   6
  -3   1  -7 0.08712 0.43736   1
  -3  -1  -7-0.47552 0.42261   1
   3  -1  -6 4.35234 0.41918   6
  -3  -1  -6 4.78074 0.37880   6
  -3   1  -6 4.73005 0.37088   6
  -3  -1  -6 4.39539 0.53099   1
  -3   1  -6 5.34682 0.54867   1
   3  -1  -5 3.22707 0.33734   6
  -3   1  -5 2.68811 0.44630   1
  -3  -1  -5 2.96429 0.46031   1
  -3   1  -5 3.01713 0.29560   6
  -3  -1  -5 3.47928 0.29059   6
  -3  -1  -4 6.68146 0.58920   1
  -3   1  -4 6.92601 0.59434   1
  -3   1  -4 7.95056 0.46983   6
  -3  -1  -4 7.85231 0.44813   6
  -3   1  -3 1.54937 0.35666   1
  -3  -1  -3 1.17977 0.35154   1
  -3   1  -3 1.52303 0.21400   6
  -3  -1  -3 1.80628 0.18378   6
  -3   1  -3 1.71577 0.38498   3
  -3  -1  -3 0.81145 0.33246   3
  -3   1  -2 0.43458 0.18414   6
  -3  -1  -2 0.38428 0.12838   6
  -3  -1  -2 0.44547 0.30299   3
  -3   1  -2 0.58178 0.30568   3
  -3  -1  -1 0.66074 0.25877   4
  -3   1  -1 1.29637 0.29848   4
  -3   1  -1 0.93537 0.28094   3
  -3  -1  -1 1.06079 0.27702   3
   3   1   0 12.6969 0.69470   3
   3  -1   0 11.1653 0.68853   3
  -3  -1   1 1.01511 0.17065   5
   3   1   1 1.22179 0.25063   4
   3  -1   1 1.17503 0.25990   4
   3  -1   1 1.09517 0.25982   3
   3   1   1 1.37825 0.29343   3
   3   1   2 0.52084 0.12087   6
  -3  -1   2 0.60765 0.21244   5
  -3   1   2 0.61659 0.24656   5
   3  -1   2 0.84649 0.24383   4
   3   1   2 0.40201 0.24921   4
   3  -1   2 0.30247 0.27961   3
   3   1   2 0.30438 0.29142   3
  -3   1   3 1.81363 0.28121   5
  -3  -1   3 1.73447 0.25116   5
   3   1   3 1.56734 0.18528   6
   3   1   4 7.48104 0.47346   5
  -3  -1   4 7.11439 0.48167   5
   3   1   4 6.32421 0.52442   1
   3  -1   4 7.29812 0.55357   1
  -3   1   4 6.36370 0.50463   5
   3   1   4 7.39261 0.44121   6
   3   1   5 3.66360 0.36513   5
   3   1   5 2.86366 0.41784   1
   3  -1   5 3.07812 0.41947   1
  -3   1   5 2.92788 0.37432   5
  -3  -1   5 3.47725 0.37127   5
   3   1   5 3.57981 0.30531   6
  -3  -1   6 5.08300 0.44771   5
   3   1   6 5.03572 0.43107   5
  -3   1   6 4.70500 0.44968   5
   3   1   6 4.51712 0.50969   1
   3  -1   6 4.08166 0.50293   1
   3   1   6 4.11117 0.36879   6
   3   1   7-0.06062 0.27612   5
   3   1   7 0.50689 0.39089   1
   3  -1   7 0.04616 0.37252   1
  -3  -1   7 0.03097 0.32215   5
  -3   1   7-0.03326 0.33574   5
   3   1   7 0.28211 0.24800   6
  -3   1   8 2.33403 0.19823   2
   3   1   8 2.14957 0.33593   6
   3   1   8 2.58087 0.39811   5
  -3  -1   8 1.99981 0.39979   5
  -3   1   8 1.74531 0.40152   5
   3   1   8 1.82493 0.46417   1
   3  -1   8 1.98336 0.48716   1
   3  -1   9 0.07157 0.33823   6
  -3   1   9 0.20116 0.13206   2
   3   1   9 0.03406 0.30039   6
   3   1   9-0.26970 0.33865   5
  -3  -1   9 0.86185 0.37459   5
  -3   1   9 0.90302 0.37754   5
   3   1   9 0.11684 0.49741   1
   3  -1   9 0.23371 0.45415   1
   3   1  10 3.65287 0.53685   5
   3   1  10 4.02661 0.48383   6
  -3  -1  10 2.97483 0.66116   1
  -3   1  10 2.20460 0.66773   1
   3  -1  10 4.29036 0.68729   1
  -3  -1  10 3.81246 0.51562   5
  -3   1  10 4.55493 0.54261   5
   3  -1  10 2.88213 0.45803   6
   3  -1  11 0.86342 0.62417   1
  -3  -1  11 0.07277 0.58793   1
  -3   1  11 0.44093 0.60319   1
   3   1  11 1.32986 0.38935   6
   3  -1  11 0.22202 0.40294   6
  -3  -1  12-0.16004 0.64576   1
   3  -1  12 0.63239 0.64559   1
   3  -1  12 0.09766 0.41574   6
   3   1  12 0.23798 0.43361   6
   3  -1  13 1.63773 0.71291   1
  -3  -1  13 0.87164 0.72366   1
   3  -1  13 0.26633 0.46271   6
  -3  -1  14-0.28011 0.78035   1
   3  -1  14-0.18681 0.71959   1
   3  -1  14 0.63715 0.50378   6
  -3  -1  15-0.80006 0.83622   1
   3  -1  15-0.40115 0.77981   1
   3  -1  16 0.74580 0.86712   1
  -3  -1  16 0.53405 0.89644   1
   3  -1  17-0.11219 0.89064   1
  -3  -1  17 0.79078 0.99261   1
   3  -2 -12-0.19002 0.50704   5
   3  -2 -11 3.97579 0.57640   5
   3  -2 -10 2.23658 0.50992   5
  -3  -2 -10 2.78330 0.40066   6
  -3   2 -10 2.85617 0.40462   6
  -3  -2 -10 2.25777 0.16549   2
   3  -2  -9 1.44452 0.40639   5
   3  -2  -9 1.71005 0.37854   6
  -3  -2  -9 1.81675 0.34058   6
  -3   2  -9 2.23267 0.35564   6
  -3   2  -9 2.20893 0.23013   2
  -3   2  -8 0.35889 0.27959   6
   3  -2  -8 0.51459 0.32313   5
  -3  -2  -8 0.20130 0.26884   6
   3  -2  -8 0.42523 0.30913   6
  -3  -2  -8 0.33259 0.43836   1
  -3   2  -8 0.12297 0.15059   2
  -3  -2  -7 4.72986 0.38142   6
  -3   2  -7 3.73397 0.39276   6
   3  -2  -7 4.75378 0.49697   5
   3  -2  -7 4.63329 0.42400   6
  -3  -2  -7 4.16186 0.55002   1
  -3   2  -7 3.76722 0.29120   2
  -3  -2  -6 1.62038 0.24846   6
  -3   2  -6 1.64808 0.28011   6
  -3  -2  -6 1.11867 0.41309   1
   3  -2  -6 1.69654 0.30648   6
   3   2  -6 1.32429 0.32291   5
   3  -2  -6 0.90318 0.28895   5
  -3  -2  -5 8.46168 0.50881   6
  -3   2  -5 8.72575 0.53468   6
  -3  -2  -5 8.71354 0.65847   1
   3  -2  -5 8.23581 0.59224   5
   3   2  -5 8.90355 0.55668   5
   3   2  -4 7.40065 0.46216   6
   3   2  -4 7.17373 0.48233   5
   3  -2  -4 7.73471 0.51306   5
  -3  -2  -4 7.45655 0.42994   6
  -3   2  -4 7.30688 0.47399   6
  -3  -2  -4 7.36979 0.59151   1
  -3  -2  -3 8.54524 0.44798   6
  -3   2  -3 8.43097 0.49907   6
   3   2  -3 7.21845 0.47213   6
  -3  -2  -3 8.50145 0.61915   3
   3   2  -3 9.35646 0.50230   5
   3  -2  -3 8.48329 0.54327   5
  -3  -2  -3 8.49287 0.58875   1
   3   2  -2 0.43147 0.14483   6
  -3  -2  -2 0.56561 0.10977   6
  -3  -2  -2 0.81372 0.31002   3
   3   2  -2 0.57640 0.15478   5
   3  -2  -2 0.59189 0.22325   5
  -3   2  -2 0.51950 0.22150   6
   3   2  -1 0.39488 0.11059   5
  -3  -2  -1 0.64984 0.28720   3
  -3  -2  -1 0.48742 0.26156   4
   3  -2  -1 0.12366 0.19962   5
   3   2  -1 0.48404 0.11563   6
   3  -2   0 3.51903 0.35159   3
   3  -2   1 0.62023 0.28810   3
   3   2   1 0.62636 0.09958   5
  -3  -2   1 0.53980 0.13667   5
   3  -2   1 0.61531 0.23592   4
   3   2   2 0.35813 0.10557   6
   3  -2   2 0.48187 0.27538   3
   3   2   2 0.43098 0.14311   5
  -3  -2   2 0.52905 0.17186   5
  -3   2   2 0.36873 0.25165   5
   3  -2   2 0.44034 0.24898   4
  -3  -2   3 8.22510 0.49138   5
   3   2   3 8.73208 0.48855   5
  -3   2   3 8.88426 0.55789   5
   3   2   3 8.44206 0.45608   6
  -3  -2   3 8.04781 0.48167   6
  -3  -2   4 6.77580 0.48543   5
   3   2   4 7.81430 0.47660   5
   3  -2   4 8.08780 0.56914   1
  -3   2   4 7.72875 0.53104   5
   3   2   4 7.39144 0.44097   6
  -3  -2   4 7.51835 0.46262   6
  -3  -2   5 7.95529 0.55090   5
   3   2   5 9.23993 0.57025   5
   3  -2   5 9.18098 0.64260   1
  -3   2   5 8.04498 0.58882   5
   3   2   5 8.65729 0.51356   6
  -3  -2   5 8.58551 0.53995   6
   3   2   6 1.56677 0.26704   6
  -3  -2   6 1.53039 0.27661   6
  -3  -2   6 1.48382 0.31582   5
   3   2   6 1.72875 0.31080   5
  -3   2   6 1.23166 0.33713   5
   3  -2   6 1.32024 0.38625   1
   3   2   7 4.26133 0.38977   6
  -3   2   7 4.01851 0.28994   2
  -3  -2   7 4.04753 0.45208   5
  -3   2   7 4.59250 0.48326   5
   3  -2   7 3.11087 0.53519   1
  -3  -2   7 3.82572 0.39137   6
   3   2   7 3.73839 0.41659   5
  -3   2   8 0.16960 0.17184   2
  -3  -2   8 0.24401 0.32941   5
  -3   2   8 0.03838 0.35183   5
   3  -2   8 0.15500 0.41863   1
   3   2   8 0.17456 0.27251   6
   3   2   8-0.06831 0.32653   5
  -3  -2   9 1.99661 0.21052   2
  -3   2   9 1.76556 0.22340   2
   3   2   9 2.00509 0.44102   5
   3   2   9 1.76961 0.36733   6
   3  -2   9 2.14276 0.53494   1
  -3  -2   9 2.06964 0.41479   5
  -3   2   9 2.74698 0.47188   5
   3   2  10 2.16040 0.41643   6
   3   2  10 2.78916 0.46993   5
  -3  -2  10 1.82520 0.58116   1
   3  -2  10 3.09350 0.62220   1
  -3   2  10 3.00319 0.51618   5
  -3  -2  10 1.94235 0.44811   5
   3  -2  11 4.13530 0.55892   6
   3  -2  11 3.27186 0.68432   1
  -3  -2  11 4.51899 0.71850   1
  -3  -2  12 1.97263 0.65561   1
   3  -2  12-0.07811 0.61608   1
   3  -2  12 0.84661 0.43632   6
  -3  -2  13 6.53718 0.88925   1
   3  -2  13 4.00513 0.86846   1
   3  -2  13 4.87828 0.64909   6
  -3  -2  14-0.09195 0.73000   1
   3  -2  14-0.09215 0.73158   1
   3  -2  14 0.46899 0.49001   6
   3  -2  15-0.09901 0.79898   1
  -3  -2  15 0.09864 0.78953   1
   3  -2  15 0.31616 0.57418   6
   3  -2  16 0.21010 0.83408   1
  -3  -2  16 0.52676 0.82946   1
  -3  -2  17 1.33716 1.00271   1
   3  -2  17 0.33117 0.94719   1
   3  -3 -13 2.30035 0.63546   5
   3  -3 -12 1.42927 0.55082   5
   3  -3 -11 0.65668 0.47482   5
   3  -3 -10 9.60846 0.83004   5
  -3  -3 -10 11.3616 0.72139   6
  -3  -3 -10 10.0976 0.56326   2
   3  -3  -9 1.82389 0.46150   5
  -3   3  -9 1.26174 0.33195   6
  -3  -3  -9 2.10480 0.27775   2
  -3   3  -9 2.40471 0.29547   2
   3  -3  -9 2.21407 0.39991   6
  -3  -3  -9 2.30741 0.35678   6
   3   3  -9 2.30523 0.38642   6
  -3  -3  -8 5.19293 0.44400   6
   3  -3  -8 5.58510 0.49343   6
   3   3  -8 5.30911 0.46932   6
  -3   3  -8 5.39902 0.45693   6
   3  -3  -8 5.46672 0.56223   5
  -3   3  -8 5.74325 0.66195   1
  -3  -3  -8 5.11204 0.61421   1
  -3   3  -8 5.87848 0.39199   2
   3   3  -7 0.83593 0.26177   6
  -3  -3  -7 0.67459 0.24015   6
  -3   3  -7 0.54503 0.25867   6
   3  -3  -7 0.84137 0.28638   6
   3  -3  -7 0.99269 0.36598   5
  -3  -3  -7 1.11838 0.43251   1
  -3   3  -7 1.69554 0.45203   1
  -3   3  -7 0.89281 0.20012   2
   3   3  -6 17.1044 0.95595   6
  -3  -3  -6 19.3260 0.94418   6
  -3   3  -6 18.6060 0.97123   6
   3  -3  -6 17.7538 1.03422   5
  -3   3  -6 16.8966 0.91204   2
  -3   3  -6 16.1686 1.06459   1
  -3  -3  -6 19.0853 1.09600   1
  -3   3  -5 1.32182 0.26296   6
   3  -3  -5 0.62375 0.29776   5
  -3  -3  -5 0.75789 0.38187   1
   3   3  -5 1.01255 0.22520   6
  -3  -3  -5 1.27169 0.21483   6
  -3   3  -4 2.09639 0.28745   6
   3   3  -4 2.71905 0.27292   6
  -3  -3  -4 2.39603 0.23657   6
   3  -3  -4 2.51338 0.34794   5
  -3  -3  -4 3.31625 0.40863   1
  -3   3  -3 1.76345 0.25961   6
   3   3  -3 1.54555 0.19623   6
  -3  -3  -3 1.56493 0.16568   6
  -3  -3  -3 2.17042 0.37626   3
  -3  -3  -3 1.51069 0.19958   5
   3  -3  -3 1.73507 0.28187   5
  -3  -3  -3 1.10592 0.29853   1
   3  -3  -2 4.18446 0.37278   5
  -3  -3  -2 4.72538 0.42224   3
  -3  -3  -2 4.36468 0.24573   6
   3   3  -2 4.69442 0.28281   6
  -3  -3  -1 0.90325 0.24948   3
   3   3  -1 0.87874 0.11065   6
   3  -3  -1 1.17541 0.25151   5
  -3  -3  -1 1.03065 0.23507   4
   3  -3   0 52.6527 2.49980   3
  -3  -3   1 1.14342 0.11614   6
  -3  -3   1 1.15454 0.12024   5
   3  -3   1 0.97121 0.25176   3
   3  -3   2 4.07041 0.33167   6
  -3  -3   2 4.08105 0.28154   5
   3   3   2 4.65302 0.27891   5
  -3  -3   2 4.09856 0.26892   6
  -3   3   2 4.26228 0.39719   5
   3  -3   2 4.96071 0.37337   4
   3  -3   3 1.48078 0.23849   6
  -3  -3   3 1.26343 0.20158   6
  -3  -3   3 1.35480 0.22293   5
   3   3   3 1.81137 0.20973   5
   3  -3   3 1.51513 0.30180   4
  -3   3   3 2.08656 0.30906   5
   3   3   4 2.29360 0.27593   5
  -3  -3   4 2.54401 0.30218   5
   3  -3   4 1.98404 0.26828   6
  -3   3   4 3.18321 0.35673   5
  -3  -3   4 2.73753 0.27915   6
   3   3   4 2.70081 0.24540   6
  -3   3   5 0.78408 0.19255   2
   3   3   5 0.70990 0.19583   6
   3   3   5 0.88907 0.25543   5
  -3  -3   5 0.80046 0.22396   6
  -3  -3   5 1.34679 0.27231   5
  -3   3   5 1.14047 0.33251   5
   3  -3   5 1.43884 0.37401   1
   3   3   6 18.7410 0.98917   5
  -3  -3   6 16.3951 0.98168   5
  -3   3   6 18.1827 0.91974   2
   3  -3   6 18.2707 1.08194   1
  -3   3   6 18.1354 1.03418   5
   3   3   6 17.5537 0.95007   6
  -3  -3   6 17.9876 0.97336   6
  -3   3   7 0.58664 0.19916   2
  -3  -3   7 0.88798 0.34113   5
  -3  -3   7 0.68506 0.26707   6
  -3   3   7 0.14305 0.32026   5
   3   3   7 1.25025 0.34344   5
   3  -3   7 1.84775 0.43703   1
  -3  -3   8 4.52128 0.46464   6
  -3   3   8 5.64191 0.38661   2
  -3   3   8 4.46633 0.51895   5
   3   3   8 5.49567 0.50965   5
   3  -3   8 4.27844 0.56738   1
  -3  -3   8 5.58087 0.51913   5
  -3  -3   9 2.12418 0.26046   2
  -3   3   9 2.12424 0.28273   2
  -3  -3   9 2.22854 0.38595   6
  -3  -3   9 1.56566 0.40942   5
   3   3   9 1.96181 0.41040   5
  -3   3   9 2.55388 0.48420   5
   3  -3   9 2.45334 0.56590   1
   3   3  10 11.5022 0.81112   5
  -3  -3  10 11.3203 0.80133   5
   3   3  10 9.39754 0.92347   1
   3  -3  10 9.51648 0.90203   1
  -3  -3  10 10.0146 0.52318   2
  -3  -3  10 9.94895 0.75866   6
  -3  -3  10 10.4884 0.92614   1
  -3  -3  11-0.35261 0.57364   1
   3   3  11-0.21078 0.61098   1
   3  -3  11 0.48989 0.58707   1
  -3   3  11-0.14458 0.59730   1
   3   3  12 1.54460 0.64984   1
   3  -3  12 0.69120 0.61933   1
  -3  -3  12 0.69823 0.63809   1
  -3   3  12 1.75104 0.71988   1
  -3  -3  13 1.17466 0.70718   1
  -3   3  13 1.03517 0.74020   1
   3   3  13 1.51758 0.73383   1
   3  -3  13 2.42609 0.75545   1
   3  -3  14 1.31476 0.57034   6
   3   3  14 0.63943 0.74191   1
   3  -3  14 2.16941 0.80393   1
  -3  -3  14 0.81155 0.74685   1
  -3   3  14 0.83311 0.76659   1
   3  -3  15 0.83451 0.60611   6
   3   3  15 1.07756 0.80102   1
   3  -3  15 0.48363 0.76892   1
  -3  -3  15 1.25802 0.80059   1
  -3   3  15 0.99158 0.82656   1
   3  -3  16 6.03782 0.77660   6
   3   3  16 5.21103 1.06080   1
   3  -3  16 7.39766 1.10359   1
  -3  -3  16 6.81608 1.09619   1
  -3   3  16 6.45199 1.14425   1
   3  -3  17-0.32405 0.90954   1
   3   3  17-0.10969 0.95055   1
  -3  -3  17-0.98375 0.93726   1
  -3   3  17 0.55960 1.00651   1
   3  -4 -14 0.07626 0.60533   5
   3  -4 -13 11.3867 1.00877   5
   3  -4 -12 2.98911 0.64024   5
  -3  -4 -11 7.51566 0.42968   2
   3  -4 -11 7.66738 0.77244   5
  -3  -4 -10 3.06456 0.43880   6
  -3  -4 -10 3.53133 0.33710   2
   3  -4 -10 4.14176 0.57391   5
   3  -4  -9 6.60252 0.66160   5
  -3   4  -9 6.60984 0.55355   6
   3   4  -9 6.86876 0.55403   6
  -3   4  -9 6.34281 0.49261   2
  -3  -4  -9 6.39804 0.49444   2
  -3  -4  -9 7.27235 0.54048   6
   3  -4  -9 6.66747 0.58079   6
  -3  -4  -8 1.31503 0.30233   6
   3   4  -8 1.52365 0.32892   6
  -3   4  -8 1.43052 0.33412   6
   3  -4  -8 1.91606 0.34771   6
   3  -4  -8 2.21781 0.40476   5
  -3  -4  -8 2.39553 0.50780   1
  -3   4  -8 1.85567 0.50326   1
  -3   4  -8 1.59393 0.28626   2
  -3  -4  -7 8.70465 0.56178   6
   3   4  -7 8.04379 0.56813   6
  -3   4  -7 7.92979 0.57526   6
  -3  -4  -7 9.28285 0.62707   5
   3  -4  -7 8.73334 0.68872   5
  -3   4  -7 8.80465 0.71441   1
  -3  -4  -7 8.11402 0.70788   1
  -3   4  -7 8.28874 0.52898   2
  -3  -4  -6 9.06880 0.55563   6
   3   4  -6 8.03131 0.56471   6
  -3   4  -6 9.36238 0.59632   6
  -3  -4  -6 8.78508 0.60135   5
   3  -4  -6 7.88153 0.65260   5
  -3   4  -6 9.78655 0.69485   1
  -3  -4  -6 8.47734 0.67054   1
  -3   4  -6 9.50041 0.55178   2
  -3  -4  -5 13.7858 0.70029   6
  -3   4  -5 12.2120 0.72602   6
   3   4  -5 13.0837 0.70622   6
  -3  -4  -5 11.4805 0.71352   5
   3  -4  -5 12.2007 0.80623   5
  -3   4  -5 12.2156 0.70550   2
  -3   4  -5 11.3587 0.79758   1
  -3  -4  -5 12.7149 0.80710   1
  -3   4  -4 4.07372 0.44252   1
  -3  -4  -4 4.06337 0.45645   1
  -3   4  -4 3.87848 0.37188   6
   3   4  -4 4.72718 0.33901   6
  -3  -4  -4 4.46635 0.31045   6
  -3  -4  -4 4.44952 0.35414   5
   3  -4  -4 4.54542 0.45617   5
  -3   4  -4 5.21029 0.36270   2
  -3   4  -4 4.85158 0.48576   3
  -3  -4  -4 3.91650 0.45523   3
  -3   4  -3 21.9438 1.12547   6
   3   4  -3 21.1124 1.07147   6
  -3  -4  -3 21.3591 1.04484   6
  -3   4  -3 21.0306 1.16449   3
  -3  -4  -3 22.8326 1.17557   3
  -3  -4  -3 21.9592 1.07619   5
   3  -4  -3 21.2617 1.17524   5
  -3   4  -3 23.2338 1.15409   1
  -3  -4  -3 22.3154 1.14328   1
  -3   4  -3 21.8655 1.11508   2
   3   4  -2 1.58398 0.17551   6
  -3  -4  -2 1.24841 0.11848   6
  -3  -4  -2 1.39564 0.15222   5
  -3  -4  -2 1.12896 0.28442   3
  -3   4  -2 1.24714 0.30601   3
   3  -4  -2 1.33478 0.31281   5
  -3   4  -2 1.05639 0.25891   1
  -3  -4  -2 1.25278 0.26675   1
   3   4  -1 0.31573 0.10708   6
  -3  -4  -1 0.28255 0.08439   5
  -3  -4  -1 0.48753 0.21052   4
  -3   4  -1 0.23385 0.22439   4
  -3  -4  -1 0.13890 0.23546   3
  -3   4  -1 0.54119 0.24505   3
   3  -4   0 13.4951 0.71285   3
   3   4   0 12.4944 0.71653   3
   3   4   1 0.47335 0.22294   3
   3  -4   1 0.27734 0.23289   3
  -3  -4   1 0.44870 0.09493   6
  -3  -4   2 1.19494 0.16856   6
   3  -4   2 1.36545 0.25731   6
  -3  -4   2 1.01407 0.16682   5
   3   4   2 1.20763 0.17092   5
   3  -4   2 1.28046 0.25295   4
   3   4   2 1.74336 0.25865   4
  -3   4   3 21.8491 1.11690   2
  -3  -4   3 20.6350 1.08159   6
   3  -4   3 21.8461 1.13676   6
  -3  -4   3 20.9742 1.08650   5
   3   4   3 22.2046 1.08655   5
  -3   4   3 22.4974 1.16689   5
   3   4   3 22.8686 1.15016   4
   3  -4   3 23.6196 1.16228   4
  -3  -4   4 4.28545 0.32934   6
   3  -4   4 3.54662 0.35323   6
  -3  -4   4 3.71660 0.34722   5
   3   4   4 3.66686 0.33060   5
  -3   4   4 4.47058 0.41997   5
  -3   4   4 4.36886 0.34195   2
  -3  -4   5 10.5682 0.66066   6
   3  -4   5 11.2403 0.69219   6
   3   4   5 11.0776 0.67458   5
  -3  -4   5 11.7639 0.68938   5
  -3   4   5 11.5047 0.72688   5
   3   4   5 13.2072 0.77047   1
  -3   4   5 11.0087 0.65097   2
   3  -4   5 11.4795 0.74308   1
  -3  -4   6 7.92012 0.55044   6
   3  -4   6 8.76127 0.58414   6
  -3  -4   6 8.33171 0.57821   5
   3   4   6 8.01621 0.56459   5
  -3   4   6 8.29463 0.63061   5
  -3   4   6 9.12856 0.53477   2
   3  -4   6 9.09591 0.66713   1
   3   4   6 7.15478 0.63680   1
  -3  -4   7 8.01360 0.57108   6
  -3  -4   7 8.34763 0.61394   5
   3   4   7 7.90810 0.58951   5
   3  -4   7 6.51454 0.57067   6
  -3   4   7 8.20137 0.64481   5
  -3   4   7 8.32325 0.53087   2
   3   4   7 7.82403 0.68047   1
   3  -4   7 8.19511 0.70134   1
  -3   4   8 1.28777 0.28779   2
   3   4   8 1.67492 0.37316   5
  -3   4   8 1.38084 0.41582   5
   3   4   8 1.19048 0.44863   1
   3  -4   8 1.74549 0.48315   1
  -3  -4   8 1.96174 0.40103   5
  -3  -4   8 1.70850 0.34950   6
  -3  -4   9 5.82344 0.44570   2
  -3   4   9 6.98806 0.63622   5
   3   4   9 5.40912 0.68559   1
   3  -4   9 5.98387 0.68363   1
  -3  -4   9 6.12195 0.55665   6
   3  -4   9 6.60496 0.61286   5
  -3  -4   9 6.86638 0.60900   5
   3   4   9 5.93589 0.58266   5
  -3  -4  10 3.30161 0.30025   2
   3   4  10 4.02800 0.53100   5
  -3  -4  10 3.42380 0.49028   6
  -3  -4  10 2.89044 0.51877   5
   3  -4  10 4.53113 0.65575   1
   3   4  10 4.59272 0.64948   1
  -3  -4  10 4.18713 0.67833   1
  -3   4  10 4.96085 0.73012   1
  -3  -4  11 6.52733 0.65309   6
  -3  -4  11 6.00031 0.79584   1
  -3   4  11 8.03650 0.88548   1
   3   4  11 6.32644 0.79854   1
   3  -4  11 8.57019 0.86202   1
   3   4  12 2.11426 0.66657   1
   3  -4  12 2.55253 0.69335   1
  -3  -4  12 1.14170 0.66499   1
  -3   4  12 1.72239 0.68840   1
   3  -4  13 12.9013 1.14352   1
  -3  -4  13 11.4670 1.12458   1
  -3   4  13 12.2560 1.14269   1
   3   4  13 10.7046 1.08253   1
  -3  -4  14 0.17624 0.71677   1
  -3   4  14 0.18157 0.70549   1
   3   4  14-0.08928 0.69979   1
   3  -4  14 0.08827 0.73494   1
   3   4  15-0.28657 0.78010   1
   3  -4  15 0.56535 0.79336   1
  -3  -4  15 0.09470 0.80027   1
  -3   4  15 0.19480 0.78597   1
   3  -4  16 1.04702 0.61025   6
  -3   4  16 1.96851 0.93684   1
   3  -4  16 1.09824 0.85531   1
   3   4  16 1.31838 0.84668   1
  -3  -4  16 2.11721 0.95465   1
   3  -4  17 0.59232 0.64847   6
   3  -4  17 0.10512 0.92682   1
  -3  -4  17 0.32034 0.91238   1
  -3   4  17 0.32907 0.95397   1
   3   4  17 0.10698 0.92391   1
   3  -5 -15 1.90628 0.75031   5
   3  -5 -14 2.11613 0.71355   5
   3  -5 -13 2.13051 0.66766   5
   3  -5 -12 4.92312 0.72530   5
  -3  -5 -11 2.09832 0.27917   2
   3  -5 -11 3.40925 0.60730   5
  -3  -5 -10 23.2070 1.19400   6
  -3  -5 -10 19.6136 1.10223   2
   3  -5 -10 19.9930 1.31611   5
   3  -5  -9 3.07085 0.50150   5
   3  -5  -9 1.83341 0.40999   6
  -3   5  -9 1.59013 0.36060   6
   3   5  -9 2.25109 0.38211   6
  -3  -5  -9 1.60206 0.35342   6
  -3  -5  -9 2.45486 0.36229   2
   3  -5  -8 10.0104 0.78906   5
  -3  -5  -8 10.2153 0.73055   5
   3   5  -8 9.40708 0.65273   6
  -3   5  -8 10.1339 0.68209   6
  -3  -5  -8 10.1289 0.67047   2
  -3   5  -8 9.69822 0.66059   2
  -3  -5  -8 10.5737 0.65126   6
   3  -5  -8 9.77052 0.69963   6
  -3   5  -7 2.96984 0.49831   1
  -3  -5  -7 2.99161 0.48654   1
   3   5  -7 3.59430 0.37835   6
  -3  -5  -7 3.79328 0.37737   6
  -3   5  -7 3.30246 0.38692   6
  -3  -5  -7 3.68224 0.41944   5
   3  -5  -7 3.32064 0.47926   5
  -3   5  -7 4.16512 0.38449   2
  -3   5  -6 29.4764 1.56562   6
   3   5  -6 30.3590 1.54260   6
  -3  -5  -6 31.0247 1.57719   5
   3  -5  -6 30.3248 1.64351   5
  -3  -5  -6 31.3153 1.52621   6
  -3   5  -6 32.5898 1.64611   1
  -3  -5  -6 32.6860 1.63782   1
  -3   5  -6 29.3022 1.54617   2
  -3   5  -5 5.75420 0.45485   6
   3   5  -5 5.83300 0.41583   6
  -3  -5  -5 6.21244 0.41065   6
   3  -5  -5 6.13378 0.52528   5
  -3  -5  -5 6.04410 0.46116   5
  -3   5  -5 6.53492 0.44921   2
  -3   5  -5 5.87965 0.53632   1
  -3  -5  -5 6.26451 0.52779   1
  -3   5  -4 12.1299 0.76082   1
  -3  -5  -4 13.4339 0.77259   1
  -3   5  -4 12.9168 0.74496   6
   3   5  -4 11.8175 0.68058   6
  -3  -5  -4 12.2756 0.65764   6
  -3  -5  -4 11.9150 0.78156   3
  -3   5  -4 13.6525 0.81213   3
  -3  -5  -4 12.5852 0.70416   5
   3  -5  -4 12.0568 0.78891   5
  -3   5  -4 12.8891 0.72601   2
   3   5  -3 9.15027 0.52322   6
  -3  -5  -3 8.99377 0.48910   6
  -3  -5  -3 9.22455 0.61269   3
  -3   5  -3 9.58270 0.62515   3
  -3  -5  -3 8.70891 0.52561   5
   3  -5  -3 9.66932 0.64974   5
  -3   5  -3 8.83757 0.58331   2
  -3   5  -3 10.5008 0.61063   1
  -3  -5  -3 9.70020 0.60025   1
  -3   5  -2 0.61431 0.25357   2
  -3   5  -2 0.86758 0.25337   1
  -3  -5  -2 1.03744 0.25366   1
  -3   5  -2 1.19952 0.27193   3
  -3  -5  -2 0.78473 0.27542   3
  -3  -5  -2 0.68426 0.14891   5
   3  -5  -2 0.86996 0.30410   5
   3   5  -2 0.65447 0.15031   6
  -3   5  -1 4.54284 0.39342   2
  -3  -5  -1 4.68923 0.27833   5
  -3   5  -1 4.99617 0.36828   3
  -3   5  -1 4.78666 0.35135   4
  -3  -5  -1 4.24507 0.34077   4
  -3  -5  -1 4.50471 0.36628   3
   3   5  -1 4.78435 0.28153   6
  -3  -5   0 42.4185 1.93989   6
  -3   5   0 40.7843 2.04402   2
   3  -5   0 41.9356 2.00852   3
   3   5   0 41.9519 2.01168   3
  -3   5   0 41.6951 1.99740   4
   3  -5   1 4.69191 0.36845   3
   3   5   1 4.51448 0.37593   3
  -3   5   1 4.46058 0.37635   2
  -3  -5   1 4.92740 0.27850   6
   3  -5   2 1.23676 0.25637   6
   3   5   2 0.84834 0.16974   5
   3  -5   2 0.71608 0.24347   4
   3   5   2 1.06847 0.24001   4
  -3  -5   2 0.69186 0.14589   6
  -3   5   3 8.78578 0.56953   2
  -3  -5   3 9.49901 0.52749   6
   3  -5   3 8.60201 0.59181   6
   3   5   3 9.06419 0.52790   5
  -3   5   3 8.18197 0.60836   5
   3   5   3 9.38672 0.58840   4
   3  -5   3 10.2628 0.60189   4
  -3  -5   4 12.5218 0.70232   6
   3  -5   4 13.5162 0.75020   6
  -3  -5   4 12.4323 0.71479   5
   3   5   4 12.2491 0.70904   5
  -3   5   4 13.0099 0.79012   5
  -3   5   4 11.6754 0.72535   2
  -3  -5   5 6.06892 0.44491   6
   3  -5   5 5.84814 0.48092   6
  -3  -5   5 6.37814 0.47098   5
   3   5   5 5.99563 0.46851   5
  -3   5   5 5.30064 0.51888   5
  -3   5   5 6.58741 0.46917   2
   3  -5   5 7.37681 0.54010   1
   3   5   5 6.60380 0.53239   1
  -3  -5   6 29.5534 1.51038   6
   3  -5   6 29.6715 1.54793   6
  -3  -5   6 28.4153 1.52475   5
   3   5   6 29.4720 1.52343   5
  -3   5   6 27.6243 1.56081   5
  -3   5   6 31.2161 1.51441   2
   3   5   6 30.1023 1.58451   1
   3  -5   6 30.6161 1.58391   1
   3  -5   7 3.52484 0.41393   6
  -3  -5   7 3.76795 0.40544   6
  -3   5   7 3.85000 0.39770   2
  -3  -5   7 3.18732 0.40223   5
   3   5   7 3.81096 0.43248   5
   3   5   7 2.91424 0.47604   1
   3  -5   7 3.24321 0.48242   1
   3   5   8 8.93824 0.70209   5
  -3  -5   8 9.24291 0.69309   5
  -3  -5   8 9.88842 0.63257   2
   3  -5   8 9.95187 0.78252   1
  -3   5   8 9.61078 0.65867   2
   3   5   8 9.58616 0.76972   1
   3  -5   8 10.3280 0.71826   6
  -3  -5   8 9.52295 0.68781   6
   3  -5   9 1.09181 0.35780   6
  -3  -5   9 1.76153 0.32618   2
  -3  -5   9 2.47976 0.46733   5
  -3  -5   9 2.45528 0.41064   6
   3   5   9 2.51064 0.45154   5
  -3  -5   9 1.31688 0.52486   1
  -3   5   9 1.92681 0.54478   1
   3   5   9 1.89454 0.53115   1
   3  -5   9 0.97935 0.51152   1
  -3  -5  10 20.8669 1.22429   5
   3   5  10 20.5176 1.22264   5
  -3  -5  10 18.3750 1.04254   2
   3  -5  10 22.0255 1.34741   1
   3   5  10 22.7467 1.35875   1
  -3  -5  10 20.5864 1.34645   1
  -3   5  10 23.0685 1.39105   1
  -3  -5  10 19.5915 1.19912   6
   3  -5  10 18.7695 1.21758   6
  -3  -5  11 3.02024 0.51952   6
  -3  -5  11 2.61780 0.25850   2
  -3   5  11 2.43294 0.64912   1
   3   5  11 1.80230 0.63529   1
   3  -5  11 2.20049 0.62724   1
  -3  -5  11 1.95440 0.62614   1
  -3  -5  12 3.37830 0.60111   6
  -3   5  12 5.95949 0.83655   1
   3   5  12 4.69332 0.78375   1
   3  -5  12 5.03763 0.77151   1
  -3  -5  12 5.17883 0.78289   1
  -3   5  13 1.31677 0.70640   1
   3   5  13 2.08067 0.74826   1
   3  -5  13 3.09850 0.74520   1
  -3  -5  13 3.18725 0.74287   1
  -3  -5  14 2.06212 0.74708   1
  -3   5  14 1.68254 0.79337   1
   3   5  14 2.07344 0.77929   1
   3  -5  14 1.88083 0.75110   1
   3   5  15 1.57265 0.79960   1
   3  -5  15 0.09137 0.76725   1
  -3  -5  15 0.92332 0.80645   1
  -3   5  15 0.57050 0.83328   1
   3   5  16 14.4265 1.40075   1
   3  -5  16 12.8492 1.29547   1
  -3  -5  16 13.5546 1.36878   1
  -3   5  16 14.4424 1.38990   1
   3  -6 -15 0.50978 0.68321   5
   3  -6 -14 0.96805 0.69307   5
   3  -6 -13 19.9528 1.40759   5
   3  -6 -12 3.38293 0.71865   5
  -3  -6 -11 8.21201 0.55588   2
   3  -6 -11 7.94923 0.80838   5
  -3  -6 -10 6.07074 0.56005   6
  -3  -6 -10 6.20118 0.51655   2
   3  -6 -10 6.41376 0.74317   5
  -3  -6  -9 17.6039 1.11776   5
   3  -6  -9 18.8836 1.18796   5
   3   6  -9 16.9315 1.03925   6
  -3  -6  -9 17.6992 1.02435   2
   3  -6  -9 17.5934 1.07778   6
  -3  -6  -9 18.3092 1.02583   6
   3   6  -8 0.68694 0.30680   6
  -3  -6  -8 0.74451 0.32427   6
  -3   6  -8 1.38385 0.33120   6
  -3  -6  -8 0.63747 0.35555   5
   3  -6  -8 0.61697 0.39779   5
  -3   6  -8 0.63721 0.35331   2
  -3  -6  -8 0.97368 0.35602   2
  -3  -6  -7 14.7929 0.81795   6
  -3   6  -7 13.3436 0.84553   6
   3   6  -7 13.8887 0.82659   6
  -3  -6  -7 14.6492 0.89140   5
   3  -6  -7 14.1551 0.95868   5
  -3   6  -7 13.7061 0.91467   1
  -3  -6  -7 13.2348 0.91076   1
  -3   6  -7 14.1602 0.85919   2
  -3  -6  -6 9.60980 0.57049   6
   3   6  -6 8.55255 0.58571   6
  -3   6  -6 8.70724 0.61981   6
  -3  -6  -6 9.04695 0.62463   5
   3  -6  -6 8.97052 0.72513   5
  -3   6  -6 9.24137 0.63221   2
  -3   6  -6 8.69926 0.66022   1
  -3  -6  -6 10.3639 0.68848   1
  -3   6  -5 17.2196 0.96822   1
  -3  -6  -5 16.6302 0.95033   1
   3   6  -5 16.1546 0.88364   6
  -3   6  -5 16.0866 0.92443   6
  -3  -6  -5 16.9267 0.85857   6
  -3  -6  -5 16.2300 0.91166   5
   3  -6  -5 15.3478 1.00023   5
  -3  -6  -5 15.8712 0.96998   3
  -3   6  -5 16.0821 0.92921   2
  -3   6  -4 4.85258 0.43387   1
  -3  -6  -4 3.81705 0.41575   1
   3   6  -4 5.10262 0.36061   6
  -3   6  -4 3.66994 0.39043   6
  -3  -6  -4 4.33084 0.30951   6
  -3   6  -4 4.14241 0.44378   3
  -3  -6  -4 3.82259 0.42296   3
  -3  -6  -4 4.32598 0.36193   5
   3  -6  -4 4.62292 0.49291   5
  -3   6  -4 4.34575 0.41264   2
   3   6  -3 76.5902 3.60262   6
  -3   6  -3 81.7443 3.66753   3
  -3  -6  -3 76.6520 3.65845   3
  -3  -6  -3 80.3178 3.64606   1
  -3   6  -3 76.2374 3.64621   1
  -3  -6  -3 77.2264 3.61393   5
   3  -6  -3 77.5338 3.73787   5
  -3   6  -3 73.4228 3.67094   2
  -3   6  -2 0.53893 0.27078   2
  -3  -6  -2 0.43644 0.21081   1
  -3   6  -2 0.60047 0.23772   1
  -3  -6  -2 0.45996 0.23263   3
  -3   6  -2 0.61901 0.25600   3
  -3  -6  -2 0.36885 0.15146   5
   3  -6  -2 0.67219 0.32302   5
   3   6  -2 0.52290 0.16821   6
  -3  -6  -1 0.24211 0.14628   5
  -3   6  -1 0.69688 0.26107   2
  -3  -6   0 9.47718 0.50387   6
   3  -6   0 10.1108 0.56669   3
   3   6   0 10.8845 0.57565   3
  -3   6   0 9.83712 0.63247   2
  -3   6   0 9.18757 0.54613   4
  -3  -6   0 9.42122 0.54456   4
   3  -6   1 0.38047 0.21627   3
   3   6   1 0.41051 0.22391   3
  -3   6   1 0.53930 0.25757   2
  -3  -6   1 0.31844 0.12789   6
   3  -6   2 0.39219 0.27254   6
   3   6   2 0.63205 0.22729   4
   3  -6   2 0.65280 0.20982   4
  -3  -6   2 0.39132 0.15437   6
  -3   6   3 72.8772 3.64441   2
   3  -6   3 76.1497 3.65439   6
   3   6   3 75.0836 3.57947   5
   3  -6   3 78.4033 3.61807   4
   3   6   3 80.4849 3.61761   4
  -3  -6   3 77.3147 3.57999   6
  -3   6   4 4.52790 0.41424   2
  -3  -6   4 4.50140 0.36641   6
   3  -6   4 4.53041 0.42999   6
   3   6   4 4.33213 0.37557   5
   3   6   4 4.82594 0.41091   4
  -3  -6   5 15.9147 0.90022   6
   3  -6   5 16.8379 0.94977   6
  -3  -6   5 16.2958 0.90597   5
   3   6   5 16.0126 0.89951   5
  -3   6   5 15.7029 0.92859   2
  -3  -6   6 9.49687 0.60785   6
   3  -6   6 7.30796 0.60749   6
  -3  -6   6 8.20660 0.61416   5
   3   6   6 8.43467 0.59731   5
   3  -6   6 9.06016 0.65844   1
  -3   6   6 9.54688 0.63071   2
   3   6   6 8.39704 0.64454   1
  -3  -6   7 13.9814 0.86296   6
   3  -6   7 13.0775 0.87371   6
  -3  -6   7 13.9175 0.87686   5
   3   6   7 14.2773 0.87179   5
   3   6   7 13.9831 0.92174   1
  -3  -6   7 14.7783 0.86703   2
   3  -6   7 15.1994 0.94478   1
  -3   6   7 14.0161 0.88511   2
  -3  -6   8 0.57704 0.31810   6
   3  -6   8 0.89600 0.37203   6
  -3  -6   8 0.63342 0.32394   2
  -3   6   8 0.91250 0.36344   2
  -3  -6   8 0.37238 0.36711   5
   3   6   8 0.68250 0.39059   5
   3   6   8 0.46350 0.39699   1
   3  -6   8 0.37489 0.40563   1
  -3  -6   9 17.3044 1.05530   6
   3  -6   9 17.5402 1.08677   6
   3  -6   9 18.6293 1.14730   1
   3   6   9 18.3173 1.15893   1
  -3  -6   9 17.1250 0.98523   2
  -3  -6   9 16.7009 1.05937   5
   3   6   9 15.5488 1.04024   5
  -3   6   9 17.3600 1.15838   1
  -3  -6   9 17.3834 1.15745   1
   3  -6  10 6.00702 0.62956   6
  -3  -6  10 4.67005 0.44786   2
  -3  -6  10 5.96710 0.61292   6
   3   6  10 4.58481 0.59119   5
   3   6  10 6.12983 0.70397   1
  -3  -6  10 5.22076 0.67952   1
   3  -6  10 5.63464 0.69048   1
  -3   6  10 7.19976 0.74779   1
  -3  -6  11 8.45837 0.54643   2
   3   6  11 8.20476 0.86055   1
   3  -6  11 9.12849 0.82618   6
  -3  -6  11 8.15943 0.73664   6
   3  -6  11 8.60820 0.88199   1
  -3  -6  11 9.35020 0.87894   1
  -3   6  11 8.66919 0.91118   1
  -3  -6  12 2.11185 0.54763   6
   3  -6  12 2.19700 0.58962   6
  -3  -6  12 2.72057 0.71192   1
   3   6  12 1.20157 0.64459   1
   3  -6  12 2.82450 0.68916   1
  -3   6  12 1.55125 0.67731   1
   3  -6  13 21.0663 1.40388   1
   3   6  13 19.7752 1.40572   1
   3  -6  13 15.8679 1.23008   6
  -3  -6  13 17.0732 1.21485   6
  -3  -6  13 19.8264 1.39933   1
  -3   6  13 19.0552 1.42138   1
   3  -6  14-0.90796 0.70060   1
   3   6  14 0.08315 0.67953   1
  -3  -6  14-0.41803 0.71990   1
  -3   6  14-0.94516 0.81226   1
   3   6  15 0.26681 0.74045   1
  -3  -6  15 0.17938 0.75795   1
  -3   6  15-0.09224 0.76499   1
   3  -6  15-0.44021 0.76293   1
   3  -6  16 2.14856 0.81319   1
  -3  -6  16 4.77805 0.95743   1
  -3   6  16 2.64592 0.93943   1
   3   6  16 1.79843 0.84348   1
   3  -7 -16 14.8738 1.32335   5
   3  -7 -15 1.57916 0.73665   5
   3  -7 -14-0.08303 0.64523   5
   3  -7 -13 2.34608 0.72021   5
   3  -7 -12 4.74378 0.75632   5
  -3  -7 -11 1.66934 0.37081   2
   3  -7 -11 2.77884 0.64075   5
  -3  -7 -10 20.9132 1.18743   6
  -3  -7 -10 20.4406 1.16348   2
  -3  -7 -10 21.1789 1.29012   5
   3  -7 -10 20.2960 1.35342   5
   3  -7  -9 2.76373 0.52964   5
  -3  -7  -9 3.67581 0.51109   5
   3   7  -9 3.53461 0.45769   6
  -3  -7  -9 3.04929 0.43894   2
  -3  -7  -9 2.37761 0.42759   6
  -3  -7  -8 7.80912 0.57197   6
  -3   7  -8 6.79138 0.57670   6
   3   7  -8 7.05900 0.56359   6
  -3  -7  -8 6.91723 0.62583   5
   3  -7  -8 6.17008 0.67433   5
  -3  -7  -8 7.26853 0.61347   2
  -3   7  -8 7.11501 0.61231   2
  -3  -7  -7 6.13848 0.57542   5
   3  -7  -7 7.48678 0.68728   5
  -3  -7  -7 6.89714 0.51018   6
  -3   7  -7 5.88815 0.54998   6
   3   7  -7 7.34209 0.53007   6
  -3  -7  -7 9.00716 0.63123   2
  -3   7  -7 7.34994 0.60863   2
   3   7  -6 36.6374 1.80912   6
  -3  -7  -6 36.1131 1.78397   6
  -3  -7  -6 36.8571 1.85416   5
   3  -7  -6 35.7023 1.94692   5
  -3   7  -6 36.4192 1.88394   2
  -3  -7  -6 36.7349 1.85782   1
  -3   7  -6 35.6844 1.87042   1
  -3   7  -5 4.82384 0.46256   1
  -3  -7  -5 5.90249 0.46749   1
   3   7  -5 5.24769 0.41297   6
  -3  -7  -5 4.95135 0.37897   6
  -3   7  -5 5.68494 0.51589   3
  -3  -7  -5 5.20717 0.49009   3
  -3  -7  -5 4.84790 0.44310   5
   3  -7  -5 4.39372 0.54006   5
  -3   7  -5 5.51587 0.50493   2
   3   7  -4 4.60146 0.36912   6
  -3   7  -4 4.68411 0.45578   3
  -3  -7  -4 4.60755 0.45297   3
  -3   7  -4 5.22059 0.43572   1
  -3  -7  -4 4.78585 0.41113   1
  -3  -7  -4 4.28451 0.37942   5
   3  -7  -4 4.54186 0.51591   5
  -3   7  -4 4.79553 0.46591   2
   3   7  -3 4.82770 0.36314   6
  -3  -7  -3 5.23828 0.42428   3
  -3   7  -3 5.05675 0.42993   3
  -3  -7  -3 5.74370 0.40507   1
  -3   7  -3 5.50870 0.41966   1
  -3  -7  -3 4.93509 0.37179   5
   3  -7  -3 4.25847 0.53285   5
  -3   7  -3 5.40050 0.49192   2
   3   7  -2 2.64964 0.25658   6
  -3  -7  -2 2.76978 0.29449   3
  -3  -7  -2 2.93383 0.26550   5
  -3  -7  -2 2.80548 0.27681   1
  -3   7  -2 3.31508 0.30151   1
  -3   7  -2 3.00163 0.36791   2
   3  -7  -2 2.22380 0.40242   5
  -3   7  -2 3.20230 0.30892   3
   3   7  -1 10.0114 0.56025   3
   3  -7  -1 9.33542 0.55461   3
  -3  -7  -1 9.31692 0.53788   5
  -3   7  -1 9.26969 0.64900   2
   3   7   0 73.1724 3.40468   3
   3  -7   0 75.7877 3.40383   3
  -3   7   0 73.7074 3.50351   2
  -3  -7   0 72.3828 3.38561   4
  -3   7   0 72.5645 3.38730   4
  -3  -7   0 71.2735 3.37831   6
  -3   7   1 8.68794 0.65118   2
  -3  -7   1 10.6214 0.55015   6
   3  -7   2 3.26831 0.30493   4
   3  -7   2 3.38793 0.37247   6
  -3  -7   2 3.08177 0.26162   6
  -3   7   3 5.12290 0.48581   2
   3  -7   3 5.40886 0.49648   6
  -3  -7   3 5.79719 0.38822   6
   3   7   3 5.21605 0.38773   5
   3  -7   3 5.30505 0.40588   4
   3   7   3 5.13363 0.40714   4
  -3   7   4 5.27331 0.49560   2
   3  -7   4 3.89084 0.44271   6
   3   7   4 5.10306 0.40327   5
   3   7   4 4.71869 0.41616   4
   3  -7   4 5.02966 0.42493   4
  -3  -7   4 4.67219 0.38094   6
  -3  -7   5 6.03525 0.45304   6
   3  -7   5 4.80119 0.49036   6
   3   7   5 5.17975 0.43743   5
  -3   7   5 5.36527 0.50929   2
  -3  -7   6 38.0061 1.82274   6
   3  -7   6 33.8379 1.84037   6
  -3  -7   6 37.2761 1.82164   5
   3   7   6 34.4219 1.79344   5
   3  -7   6 34.5448 1.82546   1
  -3   7   6 34.9181 1.85354   2
  -3  -7   7 6.43786 0.54643   6
   3  -7   7 6.04222 0.57308   6
  -3  -7   7 8.11834 0.58806   5
   3   7   7 6.93543 0.57139   5
  -3   7   7 6.50925 0.61062   2
  -3  -7   7 6.95035 0.58528   2
   3  -7   7 6.36282 0.60257   1
   3   7   7 6.61128 0.58331   1
  -3   7   8 7.71513 0.69650   1
   3  -7   8 6.28835 0.62975   1
  -3  -7   8 6.31760 0.64814   1
  -3  -7   8 7.46224 0.62116   6
   3  -7   8 6.84127 0.61360   6
  -3  -7   8 7.05934 0.63634   5
   3   7   8 8.00042 0.62740   5
   3   7   8 6.90789 0.65466   1
  -3  -7   8 8.12398 0.61417   2
   3  -7   9 4.51115 0.52640   6
  -3  -7   9 3.33603 0.47328   6
  -3  -7   9 3.82805 0.45992   2
  -3  -7   9 3.08527 0.49917   5
   3   7   9 3.51592 0.50188   5
  -3   7   9 3.71316 0.60319   1
   3  -7   9 3.13495 0.53723   1
   3   7   9 3.04751 0.54837   1
  -3  -7   9 3.51824 0.54990   1
   3  -7  10 19.4682 1.24403   6
  -3  -7  10 19.8033 1.23582   6
  -3  -7  10 19.9994 1.11600   2
   3   7  10 19.2183 1.28750   1
   3  -7  10 18.6101 1.28649   1
   3   7  10 21.6686 1.24413   5
  -3   7  10 21.8893 1.32823   1
  -3  -7  10 19.8302 1.30216   1
  -3  -7  11 2.41359 0.54755   6
  -3  -7  11 1.88418 0.35419   2
   3  -7  11 2.79083 0.56727   6
   3  -7  11 1.98981 0.61420   1
   3   7  11 2.90388 0.62979   1
  -3  -7  11 2.55703 0.64102   1
  -3   7  11 3.54150 0.68246   1
   3  -7  12 4.28031 0.67484   6
   3   7  12 3.52947 0.68802   1
  -3   7  12 3.62664 0.71487   1
   3  -7  12 4.49074 0.72399   1
  -3  -7  12 4.50798 0.74728   1
  -3  -7  12 3.80274 0.60535   6
   3  -7  13 3.79144 0.69881   6
  -3  -7  13 2.63499 0.70706   1
  -3   7  13 2.61876 0.73350   1
   3   7  13 2.80133 0.68667   1
   3  -7  13 2.94876 0.70512   1
  -3  -7  13 2.85442 0.61484   6
   3  -7  14 0.33941 0.55393   6
   3   7  14 0.87505 0.74626   1
   3  -7  14 1.03067 0.70268   1
  -3  -7  14 0.40709 0.71669   1
  -3   7  14 1.49694 0.77067   1
  -3  -7  14 1.84207 0.59708   6
   3  -7  15 2.73263 0.72036   6
   3  -7  15 0.76379 0.70447   1
   3   7  15 1.44989 0.78225   1
  -3  -7  15 3.39740 0.83534   1
  -3   7  15 2.13466 0.84043   1
   3  -7  16 12.2278 1.14195   6
  -3   7  16 15.7190 1.35678   1
  -3  -7  16 15.9838 1.38962   1
   3   7  16 11.9072 1.27949   1
   3  -7  16 11.1826 1.21671   1
   3  -8 -16 4.53164 0.93054   5
   3  -8 -15-0.27182 0.75158   5
   3  -8 -14-0.42908 0.65840   5
   3  -8 -13 14.9926 1.24693   5
   3  -8 -12 3.79011 0.72411   5
   3  -8 -11 4.30429 0.67061   5
  -3  -8 -11 3.62151 0.62713   5
  -3  -8 -11 3.88017 0.48184   2
   3  -8 -10 6.98169 0.77378   5
  -3  -8 -10 5.94570 0.68983   5
  -3  -8 -10 6.70231 0.61106   6
  -3  -8 -10 6.30653 0.59913   2
   3  -8  -9 13.1517 1.00716   5
  -3  -8  -9 12.1925 0.90048   5
  -3  -8  -9 11.9895 0.79959   6
  -3  -8  -9 11.8444 0.83431   2
   3   8  -8 0.88965 0.34524   6
  -3  -8  -8 0.73770 0.40577   5
  -3  -8  -8 1.10287 0.33832   6
   3  -8  -8 0.40785 0.45638   5
  -3  -8  -8 0.92106 0.41244   2
  -3  -8  -7 13.6449 0.78742   6
   3  -8  -7 13.3149 0.95075   5
  -3  -8  -7 11.1721 0.84663   5
   3   8  -7 13.7909 0.80747   6
  -3   8  -7 12.4168 0.89174   2
  -3  -8  -7 13.5784 0.88394   2
   3   8  -6 20.2032 1.05534   6
  -3  -8  -6 18.7456 1.01709   6
  -3   8  -6 18.5614 1.11220   3
  -3  -8  -6 20.0651 1.12098   3
  -3  -8  -6 18.0776 1.07748   5
   3  -8  -6 19.5135 1.21639   5
  -3  -8  -6 19.3423 1.13333   2
  -3   8  -6 17.8788 1.12948   2
  -3   8  -6 19.1043 1.08460   1
  -3   8  -5 8.54143 0.58958   1
  -3  -8  -5 7.44748 0.55339   1
   3   8  -5 7.12822 0.52308   6
  -3  -8  -5 6.98067 0.49576   6
  -3   8  -5 8.60330 0.60160   3
  -3  -8  -5 8.87084 0.59826   3
  -3  -8  -5 7.54601 0.56076   5
   3  -8  -5 8.07583 0.71529   5
  -3   8  -5 7.47415 0.63858   2
   3   8  -4 5.65206 0.39572   6
  -3   8  -4 4.32571 0.41789   3
  -3  -8  -4 4.55514 0.43048   3
  -3   8  -4 4.39880 0.41341   1
  -3  -8  -4 4.99328 0.40739   1
  -3  -8  -4 4.49017 0.40058   5
   3  -8  -4 4.63300 0.54579   5
  -3   8  -4 4.58173 0.50138   2
   3   8  -3 59.1501 2.76929   6
  -3  -8  -3 55.9245 2.78468   3
  -3   8  -3 59.1437 2.79333   3
  -3   8  -3 60.6195 2.77764   1
  -3  -8  -3 59.5638 2.76705   1
  -3  -8  -3 58.5981 2.79555   5
   3  -8  -3 55.3745 2.91712   5
  -3   8  -3 57.2587 2.88665   2
  -3   8  -2 2.37612 0.27189   1
  -3  -8  -2 2.57982 0.24975   1
  -3  -8  -2 2.76943 0.26199   3
   3  -8  -2 1.70943 0.39452   5
  -3   8  -2 2.65894 0.28406   3
  -3  -8  -2 2.24241 0.26908   5
  -3   8  -2 2.33577 0.37988   2
  -3   8  -1 0.02595 0.17373   1
  -3  -8  -1 0.26516 0.15562   1
   3   8  -1-0.09086 0.17739   3
   3  -8  -1 0.10202 0.17934   3
  -3  -8  -1 0.19984 0.16593   6
  -3  -8  -1 0.20848 0.18990   5
  -3   8  -1 0.29937 0.31161   2
  -3  -8   0 31.3002 1.60051   6
  -3   8   0 34.3404 1.75313   2
  -3   8   0 33.5612 1.58850   4
  -3  -8   0 33.7768 1.58495   4
   3   8   0 33.4750 1.60404   3
   3  -8   0 34.1201 1.60154   3
  -3   8   1 0.11298 0.29429   2
  -3  -8   1 0.39633 0.16555   6
   3  -8   2 1.83852 0.36517   6
  -3  -8   2 2.33685 0.25481   6
   3  -8   3 51.5041 2.82376   6
  -3  -8   3 59.5044 2.75190   6
   3  -8   3 58.7092 2.74777   4
   3   8   3 59.3857 2.74460   4
  -3   8   3 57.2901 2.86193   2
  -3   8   4 5.70047 0.53904   2
   3  -8   4 3.95015 0.46234   6
   3   8   4 4.87534 0.40645   5
   3   8   4 5.58831 0.41565   4
   3  -8   4 4.31552 0.39755   4
  -3  -8   4 5.22347 0.41410   6
  -3   8   5 6.59560 0.60594   2
  -3  -8   5 8.86781 0.56055   6
   3  -8   5 8.08503 0.61753   6
   3   8   5 6.58048 0.52938   5
   3   8   5 7.32799 0.53967   4
   3  -8   6 17.9649 1.13339   6
  -3  -8   6 18.7552 1.09006   6
  -3  -8   6 19.6216 1.09312   5
  -3   8   6 18.4937 1.14662   5
   3   8   6 21.5882 1.09766   5
  -3  -8   6 17.7665 1.12536   2
  -3   8   6 19.2809 1.17225   2
   3  -8   7 12.6996 0.87013   6
  -3  -8   7 12.2116 0.82058   6
  -3  -8   7 12.1797 0.84709   1
  -3  -8   7 12.4711 0.84545   5
  -3   8   7 12.3114 0.87760   5
   3   8   7 11.6383 0.81283   5
  -3   8   7 13.6364 0.89406   2
   3  -8   7 13.3372 0.84954   1
  -3  -8   7 13.3361 0.85892   2
  -3   8   8 0.81338 0.43727   5
   3  -8   8 0.65376 0.38599   6
  -3  -8   8 1.20737 0.39181   6
  -3  -8   8 0.66535 0.38610   2
  -3  -8   8 1.01164 0.45378   5
   3   8   8 0.74803 0.40810   5
  -3  -8   8 0.58007 0.42062   1
   3  -8   8 0.90759 0.40386   1
   3   8   8 1.14677 0.38607   1
  -3   8   8 0.09083 0.41651   1
  -3  -8   9 12.2750 0.90682   1
  -3   8   9 12.9348 0.94416   1
  -3  -8   9 12.8619 0.87050   6
   3  -8   9 12.2320 0.90862   6
  -3  -8   9 11.4810 0.87787   5
   3   8   9 13.2095 0.86951   5
  -3  -8   9 12.4880 0.82333   2
   3   8   9 10.3287 0.86719   1
   3  -8   9 12.0461 0.89355   1
  -3  -8  10 6.66287 0.55622   2
  -3  -8  10 4.87787 0.61257   6
   3  -8  10 5.06518 0.62839   6
   3   8  10 6.67042 0.68947   1
   3  -8  10 6.92914 0.69904   1
  -3  -8  10 6.09221 0.70312   1
  -3   8  10 5.09829 0.69159   1
  -3  -8  11 2.73067 0.55857   6
  -3  -8  11 3.04578 0.41590   2
   3  -8  11 3.23972 0.61354   6
  -3  -8  11 4.06940 0.67095   1
   3  -8  11 3.64260 0.63636   1
  -3   8  11 3.89278 0.69315   1
   3   8  11 3.60482 0.61242   1
   3  -8  12 3.78973 0.72690   6
  -3  -8  12 2.55620 0.68389   1
  -3   8  12 3.62355 0.72901   1
   3   8  12 3.49624 0.67439   1
   3  -8  12 2.54747 0.62514   1
  -3  -8  12 4.29898 0.62891   6
   3  -8  13 14.7488 1.21433   1
   3   8  13 16.2999 1.20061   1
  -3  -8  13 14.1462 1.12035   6
   3  -8  13 16.1246 1.18959   6
  -3  -8  13 16.8436 1.27029   1
  -3   8  13 14.6967 1.22346   1
   3  -8  14 0.77772 0.63929   6
   3   8  14 1.90581 0.72994   1
   3  -8  14 1.07057 0.69564   1
  -3  -8  14 0.86903 0.72315   1
  -3   8  14 0.40057 0.75368   1
  -3  -8  14 0.74506 0.60265   6
   3  -8  15 0.07474 0.66109   6
   3   8  15-1.30904 0.78206   1
   3  -8  15 0.49066 0.76809   1
  -3  -8  15 0.50850 0.80779   1
  -3   8  15-0.17140 0.72954   1
  -3  -8  15 0.07265 0.65334   6
   3   8  16 3.41011 0.88900   1
   3  -8  16 2.09485 0.87614   1
  -3  -8  16 3.16600 0.86084   1
  -3   8  16 4.29162 0.94360   1
   3  -8  16 4.01530 0.82916   6
   3  -9 -15 2.80397 0.79136   5
   3  -9 -14-0.17797 0.72385   5
   3  -9 -13 1.59739 0.74966   5
   3  -9 -12 4.26459 0.77290   5
   3  -9 -11 3.93037 0.72553   5
  -3  -9 -11 4.66373 0.68124   5
   3  -9 -10 16.0899 1.24178   5
  -3  -9 -10 18.0301 1.18703   5
  -3  -9 -10 17.8762 1.08992   6
  -3  -9 -10 18.1026 1.08761   2
  -3  -9  -9 4.94834 0.62151   5
  -3  -9  -9 5.64016 0.53903   6
   3  -9  -9 4.83296 0.72266   5
  -3  -9  -9 5.81045 0.59347   2
   3   9  -8 1.15479 0.36374   6
  -3  -9  -8 1.90323 0.36978   6
  -3  -9  -8 1.36533 0.45869   5
   3  -9  -8 1.24660 0.52356   5
  -3  -9  -8 1.97520 0.46811   2
   3   9  -7 3.32421 0.39931   6
  -3  -9  -7 2.33197 0.38200   6
  -3  -9  -7 2.55586 0.46693   3
  -3   9  -7 3.45968 0.49998   3
  -3  -9  -7 3.48796 0.47407   5
   3  -9  -7 2.92084 0.54263   5
  -3  -9  -7 3.13603 0.50967   2
  -3  -9  -6 25.5994 1.30294   6
  -3   9  -6 24.6254 1.37537   3
  -3  -9  -6 24.8820 1.36940   3
   3  -9  -6 23.9433 1.48721   5
  -3  -9  -6 24.9661 1.36906   5
   3   9  -6 27.7951 1.34116   6
  -3   9  -6 22.6933 1.43865   2
  -3  -9  -6 24.0946 1.40683   2
   3   9  -5 10.5567 0.63584   6
  -3   9  -5 9.33867 0.66119   3
  -3  -9  -5 10.4317 0.67057   3
  -3   9  -5 8.92887 0.63106   1
  -3  -9  -5 9.36583 0.66581   5
   3  -9  -5 8.99182 0.79022   5
  -3  -9  -5 10.8337 0.77772   2
  -3   9  -5 9.25512 0.76145   2
   3   9  -4 9.52750 0.57989   6
  -3   9  -4 9.11637 0.59892   3
  -3  -9  -4 9.07696 0.60096   3
  -3  -9  -4 9.08028 0.60511   5
  -3  -9  -4 9.89700 0.72376   2
  -3   9  -4 7.85018 0.70720   2
   3  -9  -4 7.77091 0.71759   5
  -3   9  -4 8.53963 0.57477   1
  -3  -9  -4 9.18032 0.56509   1
  -3   9  -3 6.11948 0.42899   1
  -3  -9  -3 6.48673 0.41619   1
  -3  -9  -3 5.94620 0.43072   3
  -3   9  -3 6.60297 0.44568   3
  -3  -9  -3 6.55858 0.48168   5
   3  -9  -3 5.03318 0.59303   5
  -3   9  -3 5.42453 0.57384   2
   3  -9  -2-0.04773 0.37252   5
  -3  -9  -2 0.02386 0.21385   5
  -3   9  -2 0.04388 0.35119   2
  -3   9  -2 0.05775 0.17786   1
  -3  -9  -2 0.03945 0.15946   1
  -3   9  -1 7.94582 0.44976   1
  -3  -9  -1 8.20773 0.43639   1
  -3   9  -1 8.28501 0.65801   2
  -3  -9  -1 7.92389 0.47706   6
  -3  -9  -1 7.17036 0.51053   5
   3  -9  -1 7.43074 0.45356   3
   3   9  -1 7.75452 0.46266   3
   3  -9   0 47.1173 2.16870   3
   3   9   0 47.2085 2.17347   3
  -3  -9   0 44.6532 2.22978   5
  -3  -9   0 43.6203 2.19422   6
  -3   9   0 48.7663 2.38294   2
   3  -9   1 8.14860 0.58416   6
  -3  -9   1 7.47109 0.46312   6
  -3   9   1 6.40977 0.62410   2
  -3  -9   1 7.04681 0.41428   4
  -3   9   1 7.40349 0.42195   4
   3  -9   2 0.18391 0.33291   6
  -3  -9   2 0.02067 0.19304   6
   3  -9   3 5.46292 0.53513   6
  -3  -9   3 5.63477 0.43494   6
   3   9   3 6.44513 0.42295   4
   3  -9   3 5.84453 0.42358   4
  -3   9   3 5.64721 0.58406   2
   3  -9   4 8.63400 0.66443   6
  -3  -9   4 9.94979 0.60063   6
   3  -9   4 8.85969 0.58127   4
   3   9   4 9.47803 0.58009   4
  -3  -9   4 8.74594 0.71424   2
  -3   9   4 8.14234 0.71333   2
  -3  -9   5 8.31105 0.72335   2
  -3   9   5 9.26716 0.75600   2
  -3  -9   5 9.92069 0.64288   6
   3  -9   5 9.24519 0.71861   6
   3   9   5 9.41077 0.63941   5
   3   9   5 9.80203 0.62388   4
   3  -9   5 8.97555 0.62598   4
   3  -9   6 24.6078 1.42742   6
  -3  -9   6 24.2950 1.36216   6
  -3   9   6 24.3908 1.45606   2
  -3  -9   6 26.9201 1.43756   2
   3   9   6 25.9626 1.35262   5
  -3  -9   6 23.8009 1.34740   1
  -3  -9   7 3.06128 0.44669   1
  -3   9   7 2.97535 0.44103   1
   3  -9   7 3.03797 0.48653   6
  -3  -9   7 2.60397 0.46683   6
  -3   9   7 3.42537 0.51257   5
  -3  -9   7 3.28720 0.47932   5
   3   9   7 2.54593 0.43226   5
  -3  -9   7 3.50342 0.50337   2
  -3  -9   8 1.19787 0.41577   2
  -3  -9   8 1.52885 0.46248   5
  -3  -9   8 1.68070 0.47020   6
   3  -9   8 1.89841 0.50489   6
   3   9   8 1.38868 0.42473   5
  -3   9   8 1.61032 0.45223   1
  -3  -9   8 1.34014 0.44045   1
  -3  -9   9 4.52622 0.54117   2
  -3  -9   9 4.99190 0.60339   5
   3   9   9 5.43656 0.60054   5
  -3  -9   9 5.05874 0.60168   6
   3  -9   9 4.34260 0.60868   6
   3  -9   9 4.32237 0.59650   1
   3   9   9 4.52460 0.56424   1
  -3  -9   9 5.00603 0.62268   1
  -3   9   9 5.22420 0.61157   1
   3  -9  10 16.4273 1.13346   6
  -3  -9  10 15.4057 1.06998   6
  -3  -9  10 17.1764 1.13064   1
  -3   9  10 16.4933 1.13471   1
  -3  -9  10 15.5400 0.99443   2
   3  -9  10 15.5135 1.09305   1
   3   9  10 15.8083 1.09009   1
   3  -9  11 4.37505 0.65005   6
  -3  -9  11 3.73999 0.60355   6
  -3  -9  11 3.35167 0.48363   2
   3  -9  11 3.96487 0.64972   1
  -3  -9  11 5.19094 0.70657   1
   3   9  11 5.09430 0.68765   1
  -3   9  11 3.66644 0.67164   1
   3   9  12 4.09848 0.69367   1
   3  -9  12 5.41266 0.70236   1
  -3  -9  12 3.59633 0.68648   1
  -3   9  12 3.54686 0.72459   1
   3  -9  12 5.10532 0.76194   6
  -3  -9  12 3.51211 0.65164   6
   3   9  13 1.08104 0.65716   1
   3  -9  13 1.29892 0.64806   1
  -3  -9  13 0.71232 0.67111   1
  -3   9  13 0.71554 0.64560   1
   3  -9  13 0.35815 0.61202   6
  -3  -9  13 3.06357 0.68325   6
   3   9  14-0.66025 0.67036   1
  -3  -9  14 0.07683 0.71080   1
  -3   9  14-0.07693 0.69405   1
   3  -9  14-0.29498 0.63683   1
   3  -9  14 0.81745 0.65515   6
  -3  -9  14-0.48983 0.64344   6
   3  -9  15 2.22392 0.80474   1
  -3  -9  15 2.80691 0.86297   1
   3   9  15 2.68004 0.80695   1
  -3   9  15 4.03966 0.89433   1
   3  -9  15 2.17640 0.74456   6
  -3  -9  15 4.26980 0.80729   6
  -3   9  16 10.9836 1.20191   1
  -3  -9  16 8.19552 1.10799   1
   3 -10 -15 0.96442 0.79802   5
   3 -10 -14 1.01476 0.79230   5
   3 -10 -13 7.07623 0.95936   5
   3 -10 -12 0.82420 0.70412   5
  -3 -10 -12 1.69037 0.62261   5
  -3 -10 -11 1.57341 0.55803   5
   3 -10 -11 1.79706 0.72010   5
   3 -10 -10 7.34106 0.91876   5
  -3 -10 -10 6.30111 0.74243   5
  -3 -10 -10 8.22580 0.67650   6
  -3 -10 -10 7.27984 0.67773   2
  -3 -10  -9 8.14206 0.80182   5
   3 -10  -9 10.1024 0.91411   5
  -3 -10  -9 9.62117 0.79511   3
  -3 -10  -9 9.05867 0.69084   6
  -3  10  -9 7.96648 0.76851   3
  -3 -10  -9 9.83158 0.76562   2
   3  10  -8 0.17269 0.35572   6
  -3 -10  -8-0.18328 0.34221   6
  -3 -10  -8-0.08591 0.42905   3
  -3  10  -8 0.04294 0.41514   3
  -3 -10  -8-0.28681 0.45429   5
   3 -10  -8 0.39998 0.55290   5
  -3 -10  -8-0.04376 0.43827   2
   3  10  -7 4.83930 0.48984   6
  -3 -10  -7 5.56055 0.48391   6
  -3 -10  -7 4.80425 0.55470   3
  -3  10  -7 5.47809 0.57101   3
  -3 -10  -7 4.08320 0.54600   5
   3 -10  -7 5.84272 0.71911   5
  -3 -10  -7 4.75623 0.60334   2
   3  10  -6 8.27637 0.60084   6
  -3 -10  -6 8.98729 0.58036   6
  -3 -10  -6 9.19203 0.68405   5
   3 -10  -6 7.85485 0.78628   5
  -3  10  -6 7.33397 0.73530   2
  -3 -10  -6 6.56179 0.69315   2
  -3  10  -6 8.40538 0.63568   3
  -3 -10  -6 7.62258 0.62016   3
   3  10  -5 1.62526 0.32948   6
  -3  10  -5 1.52999 0.33543   3
  -3 -10  -5 1.34618 0.31933   3
   3 -10  -5 0.87180 0.50208   5
  -3 -10  -5 1.72430 0.35588   5
  -3 -10  -5 1.03609 0.44343   2
  -3  10  -5 0.72821 0.41912   2
   3  10  -4 5.82369 0.45981   6
  -3  10  -4 6.33764 0.46955   3
  -3 -10  -4 6.09990 0.45645   3
  -3 -10  -4 5.20242 0.48821   5
   3 -10  -4 6.13735 0.67106   5
  -3  10  -4 4.63370 0.62544   2
  -3 -10  -4 5.55362 0.59561   2
  -3  10  -3 25.3989 1.25367   3
  -3 -10  -3 23.5732 1.24731   3
  -3  10  -3 26.3734 1.24900   1
  -3 -10  -3 24.8559 1.22926   1
  -3 -10  -3 25.1334 1.32817   5
   3 -10  -3 23.1029 1.45450   5
  -3 -10  -3 25.9186 1.43365   2
  -3  10  -3 24.2068 1.44979   2
  -3  10  -2 1.17010 0.19873   1
  -3 -10  -2 1.34705 0.17621   1
   3 -10  -2 1.13128 0.45646   5
   3 -10  -2 1.10972 0.21877   3
   3  10  -2 1.25284 0.21955   3
  -3 -10  -2 0.82260 0.27549   5
  -3 -10  -2 1.32688 0.39616   2
  -3  10  -2 0.90404 0.41521   2
  -3  10  -1 0.90044 0.39610   2
  -3 -10  -1 0.61796 0.36441   2
  -3  10  -1 0.84001 0.16376   1
  -3 -10  -1 1.03310 0.14445   1
   3  10  -1 1.08332 0.18512   3
   3 -10  -1 0.90048 0.17434   3
  -3 -10  -1 0.76087 0.25514   5
   3 -10  -1 0.99599 0.42302   5
  -3 -10  -1 1.06813 0.21969   6
  -3 -10   0 17.6413 0.96037   5
  -3 -10   0 16.7116 1.06755   2
  -3  10   0 16.5839 1.10172   2
  -3 -10   0 17.3420 0.83784   1
  -3  10   0 17.1974 0.84574   1
  -3 -10   0 18.2437 0.92449   6
  -3  10   1 0.75704 0.41072   2
  -3  10   1 1.06559 0.16126   4
  -3 -10   1 1.11239 0.15132   4
  -3 -10   1 1.67091 0.24237   6
   3 -10   1 1.38142 0.36750   6
  -3 -10   2 1.56387 0.42944   2
  -3 -10   2 0.70612 0.23191   6
   3 -10   2 1.33931 0.39907   6
  -3 -10   3 25.4083 1.28973   6
   3 -10   3 24.3789 1.38931   6
  -3 -10   3 25.3978 1.43877   2
  -3  10   3 23.0107 1.44677   2
   3 -10   4 5.35535 0.58141   6
  -3 -10   4 6.02709 0.48365   6
  -3  10   4 6.50773 0.66813   2
  -3 -10   4 5.71021 0.63169   2
   3 -10   4 5.40364 0.43436   4
   3  10   4 6.19882 0.43322   4
  -3 -10   5 0.68127 0.31520   6
   3 -10   5 1.85618 0.43578   6
  -3 -10   5 1.30872 0.29949   1
   3 -10   5 0.96334 0.28451   4
   3  10   5 0.82492 0.27947   4
  -3 -10   5 1.81589 0.46574   2
  -3  10   5 1.55678 0.48234   2
  -3 -10   6 9.86738 0.75935   2
   3 -10   6 7.76592 0.70074   6
  -3 -10   6 8.93033 0.65182   6
  -3 -10   6 9.55942 0.63775   1
  -3  10   6 8.47120 0.61631   1
   3  10   6 8.18579 0.63376   5
   3 -10   6 7.87744 0.60089   4
   3  10   6 7.23866 0.57611   4
   3 -10   7 5.35883 0.59331   6
  -3 -10   7 5.95678 0.58249   6
  -3 -10   7 5.54496 0.53801   1
  -3  10   7 5.91731 0.54681   1
  -3 -10   7 5.36212 0.58387   5
   3  10   7 5.04034 0.54880   5
  -3 -10   7 4.88624 0.59583   2
   3 -10   8-0.10670 0.44754   6
  -3 -10   8-0.04641 0.43204   6
  -3 -10   8 0.16773 0.39271   1
  -3  10   8 0.33472 0.40227   1
  -3 -10   8-0.13392 0.43764   5
   3  10   8 0.52438 0.43555   5
  -3 -10   8 0.12800 0.43945   2
  -3 -10   9 8.64862 0.75199   1
  -3  10   9 7.95333 0.74953   1
   3 -10   9 8.48250 0.80965   6
   3  10   9 10.1231 0.77486   5
  -3 -10   9 9.69987 0.79834   6
  -3 -10   9 10.0939 0.75618   2
  -3 -10  10 6.66292 0.73712   6
   3 -10  10 9.12167 0.79361   6
  -3 -10  10 6.23285 0.72419   1
  -3  10  10 7.77404 0.74918   1
  -3 -10  10 6.80333 0.64480   2
   3 -10  11 0.58250 0.55588   6
  -3 -10  11 0.46697 0.53769   6
  -3 -10  11 0.14652 0.43006   2
  -3  10  11 1.38216 0.57766   1
   3 -10  11 1.17283 0.55585   1
  -3 -10  11 1.15912 0.53056   1
   3 -10  12-0.21149 0.60166   6
   3 -10  12 1.28403 0.59765   1
   3  10  12 1.26052 0.56708   1
  -3 -10  12 1.84664 0.62228   1
  -3  10  12 0.82185 0.60408   1
  -3 -10  12 1.01052 0.56588   6
   3 -10  13 7.70723 0.94676   6
   3 -10  13 6.84470 0.85141   1
  -3 -10  13 7.33520 0.87516   1
  -3  10  13 7.32964 0.86487   1
  -3 -10  13 9.20735 0.92137   6
   3 -10  14 2.41648 0.75466   6
  -3 -10  14 1.04795 0.68939   1
  -3  10  14 0.29580 0.68531   1
  -3 -10  14 0.14485 0.64612   6
   3 -10  15 1.78144 0.72893   6
  -3  10  15-0.23821 0.75094   1
  -3 -10  15 0.48320 0.73431   1
  -3 -10  15 0.92600 0.68794   6
  -3 -10  16 3.14320 0.89324   1
  -3  10  16 2.67112 0.85694   1
   3 -11 -14 1.14575 0.86017   5
   3 -11 -13 0.63504 0.77000   5
   3 -11 -12 2.49283 0.79411   5
  -3 -11 -12 2.65378 0.72164   5
  -3 -11 -11 3.91325 0.70792   5
   3 -11 -11 3.03747 0.77145   5
   3 -11 -10 2.97077 0.75187   5
  -3 -11 -10 3.61052 0.64685   5
  -3 -11  -9 2.16115 0.45750   6
  -3  11  -9 1.74478 0.52759   3
  -3 -11  -9 2.38029 0.53580   3
  -3 -11  -9 3.31386 0.58682   5
   3 -11  -9 5.05040 0.73108   5
  -3 -11  -9 3.67498 0.57398   2
  -3 -11  -8 0.47937 0.37264   6
  -3 -11  -8 1.55939 0.50163   5
  -3  11  -8 0.24829 0.44535   3
  -3 -11  -8-0.08434 0.43489   3
   3 -11  -8 0.28372 0.59762   5
  -3 -11  -8 0.73955 0.45489   2
   3  11  -7 1.72654 0.38337   6
  -3 -11  -7 2.48409 0.44189   3
  -3  11  -7 1.81897 0.42837   3
  -3 -11  -7 2.16263 0.38921   6
  -3 -11  -7 2.23979 0.49784   5
   3 -11  -7 2.95756 0.64396   5
  -3 -11  -7 2.67204 0.54506   2
   3  11  -6 11.7480 0.77942   6
  -3 -11  -6 12.0650 0.74460   6
  -3 -11  -6 12.8765 0.85904   5
  -3 -11  -6 12.8721 0.90240   2
   3 -11  -6 10.7039 0.97616   5
  -3  11  -6 10.6922 0.76804   3
  -3 -11  -6 11.9696 0.78037   3
  -3 -11  -5 8.43268 0.56813   3
  -3  11  -5 7.84765 0.55462   3
   3  11  -5 6.95018 0.56178   6
  -3 -11  -5 7.37922 0.60646   5
   3 -11  -5 5.79429 0.72188   5
  -3 -11  -5 6.70184 0.70886   2
   3 -11  -4 2.01475 0.53719   5
  -3 -11  -4 2.68844 0.41065   5
  -3 -11  -4 1.77792 0.48606   2
  -3  11  -4 2.38146 0.50810   2
  -3  11  -4 1.88687 0.30152   3
  -3 -11  -4 1.79003 0.27913   3
  -3 -11  -3 0.06655 0.29543   5
   3 -11  -3 0.97035 0.48419   5
  -3  11  -3-0.33902 0.49649   2
  -3 -11  -3 0.28877 0.41421   2
   3 -11  -2 1.37135 0.48842   5
   3  11  -2 0.90170 0.18978   3
   3 -11  -2 0.91421 0.18278   3
  -3 -11  -2 0.74221 0.27908   5
  -3 -11  -2 0.52956 0.40123   2
  -3  11  -2 0.73256 0.46367   2
  -3  11  -1 7.54201 0.38806   1
  -3 -11  -1 7.22908 0.48656   6
  -3 -11  -1 6.71353 0.53026   5
   3 -11  -1 7.67217 0.70820   5
  -3 -11  -1 6.84177 0.66359   2
  -3  11  -1 5.85375 0.67841   2
  -3  11   0 17.0138 0.84632   1
  -3 -11   0 19.2489 0.97370   6
  -3  11   0 18.1014 1.18601   2
  -3 -11   0 20.2627 1.15609   2
  -3 -11   0 21.7360 1.03720   5
  -3  11   1 5.60819 0.66352   2
   3 -11   1 7.79513 0.62754   6
  -3 -11   1 7.03730 0.49415   6
   3 -11   2 1.42427 0.37716   6
  -3 -11   2 0.60339 0.24896   6
  -3 -11   2 0.77455 0.15022   1
  -3 -11   2 0.77755 0.41819   2
  -3  11   2 0.75934 0.16321   4
  -3 -11   3 0.14568 0.18549   1
  -3 -11   3-0.17146 0.27952   6
  -3  11   3 0.63366 0.46493   2
  -3 -11   3 0.38982 0.43542   2
   3 -11   3 0.91846 0.39213   6
   3 -11   4 1.64450 0.44121   6
  -3  11   4 1.82605 0.28024   1
  -3 -11   4 2.43049 0.29362   1
  -3 -11   4 2.06344 0.35478   6
  -3  11   4 2.32521 0.54717   2
  -3 -11   4 1.79504 0.50309   2
   3  11   4 1.74621 0.27155   4
   3 -11   4 2.26257 0.28697   4
  -3 -11   5 7.28063 0.59924   6
   3 -11   5 7.29245 0.68525   6
  -3  11   5 7.37609 0.52490   1
  -3 -11   5 8.19207 0.53078   1
  -3 -11   5 8.62947 0.72333   2
   3 -11   5 6.41959 0.51187   4
   3  11   5 6.45865 0.50446   4
   3 -11   6 11.9734 0.88677   6
  -3 -11   6 11.0100 0.79312   6
  -3 -11   6 11.6602 0.74542   1
  -3  11   6 11.0407 0.73187   1
  -3 -11   6 12.2353 0.89414   2
   3  11   6 11.1139 0.71992   4
   3 -11   6 11.5392 0.73092   4
   3 -11   7 1.27954 0.50492   6
  -3 -11   7 1.93469 0.45902   6
   3  11   7 2.91308 0.41314   4
   3 -11   7 2.10560 0.39934   4
   3  11   7 1.61114 0.42177   5
  -3 -11   7 1.77233 0.39229   1
  -3  11   7 2.66383 0.43043   1
  -3 -11   7 1.85839 0.51019   2
  -3 -11   8 0.60879 0.48376   6
   3 -11   8-0.05677 0.48348   6
   3  11   8 0.24940 0.40884   5
  -3 -11   8 0.37374 0.46317   5
  -3  11   8 0.78966 0.41880   1
  -3 -11   8 0.39933 0.39809   1
  -3 -11   8-0.13552 0.46547   2
  -3 -11   9 2.74668 0.53925   6
   3 -11   9 2.83318 0.57921   6
  -3 -11   9 2.98823 0.52763   1
  -3  11   9 2.80687 0.50343   1
  -3 -11   9 2.93507 0.53844   2
  -3 -11  10 4.86734 0.66492   6
   3 -11  10 3.96265 0.70683   6
  -3 -11  10 3.96336 0.62198   1
  -3  11  10 4.38675 0.60816   1
  -3 -11  10 4.41908 0.59083   2
   3 -11  11 5.02847 0.72500   6
  -3 -11  11 4.51470 0.67971   6
  -3 -11  11 3.77234 0.63823   1
  -3  11  11 2.81919 0.64128   1
  -3 -11  11 2.60375 0.53762   2
  -3 -11  12 3.15353 0.67171   6
   3 -11  12 2.93972 0.70501   6
  -3 -11  12 3.33869 0.68277   1
  -3  11  12 3.20668 0.66592   1
   3 -11  13 0.81508 0.75875   6
  -3 -11  13 0.74208 0.62037   1
  -3  11  13-0.32898 0.62718   1
  -3 -11  13-0.14062 0.64253   6
   3 -11  14 0.24527 0.68076   6
  -3 -11  14 0.07318 0.69148   1
  -3  11  14 0.07115 0.69368   1
  -3 -11  14 0.52350 0.69196   6
  -3 -11  15 2.41064 0.83852   1
  -3  11  15 1.28466 0.73585   1
  -3 -11  15 2.30160 0.82210   6
  -3  11  16 3.17020 0.87337   1
   3 -12 -14-0.49300 0.79274   5
   3 -12 -13 3.19781 0.89520   5
   3 -12 -12 0.89289 0.75035   5
  -3 -12 -12 1.08120 0.68052   5
   3 -12 -11 1.20416 0.68894   5
  -3 -12 -11 0.13476 0.63342   5
   3 -12 -10 3.53737 0.75810   5
  -3 -12 -10 3.75614 0.69740   5
  -3 -12  -9 1.90369 0.55286   5
  -3  12  -9 1.14852 0.49617   3
  -3 -12  -9 1.14374 0.49843   3
   3 -12  -9 1.17594 0.65277   5
  -3 -12  -9 1.12042 0.45126   6
  -3 -12  -8 0.89839 0.49968   5
  -3 -12  -8 0.16740 0.38791   6
   3 -12  -8 0.97522 0.68141   5
  -3  12  -8 0.27449 0.40533   3
  -3 -12  -8 0.36648 0.42906   3
  -3 -12  -7 0.80191 0.36370   6
  -3 -12  -7 1.07063 0.48240   5
   3 -12  -7 0.51158 0.58615   5
  -3 -12  -7 0.50186 0.38710   3
  -3  12  -7 1.17137 0.39729   3
   3  12  -7 0.82661 0.38458   6
   3 -12  -6 6.21105 0.81031   5
  -3 -12  -6 7.00529 0.63939   5
  -3  12  -6 6.18709 0.54113   3
  -3 -12  -6 6.25135 0.54079   3
  -3 -12  -5 1.03568 0.38130   5
   3 -12  -5 0.66209 0.53323   5
  -3 -12  -5 0.55396 0.28126   3
  -3  12  -5 0.87616 0.30994   3
  -3 -12  -4 1.86937 0.41292   5
   3 -12  -4 1.63652 0.55765   5
  -3  12  -4 1.79010 0.28242   3
  -3 -12  -4 1.89028 0.26989   3
  -3 -12  -4 2.37925 0.53080   2
   3 -12  -3 2.53850 0.57999   5
  -3 -12  -3 2.23513 0.40295   5
   3 -12  -3 2.54777 0.25778   3
   3  12  -3 2.43358 0.26109   3
  -3 -12  -3 1.88354 0.50170   2
  -3  12  -3 2.88998 0.58121   2
  -3  12  -2 1.90683 0.54095   2
  -3 -12  -2 1.58624 0.47028   2
   3  12  -2 1.21166 0.16243   3
   3 -12  -2 0.88869 0.12884   3
  -3 -12  -2 1.47318 0.35990   5
   3 -12  -2 1.56979 0.57373   5
  -3 -12  -2 1.34974 0.27452   6
  -3 -12  -1 1.02767 0.43714   2
  -3  12  -1 0.30808 0.49634   2
  -3 -12  -1 0.62118 0.31523   5
   3 -12  -1 0.95019 0.51979   5
  -3 -12  -1 0.79726 0.24268   6
  -3 -12   0 12.6337 0.77140   6
  -3  12   0 13.8938 1.03649   2
  -3 -12   0 14.3085 0.96306   2
  -3 -12   0 13.5293 0.83077   5
  -3  12   1 0.55756 0.53195   2
  -3 -12   1 0.55565 0.25235   6
   3 -12   1 0.85911 0.39844   6
   3 -12   2 1.23891 0.40392   6
  -3 -12   2 1.09354 0.30149   6
  -3 -12   2 0.89304 0.11009   1
  -3  12   2 0.79546 0.12595   1
  -3 -12   2 0.66972 0.44525   2
  -3 -12   2 1.05079 0.12476   4
  -3  12   3 2.60398 0.24577   1
  -3 -12   3 2.79401 0.24087   1
  -3 -12   3 2.67490 0.37493   6
  -3 -12   3 3.40181 0.54662   2
  -3  12   3 3.00478 0.57304   2
   3 -12   3 2.77451 0.48315   6
  -3 -12   4 2.13384 0.26676   1
  -3  12   4 2.37411 0.28141   1
  -3 -12   4 1.88565 0.36565   6
  -3 -12   4 3.22007 0.58501   2
   3 -12   4 2.12551 0.47402   6
   3 -12   5 0.46021 0.42819   6
  -3 -12   5 0.44647 0.27012   1
  -3  12   5 0.53082 0.26035   1
  -3 -12   5 0.94677 0.38123   6
  -3 -12   5 0.50629 0.47772   2
   3  12   5 0.82250 0.26058   4
   3 -12   5 0.49258 0.28267   4
  -3 -12   6 7.96710 0.63601   6
  -3 -12   6 6.97672 0.51842   1
  -3  12   6 5.76958 0.49346   1
   3 -12   6 5.55340 0.49061   4
   3  12   6 5.48336 0.48301   4
   3 -12   6 5.67760 0.66691   6
   3 -12   7 1.57851 0.52031   6
  -3 -12   7 1.38581 0.46360   6
  -3  12   7 1.05966 0.36029   1
  -3 -12   7 0.95259 0.34623   1
   3 -12   7 0.71519 0.33119   4
   3  12   7 0.80778 0.34513   4
   3 -12   8 0.53950 0.48961   6
  -3 -12   8 0.48133 0.52003   6
  -3 -12   8 0.42098 0.39328   1
  -3  12   8-0.14890 0.40472   1
   3  12   8-0.21642 0.45355   5
   3 -12   8 0.29789 0.35707   4
   3  12   8 0.21482 0.36334   4
  -3 -12   9 0.11217 0.52572   6
   3 -12   9 1.14362 0.55827   6
  -3 -12   9 1.52744 0.46283   1
  -3  12   9 1.27477 0.42923   1
   3  12   9 1.29865 0.41852   4
   3 -12   9 0.75780 0.42422   4
  -3 -12  10 2.61722 0.62091   6
   3 -12  10 4.84672 0.72841   6
  -3 -12  10 3.23909 0.58209   1
  -3  12  10 2.80801 0.54090   1
  -3 -12  11 1.01771 0.60882   6
   3 -12  11 0.78125 0.57166   6
  -3 -12  11 0.43708 0.54087   1
  -3  12  11 0.63340 0.53369   1
   3 -12  12 1.14173 0.62120   6
  -3 -12  12 1.09008 0.61674   6
  -3 -12  12 0.42222 0.59985   1
  -3  12  12 1.85941 0.61518   1
   3 -12  13 1.27380 0.68927   6
  -3 -12  13 1.18744 0.66714   1
  -3  12  13 0.06328 0.61150   1
  -3 -12  13 1.60308 0.73853   6
   3 -12  14-0.68233 0.74936   6
  -3 -12  14-0.49329 0.71492   1
  -3  12  14 0.60863 0.66654   1
  -3 -12  14 0.30881 0.69876   6
  -3 -12  15 1.04926 0.73777   1
  -3  12  15 0.71555 0.72331   1
  -3 -13 -13-0.15597 0.71260   5
   3 -13 -13 0.38872 0.89355   5
   3 -13 -12 0.09287 0.80068   5
  -3 -13 -12 2.07353 0.72968   5
  -3 -13 -11 5.69196 0.83439   5
   3 -13 -11 3.58826 0.90513   5
   3 -13 -10 1.20449 0.75632   5
  -3 -13 -10 0.19458 0.59505   5
   3 -13  -9 1.48073 0.74930   5
  -3 -13  -9 2.52125 0.61017   5
  -3  13  -9 1.58738 0.49900   3
   3 -13  -8 5.93275 0.84079   5
  -3 -13  -8 4.25913 0.64232   5
  -3  13  -8 3.57565 0.53185   3
   3 -13  -7 0.92390 0.62671   5
  -3 -13  -7 0.61604 0.39106   6
  -3 -13  -7 0.20604 0.48869   5
  -3 -13  -7 0.90067 0.37477   3
  -3  13  -7 0.13034 0.36506   3
  -3 -13  -6 1.19751 0.47604   5
   3 -13  -6 0.58857 0.59716   5
  -3 -13  -6 0.60393 0.33280   3
  -3  13  -6 0.87292 0.34373   3
  -3 -13  -5 6.36590 0.61255   5
   3 -13  -5 5.30198 0.76091   5
  -3 -13  -5 6.63085 0.46277   3
  -3  13  -5 5.57292 0.46139   3
  -3 -13  -4 2.23637 0.42679   5
   3 -13  -4 2.18921 0.58558   5
  -3 -13  -3 0.63776 0.36891   5
   3 -13  -3 0.50759 0.52633   5
   3  13  -3 0.26154 0.15852   3
   3 -13  -3 0.12559 0.13220   3
  -3 -13  -2 4.76770 0.40639   6
   3 -13  -2 6.05990 0.67259   5
  -3 -13  -2 3.69696 0.46551   5
  -3 -13  -1 3.86931 0.37008   6
   3 -13  -1 5.10552 0.65194   5
  -3 -13  -1 3.41047 0.42415   5
  -3 -13   0 0.62221 0.32863   5
   3 -13   0 0.84834 0.40447   6
  -3 -13   0 0.90898 0.26883   6
   3 -13   1 3.97219 0.53040   6
  -3 -13   1 4.33120 0.41051   6
  -3 -13   2 3.51571 0.41457   6
   3 -13   2 6.27262 0.60576   6
  -3 -13   3 0.40143 0.31360   6
  -3 -13   3 0.29398 0.12876   1
  -3  13   3 0.46802 0.12358   1
  -3  13   3 0.23754 0.11267   4
  -3 -13   3 0.27760 0.13150   4
   3 -13   3 0.43772 0.44044   6
  -3 -13   4 2.30472 0.25170   1
  -3  13   4 2.03148 0.24906   1
  -3 -13   4 2.09055 0.40043   6
   3 -13   4 2.68833 0.53559   6
  -3 -13   5 6.17095 0.44629   1
  -3  13   5 6.05032 0.44193   1
  -3 -13   5 5.52185 0.58095   6
   3 -13   5 6.65682 0.70343   6
  -3 -13   6 1.00990 0.43534   6
  -3 -13   6 0.71326 0.31412   1
  -3  13   6 0.64090 0.30670   1
   3 -13   6 0.90056 0.31731   4
   3  13   6 0.70786 0.29486   4
   3 -13   6 0.79627 0.49752   6
  -3 -13   7 0.14579 0.43611   6
   3 -13   7 0.59171 0.51675   6
  -3 -13   7 0.40202 0.33306   1
  -3  13   7 0.14921 0.32291   1
   3 -13   7 1.02877 0.35924   4
   3  13   7 0.53034 0.33281   4
   3 -13   8 3.26834 0.63310   6
  -3 -13   8 3.72129 0.62961   6
  -3 -13   8 4.25869 0.50210   1
  -3  13   8 4.20231 0.50372   1
   3  13   8 4.22289 0.48285   4
   3 -13   8 3.53118 0.47677   4
  -3 -13   9 1.11999 0.56862   6
   3 -13   9 0.99761 0.53825   6
  -3 -13   9 1.76133 0.46917   1
  -3  13   9 1.44617 0.47186   1
   3 -13   9 1.57725 0.46493   4
   3  13   9 1.31994 0.42857   4
  -3 -13  10 0.31034 0.58025   6
   3 -13  10 1.76136 0.64849   6
  -3 -13  10 0.66528 0.51624   1
  -3  13  10 0.49947 0.46511   1
   3 -13  10 0.45294 0.43521   4
   3  13  10 0.69637 0.46555   4
   3 -13  11 5.25436 0.77282   6
  -3 -13  11 3.36509 0.71149   6
  -3  13  11 3.39359 0.61394   1
  -3 -13  11 3.03152 0.63406   1
   3  13  11 4.67821 0.60849   4
   3 -13  11 3.81008 0.61465   4
   3 -13  12 1.89650 0.66399   6
  -3 -13  12 0.91657 0.63931   6
   3  13  12 0.63387 0.54942   4
   3 -13  12 0.60525 0.55384   4
  -3 -13  12 1.04959 0.59433   1
  -3  13  12 0.38716 0.55814   1
  -3 -13  13 0.52568 0.70953   6
   3 -13  13 0.34745 0.72591   6
   3  13  13-0.17204 0.58622   4
  -3  13  13-0.29855 0.63297   1
  -3 -13  13-0.18943 0.64546   1
   3  13  14 1.48043 0.67324   4
  -3  13  14 1.72621 0.68974   1
  -3 -13  14 1.82265 0.75689   6
   3  13  15 2.89267 0.76607   4
  -3  13  15 1.69826 0.71043   1
   3 -14 -13-0.59935 0.85036   5
  -3 -14 -13 0.71312 0.77887   5
   3 -14 -12 0.38437 0.85849   5
  -3 -14 -12-0.30233 0.71412   5
   3 -14 -11 2.23302 0.82637   5
  -3 -14 -11 2.20655 0.75595   5
   3 -14 -10 1.16348 0.75695   5
  -3 -14 -10 1.93791 0.69366   5
   3 -14  -9 0.08576 0.69483   5
  -3 -14  -9 0.12439 0.57368   5
   3 -14  -8 0.66276 0.67162   5
  -3 -14  -8 0.69165 0.55931   5
  -3  14  -8 0.38676 0.41545   3
   3 -14  -7 0.64390 0.69277   5
  -3 -14  -7 0.05414 0.51033   5
  -3  14  -7 0.47772 0.36500   3
  -3 -14  -6 1.82323 0.52669   5
   3 -14  -6 1.76936 0.67492   5
  -3  14  -6 2.09475 0.34955   3
  -3 -14  -5 2.08552 0.51769   5
   3 -14  -5 3.35591 0.70705   5
  -3  14  -5 2.18883 0.30207   3
  -3 -14  -4 1.62823 0.43561   5
   3 -14  -4 3.60854 0.67086   5
   3 -14  -4 1.53724 0.20466   3
   3  14  -4 1.38808 0.21099   3
   3 -14  -3 0.19866 0.53651   5
  -3 -14  -3 0.04283 0.36853   5
  -3 -14  -2 0.24128 0.25255   6
   3 -14  -2 0.64115 0.52600   5
  -3 -14  -2 0.72372 0.37020   5
  -3 -14  -1 1.72190 0.30840   6
   3 -14  -1 1.96504 0.52626   5
  -3 -14  -1 1.41190 0.38158   5
   3 -14   0 3.49556 0.59676   5
  -3 -14   0 4.09711 0.46634   5
  -3 -14   0 3.23812 0.38631   6
   3 -14   0 4.31963 0.54782   6
  -3 -14   1 1.94758 0.37392   5
   3 -14   1 2.50428 0.46262   6
  -3 -14   1 1.32057 0.32184   6
   3 -14   2 1.02057 0.40249   6
  -3 -14   2 0.39873 0.29226   6
  -3 -14   3 0.35634 0.32674   6
   3 -14   3-0.05077 0.42279   6
  -3 -14   4 1.12752 0.39574   6
  -3  14   4 1.56020 0.17857   1
  -3 -14   4 1.51449 0.19091   1
  -3  14   4 1.65667 0.17411   4
   3 -14   4 1.69373 0.49773   6
  -3 -14   5 2.04723 0.28147   1
  -3  14   5 2.90193 0.28243   1
  -3 -14   5 2.08338 0.45084   6
   3 -14   5 3.02360 0.58877   6
  -3 -14   6 1.47585 0.47200   6
  -3  14   6 2.13614 0.31855   1
  -3 -14   6 2.01022 0.32874   1
   3 -14   6 2.06494 0.34951   4
   3 -14   6 2.25273 0.56260   6
  -3 -14   7 0.60819 0.47625   6
   3 -14   7 0.49329 0.53824   6
  -3 -14   7 0.05735 0.33085   1
  -3  14   7 0.46267 0.32856   1
   3  14   7-0.16185 0.31125   4
   3 -14   7 0.94145 0.37016   4
  -3 -14   8 0.28249 0.51789   6
   3 -14   8 0.52357 0.57892   6
  -3 -14   8 0.65136 0.38248   1
  -3  14   8-0.13023 0.36400   1
   3  14   8-0.06439 0.35078   4
   3 -14   8-0.13693 0.35173   4
  -3 -14   9 0.86449 0.59369   6
   3 -14   9-0.41506 0.60369   6
  -3 -14   9 0.51724 0.43544   1
  -3  14   9 0.03766 0.40583   1
   3  14   9 0.18462 0.38692   4
   3 -14   9 0.07759 0.40553   4
  -3 -14  10 1.86664 0.63480   6
   3 -14  10 2.04732 0.66753   6
  -3 -14  10 1.44178 0.52599   1
  -3  14  10 2.00117 0.49374   1
   3 -14  10 1.48037 0.49068   4
   3  14  10 0.91214 0.43576   4
   3 -14  11 2.37608 0.77275   6
  -3 -14  11 1.42907 0.65418   6
  -3 -14  11 2.06527 0.58360   1
  -3  14  11 1.46783 0.50788   1
   3  14  11 1.29113 0.52762   4
   3 -14  11 1.11041 0.51529   4
  -3 -14  12 0.21747 0.66070   6
   3 -14  12 0.32662 0.72507   6
   3  14  12 0.91100 0.56271   4
  -3  14  12 0.46767 0.55773   1
  -3 -14  13 0.15357 0.70385   6
   3 -14  13 0.89540 0.81560   6
   3  14  13-0.32966 0.57836   4
  -3  14  13 0.22569 0.60507   1
   3  14  14 0.05902 0.66810   4
  -3  14  14-0.12181 0.64564   1
   3 -15 -12-0.78913 0.86106   5
  -3 -15 -12-0.30654 0.71156   5
  -3 -15 -11 5.00580 0.85577   5
   3 -15 -11 3.82962 0.96284   5
   3 -15 -10 0.18463 0.81386   5
  -3 -15 -10 0.06838 0.69200   5
   3 -15  -9 0.70965 0.78418   5
  -3 -15  -9 1.72925 0.68302   5
   3 -15  -8 7.89357 0.96349   5
  -3 -15  -8 6.85643 0.82007   5
   3 -15  -7 1.08475 0.70002   5
  -3 -15  -7 1.52439 0.55685   5
   3 -15  -6 0.39894 0.64945   5
  -3 -15  -6 0.84950 0.49926   5
  -3  15  -6 0.44233 0.29919   3
  -3 -15  -5 5.94121 0.66089   5
   3 -15  -5 7.57664 0.88234   5
   3  15  -5 6.88084 0.42530   3
   3 -15  -5 6.52939 0.41783   3
  -3 -15  -4 1.00468 0.44973   5
   3 -15  -4 0.64927 0.56198   5
   3 -15  -3 1.57878 0.58972   5
  -3 -15  -3 1.99856 0.43147   5
  -3 -15  -3 1.67218 0.32668   6
  -3 -15  -2 5.77474 0.59566   5
   3 -15  -2 5.39456 0.73630   5
  -3 -15  -2 6.92138 0.50167   6
  -3 -15  -1 7.19075 0.63145   5
   3 -15  -1 5.64601 0.72107   5
  -3 -15  -1 7.16526 0.53275   6
  -3 -15   0 1.63416 0.39469   5
   3 -15   0 0.81675 0.53075   5
   3 -15   0 1.27020 0.46043   6
  -3 -15   0 1.49194 0.32884   6
   3 -15   1 6.75377 0.67424   6
  -3 -15   1 7.22337 0.56257   6
  -3 -15   1 6.70175 0.59937   5
   3 -15   2 5.82970 0.63554   6
  -3 -15   2 6.07211 0.54331   6
   3 -15   3 1.42398 0.49365   6
  -3 -15   3 1.80076 0.39732   6
   3 -15   4 1.21146 0.51957   6
  -3 -15   4 0.32618 0.39083   6
   3 -15   5 8.76547 0.77996   6
  -3 -15   5 7.24841 0.67620   6
   3 -15   6 1.04336 0.55576   6
  -3  15   6 0.48311 0.25654   1
  -3 -15   6 0.07621 0.26291   1
  -3 -15   6 0.57654 0.43798   6
  -3  15   7 1.57170 0.32453   1
  -3 -15   7 2.20516 0.56083   6
   3 -15   7 2.68100 0.58675   6
   3 -15   7 1.40852 0.36425   4
   3 -15   8 8.12022 0.83553   6
  -3 -15   8 7.71206 0.78769   6
  -3  15   8 7.39585 0.59639   1
   3  15   8 6.90657 0.57594   4
  -3 -15   9 0.45089 0.60116   6
   3 -15   9 0.57138 0.62260   6
  -3  15   9 1.16480 0.40420   1
   3  15   9 1.17547 0.42666   4
  -3 -15  10 0.26539 0.61577   6
   3 -15  10 0.22615 0.64180   6
  -3  15  10-0.15759 0.45150   1
   3  15  10-0.74824 0.46202   4
   3 -15  11 2.99708 0.77554   6
  -3 -15  11 3.69467 0.75505   6
  -3  15  11 4.04032 0.60676   1
   3  15  11 3.46136 0.57707   4
  -3 -15  12 1.18198 0.75356   6
   3 -15  12-0.08354 0.73923   6
  -3  15  12 0.44297 0.54249   1
  -3 -15  13 0.77996 0.82563   6
   3 -16 -11 4.10391 1.02584   5
   3 -16 -10 0.66129 0.83590   5
  -3 -16 -10 0.34761 0.70022   5
   3 -16  -9 0.45491 0.78596   5
  -3 -16  -9 0.52324 0.63979   5
   3 -16  -8 0.52710 0.74522   5
  -3 -16  -8 0.12246 0.55960   5
   3 -16  -7 0.68674 0.70493   5
  -3 -16  -7 1.04931 0.61494   5
  -3 -16  -6 1.70763 0.57938   5
   3 -16  -6 0.41074 0.70624   5
   3  16  -6 1.12495 0.25501   3
  -3 -16  -5 5.66883 0.66715   5
   3 -16  -5 6.33598 0.87312   5
  -3 -16  -4 0.56266 0.31486   6
   3 -16  -4 0.52096 0.62983   5
  -3 -16  -4 1.29906 0.47878   5
  -3 -16  -3 3.89750 0.41161   6
  -3 -16  -3 3.72112 0.55446   5
   3 -16  -3 4.75022 0.72535   5
  -3 -16  -2 0.77505 0.30060   6
  -3 -16  -2 0.63113 0.41727   5
   3 -16  -2 1.03345 0.55031   5
   3 -16  -1 1.34005 0.47721   6
  -3 -16  -1 0.76748 0.30789   6
   3 -16  -1 0.26671 0.51985   5
  -3 -16  -1 1.32908 0.42007   5
  -3 -16   0 1.54107 0.34078   6
   3 -16   0 1.01739 0.47553   6
   3 -16   0 0.06532 0.52033   5
  -3 -16   0 0.75382 0.37055   5
  -3 -16   1 0.98841 0.39017   5
  -3 -16   1 0.75036 0.31244   6
   3 -16   1 1.18053 0.47521   6
   3 -16   2 0.31626 0.48201   6
  -3 -16   2 0.47552 0.35216   6
   3 -16   3 3.64964 0.60279   6
  -3 -16   3 3.75875 0.49161   6
   3 -16   4 2.51187 0.58421   6
  -3 -16   4 0.42417 0.40264   6
   3 -16   5 5.98800 0.73290   6
  -3 -16   5 5.61811 0.62282   6
  -3 -16   6 0.89287 0.49581   6
   3 -16   6 0.88468 0.56599   6
  -3  16   7 0.66545 0.28426   1
   3 -16   7 0.13138 0.54350   6
  -3 -16   7 0.97304 0.53928   6
  -3  16   8 0.41972 0.34032   1
   3 -16   8 1.59788 0.66903   6
  -3 -16   8 1.67803 0.59675   6
  -3 -16   9 0.39481 0.61092   6
   3 -16   9 0.43921 0.64341   6
  -3 -16  10 1.01326 0.70052   6
   3 -16  10 0.92569 0.68831   6
   3 -16  11 3.54230 0.85191   6
  -3 -16  11 3.39755 0.78523   6
  -3 -16  12 0.37360 0.73467   6
   3 -17 -11 3.95512 0.97787   5
   3 -17 -10 0.19179 0.81636   5
   3 -17  -9 0.92531 0.79448   5
   3 -17  -8 11.7316 1.17271   5
  -3 -17  -8 9.83584 0.98306   5
   3 -17  -7 1.48613 0.77332   5
  -3 -17  -7 1.37036 0.61697   5
  -3 -17  -6 2.37502 0.60974   5
   3 -17  -6 4.11918 0.89470   5
  -3 -17  -5 4.23592 0.63440   5
   3 -17  -5 6.33831 0.90734   5
  -3 -17  -4 0.51295 0.32407   6
   3 -17  -4 1.29974 0.69038   5
  -3 -17  -4 0.61926 0.47096   5
  -3 -17  -3 1.64699 0.35033   6
  -3 -17  -3 1.53814 0.50149   5
   3 -17  -3 0.94906 0.60926   5
  -3 -17  -2 8.46353 0.62074   6
  -3 -17  -2 8.56663 0.72805   5
   3 -17  -2 9.08799 0.92524   5
   3 -17  -1 3.46885 0.57048   6
  -3 -17  -1 2.87362 0.39621   6
   3 -17  -1 3.12220 0.64478   5
  -3 -17  -1 2.92088 0.48386   5
   3 -17   0 10.1411 0.80213   6
  -3 -17   0 8.08176 0.60204   6
   3 -17   0 8.33160 0.85421   5
  -3 -17   0 6.51307 0.66270   5
  -3 -17   1 2.03460 0.44512   5
   3 -17   1 3.25451 0.67020   5
   3 -17   1 3.51452 0.57683   6
  -3 -17   1 3.20058 0.43710   6
   3 -17   2 8.30937 0.78745   6
  -3 -17   2 8.58515 0.66940   6
  -3 -17   2 8.36294 0.69059   5
   3 -17   3 2.41763 0.56559   6
  -3 -17   3 1.70274 0.41864   6
   3 -17   4 1.52988 0.54347   6
  -3 -17   4 0.13124 0.42394   6
   3 -17   5 4.24467 0.69793   6
  -3 -17   5 5.63083 0.62209   6
  -3 -17   6 3.04582 0.56756   6
   3 -17   6 3.81516 0.68948   6
   3 -17   7 0.67165 0.55838   6
  -3 -17   7 2.10011 0.57256   6
   3 -17   8 11.4774 1.05156   6
  -3 -17   8 10.6050 1.00494   6
   3 -17   9 1.11850 0.66522   6
  -3 -17   9 0.66724 0.67120   6
  -3 -17  10 0.95511 0.69160   6
   3 -17  10 1.88050 0.67968   6
  -3 -17  11 2.20762 0.74739   6
  -3 -17  12-0.74877 0.74078   6
   3 -18 -10-0.19282 0.87823   5
   3 -18  -9 1.49241 0.88129   5
   3 -18  -8 1.17429 0.84503   5
   3 -18  -7 0.70753 0.80111   5
   3 -18  -6-0.17102 0.73322   5
  -3 -18  -5 4.81041 0.64961   5
   3 -18  -5 4.50263 0.86357   5
  -3 -18  -4 1.20934 0.53047   5
   3 -18  -4 1.01553 0.69522   5
   3 -18  -3 9.06589 0.97336   5
  -3 -18  -3 8.47352 0.62977   6
  -3 -18  -3 8.82541 0.78335   5
   3 -18  -2 2.25161 0.69151   5
  -3 -18  -2 0.43828 0.45136   5
   3 -18  -2 1.59443 0.56069   6
  -3 -18  -2 1.93784 0.38470   6
  -3 -18  -1 0.55929 0.42162   5
   3 -18  -1 1.07418 0.64263   5
  -3 -18  -1 0.79333 0.33075   6
   3 -18  -1 0.38688 0.49148   6
  -3 -18   0 0.67651 0.42004   5
   3 -18   0 0.56207 0.62991   5
  -3 -18   0 0.34604 0.33951   6
   3 -18   0-0.32849 0.49412   6
  -3 -18   1 0.67724 0.42167   5
   3 -18   1 1.33313 0.61619   5
  -3 -18   1 1.24855 0.38488   6
   3 -18   1 1.04892 0.51607   6
  -3 -18   2 1.27410 0.40974   6
  -3 -18   2 0.76833 0.42138   5
   3 -18   2 1.57814 0.54434   6
  -3 -18   3 8.10567 0.71021   6
   3 -18   3 8.96126 0.80989   6
  -3 -18   4 0.80503 0.44532   6
   3 -18   4 1.20683 0.55653   6
  -3 -18   5 4.91234 0.64656   6
   3 -18   5 5.54537 0.74254   6
   3 -18   6 0.13166 0.58376   6
  -3 -18   6 1.59696 0.54765   6
   3 -18   7 1.23033 0.64354   6
  -3 -18   7 1.68047 0.60302   6
   3 -18   8 2.87194 0.72054   6
  -3 -18   8 1.17797 0.63654   6
  -3 -18   9 1.58882 0.72686   6
   3 -18   9 1.80984 0.73311   6
  -3 -18  10 0.34026 0.70104   6
  -3 -18  11 1.70112 0.76400   6
   3 -19  -9 1.77340 0.86461   5
   3 -19  -8 6.25809 1.01737   5
   3 -19  -7 2.04655 0.82339   5
   3 -19  -6 2.59232 0.82721   5
   3 -19  -5 3.40426 0.83061   5
   3 -19  -4-0.55659 0.66994   5
   3 -19  -3 3.75766 0.81034   5
   3 -19  -3 3.83838 0.64325   6
   3 -19  -2 3.26401 0.79135   5
   3 -19  -2 5.84467 0.71163   6
   3 -19  -1 2.64007 0.69524   5
   3 -19  -1 2.22190 0.57634   6
   3 -19   0 4.64563 0.77012   5
   3 -19   0 7.07202 0.71645   6
  -3 -19   1 2.13325 0.44441   6
   3 -19   1 2.24500 0.67589   5
   3 -19   1 2.56823 0.58377   6
  -3 -19   2 3.70441 0.49625   6
   3 -19   2 4.27025 0.75617   5
   3 -19   2 3.93013 0.65643   6
  -3 -19   3 4.21177 0.53853   6
   3 -19   3 3.68846 0.65054   6
  -3 -19   4 0.86019 0.48162   6
   3 -19   4 0.06162 0.55640   6
  -3 -19   5 2.95540 0.60139   6
   3 -19   5 3.60279 0.68815   6
   3 -19   6 2.86213 0.70858   6
  -3 -19   6 1.60963 0.55334   6
  -3 -19   7 2.13914 0.60999   6
   3 -19   7 2.55893 0.71822   6
   3 -19   8 4.70700 0.82725   6
   3 -20  -7 0.97514 0.79582   5
   3 -20  -6 0.52011 0.78743   5
   3 -20  -5 1.17228 0.78826   5
   3 -20  -4 0.32230 0.74564   5
   3 -20  -4 0.39253 0.59234   6
   3 -20  -3 6.70978 0.91569   5
   3 -20  -3 5.98134 0.77507   6
   3 -20  -2 0.07571 0.66074   5
   3 -20  -2 0.36010 0.54331   6
   3 -20  -1 0.22469 0.66473   5
   3 -20  -1-0.29348 0.53466   6
   3 -20   0 0.59938 0.64707   5
   3 -20   0 0.05825 0.52056   6
   3 -20   1 0.07465 0.64009   5
   3 -20   1 0.17598 0.52753   6
   3 -20   2 1.81497 0.69508   5
   3 -20   2 1.54050 0.60118   6
   3 -20   3 7.19984 0.79519   6
   3 -20   4 0.31380 0.58789   6
   3 -20   5 2.41223 0.67701   6
   3 -20   6 0.86806 0.63581   6
   3 -20   7 1.53640 0.68626   6
   3 -21  -6 2.58986 0.86347   5
   3 -21  -5 2.01494 0.85119   5
   3 -21  -5 1.60878 0.71236   6
   3 -21  -4-0.08142 0.76711   5
   3 -21  -4 0.66386 0.64379   6
   3 -21  -3 2.84374 0.86079   5
   3 -21  -3 2.40939 0.65852   6
   3 -21  -2 1.62037 0.73563   5
   3 -21  -2 1.90426 0.63155   6
   3 -21  -1 1.44295 0.70522   5
   3 -21  -1 1.26388 0.58663   6
   3 -21   0 3.35554 0.77206   5
   3 -21   0 4.31693 0.69308   6
   3 -21   1 0.76601 0.66293   5
   3 -21   1 1.13649 0.59120   6
   3 -21   2 1.47398 0.71831   5
   3 -21   2 2.18569 0.64466   6
   3 -21   3 2.39031 0.75405   5
   3 -21   3 1.79861 0.62958   6
   3 -21   4 0.25523 0.61004   6
   3 -21   5 2.03672 0.68789   6
   3 -22  -3 5.33929 0.80873   6
   3 -22  -3 3.98191 0.86889   5
   3 -22  -2 1.00057 0.65499   6
   3 -22  -2 1.87650 0.74355   5
   3 -22  -1 0.30819 0.61579   6
   3 -22  -1 0.23117 0.70643   5
   3 -22   0 0.06103 0.56989   6
   3 -22   0 0.30944 0.69345   5
   3 -22   1 0.62716 0.70404   5
   3 -22   1 1.21936 0.61055   6
   3 -22   2 3.17012 0.75118   5
   3 -22   2 2.10593 0.65149   6
   3 -22   3 3.64760 0.84741   5
   3 -22   3 5.21965 0.76819   6
  -4   0 -10 105.462 4.98780   6
  -4   0  -9 1.61777 0.55541   1
  -4   0  -9 2.61782 0.36879   6
  -4   0  -8 7.45487 0.75988   1
  -4   0  -8 9.25743 0.59881   6
  -4   0  -7 2.00232 0.50316   1
  -4   0  -7 2.82425 0.31809   6
  -4   0  -6 189.478 9.08586   1
  -4   0  -6 197.884 8.96626   6
  -4   0  -5 4.44158 0.34639   6
  -4   0  -5 4.45274 0.54169   3
  -4   0  -5 3.91318 0.50350   1
  -4   0  -4 71.8199 3.61066   3
  -4   0  -4 72.8605 3.59103   1
  -4   0  -4 76.5829 3.48045   6
  -4   0  -3 1.58091 0.35675   1
  -4   0  -3 1.51463 0.21002   6
  -4   0  -3 1.18222 0.34159   3
  -4   0  -2 0.74360 0.31336   4
  -4   0  -2 0.80557 0.35573   3
  -4   0  -1 1.52577 0.32009   4
  -4   0  -1 2.55754 0.37194   3
   4   0   0 387.011 17.6873   3
   4   0   1 2.68760 0.36257   3
   4   0   2 0.18043 0.17030   6
   4   0   2 0.42876 0.30910   3
  -4   0   2 1.86438 0.27017   5
   4   0   2 0.50543 0.28203   4
  -4   0   3 2.09286 0.28162   5
   4   0   3 1.61002 0.19443   6
   4   0   3 1.19714 0.31123   4
  -4   0   4 74.2733 3.63495   5
   4   0   4 75.9661 3.69956   4
   4   0   4 80.0572 3.60102   6
  -4   0   5 4.71427 0.43545   5
   4   0   5 4.48638 0.36027   6
  -4   0   6 192.207 9.12969   5
   4   0   6 203.436 9.12024   5
   4   0   6 184.162 9.19342   1
   4   0   6 204.596 9.09618   6
   4   0   7 2.01581 0.39420   5
   4   0   7 2.06990 0.48690   1
  -4   0   7 2.40050 0.38149   5
   4   0   7 2.10210 0.34352   6
   4   0   8 9.20220 0.68932   5
  -4   0   8 9.78981 0.70053   5
   4   0   8 7.30899 0.73436   1
   4   0   8 9.66059 0.64318   6
   4   0   9 2.19098 0.43352   5
   4   0   9 1.69044 0.54700   1
  -4   0   9 2.51223 0.45711   5
   4   0   9 2.98431 0.41316   6
   4   0  10 103.317 4.85740   5
  -4   0  10 99.5002 4.85580   5
   4   0  10 100.029 4.82492   6
   4   0  10 93.0540 4.97195   1
  -4   0  10 101.879 4.62049   2
   4   0  11 0.80857 0.61456   1
   4   0  11 0.26281 0.35957   6
   4   0  12 24.8664 1.40289   6
  -4   0  12 22.7110 1.61819   1
   4   0  12 22.1674 1.58797   1
  -4   0  13 0.62063 0.71879   1
   4   0  13 1.21811 0.71936   1
   4   0  13 0.26310 0.49050   6
   4   0  14 0.28030 0.75407   1
  -4   0  14-0.28857 0.76052   1
   4   0  14 0.62996 0.51184   6
  -4   0  15 1.42545 0.87810   1
   4   0  15 1.20168 0.81022   1
   4   0  16 45.5892 2.74499   1
  -4   0  16 44.2669 2.74520   1
   4   0  17-1.46261 0.97950   1
  -4   0  17-0.57161 0.95297   1
  -4  -1 -10 38.6860 1.82589   6
  -4   1 -10 36.6277 1.83034   6
  -4   1 -10 33.7472 1.65542   2
  -4  -1  -9 0.62776 0.31501   6
  -4   1  -9 1.22679 0.59224   1
  -4  -1  -9 1.49371 0.55087   1
  -4   1  -9 0.81244 0.29640   6
   4   1  -9 0.50421 0.40299   5
  -4   1  -8 52.1126 2.91351   1
  -4  -1  -8 57.4150 2.93016   1
  -4  -1  -8 58.2457 2.76259   6
  -4   1  -8 59.2101 2.78124   6
   4   1  -8 57.2985 2.85780   5
   4   1  -7 0.86854 0.28987   6
  -4  -1  -7 1.14026 0.26455   6
  -4   1  -7 0.72838 0.45419   1
  -4  -1  -7 2.57170 0.49433   1
  -4   1  -7 1.36138 0.27629   6
   4   1  -7 0.89655 0.34292   5
   4   1  -6 42.5151 2.00054   6
   4   1  -6 40.8105 2.03930   5
  -4   1  -6 35.3680 2.09048   1
  -4  -1  -6 38.8215 2.11375   1
  -4  -1  -6 42.0818 1.97652   6
  -4   1  -6 40.7649 1.98942   6
   4   1  -5 0.20271 0.24288   6
  -4  -1  -5 0.28375 0.40711   3
   4   1  -5 0.41623 0.27398   5
  -4  -1  -5-0.28733 0.39567   1
  -4   1  -5 0.32611 0.38511   1
  -4   1  -5 0.17090 0.21777   6
  -4  -1  -5 0.21364 0.19298   6
   4   1  -4 7.22384 0.45321   6
  -4  -1  -4 6.95243 0.63625   3
  -4   1  -4 6.53449 0.61720   3
   4   1  -4 6.45866 0.46163   5
  -4   1  -4 5.84550 0.43476   6
  -4  -1  -4 5.25099 0.39256   6
  -4  -1  -4 5.79949 0.57602   1
  -4   1  -4 6.19625 0.58391   1
  -4   1  -3 0.40420 0.31872   3
  -4  -1  -3 0.30917 0.34645   3
  -4  -1  -3 0.35397 0.15805   6
  -4   1  -3 0.76299 0.21743   6
   4   1  -3 0.68315 0.20194   6
   4   1  -3 0.64682 0.20481   5
  -4   1  -3 0.37416 0.34671   1
  -4  -1  -3 0.45035 0.33279   1
   4   1  -2 55.0389 2.59249   5
  -4  -1  -2 58.8666 2.57519   6
  -4   1  -2 54.9533 2.66119   4
  -4  -1  -2 54.1698 2.66152   4
  -4   1  -2 52.2364 2.67549   3
  -4  -1  -2 52.1156 2.67587   3
   4   1  -1 0.28661 0.15001   5
  -4   1  -1 0.06433 0.30356   4
  -4  -1  -1 0.40567 0.29098   4
  -4  -1  -1 0.32976 0.28540   3
  -4   1  -1 0.33088 0.31327   3
   4   1   0 194.990 9.39480   3
   4  -1   0 213.730 9.40339   3
   4   1   1 0.35295 0.12619   6
  -4  -1   1 0.37493 0.17189   5
   4  -1   1 0.68677 0.29776   3
   4   1   1 0.46082 0.30481   3
   4   1   2 54.1378 2.51262   6
  -4   1   2 57.9442 2.58377   5
  -4  -1   2 55.1034 2.54510   5
   4   1   2 53.4744 2.62340   4
   4  -1   2 52.5497 2.61470   4
   4   1   2 52.0796 2.63288   3
   4  -1   2 53.2636 2.63736   3
   4   1   3 0.38148 0.15199   6
  -4   1   3 0.72092 0.24727   5
  -4  -1   3 0.73582 0.23304   5
   4  -1   3 0.65376 0.29754   4
   4   1   3 0.87862 0.29383   4
  -4  -1   4 5.94631 0.45723   5
   4   1   4 5.10963 0.37459   6
  -4   1   4 7.18260 0.51448   5
   4   1   4 4.36819 0.56135   4
   4  -1   4 5.10305 0.56192   4
   4   1   5 0.11154 0.24731   5
  -4   1   5 0.37848 0.30603   5
  -4  -1   5 0.02432 0.24361   5
   4  -1   5-0.02060 0.21223   6
   4   1   5 0.09389 0.20324   6
   4   1   6 41.5462 2.05580   5
  -4  -1   6 40.4398 2.06560   5
   4  -1   6 40.4802 2.16195   1
   4   1   6 41.1580 2.15858   1
  -4   1   6 43.5773 2.10164   5
   4  -1   6 39.6594 2.03080   6
   4   1   6 42.7150 2.02889   6
   4   1   7 1.01727 0.32471   5
   4  -1   7 0.76816 0.33207   5
   4   1   7 0.57438 0.40119   1
   4  -1   7 0.62354 0.38355   1
  -4  -1   7 1.24766 0.33434   5
  -4   1   7 1.00158 0.34897   5
   4   1   7 1.37562 0.28837   6
   4  -1   7 1.15943 0.28403   6
   4  -1   8 59.4653 2.76960   5
  -4  -1   8 52.0403 2.73701   5
   4   1   8 55.5771 2.74308   5
  -4   1   8 57.7779 2.77601   5
   4   1   8 48.2604 2.82392   1
   4  -1   8 52.0926 2.83624   1
   4   1   8 57.2410 2.71174   6
   4  -1   8 59.4116 2.75415   6
   4  -1   9 0.84398 0.33935   6
  -4   1   9 0.80897 0.17329   2
   4   1   9 1.84426 0.35027   6
   4   1   9 0.97706 0.40403   5
   4  -1   9 1.29439 0.40864   5
  -4   1   9 1.47957 0.43231   5
  -4  -1   9 0.48027 0.39809   5
   4   1   9 0.84221 0.51592   1
   4  -1   9 1.08348 0.52354   1
   4  -1  10 29.7353 1.93460   1
  -4   1  10 33.7725 1.59655   2
   4  -1  10 34.2300 1.83794   5
  -4  -1  10 33.3192 1.83566   5
   4   1  10 33.8440 1.83495   5
  -4   1  10 35.0068 1.85949   5
   4  -1  10 35.8787 1.81368   6
   4   1  10 33.3319 1.78815   6
   4   1  11 0.38528 0.38862   6
   4  -1  11 0.75980 0.38981   6
   4  -1  11 1.09774 0.60073   1
   4   1  12 1.18376 0.46268   6
   4  -1  12 0.78672 0.44745   6
  -4  -1  12 0.81055 0.67130   1
   4  -1  12 1.43511 0.66289   1
   4  -1  13 1.28174 0.50850   6
   4   1  13 1.30226 0.50038   6
  -4  -1  13 0.35189 0.72012   1
   4  -1  13 1.03559 0.69533   1
   4  -1  14 9.14505 0.82853   6
   4  -1  14 7.80924 1.04939   1
  -4  -1  14 7.99854 1.07588   1
  -4  -1  15 0.60628 0.83343   1
   4  -1  15 0.29816 0.79081   1
   4  -1  15 2.06016 0.59579   6
  -4  -1  16 15.5383 1.51385   1
   4  -1  16 21.2601 1.61689   1
   4  -1  17 0.11175 0.95485   1
  -4  -1  17 0.56703 0.92988   1
  -4  -2 -11 0.77668 0.15500   2
  -4   2 -10 93.7042 4.24525   2
  -4   2 -10 89.1943 4.36996   6
  -4  -2 -10 89.7196 4.35188   6
  -4   2  -9 1.89544 0.36805   6
  -4   2  -9 1.44299 0.22858   2
   4   2  -9 1.61744 0.35952   6
  -4  -2  -9 2.08028 0.33884   6
   4  -2  -9 1.27672 0.38581   6
  -4  -2  -9 2.34157 0.57271   1
   4   2  -8 5.67582 0.49718   6
   4  -2  -8 5.69771 0.49451   6
  -4  -2  -8 5.09778 0.43756   6
  -4   2  -8 5.31111 0.47319   6
  -4  -2  -8 3.97942 0.63017   1
  -4  -2  -7 0.58466 0.25101   6
   4   2  -7 0.39464 0.30098   6
  -4   2  -7 0.50935 0.25194   6
  -4  -2  -7 0.80001 0.46051   1
   4  -2  -7 0.42666 0.29948   6
   4   2  -7 0.27696 0.29657   5
   4   2  -6 179.862 7.81058   6
   4   2  -6 175.033 7.83854   5
  -4   2  -6 162.792 7.78740   6
  -4  -2  -6 163.290 7.75946   6
  -4  -2  -6 166.987 7.90111   1
  -4  -2  -5 2.47289 0.25199   6
   4   2  -5 2.42129 0.28314   6
  -4  -2  -5 2.11640 0.46106   3
   4   2  -5 2.41563 0.32064   5
  -4   2  -5 2.28248 0.29211   6
  -4  -2  -5 2.33786 0.45240   1
   4   2  -4 57.2963 2.60069   6
  -4  -2  -4 54.6019 2.72526   3
   4   2  -4 53.4495 2.61703   5
  -4  -2  -4 51.6889 2.68185   1
  -4   2  -4 56.0156 2.61380   6
  -4  -2  -4 54.8825 2.56918   6
   4   2  -3 0.27473 0.17298   6
  -4  -2  -3 0.54934 0.35365   3
   4   2  -3 0.46351 0.19451   5
  -4  -2  -3 0.52275 0.33131   1
  -4  -2  -3 0.28152 0.14372   6
  -4   2  -3 0.84956 0.23269   6
   4   2  -2 1.53934 0.19055   6
   4   2  -2 1.07332 0.18338   5
  -4  -2  -2 0.56236 0.13846   6
  -4  -2  -2 0.59207 0.30021   4
  -4  -2  -2 0.63084 0.34417   3
   4   2  -1 1.62568 0.15023   5
  -4  -2  -1 1.79239 0.34199   4
  -4  -2  -1 1.94005 0.33844   3
   4   2   0 349.390 15.8554   5
   4  -2   0 348.936 15.9764   3
   4  -2   1 1.86273 0.34293   3
   4   2   1 1.80908 0.12532   6
  -4  -2   1 1.67354 0.17142   5
   4   2   2 0.66745 0.12433   6
   4  -2   2 1.40647 0.32792   3
  -4  -2   2 1.04311 0.20645   5
   4  -2   2 0.44926 0.27716   4
  -4   2   2 2.00830 0.31332   5
   4   2   3 0.24723 0.17002   5
   4   2   3 0.28519 0.14235   6
  -4  -2   3 0.49029 0.21352   5
   4  -2   3-0.02814 0.26215   4
  -4   2   3-0.13507 0.26171   5
   4   2   4 52.7082 2.56748   5
  -4  -2   4 51.7121 2.57492   5
   4   2   4 56.0882 2.54513   6
  -4   2   4 54.9242 2.62271   5
   4  -2   4 56.0914 2.67298   4
   4   2   5 2.71547 0.32814   5
  -4   2   5 2.90690 0.37508   5
  -4  -2   5 2.45468 0.33175   5
   4   2   5 2.93017 0.27318   6
   4   2   6 163.990 7.44248   5
  -4  -2   6 159.787 7.44806   5
   4  -2   6 153.099 7.53375   1
  -4   2   6 161.351 7.47783   5
   4   2   6 161.970 7.40888   6
   4   2   7 0.69645 0.25675   6
   4   2   7 0.41952 0.30167   5
  -4  -2   7 1.06306 0.35597   5
  -4   2   7 0.35731 0.36563   5
   4  -2   7 0.99753 0.40698   1
   4  -2   8 5.46475 0.51065   6
   4   2   8 5.21888 0.46946   6
  -4   2   8 5.56911 0.36845   2
   4   2   8 6.07533 0.53737   5
  -4  -2   8 5.02722 0.52455   5
  -4   2   8 5.44684 0.56053   5
   4  -2   8 4.90768 0.61674   1
   4  -2   9 1.71768 0.40420   6
  -4   2   9 1.22005 0.21299   2
   4   2   9 1.19470 0.35116   6
   4   2   9 2.19687 0.42297   5
   4  -2   9 1.07134 0.43135   5
  -4   2   9 1.03718 0.39891   5
  -4  -2   9 1.97656 0.44847   5
   4  -2   9 2.19717 0.57129   1
  -4  -2  10 84.0110 4.23418   5
   4   2  10 87.2274 4.24026   5
  -4   2  10 86.7175 4.05611   2
   4  -2  10 85.5906 4.37790   1
   4   2  10 92.2084 4.21487   6
   4  -2  10 90.0313 4.23606   6
   4   2  11 1.22401 0.41259   6
   4  -2  11 0.54997 0.42228   6
   4  -2  11 1.58926 0.63614   1
  -4  -2  11 0.58768 0.61310   1
   4  -2  12 21.7524 1.50257   1
   4  -2  12 20.7017 1.29065   6
  -4  -2  12 21.7351 1.51492   1
  -4  -2  13 1.12891 0.74744   1
   4  -2  13 0.42636 0.70747   1
   4  -2  13 0.10928 0.46212   6
   4  -2  14 0.09182 0.70111   1
  -4  -2  14 0.56355 0.75493   1
   4  -2  14 0.17641 0.50791   6
   4  -2  15 1.27570 0.79308   1
  -4  -2  15 3.48449 0.93319   1
   4  -2  15 2.65377 0.61388   6
   4  -2  16 45.5167 2.83667   1
   4  -2  16 51.1302 2.62933   6
  -4  -2  16 44.7863 2.83632   1
  -4  -2  17-0.55919 0.97284   1
   4  -3 -14 7.51502 0.89262   5
   4  -3 -13 2.85618 0.68500   5
   4  -3 -12 0.26501 0.56000   5
   4  -3 -11-0.12233 0.44983   5
  -4  -3 -11 0.09631 0.21316   2
   4  -3 -10 20.5337 1.32174   5
  -4  -3 -10 22.4064 1.18871   6
  -4   3 -10 20.3620 1.08331   2
   4   3  -9 0.03243 0.32345   6
  -4  -3  -9 0.47373 0.30468   6
  -4   3  -9 0.25586 0.33384   6
   4  -3  -9 0.65846 0.44379   5
   4  -3  -9 0.03523 0.34288   6
  -4   3  -9-0.05448 0.49334   1
  -4  -3  -9 0.69199 0.50022   1
  -4   3  -9 0.59227 0.22396   2
   4   3  -8 42.2429 2.03206   6
   4  -3  -8 41.3974 2.04758   6
  -4   3  -8 39.5182 2.01512   6
  -4  -3  -8 40.9587 1.99629   6
   4  -3  -8 38.3075 2.10999   5
  -4   3  -8 39.1420 1.94665   2
  -4   3  -8 42.0130 2.18165   1
  -4  -3  -8 41.6652 2.16455   1
  -4   3  -7 4.59078 0.43178   6
  -4  -3  -7 5.28532 0.40795   6
   4   3  -7 5.01898 0.43733   6
   4  -3  -7 5.50221 0.47854   6
   4  -3  -7 4.93538 0.51989   5
  -4   3  -7 4.14106 0.60336   1
  -4  -3  -7 5.39346 0.58801   1
   4   3  -6 28.3641 1.36453   6
   4  -3  -6 23.8784 1.43616   5
  -4   3  -6 26.3297 1.36251   6
  -4  -3  -6 27.2479 1.32431   6
  -4   3  -6 24.4664 1.47307   1
  -4  -3  -6 25.6878 1.45666   1
  -4   3  -5 0.56276 0.24315   6
  -4   3  -5 0.88124 0.40084   3
  -4  -3  -5-0.03919 0.39427   3
   4   3  -5 0.60883 0.24315   6
  -4  -3  -5 0.57265 0.19768   6
   4  -3  -5 0.40253 0.30938   5
  -4  -3  -5 0.55291 0.37221   1
  -4   3  -4 1.46551 0.27983   6
  -4  -3  -4 0.59135 0.18261   6
   4   3  -4 0.92575 0.23166   6
  -4  -3  -4 0.99925 0.43269   3
  -4   3  -4 0.66706 0.44227   3
   4  -3  -4 0.87757 0.33037   5
  -4  -3  -4 0.47671 0.36261   1
   4   3  -3 1.00322 0.19183   5
  -4   3  -3 1.00302 0.34156   3
  -4  -3  -3 1.43979 0.39342   3
  -4  -3  -3 1.07634 0.32661   1
  -4  -3  -3 1.16987 0.14948   6
   4   3  -3 0.71909 0.19091   6
   4   3  -2 30.0035 1.35019   6
  -4   3  -2 23.8224 1.44367   3
  -4  -3  -2 27.6101 1.45937   3
   4   3  -2 27.5655 1.34303   5
  -4  -3  -2 28.4334 1.31391   6
  -4  -3  -2 30.3046 1.44349   4
   4   3  -1 2.10950 0.15793   6
  -4  -3  -1 1.03451 0.29951   4
  -4  -3  -1 1.59228 0.31275   3
   4  -3   0 71.8748 3.41355   3
  -4  -3   1 1.38529 0.13523   5
   4  -3   1 1.16551 0.29562   3
  -4  -3   2 27.1645 1.30283   5
   4   3   2 27.4856 1.28790   5
   4  -3   2 25.6093 1.41153   3
   4   3   2 27.4849 1.26615   6
   4  -3   2 27.2019 1.40137   4
  -4  -3   3 1.26775 0.21601   5
  -4   3   3 0.81766 0.27637   5
   4  -3   3 0.55532 0.30496   4
   4   3   3 0.99326 0.14720   6
   4   3   3 0.90571 0.19192   5
  -4  -3   4 1.25719 0.25718   5
  -4   3   4 1.53157 0.35005   5
   4  -3   4 0.31854 0.33704   4
   4   3   4 0.47332 0.17832   6
  -4  -3   4 0.84683 0.23876   6
   4   3   4 0.62262 0.22222   5
  -4  -3   5 0.12688 0.21956   6
   4   3   5 0.54265 0.19361   6
   4   3   5 0.43623 0.24006   5
  -4   3   5 0.54240 0.30227   5
  -4  -3   5 0.29476 0.24542   5
  -4  -3   6 26.5201 1.38723   5
   4   3   6 25.1805 1.36988   5
  -4   3   6 27.7748 1.45377   5
   4   3   6 25.9915 1.33306   6
  -4  -3   6 27.3763 1.37472   6
   4   3   7 4.79685 0.40392   6
  -4   3   7 4.13639 0.35350   2
   4   3   7 5.02609 0.45774   5
  -4  -3   7 5.22074 0.47570   5
  -4   3   7 4.18555 0.48322   5
   4  -3   7 5.50593 0.57989   1
   4   3   8 39.1198 2.04050   5
  -4  -3   8 38.7852 2.04453   5
  -4   3   8 40.3060 1.94158   2
   4  -3   8 43.4125 2.18334   1
  -4   3   8 39.9113 2.08831   5
   4   3   8 40.6935 2.00441   6
  -4   3   9 0.09470 0.22226   2
   4   3   9 0.65116 0.35876   5
  -4  -3   9-0.27614 0.35596   5
  -4   3   9-0.17664 0.40230   5
   4   3   9 0.39081 0.29953   6
   4  -3   9 0.29145 0.49445   1
   4   3  10 22.5564 1.25458   5
  -4  -3  10 22.9352 1.26607   5
  -4  -3  10 19.9859 1.04212   2
   4  -3  10 21.0752 1.39214   1
   4   3  10 20.3376 1.38164   1
  -4   3  10 19.0979 1.05849   2
  -4  -3  11 0.27454 0.13530   2
   4  -3  11 0.38232 0.39961   6
  -4  -3  11 0.50451 0.62469   1
   4   3  11 0.35381 0.58255   1
   4  -3  11 0.21224 0.58914   1
  -4   3  11 0.37021 0.62355   1
   4  -3  12 0.15446 0.44952   6
  -4   3  12-0.08051 0.68303   1
   4   3  12 0.54174 0.62467   1
   4  -3  12 0.92580 0.66871   1
  -4  -3  12 0.31377 0.66306   1
   4  -3  13 3.01126 0.56704   6
  -4  -3  13 2.64580 0.77938   1
  -4   3  13 2.88676 0.79332   1
   4   3  13 2.77209 0.77460   1
   4  -3  13 1.75456 0.74882   1
   4   3  14 7.43278 0.98744   1
   4  -3  14 8.99404 1.03146   1
  -4  -3  14 6.81599 0.99010   1
  -4   3  14 8.49916 1.08337   1
   4  -3  14 8.06777 0.80327   6
  -4  -3  15-0.48855 0.78701   1
  -4   3  15 2.30299 0.90777   1
   4   3  15 1.84503 0.81625   1
   4  -3  15 1.53840 0.82312   1
   4  -3  15 1.15685 0.58032   6
   4  -3  16 16.8735 1.45564   1
   4  -3  16 15.4776 1.19932   6
   4   3  16 14.5896 1.44167   1
  -4   3  16 16.3465 1.47590   1
  -4  -3  16 15.7567 1.46309   1
   4  -3  17 0.50860 0.68484   6
   4  -4 -15 2.47045 0.72478   5
   4  -4 -14 0.69968 0.62560   5
   4  -4 -13 3.21219 0.66407   5
   4  -4 -12 12.8400 1.01897   5
  -4  -4 -12 11.4539 0.58714   2
   4  -4 -11 4.89072 0.66007   5
  -4  -4 -11 4.23108 0.38814   2
   4  -4 -10 63.2849 3.23447   5
  -4  -4 -10 63.1907 3.07404   6
  -4  -4 -10 64.3128 3.02841   2
  -4   4 -10 62.8019 3.02764   2
  -4  -4  -9 0.47493 0.32969   6
   4   4  -9 0.35620 0.35753   6
  -4   4  -9-0.03332 0.31588   6
   4  -4  -9 0.25248 0.35466   6
   4  -4  -9-0.05247 0.39522   5
  -4  -4  -9 0.77622 0.52907   1
  -4   4  -9-0.10650 0.51921   1
  -4   4  -9 0.18069 0.24786   2
  -4  -4  -8 0.96034 0.28239   6
   4   4  -8 1.54533 0.34248   6
  -4   4  -8 2.22324 0.35271   6
   4  -4  -8 1.63180 0.38233   6
   4  -4  -8 1.73375 0.41042   5
  -4   4  -8 1.49213 0.26748   2
  -4  -4  -8 2.77608 0.52987   1
  -4   4  -8 1.59913 0.50308   1
  -4   4  -7 1.35170 0.48092   1
  -4  -4  -7 0.59344 0.43757   1
  -4  -4  -7 1.48866 0.26675   6
   4   4  -7 1.60588 0.31809   6
  -4   4  -7 1.88207 0.31196   6
   4  -4  -7 1.31353 0.36950   5
  -4   4  -7 1.65830 0.27260   2
   4   4  -6 83.6459 3.94643   6
  -4   4  -6 81.2723 3.96646   6
  -4  -4  -6 85.0721 3.91747   6
   4  -4  -6 83.6880 4.05095   5
  -4   4  -6 83.5620 4.05138   1
  -4  -4  -6 86.8887 4.05545   1
  -4   4  -6 81.9884 4.08194   3
  -4   4  -6 82.2359 3.93840   2
  -4  -4  -6 89.8283 4.09808   3
   4  -4  -5 11.4837 0.76893   5
  -4   4  -5 11.0154 0.80114   3
  -4  -4  -5 12.4822 0.81314   3
  -4   4  -5 11.5658 0.78038   1
  -4  -4  -5 11.0202 0.76259   1
  -4  -4  -5 11.2213 0.62050   6
  -4   4  -5 10.5219 0.68353   6
   4   4  -5 11.9296 0.66191   6
   4   4  -4 40.6187 2.01312   6
  -4  -4  -4 42.3674 1.98411   6
  -4   4  -4 44.2468 2.07042   6
  -4   4  -4 42.7710 2.14440   3
  -4  -4  -4 40.0042 2.12683   3
   4  -4  -4 41.2192 2.12370   5
  -4   4  -4 45.0973 2.12640   1
  -4  -4  -4 42.1568 2.10781   1
  -4  -4  -3 2.27966 0.19438   6
   4   4  -3 2.67985 0.23928   6
  -4  -4  -3 2.37000 0.40187   3
  -4   4  -3 2.70362 0.40701   3
   4  -4  -3 2.34675 0.34763   5
  -4  -4  -3 3.18325 0.40390   1
  -4   4  -3 2.48397 0.37224   1
   4  -4  -2 0.57166 0.26496   5
   4   4  -2 0.62653 0.14734   6
  -4  -4  -2 0.67502 0.09119   6
  -4   4  -2 0.15128 0.29084   3
  -4  -4  -2 0.59859 0.30483   3
  -4  -4  -1 2.39756 0.33311   3
  -4   4  -1 1.89067 0.33523   3
   4   4  -1 2.40650 0.16598   6
  -4  -4  -1 2.57122 0.31635   4
  -4   4  -1 2.13773 0.31569   4
   4   4   0 160.580 7.30675   3
   4  -4   0 155.579 7.30439   3
  -4  -4   1 2.52776 0.16961   5
   4   4   1 2.70486 0.33945   3
   4  -4   1 2.57862 0.34363   3
  -4  -4   1 2.47758 0.16812   6
   4  -4   2 0.50828 0.24716   6
  -4  -4   2 0.67050 0.15933   5
  -4  -4   2 0.63363 0.14718   6
   4  -4   2 0.51639 0.30245   3
   4   4   2 0.94397 0.30692   3
   4   4   2 0.92231 0.14782   5
   4   4   2 1.03879 0.28615   4
   4  -4   2 0.62162 0.26484   4
   4  -4   3 1.86016 0.31231   6
  -4  -4   3 2.45398 0.24610   5
  -4  -4   3 2.32032 0.23779   6
   4   4   3 2.49064 0.23824   5
  -4   4   3 2.30458 0.35967   5
   4  -4   3 2.58804 0.35955   4
   4   4   3 3.10400 0.36919   4
  -4  -4   4 39.3548 1.95524   5
   4   4   4 41.2383 1.94970   5
  -4  -4   4 39.5103 1.94874   6
  -4   4   4 39.2326 2.03038   5
   4  -4   4 41.4919 2.04234   4
   4   4   4 44.6723 2.05536   4
   4   4   5 9.89723 0.61859   5
  -4  -4   5 9.77028 0.62326   5
  -4   4   5 10.3612 0.69581   5
  -4  -4   5 10.8844 0.61869   6
   4   4   6 83.1557 3.86315   5
  -4  -4   6 81.2854 3.87111   5
  -4   4   6 81.2140 3.83712   2
  -4   4   6 88.9516 3.94530   5
  -4  -4   6 76.7892 3.85121   6
  -4   4   7 1.26811 0.26577   2
   4   4   7 1.76323 0.34445   5
  -4   4   7 1.61597 0.40367   5
   4   4   7 1.54376 0.42268   1
   4  -4   7 1.51032 0.44244   1
  -4  -4   7 1.21513 0.35092   5
  -4  -4   7 1.50567 0.31771   6
  -4   4   8 1.63161 0.28055   2
   4   4   8 1.58244 0.38026   5
  -4   4   8 1.59502 0.44326   5
   4   4   8 1.82545 0.48521   1
   4  -4   8 1.83858 0.49557   1
  -4  -4   8 1.85991 0.37391   6
  -4  -4   8 1.66519 0.40017   5
  -4   4   9 0.31448 0.26012   2
  -4   4   9 0.49980 0.43438   5
   4   4   9 0.03803 0.38584   5
  -4  -4   9 0.47614 0.41474   5
  -4  -4   9 0.03823 0.32668   6
   4   4   9-0.45228 0.49507   1
   4  -4   9 0.05683 0.45496   1
  -4   4  10 61.5613 2.99031   2
   4  -4  10 64.9402 3.24101   1
   4   4  10 64.1227 3.24647   1
  -4  -4  10 61.6749 2.96432   2
  -4  -4  10 61.1664 3.10624   5
   4   4  10 64.1409 3.11232   5
  -4  -4  11 4.41505 0.34486   2
   4   4  11 6.06827 0.75609   1
   4  -4  11 2.82937 0.68551   1
  -4  -4  11 5.77816 0.76802   1
  -4   4  11 4.79554 0.76710   1
   4   4  12 12.8789 1.07279   1
   4  -4  12 10.9184 1.03590   1
  -4  -4  12 11.8084 1.06759   1
  -4   4  12 10.5114 1.06835   1
   4  -4  13 2.75606 0.60194   6
  -4   4  13 1.37804 0.72342   1
   4   4  13 1.88272 0.71084   1
   4  -4  13 1.62917 0.66687   1
  -4  -4  13 2.75869 0.74316   1
   4  -4  14 1.17132 0.58326   6
   4  -4  14 1.14013 0.71966   1
   4   4  14-0.26485 0.71588   1
  -4  -4  14 0.35828 0.71166   1
  -4   4  14 0.92428 0.78739   1
  -4  -4  15 2.19247 0.85865   1
   4  -4  15 2.62677 0.87217   1
  -4   4  15 3.14145 0.94743   1
   4   4  15 1.70591 0.79956   1
   4  -4  15 2.56757 0.66324   6
   4   4  16 36.4659 2.27735   1
   4  -4  16 34.1863 2.24415   1
   4  -4  16 32.3498 2.01537   6
  -4  -4  16 35.4024 2.26694   1
  -4   4  16 36.7772 2.31261   1
   4  -5 -15 1.01156 0.73191   5
   4  -5 -14 3.84010 0.77348   5
   4  -5 -13 7.71687 0.87792   5
   4  -5 -12 0.48936 0.56907   5
   4  -5 -11 0.77571 0.53166   5
  -4  -5 -11 0.99345 0.32118   2
   4  -5 -10 12.8103 0.97200   5
  -4  -5 -10 13.0491 0.79689   6
  -4   5 -10 10.7369 0.76012   2
  -4  -5 -10 11.8383 0.76534   2
   4   5  -9 1.84579 0.37784   6
  -4  -5  -9 1.71845 0.35858   6
  -4   5  -9 2.01926 0.38631   6
   4  -5  -9 2.14650 0.50385   5
  -4  -5  -9 1.70441 0.52332   1
  -4   5  -9 1.34706 0.51912   1
  -4   5  -9 2.18369 0.35992   2
  -4  -5  -8 22.2674 1.17322   6
  -4   5  -8 22.3812 1.22539   6
   4   5  -8 21.9149 1.20345   6
   4  -5  -8 19.5862 1.31175   5
  -4   5  -8 21.6034 1.18176   2
  -4   5  -8 24.4928 1.36573   1
  -4  -5  -8 23.3279 1.33808   1
  -4   5  -7 6.44385 0.62029   1
  -4  -5  -7 6.43094 0.63311   1
   4   5  -7 5.93240 0.46164   6
  -4   5  -7 6.03137 0.50114   6
  -4  -5  -7 6.25992 0.45215   6
   4  -5  -7 5.72480 0.60086   5
  -4   5  -7 6.33674 0.47279   2
   4   5  -6 9.23903 0.58364   6
  -4   5  -6 8.20512 0.60044   6
  -4  -5  -6 8.88973 0.54923   6
  -4   5  -6 8.74705 0.74301   3
  -4  -5  -6 8.68527 0.73129   3
   4  -5  -6 8.95035 0.70627   5
  -4   5  -6 8.77419 0.58421   2
  -4   5  -6 9.57067 0.71187   1
  -4  -5  -6 9.44204 0.69599   1
  -4   5  -5 2.57613 0.43567   1
  -4  -5  -5 2.79860 0.43347   1
  -4   5  -5 2.68890 0.34198   6
  -4  -5  -5 2.56989 0.25607   6
   4   5  -5 2.56582 0.28595   6
  -4   5  -5 2.18736 0.44006   3
  -4  -5  -5 1.79320 0.43852   3
  -4  -5  -5 2.80247 0.31119   5
   4  -5  -5 2.58188 0.42441   5
  -4   5  -5 2.61248 0.33152   2
  -4   5  -4 0.37659 0.22533   2
   4   5  -4 0.16390 0.20774   6
  -4  -5  -4 0.20506 0.15086   6
  -4  -5  -4 0.58449 0.36090   3
  -4   5  -4 0.56366 0.34504   3
  -4  -5  -4 0.31286 0.20804   5
   4  -5  -4 0.52141 0.33620   5
  -4   5  -4-0.14595 0.29861   1
  -4  -5  -4 0.02816 0.32218   1
   4   5  -3 19.8408 1.02850   6
  -4  -5  -3 22.1378 0.99997   6
  -4  -5  -3 19.5662 1.13046   3
  -4   5  -3 20.3861 1.14191   3
  -4  -5  -3 20.3468 1.02606   5
   4  -5  -3 21.2241 1.16800   5
  -4  -5  -3 20.8607 1.11675   1
  -4   5  -3 21.4710 1.13315   1
  -4   5  -3 20.0267 1.10370   2
   4   5  -2 16.6483 0.84665   6
  -4  -5  -2 17.1917 0.83289   5
   4  -5  -2 15.1321 0.99028   5
  -4  -5  -2 17.9096 0.80978   6
  -4   5  -2 17.2300 0.95296   3
  -4  -5  -2 15.9630 0.94560   3
   4   5  -1 0.23727 0.11312   6
  -4  -5  -1 0.11565 0.24371   4
  -4   5  -1 0.17636 0.25020   4
   4  -5   0 25.8679 1.29640   3
   4   5   0 24.4480 1.28923   3
  -4   5   0 25.0723 1.27674   4
  -4  -5   1 0.04711 0.09667   5
   4  -5   1-0.07091 0.25981   3
   4   5   1 0.09689 0.25320   3
  -4  -5   1 0.20270 0.10613   6
   4  -5   2 15.4781 0.91907   6
  -4  -5   2 16.1976 0.80197   6
   4   5   2 16.0224 0.91586   3
   4  -5   2 14.5911 0.90061   3
  -4  -5   2 15.9811 0.80232   5
   4   5   2 16.2654 0.79021   5
   4   5   2 17.0420 0.90362   4
   4  -5   2 17.1773 0.90398   4
  -4   5   3 21.4861 1.10836   2
  -4  -5   3 19.5235 1.02657   6
   4  -5   3 20.1462 1.11525   6
  -4  -5   3 20.0489 1.03548   5
   4   5   3 20.0668 1.02556   5
   4   5   3 22.6577 1.12777   4
   4  -5   3 23.2269 1.13258   4
  -4   5   4 0.25094 0.22130   2
  -4  -5   4 0.19939 0.19179   6
  -4  -5   4 0.33759 0.22830   5
   4  -5   4 0.20186 0.25170   6
   4   5   4-0.12364 0.20246   5
   4  -5   4-0.24206 0.28594   4
   4   5   4 0.17875 0.28889   4
  -4   5   4 0.25484 0.33694   5
  -4   5   5 2.62567 0.31938   2
   4  -5   5 2.55296 0.35529   6
  -4  -5   5 2.41393 0.32266   5
  -4  -5   5 2.25426 0.28989   6
   4   5   5 2.21581 0.31534   5
  -4   5   5 2.76299 0.39973   5
   4   5   5 2.21781 0.38269   4
  -4  -5   6 8.47995 0.56969   6
   4  -5   6 6.16318 0.58301   6
   4   5   6 8.10593 0.56473   5
  -4  -5   6 8.76062 0.59724   5
  -4   5   6 8.87538 0.65197   5
  -4   5   6 8.94664 0.56993   2
   4   5   7 5.39881 0.50412   5
  -4  -5   7 6.62461 0.54632   5
  -4   5   7 6.89360 0.48719   2
  -4   5   7 5.52228 0.55784   5
  -4  -5   7 5.66857 0.49711   6
   4   5   8 20.5290 1.20851   5
  -4  -5   8 21.4382 1.22770   5
   4  -5   8 21.4606 1.32904   1
   4   5   8 21.6481 1.31848   1
  -4   5   8 22.5203 1.18210   2
  -4   5   8 22.5335 1.29121   5
  -4  -5   8 21.9333 1.21344   6
  -4   5   9 1.82242 0.36648   2
  -4  -5   9 2.13153 0.45703   5
  -4  -5   9 1.44281 0.37845   6
   4   5   9 1.67643 0.41937   5
  -4   5   9 1.86890 0.46808   5
   4   5   9 1.42532 0.52960   1
   4  -5   9 1.43571 0.48626   1
  -4  -5  10 12.3011 0.86052   6
  -4  -5  10 12.2976 0.89987   5
   4   5  10 11.0313 0.85178   5
   4  -5  10 12.5733 0.97581   1
   4   5  10 12.5583 0.98559   1
  -4  -5  10 11.9088 0.73698   2
  -4  -5  11 1.25588 0.46491   6
   4   5  11 2.07027 0.63147   1
   4  -5  11 1.80746 0.59463   1
  -4  -5  11 0.82443 0.54581   1
  -4   5  11 1.27746 0.64258   1
  -4  -5  11 0.96802 0.28025   2
   4   5  12 0.65736 0.58797   1
   4  -5  12 0.65726 0.59498   1
  -4  -5  12 1.42399 0.64119   1
  -4   5  12 0.30944 0.62264   1
   4   5  13 7.06127 0.90317   1
   4  -5  13 6.87669 0.90740   1
  -4  -5  13 5.72750 0.87188   1
  -4   5  13 6.14940 0.92549   1
  -4  -5  14 2.17889 0.78259   1
   4   5  14 2.57032 0.77221   1
   4  -5  14 3.91478 0.83372   1
  -4   5  14 3.42177 0.85888   1
   4  -5  15 0.27107 0.60586   6
  -4  -5  15 0.37169 0.76512   1
  -4   5  15 0.28707 0.80599   1
   4   5  15 1.10201 0.82075   1
   4  -5  15 0.63710 0.77510   1
   4  -5  16 10.1059 0.99282   6
   4   5  16 8.35767 1.14599   1
   4  -5  16 9.61574 1.15337   1
  -4  -5  16 7.91396 1.11812   1
  -4   5  16 9.35865 1.22569   1
   4  -6 -16 21.9173 1.61979   5
   4  -6 -15 3.74142 0.82986   5
   4  -6 -14 0.32869 0.64150   5
   4  -6 -13 5.57047 0.81875   5
   4  -6 -12 4.47436 0.74332   5
   4  -6 -11 6.68480 0.76780   5
  -4  -6 -11 6.69975 0.55236   2
   4  -6 -10 38.0456 2.20741   5
  -4  -6 -10 40.8304 2.03805   2
  -4  -6 -10 40.8298 2.03485   6
   4  -6  -9 0.40565 0.47733   5
  -4  -6  -9 0.51093 0.35298   2
  -4   6  -9 0.40464 0.36458   2
   4   6  -9 0.16267 0.32037   6
  -4  -6  -9 0.65234 0.33196   6
  -4   6  -8 0.90948 0.48817   1
  -4  -6  -8 0.74487 0.45847   1
  -4  -6  -8 0.70334 0.30049   6
   4   6  -8 0.50027 0.31566   6
  -4   6  -8 0.03406 0.31395   6
   4  -6  -8 0.42971 0.46437   5
  -4   6  -8 0.47596 0.30239   2
  -4  -6  -7 1.22616 0.42526   1
  -4   6  -7 0.94735 0.43447   1
  -4   6  -7 1.18427 0.33272   6
   4   6  -7 0.71101 0.29690   6
  -4  -6  -7 1.53930 0.28287   6
  -4  -6  -7 1.28336 0.34019   5
   4  -6  -7 1.44997 0.43622   5
  -4  -6  -7 1.21960 0.45047   3
  -4   6  -7 0.96475 0.30771   2
  -4   6  -7 0.65349 0.39914   3
  -4   6  -6 44.5843 2.29048   6
   4   6  -6 48.2547 2.26115   6
  -4  -6  -6 45.5446 2.22734   6
  -4   6  -6 47.7398 2.38142   3
  -4  -6  -6 46.4973 2.37128   3
   4  -6  -6 45.8332 2.39731   5
  -4  -6  -6 45.4257 2.27998   5
  -4   6  -6 46.5599 2.29181   2
  -4   6  -6 48.0962 2.35475   1
  -4  -6  -6 46.5549 2.33758   1
  -4   6  -5 17.0269 0.95214   1
  -4  -6  -5 15.3060 0.92318   1
   4   6  -5 14.7099 0.83280   6
  -4   6  -5 14.1249 0.87685   6
  -4  -6  -5 16.4120 0.81265   6
  -4  -6  -5 14.8719 0.94715   3
  -4   6  -5 15.5177 0.95602   3
  -4  -6  -5 15.2717 0.85684   5
   4  -6  -5 13.0610 0.96996   5
  -4   6  -5 16.1467 0.89580   2
  -4   6  -4 24.2722 1.23326   1
  -4  -6  -4 24.3121 1.22027   1
   4   6  -4 21.1630 1.12905   6
  -4  -6  -4 22.0599 1.09525   6
  -4  -6  -4 21.6231 1.23559   3
  -4   6  -4 23.4664 1.24567   3
  -4  -6  -4 23.0279 1.14408   5
   4  -6  -4 21.2224 1.28332   5
  -4   6  -4 22.2754 1.20621   2
   4   6  -3 14.6472 0.76288   6
  -4  -6  -3 14.5025 0.72121   6
  -4   6  -3 14.8654 0.86840   3
  -4  -6  -3 14.1546 0.86234   3
  -4  -6  -3 14.3809 0.75586   5
   4  -6  -3 17.2209 0.95663   5
  -4   6  -3 14.8898 0.85998   2
  -4   6  -3 14.0522 0.84549   1
  -4  -6  -3 14.6695 0.83925   1
   4   6  -2 3.11921 0.24245   6
  -4  -6  -2 2.81935 0.18070   6
  -4  -6  -2 2.46922 0.20526   5
   4  -6  -2 3.01191 0.44682   5
  -4   6  -2 3.27274 0.36155   2
  -4   6  -2 2.60046 0.33273   3
  -4  -6  -2 3.46256 0.35566   3
  -4  -6  -1 6.87243 0.35791   5
  -4   6  -1 6.13327 0.50118   2
  -4   6  -1 6.50720 0.46205   4
  -4  -6  -1 6.97395 0.46590   4
  -4  -6  -1 6.64552 0.33921   6
  -4   6   0 110.329 5.16601   2
  -4  -6   0 110.105 5.01510   6
  -4  -6   0 107.849 5.02525   5
   4   6   0 115.308 5.12700   3
   4  -6   0 108.194 5.11631   3
  -4  -6   0 110.930 5.09689   4
  -4   6   0 111.176 5.10030   4
  -4   6   1 6.78537 0.50045   2
   4  -6   1 5.98687 0.47902   3
   4   6   1 8.16115 0.50702   3
  -4  -6   1 6.46732 0.36257   6
   4  -6   2 3.49259 0.37113   6
  -4  -6   2 3.00943 0.26012   6
  -4   6   3 14.6913 0.84836   2
  -4  -6   3 13.8036 0.76364   6
   4  -6   3 14.4212 0.85660   6
  -4  -6   3 14.0489 0.76620   5
   4   6   3 14.9860 0.75845   5
   4   6   3 14.5810 0.83629   4
   4  -6   3 15.1606 0.84989   4
  -4   6   4 20.4615 1.19032   2
  -4  -6   4 22.1987 1.13500   6
   4  -6   4 22.7366 1.22514   6
  -4  -6   4 20.6011 1.13990   5
   4   6   4 22.2184 1.13285   5
   4   6   4 24.3719 1.21339   4
   4  -6   4 24.2771 1.21634   4
  -4   6   5 15.3135 0.88790   2
  -4  -6   5 14.6744 0.84467   6
   4  -6   5 16.0514 0.92014   6
  -4  -6   5 13.4304 0.84932   5
   4   6   5 15.3018 0.84347   5
  -4   6   5 15.5740 0.93923   5
   4  -6   5 15.7643 0.91876   4
   4   6   5 16.0146 0.92817   4
  -4  -6   6 44.7781 2.24794   6
   4  -6   6 47.6676 2.31690   6
  -4  -6   6 43.3986 2.25581   5
  -4   6   6 45.3847 2.32930   5
   4   6   6 47.1015 2.25414   5
  -4   6   6 47.1202 2.27301   2
  -4   6   7 1.02262 0.40881   5
  -4  -6   7 1.06936 0.35996   5
  -4  -6   7 1.00871 0.31833   6
  -4   6   7 1.10355 0.31841   2
   4   6   7 0.98590 0.33889   5
   4  -6   7 1.00781 0.35506   6
   4  -6   8 0.29383 0.35609   6
  -4   6   8 0.70553 0.34225   2
  -4  -6   8 1.24079 0.37713   5
  -4  -6   8 0.42976 0.33781   6
   4   6   8 0.55733 0.35832   5
   4   6   8 1.05394 0.42489   1
   4  -6   8 0.77561 0.44818   1
   4  -6   9 0.59031 0.39250   6
  -4   6   9 0.21390 0.36117   2
  -4  -6   9 0.03093 0.34108   2
  -4  -6   9 0.48253 0.39133   6
  -4  -6   9 0.45025 0.41137   5
   4   6   9 0.70085 0.37579   5
   4  -6   9 0.16063 0.43588   1
   4   6   9 0.69128 0.47695   1
   4   6  10 38.7619 2.04024   5
  -4  -6  10 38.0766 1.94403   2
   4   6  10 40.5039 2.15094   1
   4  -6  10 37.6985 2.12897   1
  -4  -6  10 37.6970 2.04048   6
  -4  -6  10 39.8164 2.16760   1
  -4   6  10 39.5549 2.18520   1
  -4  -6  11 6.88586 0.66486   6
   4   6  11 7.09344 0.77941   1
   4  -6  11 7.39104 0.78164   1
  -4   6  11 6.06483 0.79682   1
  -4  -6  11 5.28127 0.78204   1
  -4  -6  11 5.80733 0.49464   2
  -4  -6  12 4.78728 0.62856   6
  -4  -6  12 4.90262 0.79346   1
   4   6  12 4.58230 0.74624   1
   4  -6  12 5.72683 0.77913   1
  -4   6  12 5.34843 0.81123   1
  -4  -6  12 5.15498 0.39349   2
   4   6  13 3.82852 0.79209   1
   4  -6  13 4.89650 0.82198   1
  -4  -6  13 5.63912 0.86447   1
  -4   6  13 6.05921 0.90314   1
   4   6  14 2.06870 0.73171   1
   4  -6  14 1.97849 0.78555   1
  -4  -6  14 1.27103 0.75157   1
  -4   6  14 2.00647 0.79138   1
  -4   6  15 2.41421 0.85174   1
   4  -6  15 1.85820 0.77334   1
   4   6  15 2.22832 0.81553   1
  -4  -6  15 2.44068 0.82431   1
  -4   6  16 19.4508 1.64439   1
  -4  -6  16 22.8961 1.67071   1
   4   6  16 19.6101 1.57636   1
   4  -6  16 20.9285 1.64212   1
   4  -7 -16 1.30943 0.78389   5
   4  -7 -15 0.80618 0.73242   5
   4  -7 -14 1.52688 0.74341   5
   4  -7 -13 14.3093 1.21552   5
   4  -7 -12 1.42040 0.63503   5
   4  -7 -11 2.36540 0.63374   5
  -4  -7 -11 2.17883 0.40839   2
   4  -7 -10 6.81055 0.77022   5
  -4  -7 -10 5.60814 0.56557   2
  -4  -7 -10 5.28666 0.52985   6
   4   7  -9 6.03433 0.54169   6
  -4  -7  -9 6.37059 0.52261   6
   4  -7  -9 5.76463 0.69831   5
  -4   7  -9 5.69247 0.56659   2
  -4  -7  -9 5.36703 0.55747   2
   4   7  -8 13.9365 0.83958   6
  -4  -7  -8 14.5396 0.82377   6
  -4  -7  -8 13.2914 0.96396   3
  -4  -7  -8 13.8287 0.90100   5
   4  -7  -8 13.6167 1.00093   5
  -4   7  -8 13.0052 0.93472   1
  -4  -7  -8 13.2175 0.93524   1
  -4   7  -8 12.7468 0.97531   3
  -4   7  -8 13.7938 0.88983   2
  -4   7  -7 14.2658 0.87287   6
   4   7  -7 14.0919 0.83793   6
  -4  -7  -7 14.0450 0.81209   6
  -4   7  -7 13.5428 0.94183   3
  -4  -7  -7 12.8263 0.94162   3
  -4  -7  -7 14.4832 0.88312   5
   4  -7  -7 12.3533 0.97568   5
  -4   7  -7 14.4638 0.88946   2
  -4   7  -7 16.7746 0.97169   1
  -4  -7  -7 13.1485 0.90320   1
  -4   7  -6 2.19264 0.42958   1
  -4  -7  -6 2.75129 0.43616   1
   4   7  -6 2.76359 0.33586   6
  -4   7  -6 2.83789 0.41091   6
  -4  -7  -6 3.23601 0.31172   6
  -4   7  -6 2.43333 0.47135   3
  -4  -7  -6 2.49336 0.45541   3
  -4  -7  -6 2.65695 0.37386   5
   4  -7  -6 3.03845 0.51211   5
  -4   7  -6 2.81181 0.39172   2
  -4  -7  -5 4.82609 0.46307   1
  -4   7  -5 4.34268 0.47772   1
   4   7  -5 5.29702 0.40341   6
  -4  -7  -5 5.13334 0.35636   6
  -4   7  -5 5.47583 0.51725   3
  -4  -7  -5 5.34256 0.49831   3
  -4  -7  -5 4.26250 0.39458   5
   4  -7  -5 3.73244 0.54003   5
  -4   7  -5 4.39461 0.45809   2
  -4   7  -4 0.95685 0.30370   1
  -4  -7  -4 0.77945 0.30255   1
   4   7  -4 0.77490 0.21986   6
  -4  -7  -4 0.69547 0.17128   6
  -4  -7  -4-0.03055 0.30879   3
  -4   7  -4 0.68060 0.31907   3
  -4  -7  -4 0.54408 0.21446   5
   4  -7  -4 0.55056 0.36376   5
  -4   7  -4 0.42900 0.29904   2
   4   7  -3 35.2855 1.70290   6
  -4  -7  -3 35.4548 1.66466   6
  -4  -7  -3 35.7449 1.70374   5
  -4  -7  -3 35.0566 1.74895   1
  -4   7  -3 35.0260 1.80947   2
  -4   7  -3 35.0962 1.75848   1
   4  -7  -3 34.0049 1.87121   5
  -4   7  -3 35.5868 1.77954   3
  -4  -7  -3 35.8101 1.77511   3
  -4  -7  -2 15.3474 0.83535   1
  -4   7  -2 16.2051 0.84630   1
  -4   7  -2 14.2256 0.90151   2
   4   7  -2 16.2732 0.78824   6
  -4  -7  -2 15.3143 0.77897   5
   4  -7  -2 13.4372 0.95290   5
  -4  -7  -2 15.3174 0.85701   3
  -4   7  -2 14.8646 0.85661   3
  -4   7  -1 1.07366 0.29470   2
   4  -7  -1 1.32035 0.25272   3
   4   7  -1 0.95190 0.26755   3
  -4  -7  -1 1.05778 0.13581   6
  -4  -7  -1 1.23307 0.15969   5
  -4   7  -1 0.82776 0.22881   4
  -4  -7  -1 0.90590 0.22506   4
  -4   7   0 13.6983 0.77543   2
  -4  -7   0 12.1218 0.60340   6
   4  -7   0 11.1212 0.69391   3
   4   7   0 12.9574 0.71091   3
  -4  -7   0 11.3824 0.62319   5
  -4   7   0 11.8924 0.67641   4
  -4  -7   0 12.5962 0.68021   4
  -4  -7   1 1.06352 0.14867   6
  -4   7   1 1.20555 0.31861   2
   4   7   1 0.91977 0.27571   3
   4  -7   1 1.04600 0.26573   3
   4  -7   2 14.0398 0.88456   6
  -4  -7   2 15.1335 0.76367   6
  -4   7   3 33.6463 1.77850   2
  -4  -7   3 36.0323 1.68759   6
   4  -7   3 33.1864 1.78017   6
   4   7   3 32.7270 1.66694   5
   4   7   3 35.6577 1.73138   4
   4  -7   3 37.2255 1.74246   4
  -4   7   4 0.46915 0.30557   2
  -4  -7   4 1.08689 0.25941   6
   4  -7   4 0.89428 0.32909   6
  -4  -7   4 0.48591 0.25908   5
   4   7   4 0.60096 0.22521   5
   4   7   4 0.47416 0.26193   4
   4  -7   4 0.36936 0.28069   4
  -4   7   5 4.29372 0.47223   2
  -4  -7   5 4.73843 0.42365   6
   4  -7   5 6.12213 0.50076   6
  -4  -7   5 5.28774 0.44192   5
   4   7   5 5.00255 0.41834   5
   4   7   5 4.60267 0.44062   4
   4  -7   5 4.99613 0.47998   4
  -4   7   6 2.20807 0.37309   2
  -4  -7   6 2.88415 0.37122   6
   4  -7   6 2.66707 0.40178   6
  -4  -7   6 3.13356 0.40249   5
   4   7   6 2.52644 0.36019   5
   4   7   6 1.91547 0.38705   4
  -4  -7   7 12.5874 0.82896   6
   4  -7   7 13.9851 0.89594   6
  -4  -7   7 13.2564 0.85027   5
   4   7   7 13.5861 0.83170   5
  -4   7   7 13.3790 0.86362   2
  -4  -7   8 12.2965 0.87929   6
   4  -7   8 14.2110 0.93768   6
  -4  -7   8 13.1919 0.91149   5
   4   7   8 13.8499 0.88391   5
  -4  -7   8 15.3384 0.90246   2
  -4   7   8 14.4424 0.91848   2
  -4  -7   9 6.22331 0.63035   5
  -4  -7   9 6.53105 0.59190   6
   4  -7   9 6.54932 0.64948   6
   4   7   9 5.85494 0.57756   5
  -4   7   9 6.42135 0.61491   2
  -4  -7   9 4.76042 0.54566   2
  -4  -7  10 4.46968 0.50495   2
  -4  -7  10 4.78110 0.59798   6
   4  -7  10 4.72786 0.60303   6
   4   7  10 4.76200 0.57360   5
  -4   7  10 6.39242 0.74404   1
   4   7  10 4.26395 0.64751   1
   4  -7  10 5.28949 0.68383   1
  -4  -7  10 4.56801 0.69016   1
   4  -7  11 2.26747 0.58166   6
  -4  -7  11 1.62304 0.37424   2
   4  -7  11 2.39206 0.59382   1
  -4  -7  11 1.88887 0.66944   1
   4   7  11 2.18477 0.59417   1
  -4   7  11 2.80261 0.65942   1
  -4  -7  11 2.55391 0.54873   6
   4  -7  12 2.51192 0.61302   6
  -4  -7  12 0.55634 0.31420   2
   4  -7  12 1.57748 0.63712   1
   4   7  12 1.02284 0.60990   1
  -4  -7  12 1.57157 0.63658   1
  -4   7  12 1.68047 0.68864   1
  -4  -7  12 2.01598 0.56811   6
  -4  -7  13 14.6870 1.09805   6
   4  -7  13 12.4877 1.15371   1
   4   7  13 13.8745 1.19902   1
  -4  -7  13 17.2915 1.24749   1
  -4   7  13 16.3229 1.24212   1
  -4  -7  14 0.49368 0.71934   1
  -4   7  14 1.17739 0.75501   1
   4   7  14 3.28539 0.76736   1
   4  -7  14 1.76324 0.71989   1
  -4  -7  15-0.52826 0.75268   1
  -4   7  15 2.24614 0.87633   1
  -4  -7  16 2.89260 0.86868   1
  -4   7  16 2.28336 0.91964   1
   4  -8 -15 4.16043 0.88099   5
   4  -8 -14 2.28620 0.78724   5
   4  -8 -13 11.2745 1.08020   5
   4  -8 -12 2.48929 0.73499   5
   4  -8 -11 12.4261 1.08940   5
   4  -8 -10 14.2477 1.14598   5
  -4  -8 -10 15.3910 0.94601   6
  -4  -8 -10 16.2262 0.99859   2
  -4  -8  -9 0.81479 0.34385   6
  -4  -8  -9 0.46634 0.49872   3
  -4  -8  -9 0.36780 0.43507   5
   4  -8  -9 0.65062 0.51704   5
  -4   8  -9 0.44168 0.41433   2
  -4   8  -9 0.26543 0.51526   3
  -4  -8  -9 0.55098 0.39899   2
   4   8  -8 2.09645 0.36694   6
  -4  -8  -8 2.88724 0.38440   6
  -4  -8  -8 2.64480 0.53840   3
  -4   8  -8 2.31758 0.53525   3
  -4  -8  -8 2.13927 0.45194   5
   4  -8  -8 2.63365 0.56705   5
  -4   8  -8 2.25918 0.46738   2
  -4  -8  -8 2.71109 0.47400   2
  -4   8  -7 4.98224 0.56574   1
  -4  -8  -7 5.75163 0.56549   1
  -4   8  -7 5.53725 0.54577   6
   4   8  -7 5.46817 0.47681   6
  -4  -8  -7 5.21965 0.45011   6
  -4  -8  -7 4.67543 0.58944   3
  -4   8  -7 6.38336 0.61623   3
  -4  -8  -7 5.05374 0.51393   5
   4  -8  -7 5.62866 0.65681   5
  -4   8  -7 5.50259 0.57095   2
  -4   8  -6 18.2619 1.10854   1
  -4  -8  -6 19.7710 1.10351   1
   4   8  -6 21.0256 1.05852   6
  -4  -8  -6 18.8268 1.00563   6
  -4  -8  -6 16.9363 1.11173   3
  -4   8  -6 20.5398 1.14671   3
  -4  -8  -6 18.1069 1.07394   5
   4  -8  -6 19.0801 1.21897   5
  -4   8  -6 18.9745 1.14037   2
  -4   8  -5 35.3717 1.76273   1
  -4  -8  -5 33.4870 1.74504   1
   4   8  -5 34.3599 1.71068   6
  -4  -8  -5 34.3037 1.67242   6
  -4  -8  -5 36.1977 1.78915   3
  -4   8  -5 33.5184 1.78551   3
  -4  -8  -5 35.0899 1.73528   5
   4  -8  -5 34.5328 1.90203   5
  -4   8  -5 33.0437 1.80195   2
  -4  -8  -4 11.3341 0.66687   1
  -4   8  -4 10.2132 0.66508   1
   4   8  -4 9.85261 0.61299   6
  -4  -8  -4 9.65083 0.57169   6
  -4  -8  -4 10.5948 0.69950   3
  -4   8  -4 11.1816 0.70447   3
  -4  -8  -4 11.0896 0.63824   5
   4  -8  -4 11.1330 0.82737   5
  -4   8  -4 10.3810 0.73598   2
  -4   8  -3 25.4674 1.41733   2
  -4   8  -3 25.3613 1.32421   1
  -4  -8  -3 27.2198 1.32218   1
  -4  -8  -3 25.7904 1.29287   5
   4   8  -3 26.5789 1.29299   6
   4  -8  -3 24.5812 1.48794   5
  -4   8  -3 25.5323 1.34025   3
  -4  -8  -3 25.5453 1.34135   3
  -4  -8  -2 4.46523 0.32819   5
  -4   8  -2 5.35143 0.38837   1
  -4   8  -2 4.49417 0.47251   2
  -4  -8  -2 4.80987 0.37623   1
   4  -8  -2 4.81767 0.56925   5
  -4  -8  -2 4.20737 0.37992   3
  -4   8  -2 3.76713 0.38429   3
  -4   8  -1 6.82914 0.55743   2
  -4  -8  -1 5.93511 0.35719   6
  -4  -8  -1 6.46641 0.39244   5
   4   8  -1 6.03705 0.44322   3
   4  -8  -1 6.26441 0.44609   3
  -4   8   0 41.8337 1.98801   2
   4   8   0 37.6661 1.87024   3
   4  -8   0 35.6033 1.86707   3
  -4  -8   0 39.9452 1.80972   6
  -4  -8   0 35.3535 1.82553   5
  -4   8   0 40.3256 1.85043   4
  -4  -8   0 38.8739 1.84443   4
   4  -8   1 6.57683 0.46124   3
   4   8   1 6.20053 0.45062   3
  -4   8   1 5.94780 0.52908   2
  -4  -8   1 6.13875 0.37423   6
  -4  -8   2 4.85921 0.33136   6
   4  -8   2 3.83902 0.46016   6
   4  -8   3 24.8830 1.37402   6
   4   8   3 24.3810 1.27729   4
   4  -8   3 25.0389 1.28379   4
  -4   8   3 23.6239 1.36716   2
  -4  -8   3 25.8710 1.25649   6
  -4   8   4 11.8463 0.76290   2
  -4  -8   4 10.6508 0.64629   6
   4  -8   4 9.01621 0.72387   6
   4   8   4 10.3229 0.63482   5
   4  -8   4 10.0121 0.67377   4
   4   8   4 12.3438 0.69280   4
  -4   8   5 32.6999 1.77501   2
  -4  -8   5 34.9577 1.71249   6
   4  -8   5 33.2856 1.77666   6
  -4  -8   5 32.4327 1.69535   5
   4   8   5 35.0412 1.69167   5
   4  -8   5 33.3618 1.72430   4
   4   8   5 33.0400 1.71589   4
  -4   8   6 18.9490 1.13710   2
  -4  -8   6 18.2625 1.06905   6
   4  -8   6 18.7046 1.14419   6
  -4  -8   6 19.1164 1.08115   5
   4   8   6 19.4320 1.06212   5
   4   8   6 18.6277 1.09283   4
   4  -8   6 19.7940 1.10442   4
  -4  -8   7 5.62423 0.54711   5
  -4  -8   7 5.26968 0.51952   6
   4  -8   7 5.33961 0.57054   6
   4   8   7 5.21222 0.50560   5
  -4   8   7 5.36519 0.56358   2
  -4  -8   8 2.57123 0.47404   5
  -4  -8   8 1.96111 0.41160   6
   4  -8   8 2.94610 0.50561   6
   4   8   8 2.11986 0.42983   5
  -4   8   8 2.77518 0.51911   2
  -4  -8   8 2.42139 0.45883   2
  -4  -8   9 0.60671 0.40451   2
  -4  -8   9 0.61222 0.43019   5
   4   8   9 1.34658 0.41250   5
  -4   8   9 0.85100 0.50382   1
  -4  -8   9 0.78266 0.50005   1
   4  -8   9 0.15513 0.43847   6
  -4  -8   9 1.22387 0.42999   6
  -4  -8  10 13.4814 0.92264   2
   4   8  10 14.6056 0.98856   5
   4  -8  10 15.0822 1.05466   6
  -4  -8  10 15.8430 1.01462   6
  -4   8  10 14.5464 1.07720   1
  -4  -8  10 14.5746 1.08149   1
   4  -8  11 11.9994 0.98148   6
  -4  -8  11 13.4608 0.96805   6
  -4  -8  11 11.6702 0.81022   2
  -4   8  11 12.5872 1.04684   1
  -4  -8  11 12.8941 1.03494   1
  -4  -8  12 3.23555 0.63280   6
   4  -8  12 4.05178 0.65169   6
  -4  -8  12 2.98509 0.65693   1
  -4   8  12 3.24919 0.71898   1
  -4  -8  12 2.07459 0.40551   2
  -4  -8  13 9.62108 0.93500   6
   4  -8  13 11.5845 1.00470   6
  -4  -8  13 9.68212 1.00826   1
  -4   8  13 11.1323 1.03321   1
   4  -8  14 2.38227 0.65289   6
  -4   8  14 3.16015 0.78904   1
  -4  -8  14 2.95756 0.77865   1
   4  -8  15 2.48791 0.75329   6
  -4  -8  15 2.91000 0.85033   1
  -4   8  15 2.85905 0.86283   1
  -4  -8  16 5.71532 1.05016   1
  -4   8  16 7.69284 1.07582   1
   4  -9 -15-0.85896 0.81338   5
   4  -9 -14 1.00297 0.76620   5
   4  -9 -13 28.8837 1.88356   5
   4  -9 -12 1.70365 0.68235   5
   4  -9 -11 3.31370 0.73073   5
  -4  -9 -10 1.09477 0.40687   6
  -4  -9 -10 1.05839 0.48693   5
   4  -9 -10 1.97098 0.63296   5
  -4  -9 -10 1.30159 0.47598   2
  -4  -9  -9 17.9278 1.12853   5
   4  -9  -9 17.5286 1.26830   5
  -4  -9  -9 17.4967 1.16286   3
  -4   9  -9 15.7298 1.14013   3
  -4  -9  -9 17.6534 1.03092   6
  -4  -9  -9 18.2057 1.10363   2
   4   9  -8 1.22636 0.35137   6
  -4  -9  -8 0.90740 0.35811   6
  -4   9  -8 1.86911 0.52699   3
  -4  -9  -8 2.03312 0.51470   3
  -4  -9  -8 1.59045 0.42230   5
   4  -9  -8 1.51005 0.55202   5
  -4  -9  -8 1.45980 0.45066   2
  -4   9  -8 0.77968 0.45490   2
   4   9  -7 17.7315 1.04062   6
  -4  -9  -7 19.1546 1.01754   6
  -4  -9  -7 18.0245 1.12260   3
  -4   9  -7 18.0402 1.11792   3
  -4  -9  -7 19.1232 1.10302   5
   4  -9  -7 19.9966 1.29589   5
  -4  -9  -7 16.5235 1.12658   2
  -4   9  -7 18.5066 1.15838   2
  -4   9  -7 18.6314 1.09724   1
  -4  -9  -6 0.43263 0.33000   1
  -4   9  -6-0.06493 0.34186   1
   4   9  -6 0.21644 0.31012   6
  -4  -9  -6 0.27377 0.26359   6
  -4   9  -6 0.03696 0.36543   3
  -4  -9  -6 0.40525 0.37290   3
  -4  -9  -6-0.03320 0.32199   5
   4  -9  -6 0.60442 0.48584   5
  -4   9  -6 0.09230 0.38431   2
  -4   9  -5 9.26412 0.63371   1
  -4  -9  -5 8.91521 0.61089   1
   4   9  -5 9.54926 0.58556   6
  -4  -9  -5 8.93270 0.53618   6
  -4  -9  -5 8.67327 0.64140   3
  -4   9  -5 8.77156 0.65647   3
  -4  -9  -5 8.09021 0.59703   5
   4  -9  -5 9.35283 0.81053   5
  -4   9  -5 7.36990 0.69308   2
   4   9  -4 0.34290 0.24205   6
  -4   9  -4 0.30630 0.29486   3
  -4  -9  -4 0.41814 0.31330   3
  -4  -9  -4 0.28232 0.19009   6
  -4  -9  -4 0.07455 0.24473   5
  -4   9  -4 0.08797 0.34360   2
   4  -9  -4 0.05478 0.40512   5
  -4  -9  -4 0.55889 0.28125   1
  -4   9  -4 0.81592 0.29314   1
  -4   9  -3 82.3635 4.18356   2
  -4   9  -3 85.8160 4.05534   1
  -4  -9  -3 88.8524 4.04899   1
   4   9  -3 88.6351 4.04299   6
  -4  -9  -3 87.6730 4.05785   5
   4  -9  -3 84.4417 4.24415   5
  -4   9  -3 84.0234 4.06343   3
  -4  -9  -3 86.4652 4.06604   3
  -4   9  -2 1.61417 0.25506   1
  -4  -9  -2 1.66838 0.23082   1
   4  -9  -2 1.34234 0.44493   5
  -4  -9  -2 1.55187 0.25159   5
  -4   9  -2 1.03100 0.37738   2
  -4  -9  -1 0.16739 0.16211   1
  -4   9  -1 0.11205 0.19587   1
   4   9  -1 0.03881 0.21331   3
   4  -9  -1 0.26489 0.22533   3
  -4  -9  -1 0.06453 0.14127   6
  -4  -9  -1-0.05354 0.18521   5
  -4   9  -1 0.04274 0.32337   2
  -4  -9   0 1.12094 0.18960   6
   4   9   0 0.54594 0.23789   3
   4  -9   0 0.71043 0.23748   3
  -4   9   0 0.81107 0.36018   2
  -4  -9   0 0.91907 0.21923   5
  -4  -9   0 0.91026 0.19655   4
  -4   9   0 0.78128 0.20706   4
  -4   9   1-0.12866 0.34467   2
  -4  -9   1-0.01532 0.15894   6
  -4   9   1 0.12714 0.19847   4
  -4  -9   1 0.01586 0.17313   4
  -4  -9   2 1.90914 0.23787   6
   4  -9   2 1.46725 0.40443   6
  -4   9   3 85.1430 4.20698   2
  -4  -9   3 89.8258 4.07345   6
   4  -9   3 83.2426 4.18088   6
  -4  -9   4 0.84772 0.26060   6
   4  -9   4 0.33987 0.36861   6
   4  -9   4 0.28996 0.26186   4
   4   9   4 0.22889 0.25867   4
  -4   9   4 0.22456 0.34492   2
  -4   9   5 7.81456 0.69534   2
  -4  -9   5 10.0394 0.63466   6
   4  -9   5 7.77603 0.70529   6
  -4  -9   5 9.35384 0.62887   5
   4   9   5 10.0407 0.61882   5
   4  -9   5 8.28410 0.61461   4
   4   9   5 8.71662 0.62925   4
  -4  -9   6 0.37053 0.33671   6
   4  -9   6 0.18672 0.33169   6
  -4  -9   6 0.03296 0.33375   5
   4   9   6 0.46812 0.31152   4
   4   9   6 0.35836 0.30325   5
   4  -9   6 0.54979 0.32967   4
  -4   9   6-0.04793 0.38229   2
  -4  -9   7 18.7457 1.13741   2
  -4   9   7 19.1609 1.17912   2
   4  -9   7 17.7905 1.15044   6
  -4  -9   7 17.3179 1.07664   6
  -4  -9   7 20.5188 1.11427   5
   4   9   7 17.7381 1.06207   5
   4  -9   7 17.3005 1.09004   4
   4   9   7 17.3047 1.07441   4
   4  -9   8 1.50211 0.44173   6
  -4  -9   8 1.24092 0.38142   6
  -4  -9   8 0.80701 0.44146   2
  -4   9   8 1.56761 0.49248   2
  -4  -9   8 1.44806 0.45854   5
   4   9   8 1.13979 0.38973   5
  -4  -9   8 1.63398 0.46544   1
  -4  -9   9 18.1609 1.14621   1
  -4   9   9 17.5993 1.13225   1
  -4  -9   9 17.8328 1.10416   6
   4  -9   9 17.3143 1.14721   6
  -4  -9   9 16.5458 1.10297   5
   4   9   9 16.9362 1.06338   5
  -4  -9   9 16.1737 1.07625   2
  -4  -9  10 0.91001 0.46396   6
   4  -9  10 1.64024 0.53321   6
  -4  -9  10 1.56748 0.44081   2
  -4  -9  10 1.23559 0.55644   1
  -4   9  10 0.84699 0.53493   1
  -4  -9  11 4.91326 0.65421   6
   4  -9  11 4.06179 0.65803   6
  -4  -9  11 3.61317 0.50274   2
  -4  -9  11 3.96383 0.67834   1
  -4   9  11 3.18156 0.63646   1
  -4  -9  12 0.65920 0.57242   6
   4  -9  12 1.15309 0.60827   6
  -4  -9  12 1.74105 0.68316   1
  -4   9  12 3.44283 0.70580   1
  -4  -9  13 25.1663 1.63433   6
   4  -9  13 27.0304 1.74449   6
  -4  -9  13 28.7843 1.74804   1
  -4   9  13 26.2828 1.71810   1
  -4  -9  14 1.39893 0.67320   6
   4  -9  14 1.21149 0.71402   6
  -4  -9  14 0.07793 0.65448   1
  -4   9  14 0.23408 0.67690   1
   4  -9  15-0.47153 0.63221   6
  -4  -9  15-0.49859 0.80162   1
  -4   9  15-0.91389 0.80596   1
  -4  -9  16-0.44112 0.85065   1
  -4   9  16-0.08799 0.88818   1
   4 -10 -15 4.93790 0.97804   5
   4 -10 -14 3.02278 0.84393   5
   4 -10 -13 11.4772 1.14782   5
   4 -10 -12 0.67742 0.70298   5
   4 -10 -11 18.3458 1.38297   5
  -4 -10 -10 5.16555 0.54566   6
  -4 -10 -10 3.84703 0.64228   5
   4 -10 -10 5.10257 0.78378   5
  -4 -10 -10 6.03890 0.63348   2
  -4 -10  -9 2.06688 0.44773   6
  -4 -10  -9 3.07268 0.56118   3
  -4  10  -9 1.88414 0.53313   3
  -4 -10  -9 3.15400 0.54896   5
   4 -10  -9 2.42093 0.65249   5
  -4 -10  -9 2.85923 0.55086   2
   4  10  -8 4.29057 0.47942   6
  -4 -10  -8 4.17082 0.45881   6
  -4  10  -8 3.66684 0.57704   3
  -4 -10  -8 3.35850 0.55263   3
  -4 -10  -8 3.46969 0.53724   5
   4 -10  -8 2.94986 0.66162   5
  -4 -10  -8 3.47509 0.54740   2
   4  10  -7 3.42667 0.43288   6
  -4 -10  -7 3.85000 0.42347   6
  -4 -10  -7 3.69508 0.49266   5
  -4 -10  -7 3.50602 0.55779   2
  -4  10  -7 4.15031 0.60365   2
   4 -10  -7 3.74526 0.70421   5
  -4  10  -7 3.66916 0.52181   3
  -4 -10  -7 3.88966 0.51951   3
  -4  10  -6 4.29062 0.46523   1
   4  10  -6 4.01935 0.42658   6
  -4 -10  -6 3.97478 0.49779   3
  -4  10  -6 3.58671 0.47850   3
  -4 -10  -6 3.47054 0.44744   5
  -4 -10  -6 3.85636 0.38423   6
   4 -10  -6 3.51574 0.65935   5
  -4  10  -6 4.07844 0.57543   2
  -4 -10  -6 3.15799 0.52538   2
  -4  10  -5 37.2351 1.94888   1
  -4 -10  -5 38.7388 1.94235   1
   4  10  -5 39.9621 1.94595   6
  -4 -10  -5 39.2880 1.90775   6
  -4 -10  -5 40.6136 1.98319   3
  -4  10  -5 38.2686 1.97622   3
  -4 -10  -5 38.4979 1.97929   5
   4 -10  -5 41.0739 2.19979   5
  -4  10  -5 40.5147 2.10830   2
   4  10  -4 3.41136 0.36254   6
  -4  10  -4 3.28052 0.38536   3
  -4 -10  -4 3.28260 0.38065   3
  -4  10  -4 3.67180 0.38075   1
  -4 -10  -4 3.50746 0.35422   1
   4 -10  -4 2.65871 0.60286   5
  -4 -10  -4 2.96048 0.36749   5
  -4  10  -4 3.22158 0.52848   2
  -4  10  -3 38.7451 1.89143   3
  -4 -10  -3 39.3175 1.89107   3
  -4  10  -3 39.3448 1.87528   1
  -4 -10  -3 38.6750 1.86356   1
  -4 -10  -3 38.1563 1.89898   5
   4 -10  -3 34.6955 2.08522   5
  -4  10  -3 36.7076 2.04543   2
  -4 -10  -2 4.01094 0.31027   6
   4  10  -2 3.62147 0.34375   3
   4 -10  -2 3.38029 0.34346   3
  -4  10  -2 4.06745 0.33729   1
  -4 -10  -2 4.34116 0.32320   1
  -4 -10  -2 3.84360 0.37367   5
   4 -10  -2 3.37470 0.58667   5
  -4  10  -2 3.73688 0.54300   2
   4  10  -1 10.6911 0.66024   3
   4 -10  -1 11.9084 0.66141   3
  -4 -10  -1 11.5687 0.64070   6
  -4 -10  -1 11.5311 0.68289   5
   4 -10  -1 12.1870 0.89685   5
  -4 -10  -1 12.3205 0.63367   1
  -4  10  -1 12.1924 0.64458   1
  -4  10  -1 11.6080 0.85491   2
   4  10   0 10.9037 0.59891   3
   4 -10   0 10.7735 0.59414   3
  -4 -10   0 10.3711 0.62047   5
  -4 -10   0 8.84784 0.57234   6
  -4  10   0 11.8324 0.81105   2
  -4 -10   1 11.9575 0.65388   6
   4 -10   1 11.7763 0.80074   6
  -4  10   1 11.2740 0.63187   4
  -4 -10   1 11.9443 0.62802   4
  -4  10   1 9.82947 0.83782   2
  -4 -10   2 4.25790 0.35704   6
   4 -10   2 4.22250 0.49675   6
  -4  10   3 36.1957 2.02087   2
  -4 -10   3 38.6297 1.86709   6
   4 -10   3 37.6015 1.98814   6
   4 -10   4 3.55092 0.48756   6
  -4  10   4 3.13635 0.52012   2
   4  10   4 2.30592 0.32787   4
   4 -10   4 2.62666 0.34319   4
  -4 -10   4 3.73512 0.36084   6
   4 -10   5 34.0709 2.03541   6
  -4 -10   5 41.5916 1.97546   6
  -4 -10   5 43.0908 2.08645   2
  -4  10   5 36.7988 2.08726   2
   4 -10   5 39.2461 1.95256   4
   4  10   5 38.0536 1.93796   4
   4 -10   6 4.25350 0.55550   6
  -4 -10   6 4.14486 0.48533   5
   4  10   6 4.33449 0.44850   5
   4  10   6 3.57244 0.42456   4
   4 -10   6 3.30641 0.42635   4
  -4  10   6 2.43936 0.52330   2
  -4 -10   6 3.82206 0.56415   2
  -4 -10   6 3.96731 0.47887   6
  -4 -10   7 4.27937 0.51951   6
   4 -10   7 4.42230 0.58941   6
   4  10   7 4.58070 0.49803   5
   4  10   7 4.07726 0.48605   4
   4 -10   7 4.90857 0.51361   4
  -4 -10   7 3.09242 0.50668   5
  -4 -10   7 3.87853 0.49471   1
  -4 -10   7 3.47887 0.58629   2
  -4  10   7 3.13900 0.58206   2
  -4 -10   8 4.28921 0.56252   6
   4 -10   8 3.64947 0.56866   6
   4  10   8 4.09133 0.49723   4
   4 -10   8 4.33345 0.52209   4
   4  10   8 3.72477 0.50420   5
  -4 -10   8 3.81370 0.55757   5
  -4 -10   8 4.07321 0.54826   2
  -4 -10   8 4.46564 0.55366   1
  -4  10   8 3.54051 0.52684   1
  -4 -10   9 2.50511 0.53108   1
  -4  10   9 2.59018 0.51287   1
   4  10   9 2.09738 0.49265   4
   4  10   9 2.70309 0.50229   5
   4 -10   9 1.52417 0.52794   6
  -4 -10   9 2.26526 0.51452   6
  -4 -10   9 4.77057 0.59265   2
  -4 -10  10 5.12196 0.63976   6
   4 -10  10 4.67253 0.72550   6
  -4 -10  10 6.25117 0.69837   1
  -4  10  10 5.17389 0.67940   1
  -4 -10  10 4.51652 0.59762   2
  -4 -10  11 18.8449 1.21823   6
   4 -10  11 16.2906 1.22116   6
  -4 -10  11 16.9446 1.08182   2
  -4 -10  11 18.4556 1.24078   1
  -4  10  11 17.7977 1.22470   1
   4 -10  12 1.55390 0.68030   6
  -4 -10  12 0.71476 0.59333   1
  -4  10  12 1.22610 0.60030   1
  -4 -10  12 0.43625 0.54540   6
  -4 -10  13 12.6234 1.06666   6
   4 -10  13 15.6578 1.21521   6
  -4 -10  13 12.5443 1.09138   1
  -4  10  13 9.26708 1.02287   1
   4 -10  14 4.38425 0.85537   6
  -4 -10  14 1.74198 0.76828   1
  -4  10  14 3.07006 0.80137   1
  -4 -10  14 3.82430 0.77848   6
   4 -10  15 3.86118 0.81793   6
  -4 -10  15 3.23815 0.78473   1
  -4  10  15 2.39196 0.80293   1
  -4 -10  16 1.63780 0.86673   1
  -4  10  16 1.77512 0.85228   1
   4 -11 -14 0.48960 0.83083   5
   4 -11 -13 32.1006 2.09488   5
   4 -11 -12 0.08892 0.74872   5
   4 -11 -11 2.64733 0.74813   5
  -4 -11 -11 3.46149 0.67015   5
   4 -11 -10 0.57142 0.66683   5
  -4 -11 -10 0.22867 0.53398   5
  -4 -11  -9 18.0905 1.19106   5
   4 -11  -9 16.5038 1.33724   5
  -4 -11  -9 17.6009 1.17121   3
  -4  11  -9 16.0287 1.14455   3
  -4 -11  -9 19.9488 1.09202   6
  -4 -11  -9 20.1055 1.18434   2
  -4 -11  -8 0.44395 0.35595   6
  -4  11  -8 1.15135 0.48828   3
  -4 -11  -8 0.39144 0.44535   3
  -4 -11  -8 0.52021 0.43425   5
   4 -11  -8 0.97316 0.65371   5
  -4 -11  -8 0.28821 0.48800   2
  -4 -11  -7 27.5838 1.41918   6
  -4 -11  -7 27.5243 1.52372   5
   4 -11  -7 26.4117 1.70389   5
  -4 -11  -7 27.5026 1.50279   3
  -4  11  -7 25.9147 1.48948   3
   4  11  -7 28.4124 1.46067   6
  -4  11  -7 25.9051 1.60993   2
  -4 -11  -7 26.9810 1.55663   2
   4  11  -6 0.09078 0.32754   6
  -4  11  -6 0.10145 0.35522   3
  -4 -11  -6 0.20753 0.36417   3
[truncated: 629,605 more chars]
