# Supplementary material for: Evolution of Chernobyl Corium in Water: Formation of Secondary Uranyl Phases
Source: Materials (Basel). 2023 Jun 22;16(13):4533. doi: 10.3390/ma16134533 (PMC10342636; doi:10.3390/ma16134533)
Supplement: Supplementary file 1 [file materials-16-04533-s001.zip › Bqr_2_last.cif]

data_Bqr_2_chern_yelllow_prism_new
_audit_creation_date               2022-07-31
_audit_creation_method
;
Olex2 1.5
(compiled 2022.04.07 svn.rca3783a0 for OlexSys, GUI svn.r6498)
;
_shelx_SHELXL_version_number       '2018/3'
_audit_contact_author_address      ?
_audit_contact_author_email        ?
_audit_contact_author_name         ''
_audit_contact_author_phone        ?
_publ_contact_author_id_orcid      ?
_publ_section_references
;
Dolomanov, O.V., Bourhis, L.J., Gildea, R.J, Howard, J.A.K. & Puschmann, H.
 (2009), J. Appl. Cryst. 42, 339-341.

Sheldrick, G.M. (2015). Acta Cryst. C71, 3-8.
;
_chemical_name_common              ?
_chemical_name_systematic          ?
_chemical_formula_moiety           'Ca H6 O22 U6, 8(H2 O)'
_chemical_formula_sum              'Ca H22 O30 U6'
_chemical_formula_weight           1970.43
_chemical_absolute_configuration   ?
_chemical_melting_point            ?

loop_
  _atom_type_symbol
  _atom_type_description
  _atom_type_scat_dispersion_real
  _atom_type_scat_dispersion_imag
  _atom_type_scat_source
 'Ca' 'Ca' 0.2262 0.3064 'International Tables Vol C Tables 4.2.6.8 and 6.1.1.4'
 'H' 'H' 0.0000 0.0000 'International Tables Vol C Tables 4.2.6.8 and 6.1.1.4'
 'O' 'O' 0.0106 0.0060 'International Tables Vol C Tables 4.2.6.8 and 6.1.1.4'
 'U' 'U' -9.6767 9.6646 'International Tables Vol C Tables 4.2.6.8 and 6.1.1.4'

_shelx_space_group_comment
;
The symmetry employed for this shelxl refinement is uniquely defined
by the following loop, which should always be used as a source of
symmetry information in preference to the above space-group names.
They are only intended as comments.
;
_space_group_crystal_system        'orthorhombic'
_space_group_IT_number             33
_space_group_name_H-M_alt          'P n a 21'
_space_group_name_Hall             'P 2c -2n'
loop_
  _space_group_symop_operation_xyz
 'x, y, z'
 '-x, -y, z+1/2'
 'x+1/2, -y+1/2, z'
 '-x+1/2, y+1/2, z+1/2'

_cell_length_a                     13.9073(6)
_cell_length_b                     15.0023(6)
_cell_length_c                     12.4269(6)
_cell_angle_alpha                  90
_cell_angle_beta                   90
_cell_angle_gamma                  90
_cell_volume                       2592.8(2)
_cell_formula_units_Z              4
_cell_measurement_reflns_used      8928
_cell_measurement_temperature      293(2)
_cell_measurement_theta_max        29.1700
_cell_measurement_theta_min        3.3360
_shelx_estimated_absorpt_T_max     ?
_shelx_estimated_absorpt_T_min     ?
_exptl_absorpt_coefficient_mu      37.655
_exptl_absorpt_correction_T_max    1.00000
_exptl_absorpt_correction_T_min    0.74681
_exptl_absorpt_correction_type     multi-scan
_exptl_absorpt_process_details
;
CrysAlisPro 1.171.41.104a (Rigaku Oxford Diffraction, 2021)
Empirical absorption correction using spherical harmonics,
implemented in SCALE3 ABSPACK scaling algorithm.
;
_exptl_absorpt_special_details     ?
_exptl_crystal_colour              'translucent yellow'
_exptl_crystal_density_diffrn      5.048
_exptl_crystal_density_meas        ?
_exptl_crystal_density_method      ?
_exptl_crystal_description         'prism'
_exptl_crystal_F_000               3336
_exptl_crystal_size_max            0.052
_exptl_crystal_size_mid            0.034
_exptl_crystal_size_min            0.021
_exptl_transmission_factor_max     ?
_exptl_transmission_factor_min     ?
_diffrn_reflns_av_R_equivalents    0.0394
_diffrn_reflns_av_unetI/netI       0.0481
_diffrn_reflns_Laue_measured_fraction_full  0.996
_diffrn_reflns_Laue_measured_fraction_max  0.972
_diffrn_reflns_limit_h_max         16
_diffrn_reflns_limit_h_min         -17
_diffrn_reflns_limit_k_max         18
_diffrn_reflns_limit_k_min         -19
_diffrn_reflns_limit_l_max         15
_diffrn_reflns_limit_l_min         -13
_diffrn_reflns_number              14077
_diffrn_reflns_point_group_measured_fraction_full  0.891
_diffrn_reflns_point_group_measured_fraction_max  0.844
_diffrn_reflns_theta_full          25.242
_diffrn_reflns_theta_max           27.497
_diffrn_reflns_theta_min           3.229
_diffrn_ambient_temperature        293(2)
_diffrn_detector                   'Hybrid Pixel Array Detector'
_diffrn_detector_area_resol_mean   10.0000
_diffrn_detector_type              HyPix
_diffrn_measured_fraction_theta_full  0.996
_diffrn_measured_fraction_theta_max  0.972
_diffrn_measurement_details
;
List of Runs (angles in degrees, time in seconds):

  # Type    Start    End  Width  t~exp~   \w     \q     \k     \f   Frames
--------------------------------------------------------------------------
  1  \w    -91.00 -26.00   0.50   12.00    --  -20.20 129.00   4.00  130
  2  \w   -106.00 -16.00   0.50   12.00    --  -20.20 -12.00 136.00  180
  3  \w    -23.00  14.00   0.50   12.00    --  -20.20  19.00 -60.00   74
  4  \w    -19.00  43.00   0.50   12.00    --  -20.20  19.00 -30.00  124
  5  \w    -17.00  34.00   0.50   12.00    --  -20.20 -99.00-120.00  102
;
_diffrn_measurement_device         'four-circle diffractometer'
_diffrn_measurement_device_type   
 'XtaLAB Synergy, Single source at home/near, HyPix'
_diffrn_measurement_method         '\w scans'
_diffrn_orient_matrix_type        
 'CrysAlisPro convention (1999,Acta A55,543-557)'
_diffrn_orient_matrix_UB_11        0.0220462000
_diffrn_orient_matrix_UB_12        0.0056372000
_diffrn_orient_matrix_UB_13        0.0509944000
_diffrn_orient_matrix_UB_21        0.0452730000
_diffrn_orient_matrix_UB_22        0.0052628000
_diffrn_orient_matrix_UB_23        -0.0254945000
_diffrn_orient_matrix_UB_31        -0.0078215000
_diffrn_orient_matrix_UB_32        0.0466565000
_diffrn_orient_matrix_UB_33        -0.0033959000
_diffrn_radiation_monochromator    mirror
_diffrn_radiation_probe            x-ray
_diffrn_radiation_type             'Mo K\a'
_diffrn_radiation_wavelength       0.71073
_diffrn_source                     'micro-focus sealed X-ray tube'
_diffrn_source_type                'PhotonJet (Mo) X-ray Source'
_reflns_Friedel_coverage           0.660
_reflns_Friedel_fraction_full      0.774
_reflns_Friedel_fraction_max       0.704
_reflns_number_gt                  4284
_reflns_number_total               5031
_reflns_special_details
;
 Reflections were merged by SHELXL according to the crystal
 class for the calculation of statistics and refinement.
 
 _reflns_Friedel_fraction is defined as the number of unique
 Friedel pairs measured divided by the number that would be
 possible theoretically, ignoring centric projections and
 systematic absences. Completness statistics refer to single and
 composite reflections containing twin component 1 only.
;
_reflns_threshold_expression       'I > 2\s(I)'
_computing_cell_refinement         'CrysAlisPro 1.171.41.104a (Rigaku OD, 2021)'
_computing_data_collection         'CrysAlisPro 1.171.41.104a (Rigaku OD, 2021)'
_computing_data_reduction          'CrysAlisPro 1.171.41.104a (Rigaku OD, 2021)'
_computing_molecular_graphics      'Olex2 1.5 (Dolomanov et al., 2009)'
_computing_publication_material    'Olex2 1.5 (Dolomanov et al., 2009)'
_computing_structure_refinement    'SHELXL 2018 (Sheldrick, 2015)'
_computing_structure_solution      'SHELXT 2018 (Sheldrick, 2015)'
_refine_diff_density_max           1.442
_refine_diff_density_min           -2.203
_refine_diff_density_rms           0.319
_refine_ls_abs_structure_details
;
 Refined as an inversion twin.
;
_refine_ls_abs_structure_Flack     0.46(3)
_refine_ls_extinction_coef         .
_refine_ls_extinction_method       none
_refine_ls_goodness_of_fit_ref     1.051
_refine_ls_hydrogen_treatment      mixed
_refine_ls_matrix_type             full
_refine_ls_number_parameters       294
_refine_ls_number_reflns           5031
_refine_ls_number_restraints       35
_refine_ls_R_factor_all            0.0452
_refine_ls_R_factor_gt             0.0352
_refine_ls_restrained_S_all        1.053
_refine_ls_shift/su_max            0.000
_refine_ls_shift/su_mean           0.000
_refine_ls_structure_factor_coef   Fsqd
_refine_ls_weighting_details      
 'w=1/[\s^2^(Fo^2^)+(0.0311P)^2^+18.8016P] where P=(Fo^2^+2Fc^2^)/3'
_refine_ls_weighting_scheme        calc
_refine_ls_wR_factor_gt            0.0762
_refine_ls_wR_factor_ref           0.0801
_refine_special_details
;
 Refined as a 2-component inversion twin.
;
_olex2_refinement_description
;
1. Twinned data refinement
 Scales: 0.54(3)
 0.46(3)
2. Fixed Uiso
 At 1.5 times of:
  All O(H) groups, All O(H,H) groups
3. Restrained distances
 OH17-HH17 = OH18-HH18 = OH19-HH19
 0.9 with sigma of 0.02
 OH20-HH20 = OH21-HH21 = OH22-HH22
 0.9 with sigma of 0.02
 OW29-HW2N
 0.9 with sigma of 0.02
 O11_$4-HW2J = O8_$1-HW2A = HW2K-O7_$3
 2 with sigma of 0.02
 OW27_$1-HH20 = O3-HW2B = HW2D-O10_$3
 2.1 with sigma of 0.02
 HW2H-O4_$2 = HH19-OW26 = HW2G-O9
 2.1 with sigma of 0.02
 HW2I-O2 = HW2N-O11_$4 = HW2L-OW29
 2.15 with sigma of 0.02
 HW3B-O4 = HW3A-O10
 2.17 with sigma of 0.02
 U6-HH20 = U2-HH21 = U3-HH18
 2.65 with sigma of 0.02
 U2-HH17 = U4-HH22
 2.65 with sigma of 0.02
 U2-HH20
 2.9 with sigma of 0.02
 U1-HH17
 3 with sigma of 0.02
4. Uiso/Uaniso restraints and constraints
Uanis(OW28) \\sim Ueq: with sigma of 0.004 and sigma for terminal atoms of 0.008
Uanis(O16) = Uanis(OH22) = Uanis(OH18)
Uanis(OH19) = Uanis(O13) = Uanis(OH20) = Uanis(O15) = Uanis(OH21)
Uanis(O9) = Uanis(O10)
Uanis(O14) = Uanis(OH18)
Uanis(O4) = Uanis(O3)
Uanis(O11) = Uanis(O12)
Uanis(OW26) = Uanis(OW30)
5.a Everything fixed:
 HW2M, HW2N
5.b Rotating group:
 OW23(HW2A,HW2B), OW24(HW2C,HW2D), OW25(HW2E,HW2F), OW26(HW2G,HW2H), OW27(HW2I,
 HW2J), OW28(HW2K,HW2L), OW30(HW3A,HW3B)
;
_atom_sites_solution_hydrogens     difmap
_atom_sites_solution_primary       ?
_atom_sites_solution_secondary     ?
loop_
  _atom_site_label
  _atom_site_type_symbol
  _atom_site_fract_x
  _atom_site_fract_y
  _atom_site_fract_z
  _atom_site_U_iso_or_equiv
  _atom_site_adp_type
  _atom_site_occupancy
  _atom_site_site_symmetry_order
  _atom_site_calc_flag
  _atom_site_refinement_flags_posn
  _atom_site_refinement_flags_adp
  _atom_site_refinement_flags_occupancy
  _atom_site_disorder_assembly
  _atom_site_disorder_group
 U1 U 0.41029(8) 0.75811(6) 0.44007(8) 0.0118(3) Uani 1 1 d D . . . .
 U2 U 0.37182(5) 0.74737(4) 0.75137(16) 0.01165(15) Uani 1 1 d D . . . .
 U3 U 0.40605(8) 0.75084(5) 0.05983(9) 0.0106(2) Uani 1 1 d D . . . .
 U4 U 0.12706(4) 0.77770(4) 0.24810(16) 0.01066(15) Uani 1 1 d D . . . .
 U5 U 0.15730(8) 0.79083(7) 0.56175(8) 0.0129(3) Uani 1 1 d . . . . .
 U6 U 0.15185(8) 0.78860(7) 0.93332(8) 0.0116(3) Uani 1 1 d D . . . .
 Ca1 Ca 0.4572(3) 1.0345(3) 0.4218(4) 0.0220(10) Uani 1 1 d . . . . .
 O1 O 0.4441(13) 0.8729(12) 0.4556(19) 0.019(5) Uani 1 1 d . . . . .
 O2 O 0.3669(18) 0.6460(11) 0.411(2) 0.033(6) Uani 1 1 d D . . . .
 O3 O 0.4249(10) 0.8562(8) 0.7627(17) 0.024(3) Uani 1 1 d D . . . .
 O4 O 0.3212(9) 0.6370(7) 0.742(2) 0.024(3) Uani 1 1 d D . . . .
 O5 O 0.4431(14) 0.8668(12) 0.0291(18) 0.020(5) Uani 1 1 d . . . . .
 O6 O 0.3716(15) 0.6390(12) 0.088(2) 0.026(6) Uani 1 1 d . . . . .
 O7 O 0.1051(9) 0.8973(7) 0.246(2) 0.022(3) Uani 1 1 d . . . . .
 O8 O 0.1548(9) 0.6600(7) 0.250(3) 0.025(3) Uani 1 1 d . . . . .
 O9 O 0.1645(14) 0.9110(11) 0.551(2) 0.024(3) Uani 1 1 d D . . . .
 O10 O 0.1448(14) 0.6769(10) 0.5728(16) 0.024(3) Uani 1 1 d D . . . .
 O11 O 0.1665(12) 0.9061(10) 0.9509(18) 0.018(3) Uani 1 1 d . . . . .
 O12 O 0.1279(14) 0.6699(10) 0.9026(15) 0.018(3) Uani 1 1 d . . . . .
 O13 O 0.3171(11) 0.7796(10) 0.5856(13) 0.0148(14) Uani 1 1 d . . . . .
 O14 O 0.5653(12) 0.7280(12) 0.4177(17) 0.0162(14) Uani 1 1 d . . . . .
 O15 O 0.3087(11) 0.7554(9) 0.9180(14) 0.0148(14) Uani 1 1 d . . . . .
 O16 O 0.0625(12) 0.7794(12) 0.0876(16) 0.0162(14) Uani 1 1 d . . . . .
 OH17 O 0.4923(13) 0.6987(11) 0.6176(17) 0.019(4) Uani 1 1 d D . . . .
 HH17 H 0.473(3) 0.6418(17) 0.623(2) 0.029 Uiso 1 1 d D U . . .
 OH18 O 0.4501(8) 0.7795(7) 0.252(2) 0.0162(14) Uani 1 1 d D . . . .
 HH18 H 0.460(13) 0.837(3) 0.236(4) 0.024 Uiso 1 1 d D U . . .
 OH19 O 0.2555(14) 0.8064(12) 0.3722(17) 0.0148(14) Uani 1 1 d D . . . .
 HH19 H 0.268(16) 0.864(2) 0.360(11) 0.022 Uiso 1 1 d D U . . .
 OH20 O 0.1948(8) 0.8151(7) 0.752(2) 0.0148(14) Uani 1 1 d D . . . .
 HH20 H 0.212(2) 0.8694(13) 0.757(3) 0.022 Uiso 1 1 d D U . . .
 OH21 O 0.4873(13) 0.6916(12) 0.8808(16) 0.0148(14) Uani 1 1 d D . . . .
 HH21 H 0.468(11) 0.635(3) 0.876(13) 0.022 Uiso 1 1 d D U . . .
 OH22 O 0.2566(14) 0.8063(13) 0.1212(18) 0.0162(14) Uani 1 1 d D . . . .
 HH22 H 0.245(11) 0.865(3) 0.118(14) 0.024 Uiso 1 1 d D U . . .
 OW23 O 0.3893(17) 1.0125(14) 0.6056(17) 0.030(6) Uani 1 1 d . . . . .
 HW2A H 0.352830 1.048811 0.660454 0.045 Uiso 1 1 d DR U . . .
 HW2B H 0.386638 0.960477 0.654889 0.045 Uiso 1 1 d DR U . . .
 OW24 O 0.6202(14) 0.9788(12) 0.414(2) 0.032(6) Uani 1 1 d . . . . .
 HW2C H 0.634996 0.930190 0.357964 0.048 Uiso 1 1 d R U . . .
 HW2D H 0.642632 0.931452 0.462384 0.048 Uiso 1 1 d DR U . . .
 OW25 O 0.4477(10) 0.9777(8) 0.245(2) 0.029(3) Uani 1 1 d . . . . .
 HW2E H 0.390525 0.986072 0.218929 0.043 Uiso 1 1 d R U . . .
 HW2F H 0.495105 0.990110 0.201097 0.043 Uiso 1 1 d R U . . .
 OW26 O 0.2763(16) 1.0026(11) 0.388(2) 0.031(3) Uani 1 1 d D . . . .
 HW2G H 0.239020 1.001841 0.451932 0.047 Uiso 1 1 d DR U . . .
 HW2H H 0.244982 1.048715 0.349297 0.047 Uiso 1 1 d DR U . . .
 OW27 O 0.2994(12) 0.5048(8) 0.253(2) 0.041(4) Uani 1 1 d . . . . .
 HW2I H 0.298340 0.557946 0.295563 0.062 Uiso 1 1 d DR U . . .
 HW2J H 0.328140 0.482836 0.324233 0.062 Uiso 1 1 d DR U . . .
 OW28 O 0.5274(19) 0.4781(13) 0.387(2) 0.055(7) Uani 1 1 d . U . . .
 HW2K H 0.531305 0.511857 0.332361 0.082 Uiso 1 1 d DR U . . .
 HW2L H 0.539885 0.508577 0.452521 0.082 Uiso 1 1 d DR U . . .
 OW29 O 0.457(2) 0.5193(13) 0.5945(18) 0.057(8) Uani 1 1 d D . . . .
 HW2M H 0.425090 0.512720 0.650690 0.085 Uiso 1 1 d . U . . .
 HW2N H 0.431880 0.479820 0.549210 0.085 Uiso 1 1 d D U . . .
 OW30 O 0.2189(14) 0.4931(10) 0.6239(19) 0.031(3) Uani 1 1 d . . . . .
 HW3A H 0.207869 0.550934 0.601614 0.047 Uiso 1 1 d DR U . . .
 HW3B H 0.254429 0.520805 0.668434 0.047 Uiso 1 1 d DR U . . .

loop_
  _atom_site_aniso_label
  _atom_site_aniso_U_11
  _atom_site_aniso_U_22
  _atom_site_aniso_U_33
  _atom_site_aniso_U_23
  _atom_site_aniso_U_13
  _atom_site_aniso_U_12
 U1 0.0074(5) 0.0159(5) 0.0121(7) -0.0004(4) 0.0014(5) 0.0004(4)
 U2 0.0085(3) 0.0175(3) 0.0089(3) 0.0004(5) 0.0008(7) 0.0004(2)
 U3 0.0064(5) 0.0154(5) 0.0101(6) 0.0015(4) -0.0007(5) 0.0009(4)
 U4 0.0084(3) 0.0149(3) 0.0088(3) 0.0007(6) 0.0001(7) 0.0000(2)
 U5 0.0084(6) 0.0177(5) 0.0125(8) -0.0012(6) -0.0020(5) 0.0017(3)
 U6 0.0070(5) 0.0146(5) 0.0131(8) 0.0011(6) 0.0022(5) 0.0005(3)
 Ca1 0.018(2) 0.018(2) 0.030(3) -0.0064(19) -0.007(2) 0.0018(18)
 O1 0.015(10) 0.023(9) 0.020(11) -0.006(8) -0.010(9) 0.005(8)
 O2 0.051(15) 0.018(9) 0.029(15) 0.006(11) 0.010(13) 0.004(10)
 O3 0.020(5) 0.023(5) 0.029(8) -0.005(7) -0.002(8) -0.006(4)
 O4 0.020(5) 0.023(5) 0.029(8) -0.005(7) -0.002(8) -0.006(4)
 O5 0.013(11) 0.021(9) 0.025(13) -0.007(8) 0.000(9) -0.001(7)
 O6 0.019(11) 0.017(9) 0.042(17) 0.008(10) 0.012(12) -0.003(8)
 O7 0.028(8) 0.013(6) 0.026(8) 0.007(11) 0.009(15) 0.002(5)
 O8 0.019(7) 0.017(6) 0.037(8) 0.007(15) 0.020(14) 0.008(5)
 O9 0.029(8) 0.021(7) 0.022(8) -0.003(6) -0.005(7) -0.001(5)
 O10 0.029(8) 0.021(7) 0.022(8) -0.003(6) -0.005(7) -0.001(5)
 O11 0.023(7) 0.014(6) 0.017(8) -0.010(5) -0.006(6) -0.004(5)
 O12 0.023(7) 0.014(6) 0.017(8) -0.010(5) -0.006(6) -0.004(5)
 O13 0.008(3) 0.024(4) 0.012(3) 0.004(3) 0.000(4) 0.003(3)
 O14 0.011(3) 0.026(3) 0.012(3) -0.001(3) -0.004(5) 0.002(3)
 O15 0.008(3) 0.024(4) 0.012(3) 0.004(3) 0.000(4) 0.003(3)
 O16 0.011(3) 0.026(3) 0.012(3) -0.001(3) -0.004(5) 0.002(3)
 OH17 0.014(9) 0.008(8) 0.035(10) 0.003(6) 0.002(8) -0.006(6)
 OH18 0.011(3) 0.026(3) 0.012(3) -0.001(3) -0.004(5) 0.002(3)
 OH19 0.008(3) 0.024(4) 0.012(3) 0.004(3) 0.000(4) 0.003(3)
 OH20 0.008(3) 0.024(4) 0.012(3) 0.004(3) 0.000(4) 0.003(3)
 OH21 0.008(3) 0.024(4) 0.012(3) 0.004(3) 0.000(4) 0.003(3)
 OH22 0.011(3) 0.026(3) 0.012(3) -0.001(3) -0.004(5) 0.002(3)
 OW23 0.038(13) 0.043(12) 0.010(11) -0.004(8) 0.000(9) -0.010(10)
 OW24 0.019(12) 0.039(11) 0.037(15) 0.001(10) 0.002(10) 0.011(9)
 OW25 0.020(8) 0.034(8) 0.033(9) -0.004(13) 0.005(15) -0.008(6)
 OW26 0.034(6) 0.020(5) 0.040(7) -0.011(7) -0.003(5) 0.012(8)
 OW27 0.062(12) 0.023(7) 0.040(10) 0.008(13) -0.022(19) 0.000(7)
 OW28 0.067(11) 0.040(10) 0.057(11) 0.005(8) 0.026(9) -0.013(8)
 OW29 0.11(2) 0.028(11) 0.037(14) -0.020(9) 0.021(14) -0.026(13)
 OW30 0.034(6) 0.020(5) 0.040(7) -0.011(7) -0.003(5) 0.012(8)

_geom_special_details
;
 All esds (except the esd in the dihedral angle between two l.s. planes)
 are estimated using the full covariance matrix.  The cell esds are taken
 into account individually in the estimation of esds in distances, angles
 and torsion angles; correlations between esds in cell parameters are only
 used when they are defined by crystal symmetry.  An approximate (isotropic)
 treatment of cell esds is used for estimating esds involving l.s. planes.
;
loop_
  _geom_bond_atom_site_label_1
  _geom_bond_atom_site_label_2
  _geom_bond_distance
  _geom_bond_site_symmetry_2
  _geom_bond_publ_flag
 U1 U2 3.909(2) . ?
 U1 U4 3.8818(17) 3_565 ?
 U1 U5 3.8610(17) . ?
 U1 U5 3.8244(18) 3_565 ?
 U1 Ca1 4.203(4) . ?
 U1 O1 1.796(18) . ?
 U1 O2 1.823(18) . ?
 U1 O13 2.248(16) . ?
 U1 O14 2.220(17) . ?
 U1 OH17 2.64(2) . ?
 U1 OH18 2.42(3) . ?
 U1 OH19 2.42(2) . ?
 U2 U3 3.863(2) 1_556 ?
 U2 U5 3.8572(18) . ?
 U2 U6 3.8541(17) . ?
 U2 O3 1.797(13) . ?
 U2 O4 1.803(11) . ?
 U2 O13 2.249(16) . ?
 U2 O15 2.253(17) . ?
 U2 OH17 2.47(2) . ?
 U2 OH20 2.663(11) . ?
 U2 OH21 2.422(19) . ?
 U3 U4 3.8864(18) 3_565 ?
 U3 U6 3.8088(18) 3_564 ?
 U3 U6 3.9104(18) 1_554 ?
 U3 Ca1 4.115(4) 2_674 ?
 U3 O5 1.854(19) . ?
 U3 O6 1.780(18) . ?
 U3 O15 2.223(17) 1_554 ?
 U3 O16 2.250(17) 3_565 ?
 U3 OH18 2.50(3) . ?
 U3 OH21 2.648(19) 1_554 ?
 U3 OH22 2.37(2) . ?
 U4 U5 3.925(2) . ?
 U4 U6 3.930(2) 1_554 ?
 U4 O7 1.821(11) . ?
 U4 O8 1.808(11) . ?
 U4 O14 2.28(2) 3_465 ?
 U4 O16 2.19(2) . ?
 U4 OH18 2.607(12) 3_465 ?
 U4 OH19 2.40(2) . ?
 U4 OH22 2.43(2) . ?
 U5 O9 1.811(17) . ?
 U5 O10 1.724(16) . ?
 U5 O13 2.248(15) . ?
 U5 O14 2.218(19) 3_465 ?
 U5 OH17 2.403(19) 3_465 ?
 U5 OH19 2.73(2) . ?
 U5 OH20 2.44(3) . ?
 U6 Ca1 4.105(4) 4_545 ?
 U6 O11 1.787(16) . ?
 U6 O12 1.852(15) . ?
 U6 O15 2.245(16) . ?
 U6 O16 2.29(2) 1_556 ?
 U6 OH20 2.37(3) . ?
 U6 OH21 2.399(19) 3_465 ?
 U6 OH22 2.76(2) 1_556 ?
 Ca1 O1 2.466(19) . ?
 Ca1 O3 3.049(18) 2_674 ?
 Ca1 O5 2.43(2) 2_675 ?
 Ca1 O12 2.362(17) 4_554 ?
 Ca1 OW23 2.49(2) . ?
 Ca1 OW24 2.42(2) . ?
 Ca1 OW25 2.36(3) . ?
 Ca1 HW2E 2.7827 . ?
 Ca1 OW26 2.59(2) . ?
 OH17 HH17 0.90(3) . ?
 OH18 HH18 0.89(3) . ?
 OH19 HH19 0.90(3) . ?
 OH20 HH20 0.85(2) . ?
 OH21 HH21 0.90(3) . ?
 OH22 HH22 0.90(3) . ?
 OW23 HW2A 1.0095 . ?
 OW23 HW2B 0.9922 . ?
 OW24 HW2C 1.0282 . ?
 OW24 HW2D 0.9811 . ?
 OW25 HW2E 0.8660 . ?
 OW25 HW2F 0.8724 . ?
 OW26 HW2G 0.9483 . ?
 OW26 HW2H 0.9486 . ?
 OW27 HW2I 0.9546 . ?
 OW27 HW2J 1.0229 . ?
 OW28 HW2K 0.8511 . ?
 OW28 HW2L 0.9465 . ?
 OW29 HW2M 0.8302 . ?
 OW29 HW2N 0.8855 . ?
 OW30 HW3A 0.9231 . ?
 OW30 HW3B 0.8498 . ?

loop_
  _geom_angle_atom_site_label_1
  _geom_angle_atom_site_label_2
  _geom_angle_atom_site_label_3
  _geom_angle
  _geom_angle_site_symmetry_1
  _geom_angle_site_symmetry_3
  _geom_angle_publ_flag
 U2 U1 Ca1 96.62(7) . . ?
 U4 U1 U2 135.14(4) 3_565 . ?
 U4 U1 Ca1 89.02(7) 3_565 . ?
 U5 U1 U2 59.53(3) . . ?
 U5 U1 U2 73.96(3) 3_565 . ?
 U5 U1 U4 165.02(5) . 3_565 ?
 U5 U1 U4 61.24(4) 3_565 3_565 ?
 U5 U1 U5 133.48(5) 3_565 . ?
 U5 U1 Ca1 92.12(7) . . ?
 U5 U1 Ca1 94.10(7) 3_565 . ?
 O1 U1 U2 88.2(8) . . ?
 O1 U1 U4 89.8(7) . 3_565 ?
 O1 U1 U5 94.3(6) . . ?
 O1 U1 U5 84.6(6) . 3_565 ?
 O1 U1 Ca1 11.2(7) . . ?
 O1 U1 O2 173.1(10) . . ?
 O1 U1 O13 85.8(8) . . ?
 O1 U1 O14 87.4(8) . . ?
 O1 U1 OH17 96.9(8) . . ?
 O1 U1 OH18 85.2(8) . . ?
 O1 U1 OH19 89.0(8) . . ?
 O2 U1 U2 96.5(8) . . ?
 O2 U1 U4 90.4(8) . 3_565 ?
 O2 U1 U5 83.9(8) . . ?
 O2 U1 U5 101.4(8) . 3_565 ?
 O2 U1 Ca1 161.9(8) . . ?
 O2 U1 O13 95.8(9) . . ?
 O2 U1 O14 96.3(9) . . ?
 O2 U1 OH17 89.8(9) . . ?
 O2 U1 OH18 90.4(9) . . ?
 O2 U1 OH19 85.0(9) . . ?
 O13 U1 U2 29.6(4) . . ?
 O13 U1 U4 164.2(4) . 3_565 ?
 O13 U1 U5 30.8(4) . . ?
 O13 U1 U5 103.1(4) . 3_565 ?
 O13 U1 Ca1 89.5(4) . . ?
 O13 U1 OH17 68.0(6) . . ?
 O13 U1 OH18 152.7(5) . . ?
 O13 U1 OH19 74.0(6) . . ?
 O14 U1 U2 104.4(5) . . ?
 O14 U1 U4 30.8(5) . 3_565 ?
 O14 U1 U5 163.7(5) . . ?
 O14 U1 U5 30.5(5) . 3_565 ?
 O14 U1 Ca1 92.5(5) . . ?
 O14 U1 O13 133.6(7) . . ?
 O14 U1 OH17 67.4(7) . . ?
 O14 U1 OH18 71.6(6) . . ?
 O14 U1 OH19 151.7(7) . . ?
 OH17 U1 U2 38.5(4) . . ?
 OH17 U1 U4 97.6(4) . 3_565 ?
 OH17 U1 U5 38.4(4) . 3_565 ?
 OH17 U1 U5 96.3(4) . . ?
 OH17 U1 Ca1 108.1(4) . . ?
 OH18 U1 U2 172.4(3) . . ?
 OH18 U1 U4 41.3(3) . 3_565 ?
 OH18 U1 U5 101.6(3) . 3_565 ?
 OH18 U1 U5 124.7(3) . . ?
 OH18 U1 Ca1 77.4(3) . . ?
 OH18 U1 OH17 138.8(5) . . ?
 OH19 U1 U2 103.6(5) . . ?
 OH19 U1 U4 121.2(5) . 3_565 ?
 OH19 U1 U5 44.6(5) . . ?
 OH19 U1 U5 173.3(5) . 3_565 ?
 OH19 U1 Ca1 79.9(5) . . ?
 OH19 U1 OH17 140.9(7) . . ?
 OH19 U1 OH18 80.1(6) . . ?
 U3 U2 U1 164.72(2) 1_556 . ?
 U5 U2 U1 59.62(4) . . ?
 U5 U2 U3 134.36(4) . 1_556 ?
 U6 U2 U1 133.05(4) . . ?
 U6 U2 U3 60.89(4) . 1_556 ?
 U6 U2 U5 73.580(19) . . ?
 O3 U2 U1 89.1(7) . . ?
 O3 U2 U3 81.9(7) . 1_556 ?
 O3 U2 U5 102.2(5) . . ?
 O3 U2 U6 97.7(6) . . ?
 O3 U2 O4 178.4(8) . . ?
 O3 U2 O13 90.9(7) . . ?
 O3 U2 O15 92.3(7) . . ?
 O3 U2 OH17 92.4(7) . . ?
 O3 U2 OH20 91.9(5) . . ?
 O3 U2 OH21 89.4(7) . . ?
 O4 U2 U1 91.7(9) . . ?
 O4 U2 U3 97.1(9) . 1_556 ?
 O4 U2 U5 79.3(6) . . ?
 O4 U2 U6 82.8(6) . . ?
 O4 U2 O13 90.4(9) . . ?
 O4 U2 O15 87.4(9) . . ?
 O4 U2 OH17 87.2(8) . . ?
 O4 U2 OH20 89.4(5) . . ?
 O4 U2 OH21 89.0(8) . . ?
 O13 U2 U1 29.6(4) . . ?
 O13 U2 U3 161.4(4) . 1_556 ?
 O13 U2 U5 30.9(4) . . ?
 O13 U2 U6 103.6(4) . . ?
 O13 U2 O15 134.3(4) . . ?
 O13 U2 OH17 71.1(6) . . ?
 O13 U2 OH20 66.8(7) . . ?
 O13 U2 OH21 155.1(6) . . ?
 O15 U2 U1 164.0(4) . . ?
 O15 U2 U3 30.1(4) . 1_556 ?
 O15 U2 U5 104.5(4) . . ?
 O15 U2 U6 31.0(4) . . ?
 O15 U2 OH17 154.0(6) . . ?
 O15 U2 OH20 67.6(7) . . ?
 O15 U2 OH21 70.5(6) . . ?
 OH17 U2 U1 41.7(5) . . ?
 OH17 U2 U3 126.0(5) . 1_556 ?
 OH17 U2 U5 99.4(5) . . ?
 OH17 U2 U6 168.7(4) . . ?
 OH17 U2 OH20 137.8(8) . . ?
 OH20 U2 U1 96.4(6) . . ?
 OH20 U2 U3 96.2(6) . 1_556 ?
 OH20 U2 U5 38.8(6) . . ?
 OH20 U2 U6 37.3(6) . . ?
 OH21 U2 U1 125.5(5) . . ?
 OH21 U2 U3 42.6(5) . 1_556 ?
 OH21 U2 U5 167.6(4) . . ?
 OH21 U2 U6 101.1(5) . . ?
 OH21 U2 OH17 84.0(4) . . ?
 OH21 U2 OH20 138.1(8) . . ?
 U2 U3 U4 133.89(4) 1_554 3_565 ?
 U2 U3 U6 59.44(3) 1_554 1_554 ?
 U2 U3 Ca1 69.76(8) 1_554 2_674 ?
 U4 U3 U6 166.66(5) 3_565 1_554 ?
 U4 U3 Ca1 88.37(7) 3_565 2_674 ?
 U6 U3 U2 72.48(3) 3_564 1_554 ?
 U6 U3 U4 61.42(3) 3_564 3_565 ?
 U6 U3 U6 131.91(5) 3_564 1_554 ?
 U6 U3 Ca1 62.27(7) 3_564 2_674 ?
 U6 U3 Ca1 97.88(7) 1_554 2_674 ?
 O5 U3 U2 81.0(7) . 1_554 ?
 O5 U3 U4 90.4(7) . 3_565 ?
 O5 U3 U6 91.9(6) . 1_554 ?
 O5 U3 U6 79.1(6) . 3_564 ?
 O5 U3 Ca1 18.4(7) . 2_674 ?
 O5 U3 O15 88.7(8) . 1_554 ?
 O5 U3 O16 87.2(8) . 3_565 ?
 O5 U3 OH18 88.1(7) . . ?
 O5 U3 OH21 91.4(8) . 1_554 ?
 O5 U3 OH22 88.9(8) . . ?
 O6 U3 U2 98.6(9) . 1_554 ?
 O6 U3 U4 89.4(8) . 3_565 ?
 O6 U3 U6 100.1(7) . 3_564 ?
 O6 U3 U6 88.4(7) . 1_554 ?
 O6 U3 Ca1 160.8(7) . 2_674 ?
 O6 U3 O5 179.2(10) . . ?
 O6 U3 O15 91.2(9) . 1_554 ?
 O6 U3 O16 92.3(8) . 3_565 ?
 O6 U3 OH18 92.3(9) . . ?
 O6 U3 OH21 87.9(9) . 1_554 ?
 O6 U3 OH22 91.8(8) . . ?
 O15 U3 U2 30.6(4) 1_554 1_554 ?
 O15 U3 U4 164.2(4) 1_554 3_565 ?
 O15 U3 U6 29.1(4) 1_554 1_554 ?
 O15 U3 U6 103.0(4) 1_554 3_564 ?
 O15 U3 Ca1 85.8(4) 1_554 2_674 ?
 O15 U3 O16 135.8(7) 1_554 3_565 ?
 O15 U3 OH18 154.2(5) 1_554 . ?
 O15 U3 OH21 66.7(6) 1_554 1_554 ?
 O15 U3 OH22 73.1(7) 1_554 . ?
 O16 U3 U2 105.6(5) 3_565 1_554 ?
 O16 U3 U4 28.4(5) 3_565 3_565 ?
 O16 U3 U6 33.2(5) 3_565 3_564 ?
 O16 U3 U6 164.9(5) 3_565 1_554 ?
 O16 U3 Ca1 77.0(5) 3_565 2_674 ?
 O16 U3 OH18 69.6(6) 3_565 . ?
 O16 U3 OH21 69.4(6) 3_565 1_554 ?
 O16 U3 OH22 150.7(7) 3_565 . ?
 OH18 U3 U2 168.3(3) . 1_554 ?
 OH18 U3 U4 41.5(3) . 3_565 ?
 OH18 U3 U6 101.6(3) . 3_564 ?
 OH18 U3 U6 125.4(3) . 1_554 ?
 OH18 U3 Ca1 98.6(3) . 2_674 ?
 OH18 U3 OH21 139.0(5) . 1_554 ?
 OH21 U3 U2 38.2(4) 1_554 1_554 ?
 OH21 U3 U4 97.5(4) 1_554 3_565 ?
 OH21 U3 U6 38.6(4) 1_554 3_564 ?
 OH21 U3 U6 95.5(4) 1_554 1_554 ?
 OH21 U3 Ca1 73.5(4) 1_554 2_674 ?
 OH22 U3 U2 102.5(5) . 1_554 ?
 OH22 U3 U4 122.7(5) . 3_565 ?
 OH22 U3 U6 44.3(5) . 1_554 ?
 OH22 U3 U6 167.5(5) . 3_564 ?
 OH22 U3 Ca1 105.4(5) . 2_674 ?
 OH22 U3 OH18 81.2(6) . . ?
 OH22 U3 OH21 139.8(7) . 1_554 ?
 U1 U4 U3 74.962(18) 3_465 3_465 ?
 U1 U4 U5 58.66(4) 3_465 . ?
 U1 U4 U6 133.28(4) 3_465 1_554 ?
 U3 U4 U5 133.47(4) 3_465 . ?
 U3 U4 U6 58.32(4) 3_465 1_554 ?
 U5 U4 U6 167.64(2) . 1_554 ?
 O7 U4 U1 90.8(6) . 3_465 ?
 O7 U4 U3 88.2(7) . 3_465 ?
 O7 U4 U5 88.9(9) . . ?
 O7 U4 U6 87.8(9) . 1_554 ?
 O7 U4 O14 89.1(9) . 3_465 ?
 O7 U4 O16 84.8(10) . . ?
 O7 U4 OH18 99.6(5) . 3_465 ?
 O7 U4 OH19 87.5(8) . . ?
 O7 U4 OH22 86.7(8) . . ?
 O8 U4 U1 91.3(7) . 3_465 ?
 O8 U4 U3 93.9(8) . 3_465 ?
 O8 U4 U5 90.8(11) . . ?
 O8 U4 U6 91.9(11) . 1_554 ?
 O8 U4 O7 177.3(6) . . ?
 O8 U4 O14 91.9(11) . 3_465 ?
 O8 U4 O16 96.3(12) . . ?
 O8 U4 OH18 83.1(5) . 3_465 ?
 O8 U4 OH19 90.5(10) . . ?
 O8 U4 OH22 91.3(8) . . ?
 O14 U4 U1 29.9(4) 3_465 3_465 ?
 O14 U4 U3 104.8(4) 3_465 3_465 ?
 O14 U4 U5 28.8(4) 3_465 . ?
 O14 U4 U6 162.9(4) 3_465 1_554 ?
 O14 U4 OH18 67.4(7) 3_465 3_465 ?
 O14 U4 OH19 72.1(7) 3_465 . ?
 O14 U4 OH22 152.4(7) 3_465 . ?
 O16 U4 U1 104.1(5) . 3_465 ?
 O16 U4 U3 29.3(5) . 3_465 ?
 O16 U4 U5 161.6(5) . . ?
 O16 U4 U6 29.3(5) . 1_554 ?
 O16 U4 O14 133.6(4) . 3_465 ?
 O16 U4 OH18 68.5(7) . 3_465 ?
 O16 U4 OH19 152.8(7) . . ?
 O16 U4 OH22 73.2(7) . . ?
 OH18 U4 U1 37.8(6) 3_465 3_465 ?
 OH18 U4 U3 39.5(6) 3_465 3_465 ?
 OH18 U4 U5 95.7(6) 3_465 . ?
 OH18 U4 U6 96.6(6) 3_465 1_554 ?
 OH19 U4 U1 102.0(5) . 3_465 ?
 OH19 U4 U3 174.7(5) . 3_465 ?
 OH19 U4 U5 43.3(5) . . ?
 OH19 U4 U6 124.6(5) . 1_554 ?
 OH19 U4 OH18 138.6(7) . 3_465 ?
 OH19 U4 OH22 80.4(4) . . ?
 OH22 U4 U1 176.4(5) . 3_465 ?
 OH22 U4 U3 102.4(5) . 3_465 ?
 OH22 U4 U5 123.8(5) . . ?
 OH22 U4 U6 44.1(5) . 1_554 ?
 OH22 U4 OH18 140.3(7) . 3_465 ?
 U1 U5 U1 129.74(5) 3_465 . ?
 U1 U5 U2 154.67(4) 3_465 . ?
 U1 U5 U4 60.10(3) 3_465 . ?
 U1 U5 U4 72.68(3) . . ?
 U2 U5 U1 60.85(4) . . ?
 U2 U5 U4 132.92(4) . . ?
 O9 U5 U1 102.1(6) . 3_465 ?
 O9 U5 U1 92.6(7) . . ?
 O9 U5 U2 99.9(7) . . ?
 O9 U5 U4 88.8(8) . . ?
 O9 U5 O13 91.7(7) . . ?
 O9 U5 O14 95.6(9) . 3_465 ?
 O9 U5 OH17 90.6(8) . 3_465 ?
 O9 U5 OH19 79.7(9) . . ?
 O9 U5 OH20 85.1(8) . . ?
 O10 U5 U1 75.5(7) . 3_465 ?
 O10 U5 U1 89.8(6) . . ?
 O10 U5 U2 82.1(7) . . ?
 O10 U5 U4 91.1(7) . . ?
 O10 U5 O9 177.4(9) . . ?
 O10 U5 O13 90.9(7) . . ?
 O10 U5 O14 83.1(8) . 3_465 ?
 O10 U5 OH17 86.9(7) . 3_465 ?
 O10 U5 OH19 101.8(7) . . ?
 O10 U5 OH20 95.3(7) . . ?
 O13 U5 U1 30.8(4) . . ?
 O13 U5 U1 157.7(4) . 3_465 ?
 O13 U5 U2 30.9(4) . . ?
 O13 U5 U4 103.5(4) . . ?
 O13 U5 OH17 155.6(7) . 3_465 ?
 O13 U5 OH19 68.0(6) . . ?
 O13 U5 OH20 70.9(5) . . ?
 O14 U5 U1 101.1(5) 3_465 . ?
 O14 U5 U1 30.5(5) 3_465 3_465 ?
 O14 U5 U2 156.6(5) 3_465 . ?
 O14 U5 U4 29.6(5) 3_465 . ?
 O14 U5 O13 131.8(7) 3_465 . ?
 O14 U5 OH17 72.0(7) 3_465 3_465 ?
 O14 U5 OH19 66.6(7) 3_465 . ?
 O14 U5 OH20 157.1(6) 3_465 . ?
 OH17 U5 U1 172.7(5) 3_465 . ?
 OH17 U5 U1 43.0(5) 3_465 3_465 ?
 OH17 U5 U2 125.0(5) 3_465 . ?
 OH17 U5 U4 100.8(5) 3_465 . ?
 OH17 U5 OH19 136.1(7) 3_465 . ?
 OH17 U5 OH20 85.1(6) 3_465 . ?
 OH19 U5 U1 97.2(4) . 3_465 ?
 OH19 U5 U1 38.5(4) . . ?
 OH19 U5 U2 98.9(4) . . ?
 OH19 U5 U4 37.1(4) . . ?
 OH20 U5 U1 127.0(3) . 3_465 ?
 OH20 U5 U1 101.7(3) . . ?
 OH20 U5 U2 43.1(3) . . ?
 OH20 U5 U4 171.5(3) . . ?
 OH20 U5 OH19 135.5(5) . . ?
 U2 U6 U3 59.67(4) . 1_556 ?
 U2 U6 U4 130.30(4) . 1_556 ?
 U2 U6 Ca1 97.10(7) . 4_545 ?
 U3 U6 U2 158.38(4) 3_466 . ?
 U3 U6 U3 128.53(5) 3_466 1_556 ?
 U3 U6 U4 70.92(3) 1_556 1_556 ?
 U3 U6 U4 60.26(3) 3_466 1_556 ?
 U3 U6 Ca1 62.53(7) 3_466 4_545 ?
 U3 U6 Ca1 102.32(7) 1_556 4_545 ?
 U4 U6 Ca1 87.92(8) 1_556 4_545 ?
 O11 U6 U2 98.0(6) . . ?
 O11 U6 U3 89.5(6) . 1_556 ?
 O11 U6 U3 101.8(5) . 3_466 ?
 O11 U6 U4 86.0(7) . 1_556 ?
 O11 U6 Ca1 164.1(5) . 4_545 ?
 O11 U6 O12 173.7(9) . . ?
 O11 U6 O15 96.8(6) . . ?
 O11 U6 O16 91.1(8) . 1_556 ?
 O11 U6 OH20 85.5(8) . . ?
 O11 U6 OH21 91.1(7) . 3_465 ?
 O11 U6 OH22 75.1(8) . 1_556 ?
 O12 U6 U2 82.4(7) . . ?
 O12 U6 U3 96.1(6) . 1_556 ?
 O12 U6 U3 76.9(7) . 3_466 ?
 O12 U6 U4 98.6(6) . 1_556 ?
 O12 U6 Ca1 14.8(7) . 4_545 ?
 O12 U6 O15 86.8(7) . . ?
 O12 U6 O16 91.0(8) . 1_556 ?
 O12 U6 OH20 90.6(7) . . ?
 O12 U6 OH21 83.8(7) . 3_465 ?
 O12 U6 OH22 111.2(7) . 1_556 ?
 O15 U6 U2 31.1(4) . . ?
 O15 U6 U3 28.8(4) . 1_556 ?
 O15 U6 U3 150.7(4) . 3_466 ?
 O15 U6 U4 99.2(4) . 1_556 ?
 O15 U6 Ca1 98.6(4) . 4_545 ?
 O15 U6 O16 125.8(7) . 1_556 ?
 O15 U6 OH20 73.2(5) . . ?
 O15 U6 OH21 158.7(6) . 3_465 ?
 O15 U6 OH22 65.2(6) . 1_556 ?
 O16 U6 U2 155.9(4) 1_556 . ?
 O16 U6 U3 98.4(4) 1_556 1_556 ?
 O16 U6 U3 32.6(5) 1_556 3_466 ?
 O16 U6 U4 27.9(4) 1_556 1_556 ?
 O16 U6 Ca1 76.9(5) 1_556 4_545 ?
 O16 U6 OH20 161.0(5) 1_556 . ?
 O16 U6 OH21 73.6(6) 1_556 3_465 ?
 O16 U6 OH22 65.4(7) 1_556 1_556 ?
 OH20 U6 U2 42.9(3) . . ?
 OH20 U6 U3 100.3(3) . 1_556 ?
 OH20 U6 U3 130.2(3) . 3_466 ?
 OH20 U6 U4 167.9(3) . 1_556 ?
 OH20 U6 Ca1 102.5(3) . 4_545 ?
 OH20 U6 OH21 87.7(6) . 3_465 ?
 OH20 U6 OH22 131.0(6) . 1_556 ?
 OH21 U6 U2 128.2(5) 3_465 . ?
 OH21 U6 U3 43.5(5) 3_465 3_466 ?
 OH21 U6 U3 171.9(5) 3_465 1_556 ?
 OH21 U6 U4 101.1(5) 3_465 1_556 ?
 OH21 U6 Ca1 75.7(4) 3_465 4_545 ?
 OH21 U6 OH22 136.1(7) 3_465 1_556 ?
 OH22 U6 U2 95.3(4) 1_556 . ?
 OH22 U6 U3 36.7(4) 1_556 1_556 ?
 OH22 U6 U3 98.0(4) 1_556 3_466 ?
 OH22 U6 U4 37.8(4) 1_556 1_556 ?
 OH22 U6 Ca1 108.2(4) 1_556 4_545 ?
 U1 Ca1 HW2E 74.9 . . ?
 U3 Ca1 U1 145.21(13) 2_675 . ?
 U3 Ca1 HW2E 137.4 2_675 . ?
 U6 Ca1 U1 148.98(13) 4_554 . ?
 U6 Ca1 U3 55.21(6) 4_554 2_675 ?
 U6 Ca1 HW2E 98.7 4_554 . ?
 O1 Ca1 U1 8.1(5) . . ?
 O1 Ca1 U3 137.1(5) . 2_675 ?
 O1 Ca1 U6 151.6(5) . 4_554 ?
 O1 Ca1 O3 132.8(6) . 2_674 ?
 O1 Ca1 OW23 71.7(7) . . ?
 O1 Ca1 HW2E 82.7 . . ?
 O1 Ca1 OW26 77.0(6) . . ?
 O3 Ca1 U1 130.5(3) 2_674 . ?
 O3 Ca1 U3 66.4(3) 2_674 2_675 ?
 O3 Ca1 U6 73.8(3) 2_674 4_554 ?
 O3 Ca1 HW2E 74.4 2_674 . ?
 O5 Ca1 U1 131.3(5) 2_675 . ?
 O5 Ca1 U3 14.0(5) 2_675 2_675 ?
 O5 Ca1 U6 68.0(5) 2_675 4_554 ?
 O5 Ca1 O1 123.2(8) 2_675 . ?
 O5 Ca1 O3 73.8(6) 2_675 2_674 ?
 O5 Ca1 OW23 78.1(7) 2_675 . ?
 O5 Ca1 HW2E 147.9 2_675 . ?
 O5 Ca1 OW26 139.0(7) 2_675 . ?
 O12 Ca1 U1 140.9(5) 4_554 . ?
 O12 Ca1 U3 66.5(5) 4_554 2_675 ?
 O12 Ca1 U6 11.5(5) 4_554 4_554 ?
 O12 Ca1 O1 145.6(7) 4_554 . ?
 O12 Ca1 O3 75.0(5) 4_554 2_674 ?
 O12 Ca1 O5 79.5(7) 4_554 2_675 ?
 O12 Ca1 OW23 91.0(7) 4_554 . ?
 O12 Ca1 OW24 139.7(7) 4_554 . ?
 O12 Ca1 OW25 100.8(6) 4_554 . ?
 O12 Ca1 HW2E 88.1 4_554 . ?
 O12 Ca1 OW26 69.9(6) 4_554 . ?
 OW23 Ca1 U1 76.2(5) . . ?
 OW23 Ca1 U3 84.1(5) . 2_675 ?
 OW23 Ca1 U6 87.2(5) . 4_554 ?
 OW23 Ca1 O3 150.4(6) . 2_674 ?
 OW23 Ca1 HW2E 132.0 . . ?
 OW23 Ca1 OW26 75.9(8) . . ?
 OW24 Ca1 U1 78.9(5) . . ?
 OW24 Ca1 U3 81.6(5) . 2_675 ?
 OW24 Ca1 U6 132.0(5) . 4_554 ?
 OW24 Ca1 O1 74.7(6) . . ?
 OW24 Ca1 O3 69.8(6) . 2_674 ?
 OW24 Ca1 O5 72.4(7) . 2_675 ?
 OW24 Ca1 OW23 110.2(7) . . ?
 OW24 Ca1 HW2E 100.7 . . ?
 OW24 Ca1 OW26 147.0(6) . . ?
 OW25 Ca1 U1 71.7(4) . . ?
 OW25 Ca1 U3 134.1(4) . 2_675 ?
 OW25 Ca1 U6 110.3(4) . 4_554 ?
 OW25 Ca1 O1 78.5(7) . . ?
 OW25 Ca1 O3 67.6(5) . 2_674 ?
 OW25 Ca1 O5 139.7(7) . 2_675 ?
 OW25 Ca1 OW23 141.7(6) . . ?
 OW25 Ca1 OW24 83.7(7) . . ?
 OW25 Ca1 HW2E 17.0 . . ?
 OW25 Ca1 OW26 74.3(6) . . ?
 OW26 Ca1 U1 71.1(4) . . ?
 OW26 Ca1 U3 131.3(4) . 2_675 ?
 OW26 Ca1 U6 79.5(4) . 4_554 ?
 OW26 Ca1 O3 121.1(6) . 2_674 ?
 OW26 Ca1 HW2E 58.8 . . ?
 U1 O1 Ca1 160.6(12) . . ?
 U2 O3 Ca1 139.5(9) . 2_675 ?
 U3 O5 Ca1 147.6(11) . 2_674 ?
 U6 O12 Ca1 153.7(11) . 4_545 ?
 U1 O13 U2 120.7(7) . . ?
 U1 O13 U5 118.3(7) . . ?
 U5 O13 U2 118.1(7) . . ?
 U1 O14 U4 119.3(8) . 3_565 ?
 U5 O14 U1 119.0(9) 3_565 . ?
 U5 O14 U4 121.6(8) 3_565 3_565 ?
 U3 O15 U2 119.3(7) 1_556 . ?
 U3 O15 U6 122.1(8) 1_556 . ?
 U6 O15 U2 117.9(7) . . ?
 U3 O16 U6 114.1(8) 3_465 1_554 ?
 U4 O16 U3 122.3(9) . 3_465 ?
 U4 O16 U6 122.8(8) . 1_554 ?
 U1 OH17 HH17 105(3) . . ?
 U2 OH17 U1 99.8(7) . . ?
 U2 OH17 HH17 91(2) . . ?
 U5 OH17 U1 98.6(7) 3_565 . ?
 U5 OH17 U2 145.4(8) 3_565 . ?
 U5 OH17 HH17 112(3) 3_565 . ?
 U1 OH18 U3 147.3(5) . . ?
 U1 OH18 U4 100.9(7) . 3_565 ?
 U1 OH18 HH18 112(6) . . ?
 U3 OH18 U4 99.0(7) . 3_565 ?
 U3 OH18 HH18 90(3) . . ?
 U4 OH18 HH18 100(10) 3_565 . ?
 U1 OH19 U5 96.8(7) . . ?
 U1 OH19 HH19 100(10) . . ?
 U4 OH19 U1 146.3(9) . . ?
 U4 OH19 U5 99.6(7) . . ?
 U4 OH19 HH19 102(10) . . ?
 U5 OH19 HH19 108(8) . . ?
 U2 OH20 HH20 96(2) . . ?
 U5 OH20 U2 98.0(7) . . ?
 U5 OH20 HH20 106(3) . . ?
 U6 OH20 U2 99.8(8) . . ?
 U6 OH20 U5 147.3(5) . . ?
 U6 OH20 HH20 99(3) . . ?
 U2 OH21 U3 99.2(6) . 1_556 ?
 U2 OH21 HH21 95(2) . . ?
 U3 OH21 HH21 105(10) 1_556 . ?
 U6 OH21 U2 140.4(8) 3_565 . ?
 U6 OH21 U3 97.9(7) 3_565 1_556 ?
 U6 OH21 HH21 115(7) 3_565 . ?
 U3 OH22 U4 142.9(9) . . ?
 U3 OH22 U6 99.0(7) . 1_554 ?
 U3 OH22 HH22 119(5) . . ?
 U4 OH22 U6 98.1(7) . 1_554 ?
 U4 OH22 HH22 94(2) . . ?
 U6 OH22 HH22 88(10) 1_554 . ?
 Ca1 OW23 HW2A 137.5 . . ?
 Ca1 OW23 HW2B 133.1 . . ?
 HW2A OW23 HW2B 89.4 . . ?
 Ca1 OW24 HW2C 117.3 . . ?
 Ca1 OW24 HW2D 121.5 . . ?
 HW2C OW24 HW2D 80.7 . . ?
 Ca1 OW25 HW2E 110.0 . . ?
 Ca1 OW25 HW2F 117.3 . . ?
 HW2E OW25 HW2F 115.8 . . ?
 Ca1 OW26 HW2G 113.4 . . ?
 Ca1 OW26 HW2H 113.2 . . ?
 HW2G OW26 HW2H 100.5 . . ?
 HW2I OW27 HW2J 78.5 . . ?
 HW2K OW28 HW2L 112.9 . . ?
 HW2M OW29 HW2N 104.6 . . ?
 HW3A OW30 HW3B 80.4 . . ?

loop_
  _geom_torsion_atom_site_label_1
  _geom_torsion_atom_site_label_2
  _geom_torsion_atom_site_label_3
  _geom_torsion_atom_site_label_4
  _geom_torsion
  _geom_torsion_site_symmetry_1
  _geom_torsion_site_symmetry_2
  _geom_torsion_site_symmetry_3
  _geom_torsion_site_symmetry_4
  _geom_torsion_publ_flag
 U1 U2 O3 Ca1 -149.4(11) . . . 2_675 ?
 U2 U1 O1 Ca1 -139(3) . . . . ?
 U2 U3 O5 Ca1 -51.0(19) 1_554 . . 2_674 ?
 U2 U6 O12 Ca1 174(2) . . . 4_545 ?
 U3 U2 O3 Ca1 18.3(10) 1_556 . . 2_675 ?
 U3 U6 O12 Ca1 116(2) 1_556 . . 4_545 ?
 U3 U6 O12 Ca1 -12(2) 3_466 . . 4_545 ?
 U4 U1 O1 Ca1 86(3) 3_565 . . . ?
 U4 U3 O5 Ca1 84(2) 3_565 . . 2_674 ?
 U4 U6 O12 Ca1 44(2) 1_556 . . 4_545 ?
 U5 U1 O1 Ca1 -79(3) . . . . ?
 U5 U1 O1 Ca1 147(3) 3_565 . . . ?
 U5 U2 O3 Ca1 152.0(9) . . . 2_675 ?
 U6 U2 O3 Ca1 77.3(10) . . . 2_675 ?
 U6 U3 O5 Ca1 -110(2) 1_554 . . 2_674 ?
 U6 U3 O5 Ca1 22.8(19) 3_564 . . 2_674 ?
 O13 U1 O1 Ca1 -109(3) . . . . ?
 O13 U2 O3 Ca1 -178.9(11) . . . 2_675 ?
 O14 U1 O1 Ca1 117(3) . . . . ?
 O15 U2 O3 Ca1 46.6(12) . . . 2_675 ?
 O15 U3 O5 Ca1 -81(2) 1_554 . . 2_674 ?
 O15 U6 O12 Ca1 143(2) . . . 4_545 ?
 O16 U3 O5 Ca1 55(2) 3_565 . . 2_674 ?
 O16 U6 O12 Ca1 17(2) 1_556 . . 4_545 ?
 OH17 U1 O1 Ca1 -176(3) . . . . ?
 OH17 U2 O3 Ca1 -107.8(12) . . . 2_675 ?
 OH18 U1 O1 Ca1 45(3) . . . . ?
 OH18 U3 O5 Ca1 125(2) . . . 2_674 ?
 OH19 U1 O1 Ca1 -35(3) . . . . ?
 OH20 U2 O3 Ca1 114.2(12) . . . 2_675 ?
 OH20 U6 O12 Ca1 -144(2) . . . 4_545 ?
 OH21 U2 O3 Ca1 -23.8(11) . . . 2_675 ?
 OH21 U3 O5 Ca1 -14(2) 1_554 . . 2_674 ?
 OH21 U6 O12 Ca1 -56(2) 3_465 . . 4_545 ?
 OH22 U3 O5 Ca1 -154(2) . . . 2_674 ?
 OH22 U6 O12 Ca1 81(2) 1_556 . . 4_545 ?

_shelx_res_file
;
TITL chern_yelllow_prism_a.res in Pna2(1)
    chern_yelllow_prism_new.res
    created by SHELXL-2018/3 at 21:57:57 on 31-Jul-2022
REM Old TITL Chern_yelllow_prism in Pna21 #33
REM SHELXT solution in Pna2(1): R1 0.090, Rweak 0.004, Alpha 0.033
REM <I/s> 0.513 for 231 systematic absences, Orientation as input
REM Flack x = 0.460 ( 0.025 ) from 1480 Parsons' quotients
REM Formula found by SHELXT: U6 Ca2 O25
CELL 0.71073 13.9073 15.0023 12.4269 90 90 90
ZERR 4 0.0006 0.0006 0.0006 0 0 0
LATT -1
SYMM -X,-Y,0.5+Z
SYMM 0.5+X,0.5-Y,+Z
SYMM 0.5-X,0.5+Y,0.5+Z
SFAC Ca H O U
UNIT 4 88 120 24
EQIV $1 0.5-X,0.5+Y,0.5+Z
EQIV $2 0.5-X,0.5+Y,-0.5+Z
EQIV $3 0.5+X,1.5-Y,+Z
EQIV $4 0.5-X,-0.5+Y,-0.5+Z
ISOR 0.004 0.008 OW28
EADP O16 OH22 OH18
EADP OH19 O13 OH20 O15 OH21
EADP O9 O10
EADP O14 OH18
EADP O4 O3
EADP O11 O12
EADP OW26 OW30
DFIX 0.9 OH17 HH17 OH18 HH18 OH19 HH19
DFIX 0.9 OH20 HH20 OH21 HH21 OH22 HH22
DFIX 0.9 OW29 HW2n
DFIX 2 O11_$4 HW2j O8_$1 HW2a HW2k O7_$3
DFIX 2.1 OW27_$1 HH20 O3 HW2b HW2d O10_$3
DFIX 2.1 HW2h O4_$2 HH19 OW26 HW2g O9
DFIX 2.15 HW2i O2 HW2n O11_$4 HW2l OW29
DFIX 2.17 HW3b O4 HW3a O10
DFIX 2.65 U6 HH20 U2 HH21 U3 HH18
DFIX 2.65 U2 HH17 U4 HH22
DFIX 2.9 U2 HH20
DFIX 3 U1 HH17

L.S. 40 0 0
PLAN  10
CONF
FREE Ca1 HW2e
FREE Ca1 HW2f
htab
list 4
MORE -1
BOND $H
fmap 2 53
acta
TWIN -1 0 0 0 -1 0 0 0 -1 2
OMIT -4 55
OMIT 2 5 -10
OMIT 4 1 -6
OMIT 4 5 -6
OMIT 5 4 -8
OMIT 12 0 0
OMIT 1 5 -9
OMIT 6 3 -11
OMIT 10 0 3
OMIT 6 2 -9
REM <olex2.extras>
REM <HklSrc "%.\\Chern_yelllow_prism.hkl">
REM </olex2.extras>

WGHT    0.031100   18.801600
BASF   0.45986
FVAR       0.06129
U1    4    0.410293    0.758106    0.440073    11.00000    0.00743    0.01594 =
         0.01210   -0.00045    0.00145    0.00039
U2    4    0.371819    0.747368    0.751368    11.00000    0.00850    0.01751 =
         0.00895    0.00037    0.00081    0.00044
U3    4    0.406052    0.750839    0.059833    11.00000    0.00636    0.01537 =
         0.01010    0.00154   -0.00069    0.00087
U4    4    0.127060    0.777701    0.248096    11.00000    0.00836    0.01486 =
         0.00876    0.00066    0.00014    0.00002
U5    4    0.157298    0.790827    0.561754    11.00000    0.00839    0.01767 =
         0.01254   -0.00118   -0.00198    0.00169
U6    4    0.151848    0.788600    0.933321    11.00000    0.00698    0.01459 =
         0.01313    0.00114    0.00221    0.00053
CA1   1    0.457152    1.034479    0.421825    11.00000    0.01807    0.01766 =
         0.03023   -0.00639   -0.00683    0.00184
O1    3    0.444075    0.872932    0.455611    11.00000    0.01504    0.02251 =
         0.02005   -0.00575   -0.00975    0.00452
O2    3    0.366883    0.645963    0.411041    11.00000    0.05121    0.01791 =
         0.02864    0.00614    0.01005    0.00372
O3    3    0.424864    0.856156    0.762659    11.00000    0.02035    0.02267 =
         0.02867   -0.00479   -0.00212   -0.00587
O4    3    0.321184    0.637019    0.742261    11.00000    0.02035    0.02267 =
         0.02867   -0.00479   -0.00212   -0.00587
O5    3    0.443109    0.866812    0.029127    11.00000    0.01333    0.02064 =
         0.02455   -0.00687    0.00044   -0.00133
O6    3    0.371642    0.638960    0.088015    11.00000    0.01887    0.01699 =
         0.04177    0.00821    0.01247   -0.00265
O7    3    0.105081    0.897329    0.246390    11.00000    0.02751    0.01288 =
         0.02646    0.00672    0.00894    0.00204
O8    3    0.154804    0.659969    0.249787    11.00000    0.01950    0.01706 =
         0.03727    0.00728    0.01987    0.00759
O9    3    0.164511    0.911007    0.550556    11.00000    0.02870    0.02089 =
         0.02236   -0.00343   -0.00468   -0.00054
O10   3    0.144763    0.676852    0.572782    11.00000    0.02870    0.02089 =
         0.02236   -0.00343   -0.00468   -0.00054
O11   3    0.166488    0.906050    0.950857    11.00000    0.02251    0.01414 =
         0.01706   -0.00966   -0.00558   -0.00410
O12   3    0.127875    0.669877    0.902634    11.00000    0.02251    0.01414 =
         0.01706   -0.00966   -0.00558   -0.00410
O13   3    0.317090    0.779594    0.585573    11.00000    0.00778    0.02424 =
         0.01230    0.00420    0.00042    0.00332
O14   3    0.565327    0.728015    0.417732    11.00000    0.01071    0.02579 =
         0.01200   -0.00052   -0.00379    0.00210
O15   3    0.308693    0.755430    0.918036    11.00000    0.00778    0.02424 =
         0.01230    0.00420    0.00042    0.00332
O16   3    0.062529    0.779397    0.087576    11.00000    0.01071    0.02579 =
         0.01200   -0.00052   -0.00379    0.00210
OH17  3    0.492293    0.698709    0.617638    11.00000    0.01426    0.00824 =
         0.03462    0.00288    0.00236   -0.00604
HH17  2    0.473047    0.641771    0.623346    11.00000   -1.50000
OH18  3    0.450072    0.779548    0.251921    11.00000    0.01071    0.02579 =
         0.01200   -0.00052   -0.00379    0.00210
HH18  2    0.459569    0.837067    0.236068    11.00000   -1.50000
OH19  3    0.255494    0.806385    0.372217    11.00000    0.00778    0.02424 =
         0.01230    0.00420    0.00042    0.00332
HH19  2    0.267725    0.864445    0.360488    11.00000   -1.50000
OH20  3    0.194811    0.815105    0.751592    11.00000    0.00778    0.02424 =
         0.01230    0.00420    0.00042    0.00332
HH20  2    0.212280    0.869407    0.757004    11.00000   -1.50000
OH21  3    0.487270    0.691554    0.880845    11.00000    0.00778    0.02424 =
         0.01230    0.00420    0.00042    0.00332
HH21  2    0.467676    0.634518    0.875569    11.00000   -1.50000
OH22  3    0.256554    0.806309    0.121210    11.00000    0.01071    0.02579 =
         0.01200   -0.00052   -0.00379    0.00210
HH22  2    0.245044    0.865214    0.118269    11.00000   -1.50000
OW23  3    0.389334    1.012468    0.605631    11.00000    0.03752    0.04322 =
         0.01015   -0.00429    0.00027   -0.01007
AFIX   7
HW2A  2    0.352830    1.048811    0.660454    11.00000   -1.50000
HW2B  2    0.386638    0.960477    0.654889    11.00000   -1.50000
AFIX   0
OW24  3    0.620249    0.978756    0.413967    11.00000    0.01919    0.03874 =
         0.03714    0.00141    0.00191    0.01131
AFIX   7
HW2C  2    0.634996    0.930190    0.357964    11.00000   -1.50000
HW2D  2    0.642632    0.931452    0.462384    11.00000   -1.50000
AFIX   0
OW25  3    0.447710    0.977740    0.244600    11.00000    0.01982    0.03396 =
         0.03252   -0.00440    0.00463   -0.00833
AFIX   7
HW2E  2    0.390525    0.986072    0.218929    11.00000   -1.50000
HW2F  2    0.495105    0.990110    0.201097    11.00000   -1.50000
AFIX   0
OW26  3    0.276331    1.002646    0.388062    11.00000    0.03430    0.01960 =
         0.03950   -0.01102   -0.00305    0.01220
AFIX   7
HW2G  2    0.239020    1.001841    0.451932    11.00000   -1.50000
HW2H  2    0.244982    1.048715    0.349297    11.00000   -1.50000
AFIX   0

OW27  3    0.299370    0.504826    0.253283    11.00000    0.06170    0.02256 =
         0.03973    0.00787   -0.02171   -0.00018
AFIX   7
HW2I  2    0.298340    0.557946    0.295563    11.00000   -1.50000
HW2J  2    0.328140    0.482836    0.324233    11.00000   -1.50000
AFIX   0

OW28  3    0.527425    0.478147    0.387271    11.00000    0.06718    0.04045 =
         0.05674    0.00533    0.02555   -0.01328
AFIX   7
HW2K  2    0.531305    0.511857    0.332361    11.00000   -1.50000
HW2L  2    0.539885    0.508577    0.452521    11.00000   -1.50000
AFIX   0

OW29  3    0.456515    0.519292    0.594451    11.00000    0.10655    0.02772 =
         0.03659   -0.01961    0.02104   -0.02568
AFIX   1
HW2M  2    0.425090    0.512720    0.650690    11.00000   -1.50000
AFIX   1
HW2N  2    0.431880    0.479820    0.549210    11.00000   -1.50000
AFIX   0

OW30  3    0.218939    0.493144    0.623894    11.00000    0.03430    0.01960 =
         0.03950   -0.01102   -0.00305    0.01220
AFIX   7
HW3A  2    0.207869    0.550934    0.601614    11.00000   -1.50000
HW3B  2    0.254429    0.520805    0.668434    11.00000   -1.50000
AFIX   0
HKLF 4


REM  chern_yelllow_prism_a.res in Pna2(1)
REM wR2 = 0.0801, GooF = S = 1.051, Restrained GooF = 1.053 for all data
REM R1 = 0.0352 for 4284 Fo > 4sig(Fo) and 0.0452 for all 5031 data
REM 294 parameters refined using 35 restraints

END

WGHT      0.0310     18.8239

REM Instructions for potential hydrogen bonds
HTAB OH17 OW29
HTAB OH18 O5
HTAB OH18 OW25
HTAB OH19 OW26
HTAB OH20 OW27_$1
EQIV $13 -x+1, -y+1, z+1/2
HTAB OH21 OW28_$13
EQIV $6 x, y, z-1
HTAB OH22 O11_$6
HTAB OH22 OW30_$2
HTAB OW23 O8_$1
HTAB OW23 OW27_$1
HTAB OW23 O3
HTAB OW24 O8_$3
HTAB OW24 O10_$3
HTAB OW25 OW30_$2
EQIV $11 -x+1, -y+2, z-1/2
HTAB OW25 OW23_$11
HTAB OW26 O9
HTAB OW26 O4_$2
HTAB OW27 O2
HTAB OW27 O8
HTAB OW27 O11_$4
HTAB OW28 O7_$3
HTAB OW28 O9_$3
HTAB OW28 OW29
HTAB OW29 O4
EQIV $12 -x+1/2, y-1/2, z+1/2
HTAB OW29 O7_$12
HTAB OW29 O11_$4
HTAB OW30 O10
HTAB OW30 O4

REM Highest difference peak  1.442,  deepest hole -2.203,  1-sigma level  0.319
Q1    1   0.4639  0.7058  0.4577  11.00000  0.05    1.44
Q2    1   0.2192  0.7412  0.5478  11.00000  0.05    1.40
Q3    1   0.1447  0.8403  0.5000  11.00000  0.05    1.37
Q4    1   0.1206  0.7803  0.6255  11.00000  0.05    1.31
Q5    1   0.3382  0.7427  0.8281  11.00000  0.05    1.28
Q6    1   0.1422  0.8637  0.5888  11.00000  0.05    1.24
Q7    1   0.0993  0.7581  0.3049  11.00000  0.05    1.19
Q8    1   0.1792  0.7685  1.0148  11.00000  0.05    1.16
Q9    1   0.3867  0.6984  0.4948  11.00000  0.05    1.16
Q10   1   0.5040  0.7399  0.3470  11.00000  0.05    1.16
;
_shelx_res_checksum                9806
_shelx_hkl_file
;
   0   0  -4  842.78   32.45
   0   0  -3    1.18    1.32
   0   0   3    2.27    1.59
   0   0   4  789.84   30.73
   0   0   5    0.35    1.62
   0   0   6 8636.22  311.94
   0   0   7   -1.49    2.26
   0   0   8  380.69   18.34
   0   0   9   -0.66    2.98
   0   0  10 2884.64  109.65
   0   0  11   -0.83    3.87
   0   0  12  495.31   25.00
   0   0  13    1.98    4.71
   0   0  14    8.59    5.47
   0   0  15   -1.15    5.91
   0  -1  -4    0.26    1.52
   0  -1  -3   12.21    1.87
   0  -1  -2    0.53    0.83
   0  -1   2    0.68    0.78
   0  -1   3   13.85    1.92
   0  -1   4    0.28    1.48
   0  -1   5    3.51    1.72
   0  -1   6    1.27    1.83
   0  -1   7   42.79    4.48
   0  -1   8    3.45    2.85
   0  -1   9   61.13    6.30
   0  -1  10    2.97    3.43
   0  -1  11    9.95    4.38
   0  -1  12   -1.83    4.29
   0  -1  13   30.83    7.01
   0  -1  14   -8.62    5.82
   0  -1  15   35.71    7.74
   0   2  -5   -0.09    0.70
   0   2  -4 1127.79   41.49
   0  -2  -4 1145.28   42.92
   0   2  -4 1148.53   42.91
   0  -2  -3    0.39    1.11
   0   2  -3    0.19    1.17
   0   2  -3    0.23    0.81
   0   2  -3   -0.54    0.75
   0  -2  -2  193.82    7.53
   0   2  -2  163.08    7.18
   0   2  -2  165.64    7.27
   0  -2  -2  178.91    7.41
   0   2  -2  167.65    6.97
   0   2   1    0.37    0.77
   0   2   2  158.20    6.98
   0  -2   2  156.63    6.90
   0  -2   2  169.30    6.74
   0  -2   2  173.59    7.15
   0   2   3   -0.12    0.90
   0  -2   3    0.12    0.81
   0  -2   3    0.21    1.10
   0  -2   4 1002.51   38.68
   0   2   4 1083.86   38.79
   0  -2   4 1126.04   40.36
   0   2   5    0.68    0.80
   0  -2   5    0.55    0.83
   0  -2   5   -0.35    1.49
   0   2   6 4214.21  151.54
   0  -2   6 4269.42  154.64
   0   2   7    0.48    0.65
   0  -2   7    0.50    2.19
   0  -2   8  440.25   20.57
   0  -2   9    0.66    3.00
   0  -2  10 2510.93   96.33
   0  -2  11    0.83    4.22
   0  -2  12  306.67   17.91
   0  -2  13   -1.00    4.52
   0   2  13    4.91    4.99
   0  -2  14    7.52    5.74
   0   2  14   10.58    5.71
   0   2  15    1.14    5.70
   0  -2  15   -3.45    6.28
   0   3  -6    0.57    0.91
   0   3  -5   67.12    3.77
   0   3  -5   73.75    3.91
   0   3  -4    5.91    1.83
   0  -3  -4    1.30    1.45
   0   3  -4    1.21    1.30
   0   3  -4    4.12    1.23
   0   3  -3  131.76    5.99
   0   3  -3  121.53    6.18
   0  -3  -3  131.09    6.33
   0  -3  -3  136.54    6.43
   0   3  -3  147.36    6.52
   0  -3  -2   -0.26    0.89
   0   3  -2    0.13    0.90
   0   3  -2    0.18    1.12
   0  -3  -2    1.62    1.27
   0   3  -2    0.93    0.99
   0   3  -1    4.48    0.77
   0  -3  -1    5.54    0.79
   0   3   0   -0.19    1.05
   0  -3   0    0.71    0.97
   0   3   1    4.01    0.76
   0  -3   1    4.48    0.75
   0  -3   1    3.30    1.31
   0   3   1    3.39    1.35
   0  -3   1    2.84    1.39
   0  -3   2    2.42    1.02
   0   3   2   -0.67    0.88
   0   3   2   -0.19    1.16
   0  -3   2   -0.18    1.08
   0  -3   2    0.43    0.93
   0  -3   3  107.86    5.74
   0   3   3  127.33    5.98
   0   3   3  125.67    6.07
   0  -3   3  125.13    6.09
   0   3   4    0.55    1.06
   0  -3   4    2.42    1.33
   0  -3   4    4.97    1.87
   0   3   4    0.27    1.25
   0  -3   5   70.20    3.84
   0   3   5   67.02    3.83
   0   3   5   73.93    5.03
   0  -3   5   59.85    4.63
   0   3   6   -0.66    1.03
   0  -3   6    0.50    1.17
   0   3   6    0.83    1.70
   0  -3   6    2.95    2.11
   0   3   7   93.52    4.67
   0  -3   7  103.31    7.06
   0   3   7   93.90    6.80
   0   3   8    0.12    0.99
   0  -3   8   -0.58    2.27
   0   3   8    0.57    2.65
   0  -3   9    8.58    3.28
   0   3   9    5.83    3.34
   0  -3  10    0.74    3.44
   0   3  10    0.73    3.71
   0  -3  11    9.97    4.54
   0   3  11    6.51    3.77
   0   3  12   -0.89    4.60
   0  -3  12   -1.83    4.22
   0   3  13  101.23    9.88
   0  -3  13   93.40    9.58
   0   3  14    1.05    5.33
   0  -3  14   -1.07    5.52
   0  -3  15   26.46    7.22
   0   3  15   24.75    7.46
   0   4  -7    0.94    1.31
   0   4  -6 3328.82  120.93
   0   4  -6 3344.78  120.94
   0   4  -5    2.29    1.45
   0   4  -5   -0.60    1.14
   0   4  -4  354.47   14.08
   0   4  -4  325.00   14.37
   0   4  -4  352.17   14.63
   0  -4  -4  354.95   14.67
   0  -4  -3   -0.97    1.18
   0   4  -3    0.38    1.08
   0   4  -3   -0.24    1.19
   0  -4  -3    1.21    1.32
   0   4  -3    1.21    1.25
   0   4  -2   80.16    4.63
   0   4  -2   73.22    4.70
   0  -4  -2   77.63    4.65
   0  -4  -2   74.90    3.84
   0   4  -2   80.30    3.87
   0   4  -1    0.55    0.54
   0  -4  -1    0.25    0.53
   0   4   0 7736.37  285.68
   0  -4   0 8135.85  285.49
   0  -4   1    0.26    1.22
   0  -4   1    1.40    1.34
   0   4   1    0.51    1.38
   0   4   1   -0.19    0.55
   0  -4   1    0.56    0.55
   0   4   2   73.44    3.79
   0  -4   2   80.10    3.86
   0  -4   2   78.10    4.57
   0   4   2   72.37    4.55
   0  -4   2   69.92    4.26
   0   4   3    0.20    1.16
   0  -4   3    0.40    1.11
   0   4   3   -0.75    1.40
   0  -4   3    1.62    1.38
   0  -4   3    0.56    1.03
   0   4   4  309.05   13.31
   0  -4   4  308.48   13.15
   0   4   4  321.97   13.58
   0  -4   4  312.80   13.56
   0  -4   5    0.34    1.64
   0   4   5   -1.02    1.52
   0  -4   5   -0.23    1.44
   0   4   5   -0.24    1.38
   0   4   6 3247.39   59.26
   0  -4   6 3362.89   63.00
   0   4   6 3297.93   62.71
   0   4   7    0.97    2.34
   0  -4   7    3.47    2.39
   0   4   7    0.22    1.32
   0   4   8  187.85    8.59
   0  -4   8  199.73   11.46
   0   4   8  208.13   11.59
   0  -4   9    1.32    2.90
   0   4   9    1.93    2.88
   0   4   9   -0.16    1.28
   0   4  10 1572.16   62.37
   0  -4  10 1558.53   62.48
   0  -4  11   -1.65    4.41
   0   4  11   -4.84    4.68
   0   4  12  261.94   16.52
   0  -4  12  300.11   17.26
   0   4  13    8.68    4.25
   0  -4  13    6.93    4.78
   0   4  14    2.08    6.02
   0  -4  14   10.68    6.07
   0  -4  15   -1.15    5.98
   0   4  15   -1.11    5.80
   0   5  -8    0.23    1.54
   0   5  -7  170.95    8.29
   0   5  -6    0.56    1.57
   0   5  -6    0.98    1.46
   0   5  -5  174.29    8.73
   0   5  -5  178.95    8.34
   0  -5  -4    0.26    1.47
   0   5  -4    1.25    1.45
   0   5  -4    0.62    1.58
   0   5  -4   -0.25    1.42
   0   5  -3  242.05   10.60
   0  -5  -3  224.24   10.70
   0   5  -3  216.88   10.62
   0   5  -3  228.91    9.77
   0  -5  -3  227.55    9.87
   0   5  -2    0.74    0.83
   0  -5  -2    1.28    0.96
   0   5  -2   -2.19    1.55
   0  -5  -2   -1.18    1.59
   0  -5   0    0.29    1.43
   0   5   0    0.32    1.35
   0  -5   1   24.70    3.01
   0   5   1   29.22    3.13
   0  -5   1   29.72    3.02
   0   5   1   24.64    1.67
   0  -5   2    0.55    1.33
   0  -5   2    0.58    1.33
   0   5   2    0.95    1.46
   0  -5   2    0.52    0.86
   0   5   2    1.29    0.88
   0   5   3  227.83    9.55
   0  -5   3  220.80    9.49
   0   5   3  218.12   10.38
   0  -5   3  203.18   10.08
   0  -5   3  210.73    9.78
   0   5   4   -0.27    1.49
   0  -5   4    0.81    1.42
   0  -5   4   -0.28    1.62
   0   5   4    0.62    1.54
   0  -5   4    0.23    1.22
   0   5   5  166.32    8.58
   0  -5   5  181.61    8.62
   0   5   5  175.28    8.98
   0  -5   5  167.83    8.90
   0  -5   6   -0.85    1.62
   0   5   6   -0.88    1.61
   0   5   6    3.27    2.30
   0  -5   6    0.42    1.81
   0   5   7  166.91    8.50
   0  -5   7  173.89    8.56
   0   5   7  188.65   10.25
   0  -5   7  179.39   10.15
   0   5   8    0.26    1.68
   0   5   8   -0.56    2.51
   0  -5   8    1.15    2.65
   0   5   9   12.08    2.30
   0   5   9   17.90    4.04
   0  -5   9   15.10    4.08
   0   5  10    4.32    3.22
   0  -5  10   -1.48    3.57
   0  -5  11   48.33    6.71
   0   5  11   48.64    6.61
   0  -5  12   -0.90    4.91
   0   5  12   -4.37    5.21
   0  -5  13  249.61   16.00
   0   5  13  228.74   15.32
   0  -5  14    1.06    5.83
   0   5  14    4.10    5.27
   0  -5  15   38.81    7.90
   0   5  15   37.50    8.19
   0   6  -8  143.78    7.66
   0   6  -7   -0.33    1.86
   0   6  -6  992.72   38.60
   0   6  -5    0.37    1.77
   0   6  -4  698.85   29.11
   0  -6  -4  728.08   28.18
   0   6  -4  697.81   28.02
   0   6  -4  790.37   29.17
   0  -6  -3   -0.19    1.21
   0   6  -3    1.09    1.14
   0   6  -3   -0.75    1.72
   0   6  -2   15.62    1.47
   0  -6  -2   14.33    1.49
   0   6  -2   18.54    2.76
   0   6   0 1714.37   64.71
   0   6   1   -0.38    1.81
   0   6   1    0.45    0.71
   0  -6   1    0.21    0.54
   0  -6   1   -0.42    1.67
   0  -6   2   18.44    1.56
   0   6   2   14.01    1.52
   0   6   2   16.68    2.73
   0  -6   2   14.14    2.67
   0  -6   3   -0.58    1.25
   0   6   3   -0.97    1.19
   0   6   3   -1.13    1.74
   0  -6   3    0.92    1.69
   0  -6   4  707.03   28.18
   0   6   4  696.88   28.07
   0   6   4  728.43   29.17
   0  -6   4  761.83   28.41
   0   6   5    0.73    1.95
   0   6   5   -0.33    1.70
   0  -6   5   -0.68    1.73
   0   6   6 1036.55   39.37
   0   6   6 1012.60   39.81
   0  -6   6  986.56   39.79
   0   6   7    2.09    1.90
   0   6   7    2.40    2.53
   0  -6   7   -0.49    2.44
   0   6   8  134.34    7.40
   0   6   8  132.86    8.90
   0  -6   8  126.26    8.86
   0   6   9   -0.91    2.18
   0  -6   9    5.86    3.74
   0   6   9    3.81    3.02
   0  -6  10 1167.98   46.65
   0   6  10 1076.87   45.98
   0  -6  11   -1.62    4.17
   0   6  11   -2.36    4.47
   0  -6  12   92.36    9.17
   0   6  12  108.67    9.76
   0   6  13    7.49    5.10
   0  -6  13    1.93    4.92
   0  -6  14   -3.15    5.60
   0   6  14   -2.02    5.51
   0   6  15   10.90    6.38
   0  -6  15    3.40    5.98
   0   7  -9  148.27    8.10
   0   7  -8   -0.76    2.15
   0   7  -7  350.36   15.90
   0   7  -6    0.85    2.24
   0   7  -5  477.74   20.82
   0   7  -4    1.77    2.08
   0   7  -4    0.96    1.58
   0  -7  -4    1.49    1.44
   0   7  -3 1690.50   64.69
   0  -7  -3 1699.37   62.37
   0   7  -3 1709.01   62.30
   0   7  -2    0.44    1.95
   0  -7  -2   -0.12    0.93
   0   7  -2   -0.11    0.85
   0   7   0   -0.89    1.96
   0   7   1   28.25    1.79
   0  -7   1   26.57    3.87
   0  -7   1   33.57    1.74
   0   7   1   36.04    3.88
   0  -7   2    2.57    2.07
   0   7   2    0.32    1.02
   0  -7   2   -0.66    0.86
   0   7   2    0.68    0.91
   0   7   2    0.89    1.85
   0   7   3 1683.18   62.11
   0  -7   3 1700.43   62.09
   0   7   3 1648.75   64.34
   0  -7   3 1741.58   63.94
   0   7   4   -0.26    1.42
   0  -7   4    2.32    1.26
   0   7   4    1.31    1.72
   0  -7   4   -1.03    1.68
   0  -7   5  497.26   19.87
   0   7   5  449.40   20.48
   0   7   5  477.12   19.86
   0  -7   5  472.29   19.87
   0   7   6   -1.67    2.28
   0  -7   6    2.86    2.15
   0   7   6    2.81    1.88
   0   7   7  321.39   15.12
   0  -7   7  333.05   15.77
   0   7   7  330.59   15.65
   0   7   8   -2.40    2.49
   0  -7   8   -1.12    2.89
   0   7   8    0.55    2.83
   0   7   9  222.54   10.98
   0  -7   9  206.28   12.50
   0   7   9  222.61   12.65
   0   7  10    4.88    3.18
   0  -7  10    7.19    3.92
   0  -7  11  164.72   11.78
   0   7  11  159.26   11.41
   0  -7  12    0.87    4.66
   0   7  12    0.85    4.67
   0   7  13  437.82   22.91
   0  -7  13  435.70   23.18
   0  -7  14    4.16    5.41
   0   7  14   -3.99    5.32
   0   7  15   10.75    6.42
   0  -7  15    6.72    6.12
   0   8  -9   -1.26    2.59
   0   8  -8   -0.45    2.57
   0   8  -7    0.95    2.26
   0   8  -6  560.86   24.30
   0   8  -5    0.51    2.34
   0   8  -4  338.94   16.54
   0   8  -4  361.84   14.50
   0  -8  -4  338.54   14.48
   0  -8  -3   -0.35    1.28
   0   8  -3   -0.33    1.20
   0   8  -2   19.22    3.51
   0  -8  -2   18.04    1.58
   0   8  -2   16.81    1.46
   0   8   0 1338.71   52.34
   0   8   1    0.42    0.69
   0   8   1    2.55    2.28
   0  -8   1   -1.13    2.37
   0   8   2   18.03    1.85
   0   8   2   15.75    3.33
   0  -8   2   20.67    3.43
   0  -8   3    3.07    2.59
   0   8   3    0.52    1.17
   0  -8   3    1.03    1.18
   0   8   3   -0.50    2.18
   0   8   4  364.81   15.01
   0  -8   4  364.54   14.98
   0   8   4  337.70   16.77
   0  -8   4  357.23   16.21
   0   8   5    2.23    1.76
   0   8   5   -1.96    2.56
   0  -8   5    1.88    2.05
   0  -8   5   -0.32    1.68
   0   8   6  563.34   24.30
   0   8   6  581.02   23.67
   0  -8   6  550.79   23.59
   0   8   7    2.87    2.49
   0  -8   7   -1.88    2.30
   0   8   7    3.25    2.33
   0   8   8   -1.86    2.59
   0   8   8   -0.54    3.08
   0  -8   8    3.83    2.85
   0  -8   9    4.36    3.17
   0   8   9   -0.88    2.46
   0   8   9    5.49    3.29
   0  -8  10  442.61   21.52
   0   8  10  439.37   21.40
   0   8  11   -1.51    4.34
   0  -8  11   -1.56    4.68
   0   8  12   36.51    6.36
   0  -8  12   49.03    6.97
   0   8  13    6.35    4.38
   0  -8  13   10.37    5.09
   0  -8  14   32.79    7.29
   0   8  14   21.63    6.68
   0  -8  15    8.83    6.21
   0   9 -10    0.92    2.99
   0   9  -9  307.50   15.06
   0   9  -8   -1.05    2.77
   0   9  -7  689.98   29.37
   0   9  -6    0.57    2.80
   0   9  -5  573.96   25.34
   0   9  -4    0.58    2.56
   0   9  -4   -1.31    1.57
   0  -9  -4    1.40    1.55
   0   9  -3 2410.37   87.81
   0   9  -3 2276.14   83.70
   0  -9  -3 2316.21   83.86
   0   9  -2   -2.86    2.48
   0  -9   0    6.40    3.39
   0   9   0    6.31    2.74
   0  -9   1   56.31    5.66
   0   9   1   38.41    4.69
   0  -9   2    0.58    2.28
   0   9   2   -0.29    1.03
   0  -9   2    0.70    0.92
   0   9   2   -0.57    2.47
   0   9   3 2285.81   85.50
   0   9   3 2359.04   84.99
   0   9   3 2507.12   89.03
   0  -9   3 2278.87   88.04
   0   9   4    3.36    2.63
   0   9   4    0.93    1.54
   0  -9   4    1.84    1.53
   0  -9   4    0.94    2.11
   0   9   5  594.58   23.12
   0  -9   5  551.80   22.97
   0   9   5  565.00   25.00
   0  -9   5  565.44   24.19
   0   9   6    4.39    3.25
   0  -9   6    1.65    2.16
   0   9   6    0.38    2.05
   0  -9   6    7.56    2.39
   0   9   7  706.33   29.05
   0  -9   7  661.13   28.14
   0   9   7  673.18   28.14
   0   9   8   -2.08    2.93
   0  -9   8   -2.64    2.79
   0   9   8   -0.53    2.76
   0   9   9  304.67   15.39
   0  -9   9  334.42   16.45
   0   9   9  320.14   16.24
   0   9  10    6.65    3.82
   0  -9  10    3.42    3.93
   0  -9  11  191.99   12.63
   0   9  11  189.55   12.36
   0  -9  12   -3.38    5.52
   0   9  12    1.63    4.91
   0  -9  13  798.27   36.94
   0   9  13  835.35   36.97
   0   9  14   -4.83    5.86
   0  -9  14   -4.02    5.89
   0  10 -10   93.48    7.31
   0  10  -9    1.14    3.46
   0  10  -8    1.79    3.39
   0  10  -7   -0.62    3.27
   0  10  -6   79.53    7.23
   0  10  -5   -0.65    3.16
   0  10  -4  195.18   11.39
   0  10  -4  168.12    7.97
   0  10  -3   -0.40    1.20
   0  10  -3    5.83    3.42
   0  10  -2   35.38    4.98
   0  10   0   99.91    7.97
   0 -10   0  129.16    9.61
   0 -10   1    3.58    2.99
   0  10   1   -1.27    2.75
   0 -10   2   33.22    5.05
   0  10   2   35.54    2.38
   0 -10   2   36.39    2.27
   0  10   2   46.24    5.30
   0 -10   3   -1.15    2.81
   0  10   3    0.21    1.38
   0 -10   3   -0.18    1.35
   0  10   3    1.88    2.57
   0  10   4  174.45    8.14
   0 -10   4  173.18    8.07
   0  10   4  178.23   10.92
   0  10   4  181.13    8.76
   0 -10   4  172.44   10.25
   0  10   5   -0.62    3.11
   0  10   5   -0.29    1.74
   0 -10   5    0.29    1.78
   0  10   6   83.27    7.32
   0 -10   6   89.75    6.63
   0  10   6   96.49    6.06
   0 -10   6   86.21    5.81
   0 -10   7    2.19    2.44
   0  10   7    0.43    2.44
   0  10   7   -1.22    3.25
   0 -10   8    0.51    3.14
   0  10   8    3.03    3.14
   0  10   8    2.38    3.34
   0 -10   9    0.59    3.55
   0  10   9    1.73    3.18
   0  10   9   -1.72    3.31
   0 -10  10  123.07    9.24
   0  10  10  127.02    9.24
   0  10  11    0.73    4.17
   0 -10  11   -1.49    4.25
   0 -10  12   20.65    5.70
   0  10  12   28.81    6.23
   0  10  13   -8.73    6.17
   0 -10  13  -10.85    6.00
   0  10  14   22.63    6.74
   0  11 -10   -3.62    3.94
   0  11  -9  522.94   24.17
   0  11  -8   -4.01    4.40
   0  11  -7  694.02   30.68
   0  11  -6   -0.71    3.81
   0  11  -5  438.35   21.52
   0  11  -4    0.72    3.27
   0  11  -4    0.19    1.56
   0  11  -3 2720.59  103.57
   0  11  -2    2.14    3.72
   0  11   0    2.82    3.30
   0 -11   0    3.49    3.65
   0  11   1    5.61    3.19
   0 -11   1    3.96    3.37
   0  11   2    0.82    0.92
   0 -11   2    1.44    3.23
   0  11   2    2.79    3.17
   0  11   3 2539.70   93.84
   0  11   3 2634.84   98.57
   0 -11   3 2686.93   98.18
   0  11   4    0.82    1.84
   0 -11   4   -2.41    3.32
   0  11   4   -0.69    2.89
   0 -11   5  437.36   17.94
   0  11   5  428.77   17.95
   0  11   5  456.61   21.41
   0 -11   5  432.87   20.37
   0  11   5  435.43   18.63
   0 -11   6    3.14    2.69
   0 -11   6    0.34    2.42
   0  11   6   -1.03    2.17
   0  11   6   -0.69    3.53
   0  11   7  694.25   30.43
   0 -11   7  700.77   28.32
   0  11   7  670.48   28.13
   0  11   8    0.98    3.02
   0 -11   8   -3.94    3.38
   0  11   8   -3.29    3.78
   0  11   9  544.12   24.61
   0  11   9  535.21   24.01
   0  11  10    1.27    3.64
   0  11  11  231.30   13.99
   0  11  12   -3.89    5.49
   0  11  13 1030.80   44.21
   0  11  14   -0.92    5.76
   0  12 -10   48.79    6.38
   0  12  -9   -2.86    4.31
   0  12  -8   21.46    5.07
   0  12  -7    4.57    4.24
   0  12  -6   -0.78    3.95
   0  12  -5   -1.57    3.67
   0  12  -4   67.05    7.37
   0  12  -3    1.58    3.54
   0  12  -2   47.23    6.23
   0 -12  -1   -1.02    3.94
   0  12   0    8.55    3.97
   0 -12   0   15.08    4.63
   0  12   1    0.77    3.51
   0 -12   1    0.87    3.82
   0  12   2   40.77    5.98
   0 -12   2   34.86    5.78
   0  12   3    2.28    1.43
   0  12   3    0.77    3.64
   0 -12   3    1.42    3.24
   0  12   4   54.76    3.97
   0 -12   4   62.03    6.61
   0  12   4   46.57    6.38
   0  12   5    0.67    2.19
   0 -12   5   -1.25    3.52
   0  12   5    0.76    3.56
   0  12   6    0.41    2.54
   0 -12   6   -1.75    3.28
   0  12   6    1.59    2.27
   0  12   6    2.26    3.78
   0  12   7   -1.98    2.90
   0  12   7    1.97    2.64
   0  12   7   -1.48    3.81
   0 -12   7   -1.12    3.18
   0  12   8   29.63    5.56
   0  12   8   25.14    4.16
   0  12   9    2.80    3.98
   0  12   9   -2.69    3.62
   0  12  10   53.73    6.23
   0  12  11    2.05    4.18
   0  13 -10  -11.25    5.27
   0  13  -9  422.06   21.57
   0  13  -8   -4.06    4.70
   0  13  -7  590.75   28.02
   0  13  -6   -2.54    4.30
   0  13  -5  249.96   15.41
   0  13  -4   -1.71    4.52
   0  13  -3 1922.59   76.30
   0  13  -2   -2.58    3.91
   0 -13  -1   12.18    5.50
   0  13   0   -1.70    4.64
   0 -13   0   -1.01    4.31
   0  13   1   22.01    5.41
   0 -13   1   20.68    5.55
   0  13   2    1.69    4.28
   0 -13   2    0.86    3.71
   0 -13   3 1768.14   71.85
   0  13   3 1884.87   72.72
   0 -13   4   -3.67    3.95
   0  13   4    5.01    4.40
   0  13   5  223.59   10.66
   0  13   5  220.46   14.03
   0 -13   5  230.90   13.48
   0  13   6    0.39    2.51
   0  13   6    4.91    4.11
   0 -13   6    2.58    3.36
   0  13   7  602.21   28.10
   0  13   7  594.70   25.45
   0  13   8    0.79    4.42
   0  13   8   -1.11    3.17
   0  13   9  447.55   21.38
   0  13  10   -2.85    4.52
   0  13  11  134.76   10.92
   0  14  -9   -1.71    5.06
   0  14  -8    0.88    4.91
   0  14  -7   -0.90    4.56
   0  14  -6    2.74    4.64
   0  14  -5    0.92    4.38
   0  14  -4   16.66    5.29
   0  14  -3   -0.93    4.35
   0  14  -2    1.86    4.28
   0 -14  -2    1.27    5.59
   0 -14  -1   -1.18    5.19
   0  14   0   16.62    5.53
   0 -14   0   13.09    6.40
   0  14   1    0.92    4.31
   0 -14   1   -1.01    4.45
   0  14   2    3.66    4.47
   0 -14   2    0.92    4.25
   0  14   3    2.73    4.63
   0 -14   3    1.69    3.73
   0  14   4    9.95    4.73
   0 -14   4   14.39    4.99
   0 -14   5    1.50    3.87
   0  14   5    9.86    4.99
   0 -14   6   -0.70    3.88
   0  14   6    0.88    4.65
   0  14   7    0.87    4.63
   0  14   8   -0.85    4.63
   0  15  -9  421.86   22.55
   0  15  -8   -0.95    5.40
   0  15  -7  613.55   29.96
   0  15  -6    1.96    5.10
   0  15  -5   67.23    8.71
   0  15  -4   -0.99    4.79
   0  15  -3 1644.65   70.40
   0 -15  -3 1892.35   75.70
   0  15  -2   -1.00    4.67
   0 -15  -2   -4.07    6.36
   0 -15  -1   36.26    8.20
   0  15   0   -1.99    4.79
   0 -15   0   -1.17    5.30
   0  15   1   40.54    7.08
   0 -15   1   28.11    6.50
   0  15   2    0.98    4.94
   0 -15   2    0.98    4.40
   0  15   3 1651.68   66.58
   0 -15   3 1594.61   65.81
   0  15   4   -1.94    4.69
   0 -15   4    3.46    4.40
   0 -15   5   83.84    8.46
   0  15   5   89.35    9.51
   0  15   6    0.95    4.99
   0  15   7  638.76   30.46
   0  15   8   -6.36    5.07
   0  16  -9   -1.98    5.51
   0  16  -8   -2.03    6.05
   0  16  -7    1.03    5.60
   0  16  -6    7.30    5.69
   0  16  -5   -1.05    5.09
   0  16  -4   38.19    7.60
   0 -16  -4   35.76    9.78
   0  16  -3    5.31    5.92
   0 -16  -3   -4.60    7.39
   0  16  -2   15.94    6.14
   0 -16  -2   27.07    8.37
   0 -16  -1   -3.97    5.93
   0  16   0    1.06    4.89
   0 -16   0    2.47    5.43
   0  16   1   -2.11    5.57
   0 -16   1    4.58    5.53
   0  16   2   14.72    6.01
   0 -16   2   21.87    6.19
   0  16   3   -3.13    5.38
   0 -16   3    5.88    4.98
   0  16   4   38.33    7.23
   0 -16   4   34.38    6.42
   0 -16   5   -0.87    4.22
   0  16   5    1.02    5.14
   0  16   6   -2.02    5.27
   0  16   7   -0.99    5.41
   0  16   8   -1.94    5.68
   0  17  -9  271.11   18.13
   0  17  -8    1.08    6.06
   0  17  -7  366.03   21.84
   0  17  -6    1.10    6.08
   0  17  -5   -6.70    6.09
   0 -17  -5    3.64    8.13
   0  17  -4   -6.75    6.14
   0 -17  -4   -3.43    8.16
   0  17  -3 1095.23   50.52
   0 -17  -3 1269.79   56.08
   0  17  -2   -5.65    6.42
   0 -17  -2    1.49    7.39
   0 -17  -1   44.82    9.75
   0  17   0    1.13    5.65
   0 -17   0    1.31    6.39
   0  17   1   63.97    9.09
   0 -17   1   56.49    9.11
   0  17   2    1.12    5.75
   0 -17   2   -2.21    5.90
   0  17   3 1024.47   45.53
   0 -17   3  979.58   44.50
   0 -17   4    0.99    4.90
   0  17   4    1.10    5.52
   0  17   5   -1.09    6.43
   0  17   6   -4.29    5.73
   0  17   7  424.12   23.48
   0  17   8   -3.08    5.95
   0  18  -6    9.32    6.69
   0  18  -5   -3.53    6.34
   0 -18  -4   60.80   11.82
   0  18  -4   22.54    7.23
   0 -18  -3   20.00    9.09
   0  18  -3   -5.96    6.28
   0 -18  -2   61.27   11.43
   0  18  -2   77.54   10.32
   0 -18  -1    1.46    6.55
   0 -18   0  103.56   12.14
   0  18   0   90.52   10.95
   0 -18   1   -5.02    6.05
   0  18   1   -2.37    6.26
   0 -18   2   63.14    9.38
   0  18   2   51.99    9.09
   0 -18   3   -2.21    5.62
   0  18   3    9.39    6.47
   0 -18   4   15.66    6.15
   0  18   4   27.93    7.16
   0  18   5   -3.45    5.98
   0  18   6   19.24    6.90
   0  18   7    1.11    6.18
   0 -19  -2   -3.27    7.78
   0 -19  -1   90.49   12.68
   0 -19   0   -2.83    7.37
   0 -19   1   62.82   10.23
   0 -19   2   -6.18    6.44
   0 -19   3  344.52   21.14
   0 -20   2   77.53   11.19
   1   0  -4    1.59    1.49
  -1   0  -4    0.27    1.34
   1   0  -3   -0.20    1.50
  -1   0  -3    0.20    1.30
   1   0  -2    0.72    0.88
  -1   0  -2    0.57    0.82
  -1   0   2   -0.15    0.83
   1   0   2    0.15    0.85
  -1   0   3    0.86    1.20
   1   0   3    1.28    1.31
   1   0   4    0.28    1.21
  -1   0   4    0.86    1.58
  -1   0   5   -0.72    1.68
   1   0   5   -0.71    1.57
   1   0   6    2.16    1.51
  -1   0   6    2.16    2.22
   1   0   6   -0.18    0.59
   1   0   7    1.52    2.07
  -1   0   7    1.02    2.09
  -1   0   8   -2.94    2.71
   1   0   8    0.58    2.39
  -1   0   9    4.00    2.84
   1   0   9    7.91    3.23
   1   0  10   -2.95    3.40
  -1   0  10    4.46    3.05
  -1   0  11    2.48    3.81
   1   0  11    0.82    3.54
  -1   0  12    5.42    3.49
   1   0  12   -0.91    4.84
  -1   0  13    2.95    4.26
   1   0  13    6.98    4.74
  -1   0  14   -2.14    5.16
   1   0  14    2.17    5.65
  -1   0  15    6.93    6.36
   1   0  15   -1.16    6.27
   1  -1  -4   18.58    2.44
  -1  -1  -4   24.63    2.71
   1  -1  -3   46.90    2.30
   1  -1  -3   44.35    3.31
  -1  -1  -3   47.99    3.36
   1  -1  -2   14.35    1.09
   1  -1  -2   16.19    1.54
  -1  -1  -2   15.50    1.58
  -1  -1   2   16.32    1.63
   1  -1   2   11.49    1.44
   1  -1   3   29.93    1.91
  -1  -1   3   46.81    3.13
   1  -1   3   41.82    3.02
   1  -1   4   25.79    1.62
   1  -1   4   24.21    2.68
  -1  -1   4   19.18    2.51
   1  -1   5   52.57    2.70
  -1  -1   5   54.89    4.47
   1  -1   5   61.30    4.61
  -1  -1   6    9.10    2.37
   1  -1   6    9.09    2.42
   1  -1   6   11.65    1.14
   1   1   7   22.14    1.45
   1  -1   7   17.80    1.40
   1  -1   7   24.36    3.56
  -1  -1   7   24.98    3.69
  -1  -1   8    1.18    2.55
   1  -1   8    2.34    2.57
   1  -1   9   17.19    3.95
  -1  -1   9   17.33    3.98
   1  -1  10   15.49    4.14
  -1  -1  10   12.68    4.27
   1  -1  11   12.31    4.14
  -1  -1  11    8.28    3.78
  -1  -1  12    0.91    4.43
   1  -1  12   12.76    5.28
  -1  -1  13   15.77    6.26
   1  -1  13   16.00    5.82
  -1  -1  14    7.50    5.91
   1  -1  14   -6.53    5.53
  -1  -1  15   -2.32    6.10
   1  -1  15   -3.50    6.00
   1   2  -6  108.35    4.61
   1  -2  -5   38.31    2.27
   1   2  -5   32.23    2.13
   1  -2  -4   26.48    1.98
   1   2  -4   28.55    2.02
  -1   2  -4   29.82    2.86
  -1  -2  -4   32.15    3.04
   1  -2  -4   27.29    2.77
   1   2  -4   28.29    2.86
   1   2  -3  179.00    6.88
   1   2  -3  177.33    7.40
   1  -2  -3  178.35    7.38
  -1   2  -3  155.12    7.26
  -1   2  -3  190.96    8.07
  -1  -2  -3  164.57    7.90
   1  -2  -3  182.84    8.02
   1   2  -3  180.48    8.05
  -1   2  -2   53.84    3.08
   1   2  -2   58.28    3.30
   1  -2  -2   60.96    3.29
  -1   2  -2   57.51    3.20
  -1  -2  -2   55.45    3.22
   1   2  -2   58.10    3.20
  -1   2  -2   60.14    3.11
   1  -2  -2   57.92    3.09
  -1   2  -1    1.67    0.63
  -1  -2  -1    4.22    0.76
   1  -2  -1    1.88    0.66
   1   2  -1    1.76    0.66
   1  -2   1    1.27    0.66
   1  -2   1    1.31    0.78
  -1  -2   1    2.09    0.63
   1  -2   1    3.13    0.78
   1   2   1    0.81    0.58
  -1   2   1    2.08    0.86
   1  -2   1    1.69    0.79
  -1   2   2   60.76    3.16
   1  -2   2   61.03    3.18
   1  -2   2   57.61    3.33
  -1  -2   2   57.66    3.31
   1  -2   3  178.66    7.66
  -1   2   3  191.08    7.61
   1  -2   3  177.72    8.35
  -1  -2   3  181.70    8.40
  -1   2   4   30.09    1.95
   1  -2   4   26.95    2.00
   1  -2   4   29.70    2.92
  -1  -2   4   25.94    2.72
   1  -2   5   34.86    2.25
  -1   2   5   27.83    1.98
   1  -2   5   35.53    3.54
  -1  -2   5   37.67    3.53
   1  -2   6  111.99    5.05
   1   2   6  108.76    5.11
   1  -2   6  101.01    6.88
  -1  -2   6  105.76    7.03
   1  -2   7   62.95    5.48
  -1  -2   7   61.15    5.42
   1   2   7   62.62    3.32
   1  -2   7   60.87    3.26
   1  -2   8   46.25    5.01
  -1  -2   8   45.26    5.22
   1   2   8   45.02    2.43
   1  -2   8   39.18    2.35
   1  -2   9    3.30    3.19
  -1  -2   9    6.66    3.30
  -1  -2  10  127.51    9.56
   1  -2  10  112.34    9.15
   1  -2  11    9.88    4.19
  -1  -2  11   -0.83    4.26
   1  -2  12    6.39    4.35
  -1   2  12    8.95    4.99
  -1  -2  12    9.96    4.73
   1   2  13   48.34    7.42
   1  -2  13   51.14    7.45
  -1  -2  13   68.09    8.27
  -1   2  13   47.68    7.29
   1   2  14    9.65    6.04
   1  -2  14    7.63    6.38
  -1   2  14    6.34    5.45
  -1  -2  14    7.52    5.86
   1  -2  15    7.00    6.22
   1   2  15    4.59    6.85
  -1  -2  15    1.16    5.82
  -1   2  15    1.14    5.80
   1   3  -7   87.26    4.23
   1   3  -6  229.47    9.84
   1   3  -6  244.67    9.83
   1  -3  -5   87.54    4.55
   1   3  -5   77.23    4.36
  -1   3  -5   86.26    4.76
   1   3  -5   85.98    4.15
   1   3  -4    6.58    1.78
   1  -3  -4    3.44    1.80
   1   3  -4    7.62    1.47
   1  -3  -4    3.76    1.54
  -1   3  -4    8.07    1.46
  -1   3  -4    7.35    1.51
   1   3  -4   10.94    1.19
  -1   3  -4    5.47    1.75
  -1  -3  -4    7.71    1.77
  -1   3  -3  515.16   19.57
   1   3  -3  479.11   19.01
   1   3  -3  511.82   19.80
   1  -3  -3  481.77   19.67
   1   3  -3  495.14   19.65
  -1   3  -3  512.30   19.60
   1  -3  -3  492.55   19.60
  -1  -3  -3  519.89   19.80
  -1   3  -3  538.81   19.83
   1  -3  -2    4.21    1.08
   1   3  -2    3.41    1.01
  -1   3  -2    2.76    1.28
   1  -3  -2    3.04    1.27
   1   3  -2    2.46    1.25
  -1   3  -2    2.54    1.21
  -1   3  -2    2.93    1.09
  -1  -3  -2    2.92    1.20
   1   3  -1    2.35    0.75
   1  -3  -1    2.27    0.74
   1  -3   0  584.59   21.00
   1  -3   0  505.65   19.33
  -1   3   0  515.95   19.39
  -1   3   0  520.88   19.31
  -1   3   0  526.66   20.37
   1  -3   0  519.59   20.20
   1   3   0  533.94   20.42
   1   3   1    2.33    1.24
   1  -3   1    1.57    1.06
  -1   3   1    1.29    1.18
   1  -3   1    3.05    1.18
  -1   3   1    2.46    0.86
  -1  -3   1    2.50    0.67
   1  -3   1    2.13    0.82
   1   3   1    1.98    0.66
   1   3   1    1.62    0.75
   1  -3   1    2.30    0.73
   1  -3   2    2.66    0.99
   1  -3   2    3.26    1.05
   1   3   2    3.83    1.19
  -1   3   2    3.47    1.30
   1  -3   2    2.47    1.10
  -1  -3   2    4.36    1.16
   1   3   2    4.72    1.36
  -1   3   2    4.65    1.21
  -1  -3   2    2.18    0.99
  -1  -3   3  503.24   18.75
  -1   3   3  490.51   19.72
  -1  -3   3  507.40   19.81
  -1   3   3  504.39   19.49
   1  -3   3  521.03   19.54
   1   3   3  494.62   19.75
   1   3   3  487.91   19.73
   1  -3   3  487.29   19.76
  -1  -3   4    8.48    1.81
   1  -3   4    5.14    1.64
   1   3   4    6.75    1.71
  -1   3   4    6.18    1.95
  -1   3   4    7.91    1.46
   1   3   4   12.40    2.06
   1  -3   4    6.86    1.40
  -1   3   5   73.55    5.32
  -1  -3   5   84.43    5.64
   1   3   5   71.32    5.31
   1  -3   5   83.92    5.63
  -1   3   5   87.84    4.34
   1  -3   5   84.20    4.50
   1   3   5   80.26    4.54
  -1   3   6  228.30   11.95
  -1  -3   6  248.58   12.18
   1   3   6  221.68   11.86
   1  -3   6  233.86   12.03
   1   3   6  241.22   10.24
  -1   3   6  239.55    9.86
   1  -3   6  245.55   10.20
   1   3   7   84.35    4.64
   1  -3   7   88.51    4.61
   1  -3   7   86.68    6.57
  -1   3   7   92.31    6.71
  -1  -3   7   77.76    6.28
   1   3   7   89.18    6.68
   1  -3   8    8.15    1.46
   1   3   8    5.14    1.40
  -1   3   8    4.04    2.59
   1  -3   8    9.34    3.09
  -1  -3   8   11.13    3.24
   1   3   8   14.33    3.49
   1  -3   9  125.32    8.63
   1   3   9  110.56    8.28
  -1   3   9  124.25    8.60
  -1  -3   9  139.95    9.07
   1   3   9   93.58    4.79
   1  -3  10   41.34    5.74
  -1  -3  10   46.87    5.93
  -1   3  10   44.66    5.79
   1   3  10   52.09    6.23
   1   3  11   39.50    6.07
   1  -3  11   33.80    6.09
  -1  -3  11   39.50    6.01
  -1   3  11   46.85    6.39
   1  -3  12   33.79    6.50
   1   3  12   47.35    7.13
  -1   3  12   25.74    5.69
  -1  -3  12   50.54    6.97
   1  -3  13   93.33    9.95
  -1  -3  13  121.29   10.73
   1   3  13  119.61   10.64
  -1   3  13  106.26   10.25
   1   3  14   -1.06    4.91
   1  -3  14    7.61    6.05
  -1  -3  14   -1.07    5.52
  -1   3  14    1.05    5.34
   1   3  15    1.14    6.14
   1  -3  15   -4.66    6.07
  -1  -3  15    1.16    5.96
  -1   3  15    1.13    5.97
   1   4  -8  112.54    5.66
   1   4  -8  125.70    6.06
   1   4  -7  102.85    5.36
   1   4  -7   98.94    5.15
   1   4  -6  455.34   18.23
   1   4  -6  451.13   17.71
   1  -4  -5   75.45    4.62
  -1   4  -5   78.15    4.56
   1   4  -5   75.57    4.66
  -1   4  -5   81.29    4.71
   1   4  -5   81.64    4.19
  -1   4  -4    7.78    1.65
   1  -4  -4    7.91    1.85
   1   4  -4    8.91    1.98
  -1   4  -4    6.36    1.66
   1   4  -4    8.20    1.78
   1  -4  -4    5.19    1.66
   1   4  -4    8.15    1.53
  -1   4  -4   14.37    2.17
  -1  -4  -4   10.00    1.99
  -1   4  -3  400.15   15.92
   1   4  -3  407.64   15.90
   1  -4  -3  390.36   16.08
  -1   4  -3  372.24   16.01
   1   4  -3  360.51   16.11
  -1   4  -3  385.51   15.67
  -1  -4  -3  387.08   15.73
   1  -4  -3  414.13   15.83
   1   4  -3  397.36   15.77
  -1   4  -2   88.14    5.08
   1   4  -2   93.09    4.44
   1  -4  -2   95.84    4.47
   1  -4  -2   88.32    5.18
   1   4  -2   82.04    5.05
  -1   4  -2   83.55    5.13
  -1   4  -2   95.77    4.46
  -1  -4  -2   88.58    4.44
   1   4  -1   26.16    1.72
   1  -4  -1   30.51    1.77
   1  -4   0 1374.12   49.06
  -1   4   0 1281.24   46.63
   1  -4   0 1265.13   48.12
  -1   4   0 1259.81   48.19
   1   4   0 1309.49   48.28
   1  -4   0 1303.23   46.72
  -1   4   0 1270.81   46.75
   1   4   1   25.86    2.62
  -1   4   1   28.40    2.74
   1  -4   1   26.08    2.54
  -1   4   1   28.00    1.98
   1  -4   1   26.67    2.69
   1   4   1   27.66    1.50
   1  -4   1   26.38    1.79
   1   4   1   23.52    1.63
   1  -4   1   28.83    1.72
   1  -4   2   94.84    5.15
  -1  -4   2   80.39    4.92
   1   4   2   96.44    5.34
   1  -4   2   87.33    5.07
  -1   4   2   90.16    5.19
   1  -4   2   93.83    4.50
   1   4   2  100.38    4.58
  -1  -4   2   87.92    4.43
  -1   4   2   86.01    4.41
   1  -4   3  393.61   15.74
  -1  -4   3  387.22   15.10
  -1  -4   3  387.25   15.63
  -1   4   3  392.42   15.62
   1   4   3  403.08   16.07
   1  -4   3  380.36   15.78
  -1   4   3  393.83   15.92
   1  -4   3  351.95   15.48
   1   4   3  377.08   15.56
  -1  -4   4    5.84    1.68
   1  -4   4   12.52    2.05
  -1   4   4    6.93    1.71
   1   4   4    8.10    1.91
   1  -4   4    9.32    1.91
  -1   4   4    7.13    1.62
   1   4   4    8.13    1.73
  -1  -4   5   87.72    5.60
  -1   4   5   81.68    5.42
   1   4   5   67.60    5.18
   1  -4   5   77.46    5.37
  -1   4   5   80.32    4.65
   1  -4   5   77.42    4.71
   1   4   5   82.15    4.84
   1  -4   6  442.77   19.53
  -1   4   6  454.34   19.51
  -1  -4   6  468.85   19.63
   1   4   6  448.25   19.46
   1   4   6  426.38   18.00
   1  -4   6  423.58   17.82
  -1   4   6  450.53   17.72
  -1   4   7   96.12    5.13
   1   4   7  103.31    5.60
   1  -4   7   99.55    5.47
   1  -4   7  102.04    7.17
   1   4   7   88.98    6.79
  -1   4   7  101.06    7.05
  -1  -4   7  108.07    7.34
   1  -4   8  113.63    5.79
  -1   4   8   87.96    5.24
   1   4   8  113.80    5.88
   1  -4   8  121.29    8.13
  -1   4   8  127.16    8.23
   1   4   8  130.58    8.49
  -1  -4   8  117.82    8.09
   1   4   9   56.74    3.83
  -1  -4   9   85.77    7.17
   1  -4   9   69.59    6.46
   1   4   9   78.85    6.76
  -1   4   9   62.14    6.17
   1  -4  10  195.11   12.36
   1   4  10  185.93   11.98
  -1   4  10  178.19   11.86
  -1  -4  10  195.32   12.39
  -1   4  11   40.03    6.10
  -1  -4  11   28.63    5.68
   1   4  11   52.14    6.70
   1  -4  11   43.67    6.48
  -1   4  12   40.31    6.16
  -1  -4  12   37.73    6.22
   1  -4  12   34.67    6.36
   1   4  12   35.49    6.32
   1   4  13  152.87   12.13
   1  -4  13  182.35   13.12
  -1  -4  13  130.86   11.44
  -1   4  13  153.33   11.81
  -1   4  14   39.56    7.82
  -1  -4  14   40.65    7.75
   1   4  14   32.63    7.24
   1  -4  14   30.28    7.28
   1  -4  15    1.16    5.90
  -1   4  15    3.37    5.98
  -1  -4  15    2.31    5.79
   1   4  15   -1.13    5.73
   1   5  -9  108.74    5.59
   1   5  -8    1.64    1.56
   1   5  -8    3.90    1.70
   1   5  -7  165.69    8.39
   1   5  -7  177.19    8.05
  -1   5  -6  193.40    9.61
   1   5  -6  204.11    9.89
   1   5  -6  224.99    9.39
  -1   5  -5  149.73    7.63
   1   5  -5  137.93    7.65
   1  -5  -5  149.64    7.75
   1   5  -5  150.99    7.25
   1   5  -4   37.85    3.22
  -1   5  -4   37.10    3.20
  -1   5  -4   39.02    3.39
   1   5  -4   34.68    3.35
   1   5  -4   40.66    3.24
   1  -5  -4   34.96    3.16
  -1  -5  -4   28.78    2.92
  -1   5  -4   35.29    3.11
   1  -5  -4   29.93    3.13
  -1   5  -3  463.42   18.75
   1  -5  -3  448.09   18.78
   1   5  -3  437.03   18.92
  -1   5  -3  438.82   18.80
   1   5  -3  462.45   17.96
  -1   5  -3  464.69   17.92
  -1  -5  -3  442.10   17.90
   1  -5  -3  453.77   17.95
   1   5  -2    7.37    1.98
   1  -5  -2    5.59    1.85
  -1   5  -2    6.89    1.90
   1   5  -2    7.40    1.22
   1  -5  -2    6.59    1.25
  -1  -5  -2    7.84    1.33
  -1   5  -2    7.58    1.22
  -1   5  -2   10.22    2.19
   1  -5  -1   16.50    1.24
   1   5  -1   13.26    1.16
   1  -5   0  498.68   21.12
   1  -5   0  492.44   18.44
  -1   5   0  497.02   18.34
   1  -5   0  506.85   20.34
  -1   5   0  496.22   20.47
   1   5   0  478.90   20.40
  -1  -5   1   13.73    2.37
  -1   5   1   17.83    2.45
   1  -5   1   16.32    2.35
   1   5   1   17.59    2.48
   1  -5   1   20.12    2.58
   1  -5   1   13.98    1.25
  -1   5   1   12.52    1.38
   1  -5   1   12.21    1.24
   1  -5   1   14.39    1.18
   1   5   1   15.03    1.22
   1   5   2    8.16    1.28
   1  -5   2    7.29    1.28
   1   5   2    9.44    1.94
   1  -5   2    8.19    2.04
  -1   5   2    4.97    1.85
  -1   5   2   10.22    1.59
  -1   5   2    5.60    1.11
  -1  -5   2    5.92    1.95
  -1  -5   2    7.72    1.79
   1  -5   2    5.92    1.60
   1  -5   3  443.03   18.47
  -1  -5   3  451.30   17.93
  -1   5   3  451.70   17.83
  -1  -5   3  427.96   17.76
   1  -5   3  459.58   18.71
   1   5   3  434.86   18.68
  -1   5   3  457.66   18.74
   1   5   3  459.91   17.89
   1  -5   3  445.99   17.87
   1  -5   4   31.35    3.30
   1  -5   4   32.16    3.01
  -1  -5   4   39.38    2.72
  -1  -5   4   32.24    3.07
  -1   5   4   41.53    3.33
   1  -5   4   39.16    3.24
   1   5   4   41.80    3.40
  -1   5   4   31.51    3.15
   1   5   4   30.45    3.23
  -1  -5   5  134.23    7.65
  -1   5   5  144.31    7.77
   1  -5   5  150.22    7.92
   1   5   5  137.72    7.70
   1   5   5  139.77    7.55
  -1   5   5  143.10    7.38
   1  -5   5  128.92    7.22
  -1   5   6  201.22   10.50
   1   5   6  203.18   10.54
   1  -5   6  184.54   10.36
  -1  -5   6  201.50   10.49
  -1   5   6  198.09    9.45
   1   5   6  198.90    9.74
   1   5   7  176.09    9.77
   1  -5   7  170.11    9.84
  -1   5   7  157.14    9.53
  -1  -5   7  160.59    9.56
  -1   5   7  168.62    8.08
   1  -5   7  155.94    8.15
   1   5   7  165.49    8.48
  -1   5   8    1.69    2.65
   1  -5   8    4.02    3.07
   1   5   8    4.49    2.85
  -1   5   8    3.89    1.81
   1  -5   8    4.64    2.06
   1   5   8    4.10    1.83
  -1  -5   8    1.15    2.49
  -1  -5   9  196.82   11.40
   1  -5   9  187.15   11.19
   1   5   9  205.96   11.49
  -1   5   9  204.03   11.44
  -1   5   9  144.14    7.73
   1   5   9  166.83    8.26
  -1  -5  10  105.98    8.78
   1   5  10   87.69    8.14
   1  -5  10  130.96    9.46
  -1   5  10  103.51    8.64
   1   5  11   68.50    7.71
   1  -5  11   64.99    7.54
  -1  -5  11   68.82    7.72
  -1   5  11   67.12    7.68
   1  -5  12   31.85    6.34
   1   5  12   35.19    6.17
  -1   5  12   28.65    5.81
  -1  -5  12   24.12    5.71
  -1   5  13  181.34   13.15
  -1  -5  13  164.45   12.81
   1  -5  13  168.16   13.21
   1   5  13  201.26   13.70
   1   5  14    1.04    5.21
   1  -5  14    3.22    5.79
  -1   5  14    3.09    5.31
  -1  -5  14    2.13    5.61
   1  -5  15    2.30    6.26
   1   5  15    4.44    6.24
  -1  -5  15    1.15    6.18
  -1   5  15   12.20    6.67
   1   6  -9  102.63    5.95
   1   6  -8  136.05    7.46
  -1   6  -7   66.93    4.88
   1   6  -7   75.16    5.26
   1   6  -7   68.68    4.61
   1   6  -6  657.57   26.58
  -1   6  -6  689.39   26.57
   1   6  -6  620.37   26.12
  -1   6  -5   56.83    4.47
   1   6  -5   46.10    4.30
   1   6  -5   54.62    4.31
  -1   6  -4   35.53    3.06
  -1  -6  -4   29.80    2.96
   1  -6  -4   33.91    3.10
   1   6  -4   31.99    3.03
   1   6  -4   34.68    3.64
  -1   6  -4   31.79    3.43
  -1   6  -3  520.86   22.02
   1   6  -3  491.88   21.97
  -1  -6  -3  526.02   20.58
  -1   6  -3  530.43   20.47
   1  -6  -3  525.49   20.52
   1   6  -3  540.21   20.54
   1  -6  -2   73.80    3.84
   1   6  -2   73.84    3.86
  -1  -6  -2   75.71    3.94
  -1   6  -2   86.05    3.95
   1   6  -2   73.94    5.38
  -1   6  -2   75.28    5.39
   1   6  -1   15.50    1.20
   1  -6  -1   15.61    1.19
   1  -6   0 1545.23   55.86
   1  -6   0 1663.98   59.75
   1   6   0 1516.92   58.56
  -1   6   0 1480.80   58.46
   1  -6   1   13.35    2.68
   1  -6   1   14.32    1.28
  -1   6   1   16.22    2.69
   1   6   1   13.72    2.75
  -1   6   1   14.25    1.53
   1  -6   1   15.68    1.39
   1  -6   1   17.31    1.22
   1   6   1   17.76    1.26
  -1   6   2   76.47    5.37
   1   6   2   77.73    5.50
  -1  -6   2   72.65    3.55
  -1   6   2   73.72    4.16
  -1  -6   2   77.78    5.37
   1  -6   2   70.28    5.08
   1  -6   2   72.09    3.88
   1   6   2   73.96    3.84
   1  -6   2   74.48    3.80
   1  -6   3  516.46   21.04
  -1  -6   3  538.52   20.65
  -1   6   3  500.35   19.83
  -1  -6   3  503.24   19.85
   1   6   3  487.70   21.26
  -1   6   3  479.14   21.17
   1   6   3  510.56   19.89
   1  -6   3  501.95   19.87
   1  -6   4   33.34    3.11
  -1  -6   4   34.89    3.12
  -1   6   4   31.76    2.99
  -1   6   4   31.69    3.47
   1   6   4   31.42    3.56
   1  -6   4   31.05    3.17
  -1  -6   4   28.75    2.85
   1   6   4   27.74    2.88
   1   6   5   46.00    4.18
   1  -6   5   57.35    4.47
  -1  -6   5   48.48    4.18
  -1   6   5   52.27    4.15
  -1  -6   5   50.17    3.77
   1   6   5   62.27    4.72
  -1   6   5   49.48    4.30
  -1   6   6  652.78   26.72
   1   6   6  690.36   27.16
  -1   6   6  665.15   27.27
  -1  -6   6  677.55   27.39
   1   6   6  666.02   27.29
   1  -6   6  628.81   27.19
  -1   6   7   73.51    4.92
   1   6   7   73.60    5.21
  -1  -6   7   65.24    5.67
   1   6   7   71.66    5.79
   1  -6   7   61.05    5.64
  -1   6   7   52.32    5.26
   1   6   8  141.51    7.90
  -1   6   8  141.97    7.57
  -1   6   8  150.64    9.31
  -1  -6   8  152.17    9.49
   1  -6   8  139.22    9.31
   1   6   8  134.36    8.98
  -1   6   9   91.48    5.63
   1   6   9   87.77    5.86
  -1   6   9  101.80    7.90
   1  -6   9   99.21    7.92
  -1  -6   9  119.90    8.45
   1   6   9   94.06    7.64
  -1   6  10  299.56   16.13
  -1  -6  10  298.56   16.30
   1   6  10  278.92   15.95
   1  -6  10  317.32   16.68
  -1   6  11   31.18    5.69
  -1  -6  11   42.59    6.40
   1   6  11   28.43    5.87
   1  -6  11   31.90    5.89
  -1  -6  12   43.48    6.83
  -1   6  12   44.68    6.84
   1  -6  12   57.83    7.64
   1   6  12   49.70    6.94
  -1  -6  13  187.49   13.79
  -1   6  13  204.82   13.83
   1   6  13  203.17   13.77
   1  -6  13  188.82   13.79
  -1   6  14   26.46    6.73
  -1  -6  14   41.12    7.75
   1  -6  14   25.49    6.91
   1   6  14   29.68    7.01
   1   6  15   -3.28    6.08
   1  -6  15    6.81    6.25
  -1   6  15    8.76    6.10
  -1  -6  15   -5.68    5.84
   1   7 -10  111.97    6.44
   1   7  -9  220.94   10.89
   1   7  -8    2.76    2.26
  -1   7  -8    1.88    2.31
  -1   7  -7  242.29   12.02
   1   7  -7  244.56   12.17
  -1   7  -6  309.65   14.60
   1   7  -6  312.64   14.73
  -1   7  -5   47.87    4.53
   1   7  -5   40.46    4.32
  -1   7  -4  101.34    6.74
   1   7  -4   88.08    6.54
   1  -7  -4   86.96    5.38
  -1  -7  -4   97.23    5.52
  -1   7  -4   94.90    5.39
   1   7  -4  110.85    5.73
   1   7  -3  992.65   38.95
  -1   7  -3  977.68   38.84
   1   7  -3  998.32   36.49
  -1  -7  -3  932.72   36.52
   1  -7  -3  983.04   36.50
  -1   7  -3  975.18   36.45
   1  -7  -2    5.39    1.19
   1   7  -2    7.10    1.22
   1   7  -2    4.56    2.27
  -1   7  -2    5.37    2.11
   1   7  -1   22.94    1.37
   1  -7   0  781.40   31.20
   1   7   0  719.16   30.15
  -1   7   0  702.47   29.91
  -1   7   1   16.86    3.00
   1   7   1   26.63    3.57
   1  -7   1   22.67    3.42
   1  -7   1   25.56    1.64
  -1   7   1   22.21    1.85
  -1   7   1   22.67    1.50
   1  -7   1   25.79    1.75
   1   7   1   25.89    1.45
   1  -7   2    6.89    2.28
  -1  -7   2    4.25    2.35
   1  -7   2    5.68    1.13
   1   7   2    6.00    1.15
  -1   7   2    6.01    1.47
  -1  -7   2    5.19    0.93
   1  -7   2    4.54    1.21
   1   7   2    4.87    0.88
   1   7   2    8.11    2.38
  -1   7   2    4.84    2.22
  -1   7   3  993.65   36.08
   1  -7   3  921.77   35.40
   1   7   3  921.60   35.42
  -1   7   3  941.72   35.42
  -1  -7   3  990.00   36.95
   1  -7   3  955.93   37.34
   1   7   3  914.49   37.65
  -1   7   3  918.84   37.54
   1  -7   4   94.83    5.42
  -1  -7   4  101.57    5.59
   1   7   4   88.00    5.33
  -1   7   4   86.92    5.31
  -1  -7   4   95.85    5.78
   1  -7   4  101.48    6.23
  -1   7   4   87.24    6.19
   1   7   4   84.41    6.31
  -1   7   5   49.42    4.03
   1  -7   5   48.96    4.08
   1   7   5   55.74    4.18
  -1  -7   5   41.17    3.74
   1  -7   5   43.99    4.07
  -1  -7   5   41.82    3.68
   1   7   5   47.51    4.59
  -1   7   5   52.98    4.69
   1   7   6  316.93   14.77
  -1   7   6  333.65   14.77
  -1  -7   6  304.32   14.35
  -1   7   6  309.22   14.40
   1  -7   6  294.55   14.34
   1   7   6  294.58   14.27
   1   7   7  233.22   11.90
  -1   7   7  223.89   11.70
  -1   7   7  256.24   12.53
   1  -7   7  246.62   12.56
  -1  -7   7  226.10   12.22
   1   7   7  245.50   12.45
   1   7   8    2.07    2.21
  -1   7   8    3.04    2.29
   1   7   8    2.72    2.84
   1  -7   8    5.06    3.03
  -1  -7   8    1.67    2.72
  -1   7   8    1.63    2.66
  -1  -7   9  240.07   13.25
   1  -7   9  251.96   13.51
  -1   7   9  221.67   12.85
   1   7   9  256.67   13.46
   1   7   9  198.03   11.05
  -1   7   9  229.85   11.13
  -1   7  10  153.91   10.30
   1  -7  10  147.58   10.50
  -1  -7  10  147.66   10.37
   1   7  10  137.52   10.00
   1   7  11   43.77    6.35
   1  -7  11   32.46    6.05
  -1  -7  11   30.21    5.93
  -1   7  11   22.36    5.37
   1   7  12   55.05    7.56
   1  -7  12   70.44    7.85
  -1  -7  12   53.54    7.41
  -1   7  12   51.78    7.35
  -1  -7  13  236.09   15.74
  -1   7  13  252.07   15.86
   1  -7  13  249.23   16.04
   1   7  13  267.68   16.26
  -1   7  14    1.00    5.93
   1   7  14    5.02    5.65
   1  -7  14    7.32    5.51
  -1  -7  14   11.45    6.65
  -1   7  15    9.69    6.13
   1  -7  15   16.80    7.38
   1   7  15    7.50    6.46
  -1  -7  15   12.32    6.92
   1   8 -10  247.02   12.07
   1   8  -9  161.24    9.24
   1   8  -8  146.84    8.77
  -1   8  -8  145.27    8.66
  -1   8  -7  204.97   11.09
   1   8  -7  203.14   11.19
   1   8  -6  731.69   30.11
  -1   8  -6  705.33   29.87
   1   8  -5   74.21    6.19
  -1   8  -5   80.31    6.19
   1   8  -4   45.37    4.81
  -1   8  -4   47.27    4.85
   1   8  -4   45.47    3.48
  -1  -8  -4   44.39    3.54
   1  -8  -4   51.65    3.63
  -1   8  -4   49.04    3.58
  -1   8  -3  716.58   27.25
  -1  -8  -3  710.55   27.38
   1   8  -3  714.92   30.15
  -1   8  -3  735.76   30.30
   1  -8  -3  712.74   27.27
   1   8  -3  731.27   27.28
   1   8  -2  110.61    7.64
  -1   8  -2  109.34    7.64
   1   8  -2  115.03    5.09
   1  -8  -2  117.66    5.13
   1   8   0 1749.77   67.48
  -1   8   0 1740.14   67.38
   1  -8   0 1796.87   68.60
  -1   8   1   64.66    3.40
   1  -8   1   63.40    2.96
   1  -8   1   66.96    6.06
  -1   8   1   56.64    5.43
   1   8   1   78.91    6.04
  -1  -8   2  109.92    7.74
   1  -8   2  107.02    7.54
   1   8   2  110.45    5.13
   1  -8   2  112.91    5.10
  -1   8   2  114.17    5.72
   1  -8   2  127.02    5.25
   1  -8   2  121.82    5.48
   1   8   2  118.35    7.91
  -1   8   2  117.70    7.76
  -1  -8   3  670.20   26.36
  -1   8   3  731.46   27.44
   1   8   3  705.73   26.80
   1  -8   3  698.38   26.75
  -1  -8   3  702.06   28.82
   1  -8   3  730.46   29.32
  -1   8   3  723.24   29.65
   1   8   3  734.90   29.85
  -1   8   4   52.48    3.69
   1   8   4   42.14    3.40
  -1  -8   4   40.31    3.39
   1  -8   4   48.32    3.55
   1   8   4   41.86    4.66
  -1   8   4   42.50    4.67
   1  -8   4   42.79    4.35
  -1  -8   4   43.77    4.05
  -1   8   4   52.79    4.04
   1  -8   5   88.33    5.53
   1   8   5   93.61    5.69
  -1   8   5   92.63    5.58
  -1  -8   5   77.14    5.30
   1   8   5   71.07    6.20
  -1   8   5   78.41    6.31
   1  -8   5   88.51    6.02
  -1  -8   5   79.85    5.59
   1   8   6  746.68   30.28
  -1  -8   6  755.38   30.33
   1  -8   6  724.89   30.26
  -1   8   6  732.10   30.21
   1   8   6  759.30   31.21
  -1   8   6  749.72   31.00
  -1  -8   6  783.20   29.75
   1  -8   7  216.80   11.44
  -1  -8   7  215.46   11.37
   1   8   7  193.41   11.00
  -1   8   7  225.26   11.38
  -1   8   7  212.72   11.25
   1   8   7  199.41   11.20
  -1   8   8  149.79    9.37
   1   8   8  154.57    9.52
   1  -8   8  144.62    9.37
  -1  -8   8  141.87    9.28
  -1   8   8  140.75    8.60
   1   8   8  145.54    8.79
  -1   8   9  157.05   10.03
  -1  -8   9  159.60   10.33
   1   8   9  185.38   10.87
   1  -8   9  164.89   10.47
   1   8   9  143.21    9.02
  -1   8   9  151.41    8.83
   1   8  10  259.59   14.92
  -1   8  10  276.95   15.14
  -1  -8  10  271.93   15.24
   1  -8  10  278.72   15.44
   1   8  11   49.28    6.85
   1  -8  11   51.00    6.96
  -1  -8  11   27.40    6.01
  -1   8  11   53.20    6.60
   1  -8  12   44.58    7.09
   1   8  12   75.81    8.36
  -1  -8  12   50.99    7.32
  -1   8  12   56.85    7.47
   1  -8  13  231.74   15.62
  -1  -8  13  246.30   15.70
  -1   8  13  251.91   15.68
   1   8  13  269.44   15.98
   1  -8  14   13.32    6.09
   1   8  14   29.49    7.10
  -1  -8  14   25.60    6.92
  -1   8  14   13.80    6.38
   1   9 -10   69.96    5.77
   1   9  -9  212.21   11.54
  -1   9  -9  200.29   11.25
   1   9  -8    4.86    3.08
  -1   9  -8   11.41    3.45
   1   9  -7  150.76    9.67
  -1   9  -7  161.58    9.80
  -1   9  -6  236.96   13.21
   1   9  -6  262.23   13.59
  -1   9  -5    0.57    2.63
   1   9  -5    5.73    3.16
   1   9  -4   62.08    4.13
   1  -9  -4   66.47    4.28
   1   9  -4   64.87    6.07
  -1   9  -4   66.47    6.20
  -1  -9  -4   64.99    4.37
  -1   9  -4   76.60    4.46
  -1   9  -3  586.61   26.79
   1   9  -3  614.29   27.02
   1   9  -3  607.10   23.39
   1  -9  -3  630.41   23.48
   1   9  -2   34.90    2.02
   1  -9  -2   34.46    2.07
  -1   9  -2   39.69    4.88
   1   9  -2   37.01    4.63
   1  -9  -1   50.05    6.20
   1   9   0  397.20   19.07
  -1   9   0  378.37   18.76
   1  -9   0  421.84   20.23
   1  -9   1   47.59    5.29
  -1  -9   1   46.07    5.41
  -1   9   1   45.10    4.99
   1   9   1   31.82    4.58
  -1   9   1   48.29    2.65
   1   9   2   34.97    2.37
  -1   9   2   40.18    2.79
   1  -9   2   38.69    2.18
   1  -9   2   38.45    4.64
  -1  -9   2   28.15    4.36
   1  -9   2   33.78    2.02
   1   9   2   38.48    2.18
   1  -9   2   38.36    2.57
   1   9   2   38.79    4.77
  -1   9   2   44.27    5.04
   1  -9   3  611.91   25.73
  -1  -9   3  576.33   25.17
   1   9   3  603.17   22.59
   1  -9   3  592.87   22.51
  -1  -9   3  524.25   21.90
  -1   9   3  601.39   23.23
   1  -9   3  650.43   22.99
   1   9   3  603.37   21.99
   1   9   3  590.97   26.03
  -1   9   3  594.04   25.96
  -1   9   4   76.39    5.02
   1   9   4   66.35    4.34
   1  -9   4   68.83    4.38
   1   9   4   62.73    6.05
  -1   9   4   75.39    6.44
  -1  -9   4   68.87    5.45
   1  -9   4   65.22    5.66
   1  -9   5    0.95    2.17
  -1  -9   5    2.81    2.24
  -1   9   5    4.31    2.34
  -1   9   5    3.72    1.85
  -1  -9   5    2.16    1.97
   1  -9   5    0.95    1.93
   1   9   5   -0.63    1.82
   1   9   5    0.58    2.85
  -1   9   5    1.12    2.50
   1   9   6  266.30   13.81
  -1   9   6  259.91   13.66
  -1   9   6  261.68   12.54
   1   9   6  252.55   12.48
   1  -9   6  260.73   12.58
  -1  -9   6  264.74   12.53
   1  -9   6  277.35   13.32
  -1  -9   6  246.28   12.25
   1   9   7  158.38    9.93
  -1   9   7  157.76    9.79
   1   9   7  172.06    9.59
  -1  -9   7  166.71    9.42
   1  -9   7  167.63    9.51
  -1   9   7  153.38    9.18
  -1  -9   8   11.69    3.47
  -1   9   8   11.52    3.26
   1  -9   8    9.83    3.43
   1   9   8   14.36    3.83
   1   9   8   10.72    3.39
  -1   9   8   18.03    3.57
  -1   9   9  213.02   11.91
   1   9   9  229.94   12.24
  -1   9   9  242.36   12.99
  -1  -9   9  242.93   13.03
   1   9   9  227.66   12.82
   1  -9   9  206.31   12.59
   1   9  10   57.10    6.54
  -1   9  10   77.16    7.21
  -1  -9  10   71.50    7.10
   1  -9  10   81.73    7.39
  -1   9  11    5.22    3.60
  -1  -9  11    4.60    4.44
   1  -9  11    6.22    4.05
   1   9  11    3.76    4.06
   1   9  12   89.95    8.96
   1  -9  12   83.55    8.86
  -1  -9  12   87.13    9.01
  -1   9  12   78.69    8.33
   1  -9  13  151.11   11.92
   1   9  13  139.16   11.47
  -1   9  13  176.11   12.50
  -1  -9  13  150.90   11.88
  -1   9  14   16.44    5.83
   1  -9  14    8.06    6.18
  -1  -9  14   10.05    6.00
   1   9  14    7.71    6.06
   1  10 -10  127.33    8.75
  -1  10  -9   52.98    5.73
   1  10  -9   58.98    6.27
   1  10  -8   42.86    5.73
  -1  10  -8   33.76    5.06
  -1  10  -7  105.08    8.26
   1  10  -7  103.14    8.31
   1  10  -6  263.74   14.55
  -1  10  -6  267.09   14.52
   1  10  -5   28.96    4.57
  -1  10  -5   22.40    4.46
   1  10  -4   53.16    3.63
  -1  10  -4   49.23    5.72
   1  10  -4   53.93    5.93
  -1  10  -3  285.02   16.00
   1  10  -3  285.41   15.86
   1 -10  -3  330.10   12.41
   1  10  -3  297.57   12.20
  -1  10  -2   16.30    4.17
   1  10  -2   16.35    4.08
   1 -10  -1   20.44    4.65
   1  10   0  489.73   23.16
  -1  10   0  473.30   22.94
   1 -10   0  543.34   24.65
  -1 -10   1   13.82    3.84
   1 -10   1   18.66    4.09
  -1  10   1   20.05    4.11
   1  10   1   20.26    3.88
   1 -10   2   15.45    3.71
  -1 -10   2   19.44    4.08
   1  10   2   18.11    1.58
   1 -10   2   15.82    1.19
  -1  10   2   17.65    2.03
   1 -10   2   16.95    1.80
  -1 -10   2   17.69    1.51
  -1  10   2   18.65    3.81
   1  10   2   18.25    3.79
  -1 -10   3  224.49   10.70
   1 -10   3  344.49   11.71
  -1  10   3  320.49   12.59
  -1 -10   3  311.40   15.15
   1 -10   3  330.05   15.60
   1  10   3  313.37   11.71
   1 -10   3  308.35   11.60
   1 -10   3  325.75   12.20
   1  10   3  298.72   10.94
   1  10   3  322.64   15.90
  -1  10   3  342.59   16.01
  -1  10   4   46.83    5.58
  -1 -10   4   38.89    4.75
  -1 -10   4   44.12    3.09
  -1  10   4   48.99    3.96
   1 -10   4   50.30    5.24
   1  10   4   52.82    3.62
   1 -10   4   53.63    3.55
   1  10   4   44.38    3.06
   1  10   4   65.11    6.11
  -1  10   5   22.53    3.25
   1 -10   5   24.03    2.94
   1  10   5   20.17    2.90
  -1  10   5   29.37    4.46
   1  10   5   25.51    4.46
   1 -10   5   24.22    3.98
  -1 -10   5   23.11    3.93
  -1  10   6  259.08   13.28
  -1  10   6  270.60   12.71
  -1 -10   6  276.72   12.75
   1 -10   6  265.77   12.66
   1  10   6  259.69   12.63
   1 -10   6  270.97   13.88
  -1 -10   6  272.30   13.20
  -1  10   6  280.61   14.67
   1  10   6  264.72   14.56
  -1  10   7  100.28    7.90
   1  10   7   96.95    7.90
  -1 -10   7   97.83    6.96
   1 -10   7  106.28    7.16
   1  10   7  110.49    7.23
  -1  10   7  116.59    7.31
  -1  10   8   42.71    4.85
  -1 -10   8   45.83    5.08
   1 -10   8   40.42    5.03
   1  10   8   48.11    5.17
   1  10   8   43.85    5.44
  -1  10   8   38.36    5.05
  -1 -10   9   69.18    6.62
  -1  10   9   64.48    6.22
   1  10   9   70.02    6.71
   1 -10   9   68.50    6.73
   1  10   9   64.46    6.44
  -1  10   9   63.17    6.35
   1 -10  10  158.07   10.42
   1  10  10  149.47   10.21
  -1 -10  10  130.42    9.78
  -1  10  10  149.12   10.05
   1  10  11    7.31    4.85
   1 -10  11    4.51    4.60
  -1  10  11    5.82    4.26
  -1 -10  11    9.71    4.54
   1  10  12   37.64    6.56
  -1  10  12   38.49    6.72
   1 -10  12   26.51    6.20
  -1 -10  12   22.31    5.96
   1 -10  13  103.50   10.26
  -1  10  13   96.22    9.93
  -1 -10  13   91.49    9.95
   1  10  13  100.33   10.25
  -1  10  14    1.90    5.95
   1  10  14    3.78    5.98
  -1 -10  14    3.94    5.97
   1  11 -10   24.66    4.49
   1  11  -9   97.55    8.25
  -1  11  -9  106.65    8.33
  -1  11  -8   51.96    6.35
   1  11  -8   63.53    6.61
   1  11  -7   42.87    5.80
  -1  11  -7   43.97    5.94
  -1  11  -6   75.20    7.43
   1  11  -6   75.82    7.16
   1  11  -5   69.47    7.03
  -1  11  -5   56.82    6.52
   1  11  -4   41.30    3.11
   1  11  -4   49.02    5.96
  -1  11  -4   38.04    5.55
   1  11  -3  196.68    8.16
  -1  11  -3  203.04   12.64
   1  11  -3  224.38   12.86
   1  11  -2  115.97    9.07
  -1  11  -2  113.89    9.07
   1 -11  -1   54.25    7.16
   1  11   0   30.92    4.95
  -1  11   0   35.22    5.25
   1 -11   0   24.87    5.13
   1  11   1   58.15    6.41
  -1  11   1   52.87    6.09
  -1 -11   1   65.83    7.41
   1 -11   1   64.25    6.96
   1 -11   2  105.10    8.38
  -1 -11   2  102.91    8.58
  -1  11   2   99.34    4.92
   1  11   2  115.24    8.71
  -1  11   2  105.19    8.41
   1  11   3  235.48    9.19
   1 -11   3  205.19   12.83
  -1 -11   3  242.92   13.22
   1  11   3  217.88   13.36
  -1  11   3  250.56   13.80
  -1  11   3  221.49   10.00
   1  11   3  215.93    9.61
   1 -11   4   44.72    5.47
  -1  11   4   53.45    4.08
  -1 -11   4   45.71    5.24
   1  11   4   55.12    3.47
   1 -11   4   49.78    3.35
   1  11   4   43.68    2.77
   1  11   4   55.15    6.44
  -1  11   4   45.46    5.75
  -1  11   5   77.49    5.59
   1  11   5   71.34    7.34
  -1  11   5   82.19    7.47
  -1 -11   5   65.55    6.20
   1 -11   5   71.16    6.53
   1  11   5   76.07    4.92
   1 -11   5   77.67    4.87
  -1  11   6   65.39    5.44
   1 -11   6   51.36    4.66
   1  11   6   56.69    4.74
  -1  11   6   72.75    7.14
   1  11   6   72.29    7.01
  -1 -11   6   57.72    5.49
   1 -11   6   67.53    6.25
  -1 -11   7   31.44    4.33
   1 -11   7   52.76    4.67
  -1  11   7   51.86    4.60
   1  11   7   39.67    4.30
   1  11   7   26.99    5.01
  -1  11   7   42.63    5.73
  -1  11   7   43.01    4.90
  -1 -11   8   55.90    5.42
  -1  11   8   50.59    5.82
  -1  11   8   48.65    5.46
   1  11   8   51.38    5.46
   1 -11   8   52.26    5.31
   1  11   8   55.49    6.39
  -1  11   8   61.41    6.26
  -1  11   9  110.23    7.98
   1  11   9  108.57    8.07
  -1  11   9   92.78    8.03
   1  11   9  123.71    8.91
  -1  11   9  121.04    9.14
  -1  11  10   12.74    4.12
   1  11  10   14.61    4.24
   1  11  11   34.69    5.70
  -1  11  11   25.55    5.51
  -1  11  12   58.77    7.68
   1  11  12   46.84    7.18
   1  11  13   57.95    7.57
  -1  11  13   58.08    7.33
  -1  11  14   12.91    6.44
   1  11  14   21.19    7.24
  -1  11  14   15.08    6.33
  -1  12 -10   20.36    5.24
   1  12 -10   27.60    5.44
   1  12  -9   52.65    6.60
  -1  12  -9   38.24    5.96
   1  12  -8    0.75    4.11
  -1  12  -8    3.69    3.98
   1  12  -7  114.96    9.27
  -1  12  -7   77.24    8.14
   1  12  -6   59.58    7.14
  -1  12  -6   65.15    7.26
  -1  12  -5    6.24    3.72
   1  12  -5    9.46    4.31
  -1  12  -4   32.25    5.70
   1  12  -4   33.68    5.68
  -1  12  -3   80.50    7.83
   1  12  -3   96.41    8.25
   1  12  -2    8.58    4.08
  -1  12  -2   15.00    4.37
   1 -12  -2   13.02    5.39
   1 -12  -1   45.48    6.99
   1 -12   0   99.00    9.28
  -1 -12   0  126.30   10.50
   1  12   0  121.79    9.32
  -1  12   0  101.45    8.92
  -1 -12   1   37.47    6.43
   1 -12   1   54.58    6.80
   1  12   1   55.40    6.89
  -1  12   1   50.15    6.26
  -1 -12   2    5.53    3.60
   1 -12   2    5.48    3.46
  -1  12   2   10.91    3.92
   1  12   2   14.00    4.43
  -1  12   3   89.09    4.73
   1  12   3   78.15    4.17
   1  12   3   84.50    7.81
  -1  12   3   79.64    7.99
  -1 -12   3   89.12    7.75
   1 -12   3   72.17    7.31
   1 -12   4   33.42    5.20
   1  12   4   32.90    2.62
   1  12   4   31.99    3.03
  -1  12   4   29.15    3.13
  -1 -12   4   29.96    4.75
  -1  12   4   37.54    5.69
   1  12   4   37.59    5.80
  -1 -12   5    6.47    3.29
   1 -12   5   11.36    3.58
   1  12   5   11.40    2.64
  -1  12   5    8.81    2.75
   1  12   5   10.22    2.22
   1  12   5    9.11    4.50
  -1  12   5    9.84    4.14
  -1  12   6   81.71    6.25
  -1  12   6   91.74    8.17
   1  12   6   81.57    7.76
  -1 -12   6   77.05    6.71
   1 -12   6   78.79    7.10
   1  12   6   83.30    5.56
   1  12   7   94.79    6.74
  -1  12   7   92.73    8.33
   1  12   7  128.48    9.64
  -1  12   7  104.60    7.55
   1  12   8    2.82    3.05
  -1  12   8    1.42    4.00
   1  12   8    7.36    4.06
  -1  12   8    7.02    3.71
   1  12   9   35.29    5.11
  -1  12   9   37.85    5.13
   1  12   9   41.65    6.01
  -1  12   9   34.84    5.62
  -1  12   9   38.63    5.80
   1  12  10   35.68    5.54
  -1  12  10   31.84    5.31
  -1  12  10   39.49    6.23
  -1  12  11    6.84    4.30
   1  12  11    9.62    4.69
  -1  12  11    6.60    5.31
  -1  12  12   32.52    6.83
  -1  12  13   53.96    8.38
   1  13 -10    5.33    4.28
  -1  13 -10    1.50    4.44
  -1  13  -9   13.26    5.23
   1  13  -9   11.87    5.07
  -1  13  -8   80.23    8.21
   1  13  -8   66.56    7.88
   1  13  -7   17.65    5.55
  -1  13  -7    8.30    5.14
   1  13  -6   10.22    4.87
  -1  13  -6   21.76    5.41
  -1  13  -5   96.81    9.12
   1  13  -5  100.49    9.39
   1  13  -4   30.02    6.07
  -1  13  -4   20.55    5.31
  -1  13  -3    8.59    4.44
   1  13  -3   17.86    4.66
   1 -13  -3   12.40    6.63
   1 -13  -2   91.25   10.31
  -1  13  -2   80.68    8.31
   1  13  -2   85.42    8.57
   1 -13  -1   60.59    7.93
  -1  13   0   -0.85    3.76
   1  13   0    3.38    3.53
   1 -13   0    3.03    4.73
  -1 -13   0    3.12    4.50
  -1  13   1   62.94    7.19
   1  13   1   60.59    7.09
  -1 -13   1   64.04    7.93
   1 -13   1   50.70    7.11
  -1 -13   2   84.46    8.64
   1 -13   2   70.72    8.07
   1  13   2   93.39    8.59
  -1  13   2   87.18    8.42
  -1 -13   3   13.77    4.40
   1 -13   3   12.08    4.26
   1  13   3    6.69    4.26
  -1  13   3    8.40    3.90
  -1  13   4   30.04    3.18
  -1 -13   4   37.31    5.60
  -1  13   4   24.99    5.48
   1  13   4   41.38    6.31
   1 -13   4   35.96    6.10
  -1  13   5   96.84    6.20
  -1  13   5  107.81    9.17
   1  13   5  101.06    9.06
  -1 -13   5   98.34    8.24
   1 -13   5   92.09    8.30
  -1  13   6   18.66    5.01
   1  13   6   24.54    5.76
   1  13   6   14.57    3.14
  -1  13   6   17.89    3.62
   1 -13   6   17.15    4.45
  -1 -13   6   17.52    4.28
   1  13   7    5.69    4.81
  -1  13   7   15.91    5.00
  -1  13   7    5.36    3.05
   1 -13   7   11.34    4.16
   1  13   8   71.27    8.11
  -1  13   8   75.78    7.94
  -1  13   8   90.60    7.30
  -1  13   9   23.08    5.25
   1  13   9   17.91    5.40
  -1  13  10   -2.16    4.74
  -1  13  11   50.31    7.11
  -1  14 -10    2.47    4.67
  -1  14  -9   11.06    5.10
   1  14  -9   18.96    5.73
   1  14  -8    7.11    5.55
  -1  14  -8   17.61    5.72
  -1  14  -7   17.98    5.64
   1  14  -7   22.71    6.06
   1  14  -6   15.63    5.30
  -1  14  -6   13.61    5.28
  -1  14  -5    2.75    4.54
   1  14  -5   -1.85    4.53
   1  14  -4   23.23    5.70
  -1  14  -4   23.10    5.95
   1  14  -3    3.71    4.68
  -1  14  -3   19.46    5.84
   1 -14  -2   19.93    6.43
   1  14  -2    9.20    4.71
  -1  14  -2   20.40    5.50
   1 -14  -1   20.87    6.22
  -1 -14  -1   20.44    6.23
  -1 -14   0   -3.33    5.20
   1 -14   0    9.72    5.14
   1  14   0    1.82    4.45
  -1  14   0   -4.61    4.86
  -1 -14   1   18.31    5.65
   1 -14   1   18.99    5.38
  -1  14   1   22.05    5.37
   1  14   1   22.67    5.65
  -1 -14   2    8.38    4.64
   1 -14   2   11.98    4.77
   1  14   2   13.56    4.50
  -1  14   2   19.18    5.46
  -1 -14   3   15.80    5.08
   1 -14   3   19.20    5.09
  -1  14   3   13.61    5.39
   1  14   3   15.31    5.20
   1 -14   4   26.59    5.69
  -1 -14   4   34.60    5.80
  -1  14   4   31.47    6.06
   1  14   4   28.71    5.87
  -1 -14   5   -5.00    3.81
   1 -14   5   -4.76    4.64
   1  14   5    1.79    4.31
  -1  14   5    0.89    4.46
   1 -14   6    1.50    4.04
  -1  14   6   12.26    4.88
   1  14   6   11.56    4.85
   1 -14   7   15.08    4.76
   1  14   7   15.84    5.18
  -1  14   7   17.17    5.38
   1  14   8    2.59    4.56
  -1  14   8   10.02    5.20
   1  15  -9    0.93    5.68
  -1  15  -9   -1.84    5.42
   1  15  -8  165.76   12.75
  -1  15  -8  127.15   11.68
  -1  15  -7    0.97    5.11
   1  15  -7   13.64    5.81
  -1  15  -6   34.17    7.24
   1  15  -6   31.54    6.96
  -1  15  -5  218.95   14.87
   1  15  -5  201.56   14.76
   1 -15  -4   52.52   10.17
  -1  15  -4   49.54    7.55
   1  15  -4   48.89    7.90
   1 -15  -3   42.63    8.78
   1  15  -3   31.96    6.78
  -1  15  -3   30.83    6.56
  -1  15  -2  159.16   12.86
   1  15  -2  182.27   13.27
   1 -15  -2  175.23   14.90
  -1 -15  -2  166.37   15.24
  -1 -15  -1   90.00   11.11
   1 -15  -1   90.40   10.46
  -1 -15   0   78.59    9.73
   1 -15   0   50.91    8.04
   1  15   0   63.08    7.99
  -1  15   0   61.43    8.15
  -1 -15   1   79.12    9.32
   1 -15   1   60.60    8.41
  -1  15   1   78.93    9.06
   1  15   1   86.48    9.23
  -1  15   2  156.98   12.55
   1  15   2  164.47   12.45
   1 -15   2  152.33   12.38
  -1 -15   2  148.34   12.17
  -1 -15   3   26.85    5.95
   1 -15   3   21.62    5.57
   1  15   3   26.32    5.71
  -1  15   3   21.43    5.87
   1 -15   4   42.86    6.75
  -1 -15   4   50.82    6.74
   1  15   4   52.44    7.58
  -1  15   4   60.85    7.97
  -1  15   5  202.18   14.59
   1  15   5  224.38   14.94
  -1 -15   5  220.08   13.65
   1 -15   5  213.71   14.16
   1 -15   6   23.35    5.38
   1  15   6   28.76    6.23
  -1  15   6   27.25    6.21
  -1  15   7    9.21    5.07
   1  15   7   -0.95    4.87
  -1  15   8  145.93   11.78
   1  15   8  154.35   12.31
  -1  16  -9    5.89    5.65
   1  16  -9   12.92    5.98
  -1  16  -8   25.35    6.81
   1  16  -8   39.52    7.93
   1  16  -7   16.59    6.42
  -1  16  -7   10.33    5.95
   1 -16  -6   21.18    9.31
  -1  16  -6   14.64    6.08
   1  16  -6    6.31    5.87
   1 -16  -5    3.36    7.98
  -1  16  -5   -1.05    5.65
   1  16  -5    8.47    5.25
   1 -16  -4   19.13    8.31
   1  16  -4    6.38    5.49
  -1  16  -4   11.60    5.95
   1 -16  -3   14.84    7.84
  -1  16  -3   12.73    6.24
   1  16  -3   23.47    6.72
   1 -16  -2   39.05    8.36
  -1 -16  -2   27.78    8.44
   1  16  -2   18.15    6.26
  -1  16  -2   25.49    6.45
  -1 -16  -1   21.62    7.33
   1 -16  -1   23.59    7.42
  -1 -16   0   30.00    7.18
   1 -16   0   25.73    7.31
   1  16   0   35.09    7.48
  -1  16   0   29.65    7.05
  -1 -16   1   31.10    7.42
   1 -16   1   23.65    6.79
   1  16   1   33.86    6.93
  -1  16   1   24.26    6.75
   1 -16   2   32.77    6.94
  -1 -16   2   30.47    6.74
   1  16   2   35.86    7.23
  -1  16   2   28.32    6.73
   1 -16   3   12.07    5.50
  -1 -16   3   13.41    5.46
  -1  16   3   22.91    6.23
   1  16   3    7.36    5.43
   1 -16   4   15.29    5.68
  -1 -16   4   23.28    5.75
   1  16   4   14.62    6.59
  -1  16   4   19.59    6.01
   1 -16   5    0.92    4.72
   1  16   5   -1.04    5.13
  -1  16   5   -4.07    5.67
   1  16   6    9.22    5.61
  -1  16   6   23.05    6.21
  -1  16   7   12.74    5.80
   1  16   7   12.08    6.07
  -1  16   8   19.10    6.42
   1  16   8   47.24    7.74
  -1  17  -9   17.76    7.09
   1  17  -9    8.45    6.70
  -1  17  -8  133.45   12.49
   1  17  -8  130.98   12.35
   1  17  -7    4.39    5.93
  -1  17  -7   20.84    7.28
   1 -17  -6   52.08   12.52
  -1  17  -6   44.45    8.25
   1  17  -6   44.55    8.12
   1  17  -5  204.45   15.39
  -1  17  -5  172.98   14.78
   1 -17  -5  224.94   19.88
   1 -17  -4   14.96    9.07
   1  17  -4   15.79    6.86
  -1  17  -4    8.94    6.04
  -1  17  -3  134.89   12.53
   1  17  -3  136.94   12.70
  -1 -17  -3  156.85   16.12
   1 -17  -3  146.57   15.05
  -1  17  -2  123.96   11.86
   1  17  -2  144.00   12.73
   1 -17  -2  144.28   14.21
  -1 -17  -2  146.36   15.15
  -1 -17  -1   63.66   10.30
   1 -17  -1   64.84   10.24
  -1 -17   0   96.17   11.81
   1 -17   0  114.17   11.95
   1  17   0  109.95   11.20
  -1  17   0  115.77   11.12
  -1 -17   1   84.24   10.49
   1 -17   1   68.80    9.27
   1  17   1   56.51    8.86
  -1  17   1   51.53    8.55
  -1  17   2  121.39   11.82
   1  17   2  132.84   12.40
   1 -17   2  127.26   12.07
  -1 -17   2  125.71   12.02
   1  17   3  144.53   12.48
   1 -17   3  125.52   11.74
  -1 -17   3  123.53   11.35
  -1  17   3  116.02   11.37
   1 -17   4   14.27    5.71
  -1 -17   4   16.28    5.69
   1  17   4   22.24    6.78
  -1  17   4   21.88    6.90
  -1  17   5  238.67   15.94
   1  17   5  196.85   15.12
   1 -17   5  199.40   14.46
  -1  17   6   39.27    7.81
   1  17   6   26.03    6.96
   1  17   7   17.05    6.53
  -1  17   7   -2.07    5.41
   1  17   8  133.44   12.36
  -1  17   8  139.11   12.49
   1  18  -6   41.01    8.77
  -1  18  -6   45.73    8.62
   1  18  -5    4.74    6.93
  -1  18  -5   -7.09    6.91
  -1  18  -4    4.73    6.38
   1  18  -4    5.96    5.83
  -1 -18  -4   20.29   10.17
   1 -18  -4    6.92    8.90
  -1  18  -3    3.55    5.88
   1  18  -3   13.15    7.00
  -1 -18  -3   12.09    8.78
   1 -18  -3   13.11    8.33
  -1  18  -2   13.06    6.70
   1  18  -2   11.98    7.09
   1 -18  -2   26.13    8.84
  -1 -18  -2    9.59    8.24
   1 -18  -1   18.81    8.11
  -1 -18  -1   35.72    9.31
  -1  18   0   54.61    9.24
   1  18   0   76.62   10.26
   1 -18   0   72.11   10.32
  -1 -18   0   82.75   11.36
   1  18   1   19.12    7.42
  -1  18   1   28.38    8.05
  -1 -18   1   21.52    7.02
   1 -18   1   21.29    7.23
   1  18   2   11.91    6.15
  -1  18   2   16.46    6.83
   1 -18   2   13.11    6.23
  -1 -18   2   16.21    6.26
  -1  18   3    2.33    5.87
   1  18   3    9.47    6.53
  -1 -18   3    9.73    5.71
   1 -18   3   13.65    6.41
   1 -18   4    2.16    5.63
  -1  18   4   11.55    6.76
   1  18   4   18.78    7.25
  -1  18   5   -4.55    6.78
   1  18   5    8.13    6.66
  -1  18   6   46.90    8.32
   1  18   6   41.19    8.32
  -1  18   7   16.44    7.29
  -1 -19  -2  106.77   14.81
   1 -19  -1   42.02    9.19
  -1 -19  -1   26.40    8.82
   1 -19   0  118.28   13.27
  -1 -19   0  122.87   13.68
  -1 -19   1   36.74    8.88
   1 -19   1   43.42    8.84
   1 -19   2   93.95   11.13
  -1 -19   2   95.95   11.38
   1 -19   3   99.49   11.30
  -1 -20   1   -1.36    7.09
  -2   0  -3 9999.00  356.87
   2   0  -3 9900.46  356.76
   2   0  -2   62.35    3.44
  -2   0  -2   61.20    3.45
   2   0  -2   47.12    2.69
  -2   0  -1  156.41    6.80
   2   0  -1  158.35    6.22
  -2   0   1  157.55    7.10
  -2   0   1  168.01    6.51
  -2   0   2   63.44    3.88
   2   0   2   64.97    3.75
   2   0   3 9565.46  338.28
  -2   0   3 9284.16  338.26
   2   0   4   22.50    2.70
  -2   0   4   21.74    2.84
   2   0   5  601.44   25.19
  -2   0   5  631.97   25.38
   2   0   6    4.43    1.99
  -2   0   6    1.76    1.94
  -2   0   7 2430.07   93.29
   2   0   7 2540.47   93.43
  -2   0   8   12.35    3.09
   2   0   8   11.95    3.42
   2   0   8   11.24    1.38
   2   0   9 1501.59   60.44
  -2   0   9 1554.70   60.56
  -2   0  10    4.48    3.06
   2   0  10    3.76    3.68
   2   0  11  168.60   11.81
  -2   0  11  146.63   11.15
  -2   0  12   17.33    5.04
   2   0  12    3.63    4.97
  -2   0  13 2382.30   92.28
   2   0  13 2279.50   91.88
  -2   0  14    2.16    5.14
   2   0  14    1.09    5.59
  -2   0  15   11.62    5.92
   2   0  15   12.94    6.83
   2  -1  -6   30.08    1.70
   2   1  -6   27.92    1.68
   2  -1  -5 1007.46   36.71
   2  -1  -4   22.37    1.59
  -2  -1  -3  628.71   24.49
   2  -1  -3  624.25   24.38
   2  -1  -2    2.06    1.24
   2  -1  -2    2.06    1.19
  -2  -1  -2    1.79    1.15
  -2  -1  -1  147.90    6.47
   2  -1  -1  151.71    6.62
  -2  -1   0    3.08    0.89
  -2  -1   1  147.75    6.53
  -2   1   1  139.47    6.60
   2  -1   1  146.76    6.50
  -2   1   1  166.34    6.61
  -2  -1   2    3.16    1.31
  -2   1   2    1.41    1.28
   2  -1   2    2.68    1.22
   2  -1   2    2.60    1.20
   2  -1   3  558.03   22.69
  -2  -1   3  583.12   22.76
  -2  -1   4   18.41    2.41
   2  -1   4   18.91    2.52
   2  -1   5  950.79   36.70
  -2  -1   5  915.03   36.56
  -2  -1   6   19.80    3.15
   2  -1   6   11.59    1.51
   2  -1   7  106.79    7.51
   2  -1   7  105.70    4.90
  -2  -1   7   98.04    7.21
  -2  -1   8   -1.77    2.92
   2  -1   8    0.24    1.12
   2  -1   8    0.60    2.55
  -2  -1   9   50.05    5.64
   2   1   9   36.17    2.26
   2  -1   9   48.67    5.66
  -2  -1  10   39.63    5.68
   2  -1  10   37.76    5.70
   2  -1  11  288.35   16.69
  -2  -1  11  284.78   16.57
  -2  -1  12   32.92    6.43
   2  -1  12   57.43    7.34
  -2  -1  13   95.94    9.99
   2  -1  13   98.81   10.23
  -2  -1  14   11.92    5.72
   2  -1  14    8.72    5.69
  -2  -1  15   16.32    6.60
   2  -1  15   28.32    7.68
   2   2  -7 1649.21   59.63
   2   2  -6   10.40    1.41
   2  -2  -6    8.63    1.32
   2  -2  -5  284.08    7.17
   2   2  -5   88.01    5.96
   2  -2  -4    2.96    1.07
  -2  -2  -3 7735.76  280.43
  -2   2  -3 7891.49  280.44
   2  -2  -3 7851.53  279.52
   2  -2  -3 7694.41  280.37
   2   2  -3 7821.05  280.38
   2  -2  -2    5.71    1.15
  -2  -2  -2    4.70    1.42
  -2   2  -2    5.25    1.27
   2  -2  -2    7.14    1.36
   2   2  -2    7.64    1.46
   2   2  -1  173.57    7.62
   2  -2  -1  186.46    7.86
  -2  -2  -1  180.88    7.57
  -2   2  -1  189.18    7.93
   2  -2   0    0.26    0.80
   2   2   0    1.44    0.77
   2  -2   0    0.85    0.89
  -2   2   0    0.82    1.03
   2  -2   0    2.06    1.05
  -2   2   1  188.67    8.52
   2  -2   1  186.82    8.07
   2  -2   1  180.71    7.93
   2  -2   1  185.02    7.85
   2   2   1  185.83    7.71
  -2  -2   1  187.10    7.79
   2  -2   2    4.37    1.20
  -2  -2   2    6.21    1.37
   2   2   2    6.99    1.31
   2  -2   2    4.81    1.27
   2  -2   2    6.48    1.40
  -2  -2   3 7488.90  271.46
   2  -2   3 7694.22  270.68
   2  -2   3 7392.79  271.47
  -2  -2   4    3.31    1.62
   2  -2   4    2.74    1.87
   2  -2   4    3.48    1.12
  -2  -2   5  238.54   12.35
   2  -2   5  277.03   11.08
   2  -2   5  280.17   12.77
  -2  -2   6   11.00    2.55
   2  -2   6   10.25    2.59
   2  -2   6   10.81    1.59
  -2  -2   7 1946.18   73.66
   2  -2   7 1941.97   70.49
   2  -2   7 1891.35   73.62
   2   2   8    1.58    1.35
  -2  -2   8    0.59    2.72
   2  -2   8    4.80    2.85
   2  -2   8    4.05    1.39
   2  -2   9 1323.09   46.75
  -2  -2   9 1323.11   46.73
   2  -2  10    5.29    3.60
  -2  -2  10    8.23    3.46
  -2   2  11   83.74    8.44
   2  -2  11   97.53    8.84
  -2  -2  11   95.58    8.94
   2  -2  12   20.99    5.34
  -2   2  12   27.11    5.81
  -2  -2  12   12.81    5.40
  -2  -2  13 2054.00   79.09
   2   2  13 1893.11   78.29
   2  -2  13 2019.95   78.99
  -2   2  13 1876.77   78.22
   2  -2  14   -3.28    6.02
   2   2  14   -2.15    5.32
  -2   2  14    1.07    5.23
  -2  -2  14    1.09    5.45
   2   2  15    5.81    6.48
   2  -2  15    8.27    5.86
  -2   2  15   17.25    6.28
  -2  -2  15    3.50    6.50
   2   3  -8   23.89    2.10
   2   3  -8   24.87    1.89
   2   3  -7   25.10    2.02
   2  -3  -7   17.69    2.51
   2   3  -7   26.76    2.21
   2   3  -6   30.60    2.01
   2  -3  -6   27.50    2.50
   2   3  -6   28.84    2.54
   2   3  -5  446.22   16.82
   2  -3  -5  462.26   17.76
   2   3  -5  442.00   17.82
   2   3  -4   14.91    2.20
   2  -3  -4   31.09    2.41
   2   3  -4   30.53    1.77
  -2   3  -4   30.61    2.61
  -2   3  -3  500.54   20.09
   2  -3  -3  494.99   20.15
   2   3  -3  497.55   20.20
   2  -3  -3  513.36   19.93
  -2  -3  -3  514.03   20.30
  -2   3  -3  549.54   20.39
   2  -3  -2   31.09    2.35
   2   3  -2   26.92    2.31
  -2   3  -2   29.25    2.46
   2  -3  -2   31.04    2.51
  -2  -3  -1  126.48    5.35
  -2   3  -1  114.59    5.57
   2   3  -1  119.75    5.35
   2  -3  -1  118.80    5.69
   2  -3   0  171.29    8.05
  -2   3   0  182.09    8.20
  -2   3   0  160.98    7.20
   2  -3   0  181.49    7.64
  -2   3   0  172.28    7.69
   2  -3   0  169.47    7.20
   2   3   0  153.77    6.84
  -2   3   0  164.18    7.26
   2  -3   1  114.53    6.01
   2   3   1  123.66    5.33
   2  -3   1  117.59    5.49
  -2   3   1  120.33    5.92
   2  -3   1  121.07    5.84
  -2   3   1  114.34    5.68
  -2  -3   1  121.35    5.33
   2  -3   2   27.22    2.40
  -2   3   2   29.10    2.45
  -2   3   2   29.17    2.60
  -2  -3   2   30.79    2.34
   2  -3   2   29.51    2.53
   2  -3   2   28.41    2.30
   2   3   2   30.84    2.30
   2  -3   2   29.43    2.45
   2   3   2   29.34    2.47
  -2  -3   3  491.26   18.12
  -2   3   3  490.45   20.01
  -2   3   3  503.66   19.77
  -2  -3   3  505.90   19.82
   2  -3   3  474.54   19.66
   2   3   3  459.10   19.62
   2  -3   3  496.42   19.32
  -2   3   3  513.61   19.30
  -2   3   4   36.61    3.24
   2   3   4   31.47    3.02
   2  -3   4   36.89    3.30
   2  -3   4   30.44    2.62
  -2  -3   4   29.60    3.01
  -2   3   4   33.15    2.58
  -2  -3   5  424.55   18.70
  -2   3   5  445.22   18.85
   2  -3   5  437.51   18.89
   2   3   5  414.53   18.62
   2  -3   5  454.17   17.49
  -2  -3   6   25.01    3.41
  -2   3   6   27.38    3.58
   2  -3   6   27.84    2.52
   2   3   6   22.34    3.18
   2  -3   6   23.22    3.35
   2  -3   7   25.48    2.50
  -2  -3   7   27.66    3.89
  -2   3   7   27.86    4.09
   2   3   7   22.91    2.71
   2  -3   7   33.96    4.22
   2   3   7   24.59    3.91
   2  -3   8   21.82    2.35
   2   3   8   22.48    2.39
   2   3   8   26.45    4.27
   2  -3   8   21.00    3.97
  -2  -3   8   21.18    3.87
  -2   3   8   23.82    4.04
   2   3   9   56.91    6.22
   2  -3   9   79.07    7.04
  -2   3   9   75.58    6.93
  -2  -3   9   68.02    6.49
   2   3   9   64.39    3.98
  -2   3  10   97.09    8.50
   2   3  10   96.99    8.36
   2  -3  10  111.80    8.94
  -2  -3  10   98.68    8.60
  -2   3  11  203.97   13.01
   2   3  11  177.81   12.51
   2  -3  11  188.93   12.86
  -2  -3  11  199.24   13.11
   2   3  12   20.52    5.30
   2  -3  12   23.74    5.52
  -2  -3  12   11.88    5.01
  -2   3  12    9.87    4.87
   2  -3  13   75.11    8.92
   2   3  13   77.27    9.28
  -2   3  13   73.44    8.81
  -2  -3  13   86.86    9.42
   2  -3  14    7.65    6.21
   2   3  14   -4.27    5.07
  -2   3  14   -1.06    5.52
  -2  -3  14    1.08    5.64
   2  -3  15    3.55    5.63
   2   3  15   21.92    7.31
  -2   3  15    4.56    6.15
  -2  -3  15    2.33    6.21
   2   4  -9  614.61   23.45
   2   4  -9  629.27   23.86
   2   4  -8   42.72    3.14
   2   4  -8   41.31    2.85
   2   4  -7 1203.52   46.86
   2  -4  -7 1315.34   47.22
   2   4  -7 1259.49   46.17
   2   4  -6   31.73    2.20
   2   4  -6   32.33    2.96
   2  -4  -6   27.39    2.78
   2  -4  -5  146.00    7.24
   2   4  -5  148.39    7.39
   2   4  -5  141.85    6.47
   2   4  -4    3.17    1.48
   2  -4  -4    4.09    1.54
  -2   4  -3 2871.67   93.37
   2  -4  -3 2981.39   93.29
   2   4  -3 2924.31   93.15
   2  -4  -3 2883.13   93.05
  -2   4  -3 2959.21   93.43
  -2  -4  -3 3001.98   93.25
  -2   4  -3 2963.07   93.13
   2  -4  -2   38.33    2.56
   2   4  -2   32.38    2.46
   2  -4  -2   38.12    2.97
  -2   4  -2   26.01    2.82
   2   4  -2   34.19    3.00
  -2   4  -2   34.85    2.93
  -2   4  -1  118.88    5.71
  -2  -4  -1  128.74    5.39
   2   4  -1  122.47    5.37
   2  -4  -1  121.10    5.81
   2  -4  -1  120.30    7.22
   2  -4   0   56.95    3.41
   2   4   0   70.56    3.23
  -2   4   0   63.94    3.60
  -2   4   0   73.58    4.91
   2  -4   0   73.03    4.75
  -2   4   0   62.83    3.52
  -2   4   0   68.62    4.31
   2  -4   0   61.88    4.06
  -2  -4   1  117.57    5.25
  -2   4   1  121.50    5.84
   2  -4   1  125.91    6.67
   2  -4   1  118.27    5.57
   2   4   1  117.18    5.32
   2  -4   1  121.67    5.61
   2  -4   1  125.82    5.59
  -2   4   1  117.56    6.37
   2  -4   1  134.54    6.42
  -2   4   2   34.31    2.89
   2  -4   2   30.60    2.87
   2  -4   2   38.29    3.14
   2  -4   2   31.43    2.48
   2   4   2   31.80    2.29
   2   4   2   38.73    2.65
   2  -4   2   32.74    2.46
  -2  -4   2   34.24    2.41
  -2   4   2   30.94    2.70
   2  -4   3 2915.12  104.12
  -2  -4   3 2923.22  102.75
  -2  -4   3 2893.84  103.67
  -2   4   3 2822.67  104.18
  -2   4   3 2749.79  103.80
   2  -4   3 2866.03  103.88
   2   4   3 2766.14  103.68
   2  -4   3 2790.44  103.80
   2  -4   4    2.72    1.62
   2   4   4    4.76    1.84
  -2   4   4    2.66    1.60
  -2  -4   4    4.16    1.64
   2  -4   4    3.21    1.57
  -2   4   4    2.85    1.48
  -2   4   5  156.18    8.39
  -2  -4   5  151.95    8.36
  -2   4   5  158.49    7.41
   2  -4   5  159.54    7.62
   2  -4   5  136.54    8.15
   2   4   5  148.80    8.27
   2   4   6   35.23    3.86
   2  -4   6   23.17    3.57
  -2   4   6   29.23    2.57
  -2  -4   6   24.43    3.36
  -2   4   6   24.18    3.29
   2   4   6   18.67    2.87
   2  -4   6   26.07    2.70
  -2   4   7 1300.49   51.70
  -2  -4   7 1295.25   51.71
   2  -4   7 1349.15   52.02
   2   4   7 1284.04   51.68
   2  -4   7 1349.94   49.60
   2   4   7 1333.15   49.77
   2   4   8   34.40    4.71
   2  -4   8   42.41    5.27
  -2   4   8   47.85    5.10
  -2  -4   8   38.08    4.82
   2  -4   8   45.26    3.62
   2   4   8   48.92    3.69
   2   4   9  685.76   29.45
  -2   4   9  719.70   29.64
   2  -4   9  730.65   29.90
  -2  -4   9  661.82   29.31
   2   4   9  614.04   25.88
   2   4  10   11.73    4.26
   2  -4  10   12.79    4.62
  -2   4  10    8.03    3.54
  -2  -4  10    9.68    4.03
   2   4  11   58.06    7.15
   2  -4  11   54.71    7.08
  -2   4  11   61.55    7.41
  -2  -4  11   51.29    7.10
   2   4  12   -0.89    4.39
   2  -4  12    0.91    4.33
  -2   4  12    0.89    4.17
  -2  -4  12    8.19    5.27
  -2  -4  13 1380.22   58.63
   2  -4  13 1438.09   59.05
  -2   4  13 1446.53   58.77
   2   4  13 1352.45   58.21
   2  -4  14   -3.27    5.88
   2   4  14    2.12    5.77
  -2   4  14    4.20    5.60
  -2  -4  14   -3.23    5.74
   2  -4  15    1.18    6.21
   2   4  15    6.85    6.62
  -2   4  15    2.26    6.15
  -2  -4  15    3.48    6.46
   2   5 -10   89.22    4.64
   2   5  -9    7.29    1.76
   2   5  -9    6.31    1.88
   2   5  -8   58.40    4.38
   2   5  -8   75.49    4.14
   2   5  -7   15.04    2.00
   2   5  -7   13.79    2.47
   2  -5  -7   12.49    2.43
   2   5  -6  173.31    7.78
   2   5  -6  157.12    8.48
   2   5  -5  155.71    8.36
  -2   5  -5  162.48    8.20
  -2   5  -4   82.61    5.31
   2   5  -4   85.03    5.41
   2  -5  -3  159.09    7.63
   2   5  -3  163.41    7.75
  -2   5  -3  163.07    8.43
   2   5  -3  162.37    8.50
  -2  -5  -3  163.12    7.77
  -2   5  -3  168.37    7.75
   2   5  -2   34.82    3.51
  -2   5  -2   30.57    3.19
   2  -5  -2   33.87    2.50
   2   5  -2   35.63    2.55
   2  -5  -1   64.56    3.70
   2  -5  -1   65.80    5.27
   2  -5   0  475.71   19.80
  -2   5   0  451.56   17.66
  -2  -5   0  456.44   17.10
  -2   5   0  455.49   17.51
   2   5   0  447.76   17.01
   2  -5   0  449.36   17.52
   2   5   0  473.79   19.31
  -2   5   0  455.99   19.05
  -2   5   1   60.79    3.73
   2  -5   1   66.20    3.57
  -2  -5   1   67.37    3.15
   2  -5   1   63.75    4.72
   2  -5   1   68.95    3.51
   2   5   1   69.14    3.51
   2  -5   1   57.38    3.46
  -2   5   1   63.37    4.57
   2   5   1   66.17    4.73
   2   5   2   35.32    3.37
  -2  -5   2   33.85    2.34
  -2   5   2   32.54    2.79
   2  -5   2   29.94    3.07
  -2   5   2   28.58    3.13
   2   5   2   34.19    2.29
   2  -5   2   35.42    2.58
   2  -5   2   35.36    2.58
   2   5   2   34.89    2.55
  -2  -5   3  154.22    7.31
   2  -5   3  167.80    8.31
  -2   5   3  141.08    7.78
  -2  -5   3  167.44    7.52
  -2   5   3  151.20    8.03
   2   5   3  165.83    8.49
   2   5   3  162.18    7.62
   2  -5   3  157.50    7.63
  -2  -5   4   89.33    4.57
  -2   5   4   87.17    5.77
  -2  -5   4   98.69    5.66
  -2   5   4   96.19    5.64
   2   5   4   88.74    5.50
   2  -5   4   94.69    5.64
  -2   5   4   86.96    5.47
   2   5   4  102.08    6.16
  -2   5   5  177.01    9.11
  -2  -5   5  172.26    9.05
   2   5   5  172.42    9.13
   2  -5   5  161.30    9.01
   2   5   5  193.26    9.20
  -2   5   5  167.74    8.52
  -2   5   6  155.49    9.03
  -2  -5   6  169.64    9.32
  -2   5   6  179.86    8.33
   2   5   6  163.07    8.53
   2  -5   6  155.37    9.20
   2   5   6  155.81    9.11
   2   5   7   15.64    3.44
   2  -5   7   14.53    3.33
  -2   5   7   17.45    3.47
  -2  -5   7   15.17    3.27
  -2   5   7   13.28    2.28
   2   5   7   18.20    2.68
   2  -5   8   78.23    6.83
  -2  -5   8   86.69    6.95
  -2   5   8   79.48    6.71
   2   5   8   71.12    5.21
   2   5   8   83.57    6.75
  -2   5   9    5.18    3.53
  -2  -5   9    8.58    3.49
   2   5   9    5.20    3.40
   2  -5   9    8.05    3.86
   2   5   9    5.95    2.32
   2   5  10  276.58   15.46
   2  -5  10  274.76   15.55
  -2   5  10  282.29   15.46
  -2  -5  10  262.72   15.31
  -2   5  11   60.93    7.49
   2   5  11   63.01    7.54
  -2  -5  11   84.62    8.44
   2  -5  11   68.39    7.71
  -2   5  12    0.88    4.54
  -2  -5  12    1.81    4.88
   2   5  12    4.39    4.29
   2  -5  12    5.46    4.68
  -2   5  13   70.09    8.63
  -2  -5  13   64.13    8.60
   2   5  13   70.41    8.91
   2  -5  13   70.97    8.85
  -2   5  14   -1.04    5.34
  -2  -5  14    8.56    5.64
   2   5  14    3.15    5.65
   2  -5  14   -2.18    6.06
  -2  -5  15   13.83    6.65
  -2   5  15   13.40    6.75
   2   5  15   18.06    7.00
   2  -5  15   29.22    7.72
   2   6 -10   35.59    3.21
   2   6  -9  388.34   16.54
   2   6  -8   44.75    4.06
   2   6  -8   34.82    3.41
   2   6  -7  829.75   34.66
   2   6  -7  931.92   34.21
  -2   6  -6   23.62    3.17
   2   6  -6   25.70    3.38
   2   6  -5   16.26    2.84
  -2   6  -5   15.52    2.61
  -2   6  -4    0.37    1.79
   2   6  -4   -1.58    2.20
  -2   6  -3 2003.27   73.53
   2  -6  -3 2016.09   73.52
   2   6  -3 2021.24   73.55
  -2   6  -3 2043.93   75.14
   2   6  -3 1933.44   75.03
  -2   6  -2   32.13    3.44
   2   6  -2   26.37    3.20
   2   6  -2   32.96    2.43
   2  -6  -2   30.98    2.32
   2   6  -1  193.61    8.23
   2  -6  -1  202.49    8.19
   2  -6  -1  218.68   11.53
   2  -6  -1  200.31    8.65
   2  -6   0  142.19    8.24
  -2   6   0  125.99    5.65
  -2  -6   0  123.39    5.15
  -2   6   0  119.80    7.30
   2   6   0  128.39    7.52
   2   6   0  122.29    5.08
   2  -6   0  121.97    5.66
  -2   6   1  175.31   10.06
   2   6   1  214.77   10.57
  -2   6   1  190.33    8.76
  -2  -6   1  202.75    7.92
   2  -6   1  204.01    8.57
   2  -6   1  204.54   10.58
   2  -6   1  208.50    8.64
   2  -6   1  210.78    8.40
   2   6   1  201.37    8.38
   2   6   2   38.58    3.76
  -2  -6   2   32.77    2.15
  -2   6   2   32.04    2.76
   2  -6   2   34.33    3.60
  -2   6   2   25.27    3.20
   2  -6   2   29.56    2.41
   2   6   2   29.25    2.15
   2   6   2   32.40    2.41
   2  -6   2   31.03    2.44
  -2   6   3 2024.99   76.20
   2   6   3 1996.96   76.44
  -2  -6   3 2020.75   75.32
   2  -6   3 1955.53   76.19
  -2   6   3 2019.42   75.44
  -2  -6   3 2056.34   74.63
   2   6   3 2094.04   74.49
   2  -6   3 2088.14   75.01
   2  -6   3 2066.90   74.98
   2   6   3 2016.69   74.89
  -2  -6   4   -0.22    1.25
   2  -6   4    0.36    1.69
   2  -6   4    0.30    1.45
   2   6   4   -0.29    1.53
  -2   6   4    0.35    1.66
  -2   6   4    0.29    1.48
   2   6   4    1.19    1.93
  -2   6   4    1.09    1.76
   2   6   5    9.65    2.40
   2  -6   5   17.61    2.94
   2   6   5   16.12    2.76
  -2   6   5   18.40    2.70
  -2   6   5   14.11    2.49
  -2  -6   5    7.11    2.34
  -2  -6   5   14.26    1.80
  -2   6   6   30.31    3.56
  -2  -6   6   23.81    3.48
   2  -6   6   23.76    3.64
   2   6   6   25.24    3.60
   2   6   6   31.04    3.59
  -2   6   6   32.76    3.39
  -2   6   7  908.86   37.61
  -2  -6   7  971.39   37.90
   2   6   7  928.86   36.82
  -2   6   7  906.29   36.16
   2  -6   7  977.17   38.07
   2   6   7  931.40   37.73
  -2   6   8   38.50    3.63
  -2   6   8   41.24    5.05
  -2  -6   8   38.56    4.96
   2   6   8   39.87    4.83
   2  -6   8   39.97    4.95
   2   6   8   39.25    4.17
   2   6   9  386.70   17.59
  -2   6   9  435.31   20.05
   2   6   9  396.85   19.64
   2  -6   9  372.94   19.54
  -2  -6   9  465.80   20.51
  -2   6  10   45.78    5.99
  -2  -6  10   41.78    6.10
   2   6  10   43.59    5.93
   2  -6  10   46.52    6.48
  -2   6  11   -3.17    4.13
  -2  -6  11    0.81    4.29
   2   6  11    1.58    4.30
   2  -6  11   -3.27    4.36
  -2  -6  12    2.68    4.49
  -2   6  12    6.96    4.43
   2   6  12    3.48    4.43
   2  -6  12    4.53    4.72
   2  -6  13  827.32   37.93
   2   6  13  877.78   38.02
  -2   6  13  783.84   37.17
  -2  -6  13  834.60   37.88
  -2   6  14    1.03    5.41
  -2  -6  14    8.48    5.78
   2  -6  14    8.64    6.44
   2   6  14    9.34    6.02
  -2   6  15    5.51    5.47
  -2  -6  15    7.99    5.82
   2   6  15   15.54    6.57
   2  -6  15   18.48    7.38
   2   7 -10  413.78   17.68
   2   7  -9    7.65    2.64
   2   7  -8  245.50   12.19
   2   7  -7    4.76    2.54
   2   7  -6  697.84   29.29
  -2   7  -6  721.59   29.05
  -2   7  -5   95.40    6.64
   2   7  -5  104.03    7.00
   2   7  -4   75.25    5.98
  -2   7  -4   81.25    6.03
   2  -7  -4   90.09    5.19
   2  -7  -3  253.57   10.73
   2   7  -3  256.62   10.75
   2   7  -3  251.65   12.65
  -2   7  -3  225.78   12.20
   2  -7  -2  211.98    8.79
   2   7  -2  207.25    8.81
  -2   7  -2  197.58   10.87
   2   7  -2  208.57   11.01
   2  -7  -1   96.61    4.46
   2   7  -1  100.76    4.55
   2  -7  -1  105.04    7.69
   2  -7   0 1828.15   70.05
  -2  -7   0 1818.00   65.57
  -2   7   0 1874.93   66.30
  -2   7   0 1815.81   69.15
   2   7   0 1764.90   69.11
   2  -7   0 1804.41   66.38
  -2   7   1   97.80    6.80
   2   7   1  108.32    6.94
   2  -7   1   98.72    6.97
  -2   7   1  103.03    4.91
   2   7   1  106.68    4.70
   2  -7   1   96.42    4.58
  -2   7   1   98.55    5.13
   2  -7   1  103.46    4.90
  -2   7   2  209.21   10.82
   2   7   2  200.76   10.73
   2  -7   2  212.98   10.97
   2   7   2  191.63    8.25
   2  -7   2  194.07    8.78
   2  -7   2  205.76    8.69
   2   7   2  222.47    8.79
  -2   7   2  197.94    9.16
  -2  -7   2  200.69    8.19
  -2   7   3  243.00   12.44
   2   7   3  248.93   12.60
   2  -7   3  240.69   12.38
  -2  -7   3  251.28   11.86
   2  -7   3  272.85   11.04
   2   7   3  245.41   10.38
   2  -7   3  243.62   10.83
   2   7   3  256.46   10.89
  -2  -7   3  239.80   10.44
  -2   7   3  256.93   11.41
  -2  -7   4   73.93    4.92
   2  -7   4   75.92    5.62
  -2  -7   4   76.22    4.67
  -2   7   4   77.37    5.34
  -2   7   4   71.59    5.58
   2   7   4   73.24    5.73
   2  -7   4   75.76    4.94
   2   7   4   80.63    4.96
   2  -7   5  105.50    6.70
  -2  -7   5   89.80    5.31
  -2   7   5   95.24    6.57
  -2   7   5   99.03    6.09
  -2  -7   5  104.85    6.20
   2  -7   5   90.35    6.02
   2   7   5   85.39    5.85
  -2   7   5  100.98    6.58
   2   7   5  100.85    6.71
  -2  -7   6  743.08   29.55
  -2   7   6  749.53   29.52
   2   7   6  734.95   29.79
  -2   7   6  707.74   29.27
   2   7   6  694.52   29.31
   2  -7   6  698.87   29.45
  -2   7   7    9.68    3.01
  -2  -7   7    9.32    3.10
   2   7   7    6.86    2.89
   2  -7   7    9.09    3.08
   2   7   7   12.34    3.07
  -2   7   7   12.25    2.81
   2   7   8  284.28   13.55
  -2   7   8  272.91   12.87
   2  -7   8  256.69   14.27
   2   7   8  266.39   14.24
  -2   7   8  278.54   14.30
  -2  -7   8  276.43   14.36
  -2   7   9    3.15    3.59
  -2  -7   9    3.21    3.28
   2  -7   9   15.65    3.71
   2   7   9   14.53    3.81
  -2   7   9    4.51    2.41
   2   7   9    6.47    2.76
   2   7  10  489.68   22.88
   2  -7  10  449.44   22.72
  -2   7  10  478.41   22.80
  -2  -7  10  476.29   22.93
  -2  -7  11   13.63    5.18
  -2   7  11   28.89    5.56
   2   7  11   23.44    5.60
   2  -7  11   23.59    5.56
  -2  -7  12   18.56    5.79
  -2   7  12   11.14    5.09
   2   7  12   12.95    5.44
   2  -7  12   14.40    5.34
  -2  -7  13   29.95    6.68
  -2   7  13   28.97    6.38
   2   7  13   38.73    7.40
   2  -7  13   26.64    6.03
  -2  -7  14   22.00    6.93
  -2   7  14   28.31    6.89
   2   7  14   15.34    6.14
   2  -7  14   22.39    6.84
  -2  -7  15    4.52    6.42
   2  -7  15    5.70    6.80
   2   8 -10   74.49    5.94
   2   8  -9  133.40    8.35
   2   8  -8  133.55    8.46
  -2   8  -7  387.30   18.17
   2   8  -7  408.64   18.53
   2   8  -6   51.36    5.10
  -2   8  -6   41.82    4.67
   2   8  -5    9.54    3.12
  -2   8  -5   10.48    3.02
   2  -8  -4    7.25    1.99
  -2   8  -4    5.14    1.81
   2   8  -4    6.38    2.75
  -2   8  -4    5.06    2.91
   2   8  -3  682.35   29.67
  -2   8  -3  689.96   29.50
   2   8  -3  709.10   26.97
   2  -8  -3  714.82   26.98
   2  -8  -2  145.35    6.24
   2   8  -2  136.91    6.18
   2   8  -2  122.06    8.51
  -2   8  -2  131.31    8.53
   2  -8  -2  133.54   10.02
   2  -8  -1  175.06    7.06
   2   8  -1  175.32    7.15
   2  -8  -1  163.77   10.91
  -2   8   0  215.04   12.04
   2   8   0  221.77   12.24
   2  -8   0  229.24    9.43
   2  -8   0  227.31   12.89
   2  -8   0  242.51    8.79
   2   8   0  226.22    8.95
   2  -8   0  217.54    8.82
  -2   8   1  173.75    9.99
   2   8   1  175.12   10.02
   2  -8   1  160.69   10.06
  -2   8   1  172.32    7.16
   2  -8   1  166.34    6.81
   2   8   1  162.54    6.85
  -2   8   1  164.02    7.55
   2  -8   1  163.54    7.16
   2   8   1  164.62    6.67
  -2   8   2  130.69    8.48
   2   8   2  142.92    8.80
   2  -8   2  150.52    8.93
  -2  -8   2  135.89    8.85
   2  -8   2  140.13    6.58
   2   8   2  144.17    6.34
   2  -8   2  141.90    6.30
  -2  -8   2  134.60    5.65
   2  -8   2  144.14    6.46
  -2   8   2  131.21    6.82
  -2   8   3  691.09   29.12
   2   8   3  653.55   29.12
  -2  -8   3  725.84   28.64
   2  -8   3  700.39   29.17
  -2  -8   3  686.69   26.17
  -2   8   3  700.78   27.37
   2   8   3  704.61   26.17
   2  -8   3  698.73   26.86
   2   8   3  694.39   26.73
   2  -8   3  683.89   26.68
  -2  -8   4    2.78    2.06
   2  -8   4    3.81    2.10
   2  -8   4    4.51    1.72
   2   8   4    5.02    1.96
  -2   8   4    8.08    2.34
  -2  -8   4   10.00    1.90
   2   8   4    5.93    1.64
   2   8   4    2.61    2.62
  -2   8   4    4.98    2.57
  -2   8   5    8.81    2.66
   2  -8   5   13.67    2.72
   2   8   5   10.70    2.43
  -2   8   5   11.72    3.04
   2   8   5   11.51    3.14
   2  -8   5   12.01    2.95
  -2  -8   5   10.27    2.19
   2   8   6   52.45    5.25
  -2   8   6   51.82    5.23
  -2  -8   6   52.77    3.91
  -2   8   6   51.07    4.82
   2  -8   6   52.29    4.78
  -2  -8   6   57.46    4.84
   2   8   6   53.93    4.69
  -2   8   6   54.03    5.02
   2   8   7  471.28   20.62
  -2   8   7  452.12   19.99
  -2   8   7  455.61   20.24
   2   8   7  423.58   19.99
   2  -8   7  454.78   20.34
  -2  -8   7  448.39   20.15
  -2   8   8  141.86    8.43
   2   8   8  146.65    8.96
  -2  -8   8  141.14    9.21
   2   8   8  126.05    8.77
   2  -8   8  153.23    9.40
  -2   8   8  134.40    9.00
   2   8   9  130.62    8.63
  -2   8   9  141.75    8.19
   2   8   9  141.25    9.50
   2  -8   9  146.11    9.73
  -2   8   9  123.23    9.23
  -2  -8   9  139.57    9.58
  -2  -8  10   53.95    6.74
  -2   8  10   66.52    6.92
   2  -8  10   77.27    7.52
   2   8  10   65.24    6.95
  -2   8  11    9.22    4.60
  -2  -8  11   15.00    4.90
   2   8  11   17.03    5.15
   2  -8  11   12.90    4.91
  -2   8  12    5.07    5.21
  -2  -8  12    7.83    4.64
   2  -8  12    2.67    4.69
   2   8  12    0.85    4.75
  -2   8  13  356.97   19.50
  -2  -8  13  325.46   19.27
   2   8  13  348.31   19.57
   2  -8  13  326.69   19.35
  -2  -8  14   17.57    6.25
  -2   8  14   24.95    6.79
   2  -8  14   18.83    6.60
   2   8  14   14.00    6.31
   2   9 -10  777.86   32.00
   2   9  -9    6.36    3.05
   2   9  -8  310.25   15.23
  -2   9  -8  281.94   14.81
   2   9  -7    0.57    3.17
  -2   9  -7    3.77    3.06
  -2   9  -6 1139.10   45.79
   2   9  -6 1150.90   46.04
   2   9  -5    3.56    2.94
  -2   9  -5    1.14    2.75
   2   9  -4  243.63   13.29
  -2   9  -4  260.66   13.40
   2  -9  -4  238.10   10.76
   2   9  -4  235.58   10.70
  -2   9  -3    9.27    3.38
   2   9  -3   10.79    3.56
   2  -9  -3   10.40    1.82
   2   9  -3    8.77    1.78
   2  -9  -2  202.17   12.96
   2   9  -2  190.33   11.28
  -2   9  -2  180.95   11.05
   2  -9  -2  200.86    8.01
   2   9  -2  181.17    7.95
   2  -9  -1    6.08    3.40
   2   9  -1    6.25    0.97
   2  -9  -1    4.32    0.85
   2  -9   0 2921.58  109.56
   2   9   0 2880.23  108.48
  -2   9   0 2868.62  108.33
   2  -9   1    4.48    2.96
   2   9   1    5.46    0.96
   2  -9   1    5.84    0.82
  -2   9   1    4.53    1.45
   2  -9   1    6.59    1.20
  -2   9   1    4.89    1.07
  -2   9   1    8.14    3.18
   2   9   1    7.69    3.26
   2   9   2  176.67   11.00
  -2   9   2  194.02   11.27
   2  -9   2  182.01   11.05
  -2  -9   2  209.26   11.54
   2  -9   2  202.73    8.21
  -2   9   2  171.46    8.58
   2  -9   2  200.00    8.49
   2   9   2  191.08    8.04
   2  -9   2  182.60    7.90
  -2  -9   3    9.92    3.01
   2  -9   3   12.37    3.37
   2   9   3    8.33    1.77
   2  -9   3   11.48    1.83
  -2  -9   3   10.35    1.46
  -2   9   3   14.21    2.35
   2  -9   3    9.90    2.11
   2   9   3    9.85    1.56
  -2   9   3    6.87    3.14
   2   9   3   12.42    3.35
   2   9   4  243.62   13.13
  -2   9   4  240.12   12.88
   2  -9   4  247.47   12.86
  -2  -9   4  226.22   11.66
  -2   9   4  237.44   11.29
  -2  -9   4  228.18   10.12
   2  -9   4  216.87   10.48
   2   9   4  245.99   10.12
   2   9   4  232.16   10.63
  -2   9   5    1.24    2.26
  -2  -9   5    3.74    1.81
   2  -9   5    5.72    2.33
   2   9   5    2.33    2.19
  -2  -9   5    5.09    2.17
   2  -9   5    4.63    2.65
   2   9   5    4.75    3.06
  -2   9   5    3.88    2.82
  -2   9   6 1174.84   45.51
   2   9   6 1092.18   44.45
   2  -9   6 1140.26   44.64
   2   9   6 1212.37   46.43
  -2   9   6 1133.16   45.72
  -2  -9   6 1163.03   43.93
   2  -9   7    1.91    2.82
   2   9   7    3.28    2.64
  -2   9   7    7.32    3.33
  -2   9   7    2.78    2.63
  -2  -9   7    2.80    2.73
  -2   9   7   -0.53    2.68
   2   9   7    2.34    2.98
   2   9   8  336.87   16.70
  -2   9   8  330.80   16.17
  -2   9   8  359.59   17.59
  -2  -9   8  329.06   16.49
  -2   9   8  344.01   16.55
   2  -9   8  338.58   16.67
   2   9   8  343.33   16.66
  -2   9   9   13.02    3.38
   2   9   9    9.85    3.40
   2   9   9   14.61    4.14
   2  -9   9    8.83    3.94
  -2  -9   9    7.42    3.74
  -2   9   9   10.35    3.41
  -2   9  10  876.35   36.82
   2   9  10  848.60   36.75
   2  -9  10  865.93   37.05
  -2  -9  10  865.85   36.90
   2   9  11    1.53    3.97
   2  -9  11   -3.18    4.19
  -2  -9  11   -5.43    4.45
  -2   9  11   -0.76    4.04
   2   9  12   42.06    6.63
   2  -9  12   38.47    6.98
  -2  -9  12   31.60    6.54
  -2   9  12   40.73    6.98
   2  -9  13   21.82    6.15
   2   9  13   -1.82    5.82
  -2   9  13    9.05    5.54
  -2  -9  13    8.40    5.41
  -2   9  14   31.38    8.00
   2  -9  14   24.51    7.11
  -2   9  14   19.53    6.62
  -2  -9  14   19.21    6.80
   2   9  14   24.48    6.77
   2  10 -10   65.21    6.30
   2  10  -9   48.73    5.96
  -2  10  -8  146.85    9.83
   2  10  -8  155.69   10.19
  -2  10  -7  110.79    8.57
   2  10  -7  126.63    9.05
  -2  10  -6   96.31    7.86
   2  10  -6   92.33    7.71
  -2  10  -5   45.48    5.53
   2  10  -5   34.23    5.27
   2  10  -4    1.17    1.71
  -2  10  -4    1.29    3.06
   2  10  -4    0.66    2.88
   2  10  -3  206.59   12.33
  -2  10  -3  194.80   12.02
   2  10  -3  204.25    8.77
   2  10  -2  155.62   10.35
  -2  10  -2  146.22   10.03
   2  10  -2  148.39    6.38
   2 -10  -2  152.80    6.35
   2 -10  -2  179.26   12.19
   2 -10  -1  123.21    9.77
   2  10   0  292.17   16.26
  -2  10   0  333.31   16.76
   2 -10   0  327.70   17.45
   2 -10   1   98.28    4.52
   2 -10   1   91.92    8.00
   2  10   1  107.62    8.21
  -2  10   1   90.88    7.61
  -2 -10   2  169.60   10.60
   2 -10   2  140.95    9.76
   2  10   2  144.00    6.36
   2 -10   2  133.56    6.16
  -2  10   2  164.36    7.38
   2 -10   2  165.68    6.72
  -2  10   2  160.54    6.59
   2  10   2  169.91   10.61
  -2  10   2  148.97    9.92
   2 -10   3  188.92   11.46
  -2 -10   3  215.60   11.47
  -2 -10   3  174.92    7.42
  -2  10   3  199.48    9.23
   2 -10   3  188.10    8.26
   2  10   3  188.70    8.36
   2 -10   3  215.86    8.95
   2  10   3  187.95   11.80
  -2  10   3  214.86   12.08
  -2 -10   4   -1.44    2.22
   2 -10   4    1.81    2.71
   2  10   4   -0.25    1.65
   2 -10   4    0.24    1.65
  -2  10   4    0.34    1.99
  -2 -10   4    0.87    1.33
   2  10   4    0.17    1.38
  -2  10   4   -0.63    3.33
   2  10   4   -0.66    3.19
  -2 -10   5   40.61    3.49
   2 -10   5   45.41    5.13
   2  10   5   46.18    4.00
   2 -10   5   41.63    3.86
  -2  10   5   42.97    4.34
  -2 -10   5   46.12    4.63
  -2  10   5   43.51    5.30
   2  10   5   44.82    5.57
  -2  10   6   97.61    6.95
  -2 -10   6   99.93    6.08
   2  10   6   93.25    7.78
  -2  10   6   85.65    7.42
   2 -10   6   92.97    7.26
  -2 -10   6   92.16    6.21
   2  10   6   91.68    6.16
   2 -10   6   81.90    6.02
   2 -10   7  124.52    7.94
   2  10   7  133.01    7.98
  -2 -10   7  111.41    7.37
  -2  10   7  105.68    8.06
   2  10   7  129.71    9.16
  -2  10   7  119.38    8.50
   2  10   8  151.77    9.74
   2 -10   8  154.50    9.92
  -2  10   8  163.07    9.92
   2  10   8  156.04   10.44
  -2  10   8  182.05   10.57
  -2  10   8  188.34   11.12
  -2  10   9   46.86    6.36
  -2  10   9   44.54    5.42
   2  10   9   43.59    5.63
   2  10   9   49.17    5.83
   2 -10   9   57.51    6.08
  -2  10   9   41.96    5.53
  -2 -10   9   37.80    5.44
  -2  10  10   63.14    7.71
   2 -10  10   76.80    7.54
  -2 -10  10   83.91    7.65
   2  10  10   66.09    7.17
  -2  10  10   66.40    7.07
  -2  10  11   46.07    7.00
   2  10  11   44.95    6.43
   2 -10  11   41.04    6.55
  -2 -10  11   43.00    6.41
  -2  10  11   33.91    6.08
  -2  10  12    3.80    4.83
   2 -10  12    3.40    5.11
   2  10  12   -1.64    4.70
  -2  10  12   -0.81    4.96
  -2 -10  12   -0.83    4.63
  -2  10  13   58.71    8.78
   2  10  13   75.46    8.84
   2 -10  13   77.34    9.14
  -2  10  13   66.13    8.70
  -2 -10  13   61.86    8.58
   2  10  14   34.28    7.40
  -2  10  14   41.95    7.72
  -2  10  14   44.34    8.57
   2  11 -10  854.17   35.99
   2  11  -9   -2.69    4.19
  -2  11  -8  232.50   14.54
   2  11  -8  348.68   16.48
   2  11  -7    0.71    3.58
  -2  11  -7   -0.69    3.57
  -2  11  -6 1346.04   52.15
   2  11  -6 1219.07   51.68
  -2  11  -5   -2.84    3.79
   2  11  -5    1.44    3.70
  -2  11  -4  192.55   11.81
   2  11  -4  178.01   11.69
   2  11  -4  175.32    8.22
   2 -11  -3   10.53    4.82
   2  11  -3   15.57    1.92
  -2  11  -3   17.97    4.24
   2  11  -3   15.36    4.23
   2 -11  -2  192.93   13.10
   2  11  -2  147.72    5.96
   2  11  -2  163.17   10.94
  -2  11  -2  175.42   11.10
   2 -11  -1    8.26    3.98
  -2  11   0 2829.60  105.18
   2  11   0 2702.70  105.24
   2 -11   0 2750.73  106.27
   2 -11   1    8.65    3.58
   2  11   1    4.40    3.44
  -2  11   1    2.15    3.32
   2 -11   2  171.78   11.01
  -2 -11   2  174.80   11.29
   2  11   2  141.46    6.08
   2  11   2  144.59    6.08
  -2  11   2  175.03    7.48
  -2  11   2  171.06   10.92
   2  11   2  165.68   10.95
  -2  11   2  161.56    6.31
   2  11   2  159.32    6.12
   2  11   3   14.28    1.94
  -2  11   3   19.99    2.66
   2 -11   3   13.28    4.13
  -2 -11   3   15.34    4.05
  -2  11   3   16.94    4.05
   2  11   3   23.44    4.99
   2 -11   4  193.66   11.69
  -2 -11   4  171.15   10.55
  -2  11   4  173.26    9.02
   2  11   4  191.26    8.45
   2 -11   4  161.86    8.08
   2  11   4  181.90    7.57
   2  11   4  170.28   11.49
  -2  11   4  162.79   11.14
  -2  11   5   -0.79    2.25
   2  11   5    0.73    3.74
  -2  11   5   -0.69    3.27
   2 -11   5    5.11    3.44
  -2 -11   5    0.49    2.69
   2 -11   5    1.78    2.03
   2  11   5    1.19    1.93
  -2  11   6 1369.34   50.92
   2  11   6 1269.30   49.74
   2 -11   6 1278.66   49.79
   2 -11   6 1297.38   52.05
  -2 -11   6 1291.21   50.46
   2  11   6 1352.94   52.96
  -2  11   6 1295.02   52.34
  -2  11   7   -0.54    2.98
  -2  11   7   -1.31    3.66
   2  11   7   -4.23    3.80
   2  11   7    0.88    2.60
   2 -11   7   -0.89    2.76
   2  11   8  353.94   17.15
   2 -11   8  385.17   17.45
  -2  11   8  355.87   17.94
   2  11   8  334.13   18.07
  -2  11   8  365.57   18.08
  -2  11   9    5.56    3.99
   2  11   9    1.76    3.43
  -2  11   9    0.62    3.77
   2  11   9    0.66    3.57
  -2  11  10  926.90   38.92
   2  11  10  868.95   37.52
  -2  11  11   -0.86    4.66
   2  11  11   -0.73    4.44
   2  11  12   85.49    8.98
  -2  11  12   87.01    9.38
   2  11  13   -0.86    5.60
  -2  11  13   -1.01    5.92
   2  11  14   31.45    7.22
   2  12 -10   63.75    7.26
  -2  12  -9    1.43    3.82
   2  12  -9    3.71    4.30
  -2  12  -8  141.44   10.75
   2  12  -8  170.34   11.72
  -2  12  -7   47.72    6.41
   2  12  -7   42.26    6.15
   2  12  -6   38.33    5.90
  -2  12  -6   32.44    5.79
   2  12  -5   25.80    5.12
  -2  12  -5   17.19    4.68
  -2  12  -4    3.91    3.72
   2  12  -4    2.37    3.82
  -2  12  -3    8.66    4.11
   2  12  -3   11.18    4.36
   2 -12  -3    5.70    4.86
  -2  12  -2   83.83    8.06
   2  12  -2   99.07    8.66
   2 -12  -2  102.92    9.99
   2 -12  -1   41.80    6.71
  -2  12   0  109.63    9.10
   2  12   0  106.02    9.06
   2 -12   0  100.75    9.40
   2  12   1   57.68    6.73
  -2  12   1   47.07    6.29
   2 -12   1   40.19    6.12
  -2 -12   1   36.31    6.29
   2 -12   2   85.76    8.24
  -2 -12   2   97.32    8.64
  -2  12   2  102.90    8.60
   2  12   2   90.72    8.48
  -2  12   2   93.25    4.98
   2  12   3   18.37    4.94
  -2  12   3    6.96    4.23
  -2 -12   3   12.75    4.07
   2 -12   3    9.21    3.66
  -2  12   3    8.08    2.06
   2  12   3    6.59    1.55
  -2  12   3    5.95    1.23
   2  12   3    7.60    1.35
   2 -12   4    7.32    3.44
   2  12   4    5.47    1.67
  -2  12   4    5.34    2.43
   2  12   4   10.32    4.04
  -2  12   4    5.36    3.59
  -2 -12   4    3.68    2.96
   2 -12   5   35.88    5.27
   2  12   5   28.96    3.17
  -2  12   5   26.79    3.70
  -2  12   5   27.91    5.16
   2  12   5   25.96    5.19
  -2 -12   5   18.93    4.07
  -2  12   6   41.18    4.70
   2  12   6   33.99    3.90
  -2  12   6   27.34    5.47
   2  12   6   35.76    5.97
  -2 -12   6   36.73    4.62
   2 -12   6   44.34    5.71
  -2  12   7   54.45    5.76
  -2  12   7   59.21    6.91
   2  12   7   58.00    6.98
   2  12   7   54.44    5.12
   2  12   8  151.95    9.26
  -2  12   8  142.23    9.73
   2  12   8  151.81   10.65
  -2  12   8  134.27   10.23
   2  12   9    5.08    4.09
  -2  12   9   -1.36    3.57
   2  12   9   -1.12    3.43
  -2  12  10   53.65    6.98
   2  12  10   54.78    6.41
   2  12  11   33.41    5.96
  -2  12  11   32.50    6.46
  -2  12  12    0.91    5.13
  -2  12  13   23.71    6.60
   2  13  -9    0.81    4.56
  -2  13  -9    0.79    4.47
   2  13  -8  206.97   13.60
  -2  13  -8  194.12   13.23
  -2  13  -7   -0.83    4.05
   2  13  -7   -4.26    4.89
  -2  13  -6  965.56   42.58
   2  13  -6 1021.66   43.01
   2  13  -5    2.55    4.22
  -2  13  -5   -0.85    4.11
   2  13  -4  190.42   13.23
  -2  13  -4  238.21   14.23
   2 -13  -4  204.46   16.27
  -2  13  -3    6.84    4.35
   2  13  -3   -0.86    3.85
   2 -13  -3    4.89    5.47
  -2  13  -2   61.00    7.27
   2  13  -2   45.68    6.56
   2 -13  -2   59.23    8.51
   2 -13  -1   -3.22    5.17
  -2  13   0 2021.98   78.44
   2  13   0 1957.46   78.30
   2 -13   0 1954.35   79.37
   2  13   1   -0.87    3.99
  -2  13   1    2.56    3.94
   2 -13   1    2.76    4.25
  -2 -13   1   -2.89    4.10
   2  13   2   50.94    6.87
  -2  13   2   43.24    6.54
  -2 -13   2   54.31    7.46
   2 -13   2   58.40    7.14
  -2  13   3    3.07    1.77
  -2 -13   3    5.40    4.07
   2 -13   3   -2.51    4.08
   2  13   3   -0.86    4.10
  -2  13   3   -0.84    4.11
  -2  13   4  201.11    9.73
  -2 -13   4  188.06   12.31
   2 -13   4  189.91   12.90
  -2  13   4  210.34   13.38
   2  13   4  221.13   13.88
  -2  13   5    2.17    2.43
  -2 -13   5   -1.24    3.41
   2 -13   5    1.53    3.99
  -2  13   5   -2.46    3.78
   2  13   5   -4.24    4.67
  -2  13   6  982.67   40.25
   2 -13   6 1053.80   43.01
  -2  13   6 1028.21   43.47
   2  13   6 1060.47   43.94
  -2  13   7    1.01    2.96
   2  13   7    8.20    4.80
  -2  13   7    0.79    4.29
   2  13   8  195.41   12.80
  -2  13   8  180.44   12.37
  -2  13   8  185.84   11.24
  -2  13   9    1.98    3.91
   2  13   9    3.97    4.51
  -2  13  10  798.53   34.96
  -2  13  11   -2.43    4.56
  -2  13  12   96.67    9.94
  -2  14  -9    3.43    5.07
   2  14  -9    6.13    5.36
  -2  14  -8   91.10    9.36
   2  14  -8  101.81    9.78
  -2  14  -7   31.47    6.34
   2  14  -7   24.78    6.12
   2  14  -6   82.45    8.83
  -2  14  -6   66.66    8.17
   2 -14  -5    5.83    7.41
  -2  14  -5    0.92    4.75
   2  14  -5   -2.77    4.46
   2 -14  -4    5.54    6.40
   2  14  -4    8.27    5.06
  -2  14  -4   -4.61    4.32
   2 -14  -3    1.29    5.70
   2  14  -3   -1.84    4.37
  -2  14  -3    0.92    4.26
   2 -14  -2   98.87   10.47
  -2  14  -2   87.11    8.85
   2  14  -2   77.56    8.53
   2 -14  -1   21.80    6.03
   2 -14   0  166.77   13.51
  -2 -14   0  215.16   15.31
  -2  14   0  182.99   13.03
   2  14   0  184.15   13.05
   2 -14   1    9.92    4.60
  -2 -14   1   17.41    6.18
   2  14   1   12.06    5.03
  -2  14   1   18.40    5.35
  -2 -14   2   75.26    8.62
   2 -14   2   66.85    8.25
  -2  14   2   98.72    9.23
   2  14   2  106.47    9.63
   2 -14   3   -1.81    4.59
  -2 -14   3    1.67    4.29
  -2  14   3   -1.81    4.25
   2  14   3    0.92    4.39
  -2 -14   4    4.45    4.00
   2 -14   4    2.59    3.98
  -2  14   4   -2.69    5.15
   2  14   4   -0.92    4.04
  -2 -14   5    2.05    3.43
   2 -14   5    5.82    4.77
  -2  14   5    3.53    4.60
   2  14   5    1.81    4.37
   2 -14   6   59.33    7.01
   2  14   6   51.05    7.24
  -2  14   6   63.31    7.66
   2 -14   7   19.46    5.29
   2  14   7   27.31    6.22
  -2  14   7   21.32    5.45
   2  14   8   99.37    9.59
  -2  14   8   95.26    9.10
   2  15  -9    1.88    5.17
  -2  15  -9    3.71    5.22
  -2  15  -8   79.32    9.36
   2  15  -8   91.78    9.92
  -2  15  -7    0.97    5.28
   2  15  -7   -4.91    5.64
  -2  15  -6  813.88   38.74
   2  15  -6  911.43   39.54
   2 -15  -5   -1.55    7.06
   2  15  -5    1.00    5.01
  -2  15  -5    6.95    5.11
   2 -15  -4  207.86   17.33
   2  15  -4  195.99   14.42
  -2  15  -4  214.78   14.59
   2 -15  -3   -2.74    6.23
   2  15  -3   -1.98    4.70
  -2  15  -3    2.98    5.10
   2 -15  -2   27.28    7.57
   2  15  -2   25.63    6.33
  -2  15  -2   14.89    5.58
  -2 -15  -1    2.60    5.63
   2 -15  -1    1.22    5.20
   2 -15   0 1510.77   68.21
  -2 -15   0 1778.33   70.64
  -2  15   0 1659.92   67.72
   2  15   0 1688.75   67.83
  -2 -15   1   -2.18    5.04
   2 -15   1    2.12    4.96
   2  15   1    7.91    5.56
   2 -15   2   25.28    6.45
  -2 -15   2   18.92    6.04
   2  15   2   19.73    5.98
  -2  15   2   23.53    5.95
   2 -15   3    4.85    4.68
  -2 -15   3   -0.89    4.22
   2  15   3   -0.98    4.47
  -2  15   3    4.86    4.94
   2 -15   4  229.37   14.98
  -2 -15   4  216.36   14.04
   2  15   4  207.01   14.47
  -2  15   4  225.92   14.93
   2 -15   5    8.04    4.37
   2  15   5    1.93    4.79
  -2  15   5    0.95    4.69
   2 -15   6  850.94   38.07
  -2  15   6  869.67   38.71
   2  15   6  866.40   38.87
   2 -15   7    5.82    4.38
   2  15   7    1.90    4.89
  -2  15   7   -4.58    5.71
   2  15   8   88.54    9.56
  -2  15   8   75.33    8.74
  -2  16  -9   14.91    6.45
   2  16  -9    6.98    5.74
   2 -16  -8   63.79   12.70
  -2  16  -8   68.65    9.03
   2  16  -8   50.38    8.29
  -2  16  -7   39.34    7.77
   2  16  -7   29.28    7.38
   2 -16  -6    6.89    8.07
  -2  16  -6    7.35    5.28
   2  16  -6   10.58    6.08
   2 -16  -5   24.43    8.89
  -2  16  -5   13.76    5.86
   2  16  -5   10.66    5.83
   2 -16  -4   -4.59    7.17
   2  16  -4    2.14    5.50
  -2  16  -4    4.25    5.67
   2 -16  -3   -2.91    6.62
   2  16  -3    4.26    5.48
  -2  16  -3   13.81    6.22
   2 -16  -2   57.58    9.53
  -2  16  -2   48.66    7.82
   2  16  -2   49.83    8.07
  -2 -16  -1   26.30    7.77
   2 -16  -1   28.61    7.38
  -2 -16   0   26.57    7.54
   2 -16   0   38.36    7.53
  -2  16   0   33.78    6.71
   2  16   0   20.02    6.31
  -2 -16   1   33.74    7.12
   2 -16   1   25.95    6.85
   2  16   1   29.41    6.97
  -2  16   1   15.76    6.33
  -2 -16   2   47.79    7.81
   2 -16   2   28.11    6.76
   2  16   2   40.87    7.43
  -2  16   2   43.85    7.49
  -2 -16   3   -2.83    4.73
   2 -16   3   -1.04    5.40
   2  16   3    9.40    5.24
  -2  16   3    6.21    5.52
   2 -16   4   -0.99    4.91
  -2  16   4    8.19    5.64
   2  16   4   -5.20    5.15
   2 -16   5   20.05    6.21
  -2  16   5    9.09    5.48
   2  16   5   19.69    6.15
   2 -16   6    5.45    4.56
   2  16   6   11.33    6.03
  -2  16   6    4.99    5.44
  -2  16   7   35.34    7.41
   2  16   7   29.64    7.16
   2  16   8   66.27    8.82
  -2  16   8   49.77    8.22
   2  17  -9   -1.05    6.39
  -2  17  -9    2.12    6.13
  -2  17  -8    1.07    6.03
   2  17  -8    1.09    6.41
  -2  17  -7    4.39    5.92
   2  17  -7    2.21    5.97
   2 -17  -6  698.06   37.90
   2  17  -6  612.57   31.65
  -2  17  -6  626.61   31.70
   2 -17  -5   11.91    8.22
   2  17  -5   14.68    6.68
  -2  17  -5    6.74    6.07
   2 -17  -4  229.50   19.46
   2  17  -4  229.49   16.48
  -2  17  -4  205.92   15.89
   2 -17  -3    3.06    7.39
   2  17  -3    1.14    5.71
  -2  17  -3    2.26    5.95
   2 -17  -2   -5.79    6.68
  -2 -17  -2    4.72    7.79
   2  17  -2    1.14    5.63
  -2  17  -2    1.13    5.20
   2 -17  -1    6.80    5.88
  -2 -17  -1   -1.45    7.19
  -2 -17   0 1130.43   51.14
   2 -17   0 1095.24   49.84
  -2  17   0 1139.75   49.09
   2  17   0 1036.25   48.14
   2 -17   1    5.99    5.69
  -2 -17   1    1.22    5.90
  -2  17   1   -2.23    5.66
   2  17   1    2.25    5.94
  -2 -17   2    8.92    5.74
   2 -17   2    3.44    5.69
   2  17   2    4.49    5.85
  -2  17   2    2.21    5.63
  -2 -17   3    5.01    5.47
   2 -17   3    7.72    5.54
   2  17   3   -1.12    5.83
  -2  17   3   -1.10    5.92
   2 -17   4  194.12   14.46
  -2  17   4  198.82   14.92
   2  17   4  177.29   14.34
   2 -17   5   19.21    6.11
   2  17   5    4.44    6.58
  -2  17   5   24.75    6.78
  -2  17   6  552.01   28.55
   2  17   6  563.12   28.80
  -2  17   7    3.13    5.74
   2  17   7    3.25    5.51
   2  17   8   -1.06    6.03
  -2  17   8   -4.06    5.83
   2  18  -6   10.62    6.72
   2  18  -5   55.94    9.50
  -2  18  -5   59.38    9.29
   2 -18  -4    1.70    7.83
   2  18  -4    1.20    6.17
  -2  18  -4   -1.19    6.21
  -2 -18  -3   56.65   11.84
   2 -18  -3   54.53   10.60
   2  18  -3   31.29    7.85
  -2  18  -3   51.43    8.91
   2 -18  -2   12.13    7.32
  -2 -18  -2    8.27    7.88
  -2  18  -2   15.55    7.27
   2  18  -2   10.86    6.22
   2 -18  -1   43.87    9.72
  -2 -18  -1   24.11    8.38
   2 -18   0   41.13    8.13
  -2 -18   0   23.74    8.41
  -2  18   0   27.24    7.34
   2  18   0   39.79    8.31
  -2 -18   1   32.12    8.00
   2 -18   1   34.25    7.70
   2  18   1   28.89    7.57
  -2  18   1   25.94    7.66
  -2 -18   2    5.78    5.74
   2 -18   2    9.71    5.87
  -2  18   2   19.92    7.37
   2  18   2   19.20    7.48
   2 -18   3   35.96    7.99
   2  18   3   49.00    8.82
  -2  18   3   38.33    8.47
   2 -18   4   -2.23    5.82
   2  18   4   -1.19    6.03
  -2  18   4    2.30    6.00
   2 -18   5   65.38    8.85
   2  18   5   57.67    9.24
  -2  18   5   63.84    9.82
   2  18   6   12.79    6.95
  -2  18   6   14.61    6.90
  -2 -19  -2   27.13   10.15
  -2 -19  -1    1.58    7.60
   2 -19  -1    7.35    7.92
  -2 -19   0  460.25   26.52
   2 -19   0  364.86   24.41
   2 -19   1    5.33    6.77
  -2 -19   1    5.32    7.09
   2 -19   2   29.44    7.97
   2 -19   3    1.22    5.96
   2 -19   4   98.96   11.36
  -2 -20   1   20.57    8.13
   3   0  -7   -0.08    0.71
   3   0  -3   -0.35    0.83
   3   0  -3    2.31    1.46
   3   0  -2   -0.23    1.36
   3   0  -2    1.25    0.76
  -3   0  -2    0.67    1.35
   3   0  -1    0.39    1.15
  -3   0  -1    0.20    1.13
   3   0   0    0.54    1.04
  -3   0   0   -0.38    1.08
  -3   0   1   -0.82    1.11
   3   0   1    0.19    1.10
  -3   0   1    0.53    0.80
  -3   0   2   -0.73    1.20
  -3   0   2   -0.71    0.93
   3   0   2   -0.20    1.26
   3   0   2   -0.95    1.42
   3   0   3    0.24    1.36
   3   0   3    0.28    1.28
  -3   0   3    3.54    1.42
   3   0   4   -0.33    1.55
  -3   0   4   -0.36    1.78
   3   0   5   -0.80    1.88
  -3   0   5    1.19    1.75
   3   0   6    0.47    1.88
  -3   0   6   -0.93    1.97
   3   0   7   -0.54    2.38
  -3   0   7   -0.54    2.32
   3   0   8   -0.61    2.42
  -3   0   8   -0.61    2.64
   3   0   9   -1.39    3.39
  -3   0   9   -0.69    2.81
   3   0  10   -3.09    3.52
  -3   0  10    0.76    3.79
   3   0  11    1.70    4.04
  -3   0  11   -0.85    3.90
   3   0  12   -3.73    5.40
  -3   0  12   -3.71    4.89
   3   0  13    1.01    4.66
  -3   0  13   -1.01    5.39
   3   0  14    4.35    5.25
  -3   0  14    4.38    5.63
   3   0  15    1.18    5.91
  -3   0  15    3.54    6.06
   3  -1  -7    2.92    0.95
   3  -1  -6   88.80    4.21
   3  -1  -3   31.33    2.83
   3  -1  -3   27.28    2.50
   3  -1  -2    8.74    1.89
   3  -1  -2   10.53    1.43
  -3   1  -2    9.93    1.78
  -3  -1  -2   11.51    1.72
   3  -1  -1   25.70    2.31
   3  -1  -1   20.02    1.85
  -3   1  -1   16.66    2.10
  -3  -1  -1   14.87    1.88
  -3   1   0  188.20    8.32
   3  -1   0  201.28    8.67
  -3  -1   0  203.26    8.75
  -3   1   0  200.03    8.79
  -3   1   1   22.12    2.29
  -3  -1   1   20.99    2.15
   3  -1   1   21.40    2.16
  -3   1   1   21.87    1.90
  -3   1   2    5.31    1.58
  -3  -1   2    8.23    0.85
   3  -1   2    8.66    1.59
   3  -1   2   10.25    1.67
  -3  -1   2    8.40    1.69
  -3   1   2   11.28    2.01
  -3   1   3   28.77    2.95
  -3  -1   3   29.49    2.91
   3  -1   3   34.16    2.94
   3  -1   3   25.33    2.57
   3  -1   4  124.90    7.27
  -3   1   4  137.24    7.55
  -3  -1   4  136.65    7.57
   3  -1   5   61.36    4.96
  -3  -1   5   63.13    5.01
   3  -1   6   94.13    6.69
  -3  -1   6  100.34    6.78
  -3  -1   7    5.36    2.66
   3  -1   7    2.17    2.14
  -3  -1   8   37.22    4.86
   3  -1   8   39.61    2.83
   3  -1   8   41.90    4.86
  -3  -1   9    0.69    3.17
   3  -1   9    6.26    3.21
  -3  -1  10   57.46    7.03
   3  -1  10   69.02    7.29
  -3  -1  11   16.94    4.97
   3  -1  11    3.41    4.29
  -3  -1  12    9.29    4.96
   3  -1  12    4.67    3.61
  -3  -1  13    2.03    4.81
   3  -1  13   -1.01    5.13
  -3  -1  14    2.19    5.85
   3  -1  14    4.36    5.26
  -3  -1  15    7.09    5.54
   3  -1  15   -3.55    5.95
   3  -2  -8    1.52    1.01
   3   2  -8    1.76    1.10
   3  -2  -7   67.66    3.68
   3   2  -7   70.03    3.78
   3  -2  -6   28.79    2.25
   3  -2  -5  175.36    7.63
   3  -2  -4  143.52    6.55
   3  -2  -3  157.63    7.62
   3   2  -3  159.69    7.70
   3  -2  -3  153.83    6.95
   3  -2  -3  134.51    7.76
   3   2  -2    9.31    1.73
   3  -2  -2    7.98    1.82
   3  -2  -2    9.40    1.80
  -3  -2  -1   10.08    1.61
   3   2  -1    9.32    1.54
   3  -2  -1   10.94    1.65
  -3   2  -1    9.32    1.66
  -3  -2   0   71.00    3.95
   3   2   0   66.64    3.85
   3  -2   0   74.88    4.15
  -3   2   0   70.32    4.05
  -3  -2   1   12.99    1.70
   3  -2   1    8.44    1.48
   3  -2   1    9.18    1.70
   3   2   1    9.26    1.51
  -3   2   1    9.37    1.80
   3   2   2   10.92    1.68
   3  -2   2    7.14    1.65
   3  -2   2    6.43    1.59
  -3  -2   2    8.49    1.63
  -3  -2   3  159.01    8.03
   3  -2   3  156.35    7.98
   3  -2   3  159.53    7.82
   3   2   3  166.35    7.79
   3  -2   4  147.88    7.78
  -3  -2   4  137.75    7.77
  -3  -2   5  168.20    9.07
   3  -2   5  158.27    8.92
  -3  -2   6   28.80    3.69
   3  -2   6   31.88    3.80
   3  -2   6   24.88    2.44
   3  -2   7   72.75    4.31
  -3  -2   7   78.11    6.29
   3  -2   7   73.70    6.25
   3  -2   8    1.61    1.55
   3  -2   8    1.24    2.67
  -3  -2   8    1.22    2.59
   3  -2   9   39.04    5.47
  -3  -2   9   33.64    5.10
   3  -2  10   34.93    5.58
  -3  -2  10   45.18    6.04
   3  -2  11   70.98    7.76
  -3   2  11   67.87    7.85
  -3  -2  11   57.59    7.26
   3  -2  12   -0.94    5.10
  -3  -2  12    7.43    4.67
  -3   2  12    9.19    5.33
   3   2  13   87.61    9.89
   3  -2  13   89.08    9.77
  -3   2  13  102.12   10.00
  -3  -2  13   79.04    9.40
   3   2  14    2.15    5.92
   3  -2  14    4.38    5.13
  -3   2  14   -2.17    5.00
  -3  -2  14    1.10    5.92
   3   2  15    2.33    6.63
   3  -2  15   -5.93    6.25
  -3   2  15    1.17    5.70
  -3  -2  15    1.18    5.79
   3   3  -9   28.40    2.12
   3   3  -9   24.93    1.98
   3   3  -8   83.47    3.95
   3   3  -8   88.24    4.60
   3  -3  -8   85.57    4.48
   3   3  -7   15.39    1.29
   3   3  -7   13.19    2.02
   3  -3  -7   10.68    1.82
   3  -3  -6  352.86    8.62
   3   3  -6   84.62    6.44
   3  -3  -5   10.29    1.81
   3  -3  -4   47.50    3.31
   3  -3  -3   23.51    3.30
   3   3  -3   20.26    2.55
   3  -3  -3   26.31    2.31
   3  -3  -3   27.52    2.68
   3  -3  -2   83.01    5.45
   3  -3  -2   79.50    4.55
   3  -3  -2   86.75    4.95
   3   3  -2   83.78    4.69
   3   3  -1   16.18    1.91
   3  -3  -1   21.16    2.16
  -3  -3  -1   15.68    1.77
  -3   3  -1   21.69    2.17
  -3   3  -1   16.26    2.21
   3   3   0  910.17   34.32
  -3   3   0  917.66   34.79
   3  -3   0  892.49   34.50
  -3   3   0  994.00   35.26
   3  -3   0  857.77   35.01
  -3   3   0  892.97   34.71
   3  -3   0  993.53   34.91
   3  -3   1   20.64    2.33
  -3   3   1   21.64    2.25
  -3  -3   1   19.06    1.92
  -3   3   1   19.99    2.89
   3  -3   1   21.42    2.06
   3  -3   1   13.19    1.93
   3   3   1   17.50    1.89
   3  -3   1   21.36    2.13
  -3   3   2   74.44    4.85
  -3  -3   2   84.86    4.66
   3  -3   2   83.72    4.91
   3  -3   2   79.34    4.59
   3   3   2   83.42    4.46
   3  -3   2   74.74    4.62
   3   3   2   80.09    4.73
   3  -3   2   80.07    4.63
   3   3   3   23.00    2.64
   3  -3   3   30.66    2.87
  -3   3   3   21.90    2.71
   3   3   3   32.28    2.75
   3  -3   3   22.10    2.44
  -3  -3   3   27.05    2.67
   3  -3   3   30.37    2.60
  -3   3   4   49.41    4.25
  -3  -3   4   48.35    4.04
   3  -3   4   48.26    3.46
   3   3   4   47.46    4.02
   3  -3   4   45.57    3.99
  -3   3   5   14.70    2.90
  -3   3   5   12.55    2.62
  -3  -3   5    7.09    2.19
   3   3   5   13.77    2.57
   3  -3   5   14.05    2.68
   3  -3   5   13.56    1.98
   3  -3   6  319.42   13.54
  -3   3   6  322.95   15.31
  -3  -3   6  311.11   15.17
   3  -3   6  307.46   15.18
   3   3   6  341.33   15.42
  -3   3   7   12.16    3.09
  -3  -3   7   17.60    3.69
   3   3   7   14.84    3.13
   3  -3   7    5.41    2.50
   3  -3   7   13.86    2.20
   3  -3   8  106.87    5.68
  -3   3   8  103.99    7.75
  -3  -3   8   91.75    7.60
   3   3   8   92.49    7.57
   3  -3   8  103.18    7.81
  -3   3   9   28.40    4.45
  -3  -3   9   29.43    4.95
   3   3   9   27.98    3.20
   3  -3   9   38.34    5.22
   3   3   9   32.75    4.99
  -3   3  10  180.05   11.94
  -3  -3  10  197.06   12.57
   3   3  10  184.54   12.14
   3  -3  10  189.25   12.31
  -3   3  11    0.83    4.01
  -3  -3  11   -0.84    3.90
   3   3  11    0.84    4.30
   3  -3  11    1.71    4.12
  -3   3  12   21.90    5.78
  -3  -3  12   14.85    5.33
   3   3  12   30.16    5.60
   3  -3  12   19.63    5.57
  -3   3  13   26.83    6.15
  -3  -3  13   23.27    6.15
   3   3  13   15.80    6.01
  -3   3  14   29.02    7.31
  -3  -3  14   13.17    5.82
   3   3  14   17.09    5.98
   3  -3  14   16.43    6.26
  -3   3  15    4.64    6.19
  -3  -3  15   17.71    6.72
   3   3  15   18.52    6.97
   3  -3  15    8.31    6.49
   3   4  -9  100.09    5.29
   3   4  -9  104.19    4.78
   3   4  -8   20.81    1.77
   3  -4  -8   20.90    2.54
   3   4  -8   22.83    2.58
   3   4  -7  150.83    6.59
   3  -4  -7  140.11    6.29
   3  -4  -6  161.59    7.73
   3   4  -6  150.51    7.81
   3  -4  -5  219.95    9.71
   3   4  -5  200.43    9.93
   3  -4  -4   91.08    5.20
   3  -4  -3  416.05   17.10
   3   4  -3  404.70   17.15
   3  -4  -3  422.72   19.01
   3  -4  -3  434.27   17.21
   3  -4  -2   22.47    2.57
   3   4  -2   23.32    2.27
   3  -4  -2   26.29    3.31
   3  -4  -2   25.96    2.59
  -3  -4  -1    4.61    1.21
  -3   4  -1    2.57    1.29
   3  -4  -1    7.13    1.58
   3   4  -1    4.68    1.27
   3  -4   0  227.30   11.08
  -3   4   0  251.02   11.33
   3  -4   0  239.67   10.18
  -3   4   0  241.74   10.43
   3   4   0  243.99    9.88
  -3   4   0  229.04   10.24
   3  -4   0  218.22   10.54
   3  -4   1    6.20    1.88
   3  -4   1    6.35    1.72
  -3   4   1    7.02    1.85
  -3  -4   1    4.96    1.20
  -3   4   1    4.25    1.58
   3  -4   1    6.99    1.54
   3  -4   1    4.30    1.33
  -3   4   1    9.47    2.24
  -3  -4   2   20.46    2.16
   3  -4   2   23.26    2.68
   3   4   2   19.43    2.25
   3  -4   2   23.26    2.37
  -3   4   2   19.05    2.48
   3   4   2   22.81    2.18
   3  -4   2   22.03    2.34
  -3   4   2   26.87    2.59
   3   4   3  411.99   15.12
   3  -4   3  406.68   15.40
  -3   4   3  358.00   15.70
  -3  -4   3  417.99   15.47
   3   4   3  371.90   15.41
   3  -4   3  390.09   15.50
  -3  -4   4   79.63    5.17
  -3   4   4   72.77    5.35
   3  -4   4   82.57    5.32
   3   4   4   76.87    5.28
   3  -4   5  201.61   10.66
   3   4   5  206.12   10.61
  -3   4   5  202.09   10.60
  -3   4   5  228.26   11.26
  -3  -4   5  207.12   10.59
   3   4   6  150.33    8.96
   3  -4   6  145.66    9.00
  -3   4   6  156.85    9.13
  -3  -4   6  166.17    9.26
   3  -4   7  145.87    9.05
   3   4   7  131.96    8.69
  -3   4   7  148.52    9.04
  -3  -4   7  135.90    8.93
  -3   4   8   25.66    4.25
  -3  -4   8   22.97    4.31
   3   4   8   19.46    2.96
   3   4   8   19.80    4.08
   3  -4   8   25.32    4.31
   3   4   9  100.81    6.35
   3   4   9  136.00    9.31
   3  -4   9  128.74    9.38
  -3   4   9  129.48    9.04
  -3  -4   9  105.60    8.63
  -3   4  10   75.48    7.58
   3   4  10   60.08    6.93
   3  -4  10   58.71    6.94
  -3  -4  10   79.87    7.60
   3  -4  11  134.83   10.58
   3   4  11  126.78   10.27
  -3   4  11  146.89   10.90
  -3  -4  11  130.45   10.65
  -3   4  12   33.49    6.31
  -3  -4  12   28.65    6.09
   3   4  12   31.62    6.63
   3  -4  12   32.53    6.52
  -3  -4  13  254.93   16.06
   3   4  13  227.83   15.12
   3  -4  13  224.82   15.19
  -3   4  13  190.18   14.38
  -3   4  14    5.33    5.63
  -3  -4  14    7.66    6.23
   3   4  14    5.30    5.66
   3  -4  14   12.06    5.98
  -3   4  15   -1.15    5.68
  -3  -4  15   -1.17    6.12
   3   4  15    3.44    6.05
   3  -4  15    1.19    6.25
   3   5 -10  325.28   13.41
   3   5  -9   28.50    3.12
   3   5  -8  167.44    8.59
   3   5  -7   50.84    4.18
   3   5  -6  512.36   21.27
   3   5  -5  109.01    6.53
   3   5  -4  214.28   10.73
   3  -5  -3  166.68    8.15
   3   5  -3  165.67    8.13
   3  -5  -3  173.56   10.28
   3   5  -3  175.85    8.97
   3  -5  -2   10.04    1.98
   3  -5  -2   15.14    1.91
   3   5  -2   14.43    1.95
  -3   5  -2    8.90    2.20
  -3   5  -1   79.16    4.74
  -3  -5  -1   90.21    4.45
   3  -5  -1   88.86    4.92
   3   5  -1   90.75    4.49
   3  -5   0  732.46   30.14
  -3   5   0  753.35   28.79
  -3   5   0  740.03   28.60
  -3  -5   0  753.37   28.17
  -3   5   0  731.11   29.61
   3   5   0  771.16   28.08
   3  -5   0  730.85   28.50
   3  -5   1   89.42    5.99
   3  -5   1   98.02    5.05
  -3  -5   1   95.48    4.64
  -3   5   1   86.50    5.12
   3  -5   1   88.86    4.95
  -3   5   1   94.07    5.73
   3  -5   2   13.70    2.54
  -3   5   2   12.51    2.14
  -3   5   2   10.55    2.10
  -3  -5   2   14.88    1.89
   3  -5   2   16.18    2.03
   3   5   2   10.67    1.71
   3   5   2   13.93    1.98
   3  -5   2   11.85    2.01
  -3   5   3  165.15    8.41
  -3  -5   3  133.79    7.34
   3  -5   3  167.30    8.69
   3   5   3  183.42    7.86
  -3   5   3  163.02    8.53
  -3  -5   3  171.78    8.00
   3   5   3  174.76    8.18
   3  -5   3  167.59    8.20
  -3  -5   4  239.65   10.47
  -3   5   4  216.87   10.84
  -3   5   4  207.38   10.20
   3  -5   4  227.01   10.61
   3   5   4  211.90   10.38
  -3  -5   4  206.48    8.77
   3  -5   5  108.76    7.07
   3   5   5  108.86    6.96
  -3   5   5  142.18    6.89
  -3  -5   5  116.41    7.07
  -3   5   5  108.56    7.30
  -3   5   6  540.73   22.70
  -3  -5   6  506.67   22.55
   3  -5   6  532.17   22.87
   3   5   6  505.32   22.53
  -3   5   6  534.71   23.28
  -3   5   7   60.95    5.46
  -3  -5   7   56.27    5.49
   3   5   7   63.77    5.73
   3  -5   7   59.88    5.58
   3   5   7   60.74    4.94
  -3   5   8  176.73   10.79
  -3  -5   8  196.72   11.27
   3   5   8  177.93    9.29
   3   5   8  159.20   10.47
   3  -5   8  185.31   11.12
  -3   5   9   38.55    5.18
  -3  -5   9   48.69    5.85
   3   5   9   33.31    3.69
   3  -5   9   31.20    5.30
   3   5   9   36.22    5.25
   3   5  10  368.66   19.10
   3  -5  10  340.73   19.00
  -3   5  10  359.84   19.07
  -3  -5  10  417.64   19.84
   3   5  11   41.04    6.46
   3  -5  11   36.50    6.42
  -3   5  11   46.60    6.73
  -3  -5  11   40.95    6.64
   3   5  12   65.24    7.70
   3  -5  12   91.55    9.16
  -3   5  12   89.59    8.90
  -3  -5  12   71.70    8.75
   3   5  13   45.48    7.13
   3  -5  13   53.22    8.02
  -3   5  13   44.91    7.52
  -3  -5  13   33.14    6.88
   3   5  14   37.84    7.49
   3  -5  14   41.54    8.17
  -3   5  14   29.56    7.43
  -3  -5  14   47.73    8.01
   3   5  15   15.90    6.90
   3  -5  15    8.27    6.92
  -3   5  15    7.92    6.57
  -3  -5  15    7.00    6.36
   3   6 -10   93.40    5.75
   3   6  -9  267.69   12.44
   3   6  -8   12.06    2.71
   3   6  -7  253.29   12.37
   3   6  -6  157.56    8.78
   3   6  -5  279.36   13.30
   3   6  -4   73.98    5.47
  -3   6  -4   76.10    5.53
   3   6  -3 1371.65   49.25
   3  -6  -3 1422.90   49.26
  -3   6  -3 1243.73   50.23
   3  -6  -3 1377.24   52.65
   3   6  -2    6.22    2.30
  -3   6  -2   11.26    2.47
   3  -6  -2    8.25    1.63
   3   6  -2    5.83    1.65
   3   6  -1    7.38    1.32
   3  -6  -1   10.30    1.75
  -3   6  -1    6.85    1.70
  -3  -6  -1    9.62    1.42
   3  -6  -1   12.55    3.10
   3  -6   0  169.71    9.83
   3   6   0  178.56    7.54
   3  -6   0  183.77    8.11
  -3  -6   0  171.95    7.58
  -3   6   0  174.30    8.05
  -3   6   0  178.32    9.47
   3  -6   1   10.96    1.85
  -3   6   1    8.38    1.78
  -3  -6   1   12.60    1.46
  -3   6   1    9.31    2.41
   3  -6   1   10.54    2.74
   3  -6   2    8.84    2.42
  -3   6   2   10.38    2.52
  -3  -6   2    6.41    1.48
  -3   6   2    3.68    1.82
   3   6   2    3.92    1.27
   3  -6   2    7.35    1.71
   3  -6   2    6.98    1.54
   3   6   2    4.44    1.50
  -3   6   3 1408.33   51.70
   3  -6   3 1365.02   51.90
   3   6   3 1379.62   50.09
   3   6   3 1420.45   50.64
   3  -6   3 1404.60   50.70
  -3   6   3 1349.96   51.16
  -3  -6   3 1347.46   50.19
  -3  -6   4   77.83    4.41
   3  -6   4   88.17    6.04
  -3   6   4   81.24    5.59
   3   6   4   83.95    5.97
   3   6   4   78.27    5.27
   3  -6   4   72.75    5.20
  -3   6   4   84.23    5.83
  -3  -6   4   86.04    5.18
  -3  -6   5  287.95   11.58
  -3  -6   5  284.88   13.36
  -3   6   5  288.93   14.11
   3  -6   5  296.14   13.70
   3   6   5  284.72   13.51
   3   6   5  310.20   14.18
  -3   6   5  281.19   13.29
  -3   6   6  148.49    9.46
  -3  -6   6  153.57    9.01
  -3   6   6  153.44    8.42
   3   6   6  173.73    9.54
   3   6   6  175.65    9.35
   3  -6   6  150.18    9.12
  -3   6   7  262.14   14.03
   3   6   7  273.99   12.85
   3  -6   7  263.47   13.61
   3   6   7  251.13   13.29
  -3   6   7  246.92   13.24
  -3  -6   7  252.62   13.36
  -3   6   8   16.98    3.85
  -3  -6   8   14.83    3.81
   3   6   8   10.30    2.69
   3  -6   8   12.84    3.71
   3   6   8   15.95    3.74
  -3   6   9  288.15   15.92
  -3  -6   9  311.04   16.33
   3   6   9  321.87   16.31
   3  -6   9  316.27   16.54
   3   6   9  294.14   14.16
  -3   6  10  104.06    8.73
   3   6  10  112.49    9.06
   3  -6  10  105.43    8.86
  -3  -6  10   90.01    8.50
  -3   6  11  152.10   11.33
  -3  -6  11  156.13   11.45
   3  -6  11  166.23   12.01
   3   6  11  153.96   11.37
  -3   6  12   46.20    7.26
  -3  -6  12   30.07    6.22
   3  -6  12   37.54    6.38
   3   6  12   36.08    6.98
  -3   6  13  335.82   19.71
  -3  -6  13  362.21   20.26
   3   6  13  353.88   20.02
   3  -6  13  330.80   19.92
  -3   6  14    7.29    6.04
  -3  -6  14    8.59    5.92
   3   6  14    5.21    5.99
   3  -6  14    7.62    5.54
   3  -6  15    7.05    6.48
   3   7 -10  341.70   15.34
   3   7  -9   53.58    4.93
   3   7  -8  126.86    7.90
   3   7  -7  134.63    8.37
   3   7  -6  599.81   25.58
  -3   7  -5   83.43    6.07
   3   7  -5   77.73    6.14
  -3   7  -4   77.07    5.84
   3   7  -4   82.35    6.22
  -3   7  -3   90.60    6.53
   3   7  -3   86.76    6.59
   3  -7  -3   98.67    5.39
   3   7  -3  100.35    5.44
  -3   7  -2   46.37    4.53
   3   7  -2   56.98    4.91
   3  -7  -2   48.45    3.26
   3   7  -2   53.87    3.46
   3  -7  -1  177.19    8.17
   3  -7  -1  168.68   10.50
   3   7   0 1298.71   47.66
   3  -7   0 1296.09   48.39
  -3   7   0 1316.62   48.41
  -3  -7   0 1285.48   47.74
   3   7   0 1377.11   51.14
  -3   7   0 1289.74   50.66
   3  -7   0 1348.39   51.54
   3   7   1  172.88    7.58
   3  -7   1  186.66    8.10
  -3   7   1  160.42    8.24
   3  -7   1  172.19   10.12
   3   7   1  179.70    7.90
  -3   7   1  176.50    8.18
   3  -7   1  172.75    7.85
   3   7   1  193.48   10.26
  -3   7   1  168.14    9.69
   3   7   2   58.35    5.12
  -3   7   2   51.21    4.59
  -3  -7   2   48.50    3.03
   3  -7   2   50.29    3.54
  -3   7   2   47.71    3.81
   3  -7   2   52.67    4.94
   3   7   2   48.10    3.17
   3  -7   2   59.15    3.73
   3  -7   2   49.82    3.43
   3   7   2   52.45    3.49
   3   7   3  110.87    7.27
  -3   7   3   98.02    6.70
  -3  -7   3   84.45    5.90
   3  -7   3   87.75    6.53
   3   7   3   98.11    5.15
   3  -7   3   98.35    5.56
   3   7   3  106.23    5.62
  -3   7   3   98.91    6.00
  -3  -7   3   87.05    5.05
  -3   7   4   82.43    6.05
   3   7   4   81.58    6.48
  -3  -7   4   78.67    4.94
   3  -7   4   76.07    6.00
   3   7   4   90.09    5.06
   3   7   4   93.59    5.57
   3  -7   4   87.29    5.54
  -3   7   4   84.96    5.82
  -3  -7   4   80.41    5.07
  -3  -7   5   93.18    5.05
  -3   7   5  100.52    6.74
  -3  -7   5   85.87    5.80
   3   7   5   97.08    6.25
   3  -7   5   96.01    6.33
  -3   7   5   98.86    6.47
   3   7   5   88.33    6.66
  -3  -7   6  679.07   27.43
  -3   7   6  669.97   28.22
   3   7   6  693.99   27.67
   3  -7   6  623.87   27.42
  -3   7   6  672.16   27.27
   3   7   6  633.42   27.63
  -3   7   7  124.76    8.71
  -3   7   7  112.18    7.91
  -3   7   7  128.32    7.57
   3   7   7  125.86    7.98
   3  -7   7  116.20    8.17
   3   7   7  134.74    8.35
  -3   7   8  131.14    9.34
   3  -7   8  135.36    9.18
   3   7   8  128.29    8.92
  -3   7   8  126.53    8.81
  -3  -7   8  134.74    9.08
   3   7   8  130.65    8.30
  -3   7   9   56.94    6.92
   3   7   9   58.81    6.44
  -3   7   9   73.92    6.81
   3  -7   9   46.13    5.96
  -3  -7   9   62.58    6.47
   3   7   9   48.45    5.06
   3   7  10  332.00   18.47
   3  -7  10  337.12   18.71
  -3  -7  10  417.33   19.58
  -3   7  10  384.39   19.11
   3  -7  11   39.72    6.50
   3   7  11   51.00    6.66
  -3   7  11   44.68    6.51
  -3  -7  11   42.50    6.36
   3   7  12   76.41    8.29
   3  -7  12   75.24    8.43
  -3   7  12   77.78    8.72
  -3  -7  12   75.42    8.69
  -3   7  13   43.07    7.77
   3   7  13   40.77    7.48
   3  -7  13   39.71    7.40
  -3   7  13   32.28    6.79
  -3  -7  13   40.09    7.42
  -3   7  14   10.44    6.56
  -3   7  14   24.57    7.16
  -3  -7  14   20.13    6.63
   3   7  14   27.80    6.76
   3  -7  14   12.96    6.53
   3   8 -10  101.85    7.10
   3   8  -9  186.57   10.58
   3   8  -8    8.59    3.19
   3   8  -7  241.03   12.88
   3   8  -6  336.61   16.51
   3   8  -5  129.54    8.25
  -3   8  -5   89.30    7.08
  -3   8  -4   94.26    6.94
   3   8  -4   86.89    6.79
  -3   8  -3 1035.12   42.68
   3   8  -3 1044.89   42.91
   3  -8  -3 1085.51   40.27
   3   8  -3 1079.21   40.31
   3   8  -2   44.37    3.11
   3  -8  -2   41.20    2.95
   3  -8  -2   54.27    5.84
   3   8  -2   33.96    4.17
  -3   8  -2   33.89    4.48
   3  -8  -1    2.94    1.41
   3  -8  -1    1.36    2.68
   3  -8  -1    1.63    1.14
   3   8  -1    0.81    1.21
   3  -8   0  602.87   27.37
   3  -8   0  640.19   24.04
   3   8   0  623.27   23.04
  -3  -8   0  611.33   23.14
  -3   8   0  621.72   23.93
  -3   8   0  617.61   26.70
   3   8   0  625.41   26.91
   3  -8   1    0.58    2.63
   3   8   1    1.61    2.25
  -3   8   1   -0.52    2.00
   3  -8   1    3.43    1.37
   3   8   1    1.37    1.08
  -3   8   1    3.27    1.59
  -3   8   1    1.03    1.39
   3  -8   1    1.03    1.28
   3   8   1    1.74    1.37
   3   8   2   56.35    5.15
  -3   8   2   39.78    3.44
  -3  -8   2   39.24    2.60
   3  -8   2   47.58    3.39
   3  -8   2   42.02    4.85
  -3   8   2   33.96    4.20
   3  -8   2   49.66    3.54
   3   8   2   38.94    2.97
   3  -8   2   40.95    3.04
  -3   8   3 1046.00   42.42
   3   8   3 1038.62   42.68
  -3  -8   3 1038.89   41.59
   3  -8   3 1016.07   42.49
   3   8   3 1108.11   39.72
   3   8   3 1097.15   40.30
   3  -8   3 1084.57   40.30
  -3   8   3 1066.23   40.95
  -3  -8   3 1022.89   39.57
   3   8   4   87.41    6.87
  -3   8   4   98.42    6.89
  -3  -8   4   86.61    5.71
   3  -8   4   82.27    6.54
   3   8   4   91.35    5.17
   3   8   4   97.29    5.71
   3  -8   4   92.15    5.70
  -3   8   4   83.46    6.05
  -3  -8   4   90.36    5.26
   3  -8   5  166.99    9.33
  -3  -8   5  142.28    7.21
  -3   8   5  128.98    8.40
   3   8   5  135.45    8.77
   3   8   5  150.01    8.06
   3  -8   5  128.97    7.86
  -3   8   5  131.03    8.25
  -3  -8   5  136.87    7.52
  -3  -8   6  352.75   14.41
  -3  -8   6  348.85   15.78
  -3   8   6  332.66   16.60
   3   8   6  342.39   16.01
   3  -8   6  341.96   16.11
  -3   8   6  355.30   16.43
   3   8   6  348.08   16.75
  -3   8   7  230.93   12.90
  -3  -8   7  234.57   12.14
  -3   8   7  235.60   12.03
   3   8   7  235.91   12.60
   3   8   7  231.11   12.28
   3  -8   7  217.52   12.29
  -3   8   8   11.37    4.11
  -3  -8   8   17.42    3.88
  -3   8   8   10.19    3.15
   3   8   8   16.05    3.72
   3   8   8    5.72    3.21
   3  -8   8   11.26    3.68
   3   8   9  219.30   12.83
   3  -8   9  225.80   13.19
  -3   8   9  211.94   12.63
   3   8   9  212.12   11.84
  -3   8   9  221.12   13.43
   3   8  10  107.76    8.85
   3  -8  10   90.38    8.66
  -3   8  10  119.25    9.39
  -3   8  10  107.50    9.82
  -3  -8  10  133.25    9.59
  -3   8  11   54.43    7.65
  -3   8  11   59.53    7.20
  -3  -8  11   56.19    7.20
   3   8  11   61.03    7.28
   3  -8  11   60.32    7.27
  -3   8  12   74.16    8.96
  -3   8  12   75.59    8.25
  -3  -8  12   57.36    7.71
   3   8  12   61.69    7.72
   3  -8  12   53.88    7.67
   3   8  13  288.94   17.33
   3  -8  13  285.15   17.66
  -3   8  13  264.18   16.73
  -3   8  13  272.25   17.89
  -3  -8  13  264.69   16.93
  -3   8  14    8.07    6.35
  -3  -8  14    1.06    5.47
   3   8  14    1.02    5.42
   3  -8  14    3.20    5.82
  -3   8  14   -3.02    6.11
  -3  -8  15    1.15    6.31
   3   9 -10  282.35   14.43
   3   9  -9   81.59    6.95
   3   9  -8   25.05    4.34
   3   9  -7   49.36    5.67
   3   9  -6  449.56   20.39
  -3   9  -6  397.10   19.54
   3   9  -5  176.57   10.88
  -3   9  -5  167.43   10.40
   3   9  -4  175.05   10.40
  -3   9  -4  144.96    9.74
   3   9  -3  121.22    8.60
  -3   9  -3  133.43    8.70
   3  -9  -3  113.29    5.95
   3   9  -3  114.13    5.99
   3  -9  -2   -0.17    1.23
   3   9  -2   -0.18    1.39
   3   9  -2   -1.20    2.55
  -3   9  -2    3.54    2.73
   3  -9  -2    2.43    3.51
   3  -9  -1  155.37    6.65
   3   9  -1  147.60    6.71
   3  -9  -1  162.31   10.79
   3  -9   0  858.57   31.91
   3  -9   0  844.63   36.09
  -3   9   0  831.47   31.76
   3  -9   0  837.75   31.34
  -3   9   0  842.36   35.23
   3   9   0  848.57   35.29
  -3   9   1  149.17    9.55
   3   9   1  153.59    9.77
   3  -9   1  161.11   10.18
   3  -9   1  147.19    6.99
  -3   9   1  158.38    7.57
   3   9   1  149.15    6.34
  -3  -9   1  146.44    6.49
  -3   9   1  154.73    7.06
   3  -9   1  143.31    6.59
   3   9   1  152.89    6.73
   3  -9   2    1.86    2.44
   3   9   2    3.59    2.81
  -3   9   2   -1.16    2.47
  -3   9   2    1.69    1.63
   3  -9   2    1.26    1.50
   3  -9   2    0.24    1.63
   3   9   2    1.35    1.33
   3  -9   2    0.57    1.30
  -3   9   3  117.28    8.21
   3   9   3  131.50    8.70
  -3  -9   3  108.47    7.60
   3  -9   3  111.54    8.19
   3   9   3  119.08    5.69
   3   9   3  121.07    6.18
   3  -9   3  112.41    6.13
   3  -9   3  128.45    6.38
  -3  -9   3  109.74    5.49
  -3   9   3  113.69    6.78
  -3   9   4  175.35   10.30
   3   9   4  164.83   10.41
  -3  -9   4  162.07    9.15
   3  -9   4  170.52   10.35
   3   9   4  155.80    7.76
   3  -9   4  173.79    8.54
   3   9   4  184.76    8.66
  -3   9   4  166.29    9.14
  -3  -9   4  165.77    7.91
  -3  -9   5  157.57    8.65
   3  -9   5  169.57   10.41
   3   9   5  184.62   10.83
  -3   9   5  176.48   10.43
   3   9   5  177.38    9.12
   3  -9   5  173.83    9.14
  -3  -9   5  160.53    8.43
  -3   9   5  173.87    9.67
  -3  -9   6  442.77   18.30
  -3  -9   6  430.14   19.03
  -3   9   6  458.07   20.38
   3   9   6  454.95   20.99
  -3   9   6  440.48   20.39
   3   9   6  439.89   19.50
   3  -9   6  449.40   19.67
  -3   9   7   46.85    5.47
  -3  -9   7   44.18    4.66
   3   9   7   42.85    5.49
  -3   9   7   55.47    5.32
   3  -9   7   55.23    5.50
   3   9   7   51.32    5.19
  -3  -9   8   19.38    4.11
  -3   9   8   17.84    4.23
  -3   9   8   27.87    4.21
   3   9   8   32.42    4.77
   3   9   8   21.31    4.26
   3  -9   8   18.55    4.19
   3   9   9   82.42    7.42
   3  -9   9   88.48    7.65
  -3   9   9   88.60    8.28
  -3  -9   9   86.78    7.58
   3   9   9   93.55    7.67
   3  -9  10  318.26   16.68
   3   9  10  277.45   15.91
  -3   9  10  292.27   16.91
  -3  -9  10  306.58   16.27
  -3   9  11   75.55    8.59
  -3  -9  11   65.08    7.57
   3   9  11   77.56    8.09
   3  -9  11   68.24    7.67
  -3   9  12   66.63    8.51
  -3  -9  12   69.42    8.07
   3  -9  12   55.87    8.02
   3   9  12   56.69    7.68
  -3   9  13   31.81    7.37
  -3  -9  13   32.34    7.14
   3   9  13   36.06    7.14
   3  -9  13   28.12    6.80
  -3   9  14   11.38    7.03
   3   9  14   -1.00    5.74
   3  -9  14    8.36    5.89
   3  10 -10  113.73    8.64
   3  10  -9  142.34    9.72
   3  10  -8   -0.64    3.36
  -3  10  -7   77.34    7.63
   3  10  -7  109.70    8.26
  -3  10  -6  125.97    9.15
   3  10  -6  145.91    9.95
  -3  10  -5   24.47    4.38
   3  10  -5   12.93    4.25
   3  10  -4   93.05    7.78
  -3  10  -4   99.26    7.95
  -3  10  -3  477.63   22.36
   3  10  -3  506.65   22.84
   3  10  -3  460.90   18.71
   3 -10  -3  473.71   24.55
   3  10  -2   15.19    1.91
   3  10  -2   14.80    4.02
  -3  10  -2   25.05    4.41
   3 -10  -2   23.19    5.58
   3 -10  -1   18.34    1.66
   3  10  -1   15.05    1.67
   3 -10  -1   26.74    5.06
   3 -10   0  327.94   17.21
   3 -10   0  338.23   12.74
   3 -10   0  342.74   11.78
   3  10   0  320.00   12.00
  -3  10   0  333.91   16.56
   3  10   0  348.91   16.74
  -3  10   1   16.91    4.12
   3  10   1   16.71    3.76
   3 -10   1   18.70    3.96
   3  10   1   13.47    1.14
   3 -10   1   21.83    2.23
  -3  10   1   14.29    1.84
  -3 -10   1   16.34    1.41
   3 -10   1   13.99    1.58
   3  10   1   14.26    1.66
   3 -10   2   17.23    3.96
   3 -10   2   16.06    1.97
   3  10   2   16.16    1.97
  -3  10   2   16.68    2.44
   3  10   2   14.63    1.77
   3 -10   2   13.36    2.07
  -3  10   2   17.54    2.18
  -3  10   2   16.14    3.78
   3  10   2   24.08    4.37
  -3 -10   3  458.13   21.17
   3 -10   3  472.64   22.09
   3  10   3  484.61   18.59
   3 -10   3  438.06   18.35
  -3  10   3  458.35   21.79
   3  10   3  510.73   22.49
  -3 -10   3  445.27   17.54
  -3  10   3  491.03   19.50
   3  10   4   97.94    8.13
  -3  10   4  106.46    8.15
  -3 -10   4  108.13    7.32
   3 -10   4  104.72    8.16
  -3  10   4  107.92    6.84
  -3 -10   4  104.43    5.47
   3  10   4  107.85    5.59
   3 -10   4  109.86    6.16
   3  10   4  112.56    6.24
   3 -10   5   20.29    4.07
   3  10   5   24.43    3.23
   3 -10   5   14.40    2.95
  -3 -10   5   17.58    2.68
  -3  10   5   17.70    3.56
  -3 -10   5   15.86    3.04
   3  10   5   14.80    4.20
  -3  10   5   28.80    4.71
  -3 -10   6  145.73    8.16
  -3  10   6  150.85    9.44
  -3 -10   6  152.52    8.29
  -3  10   6  162.77   10.24
   3  10   6  142.17   10.09
   3  10   6  159.26    8.84
   3 -10   6  163.00    8.97
   3  10   7   83.32    6.69
   3 -10   7   90.97    6.83
   3  10   7   88.66    7.91
  -3  10   7   99.99    7.70
  -3  10   7  109.21    8.05
  -3 -10   7   87.60    6.37
  -3  10   8   -0.65    3.40
  -3 -10   8   -1.52    2.93
   3  10   8    2.65    3.53
  -3  10   8   -1.14    3.11
   3 -10   8    2.79    3.27
   3  10   8    2.18    3.22
   3  10   9  155.47   10.17
   3 -10   9  144.48   10.04
  -3  10   9  174.63   11.43
  -3 -10   9  142.37    9.94
   3  10   9  163.03   10.42
  -3  10  10  135.40   10.52
   3  10  10  130.73    9.65
   3 -10  10  112.61    9.47
   3 -10  11   30.81    5.87
   3  10  11   16.66    5.08
  -3  10  11   23.01    6.01
   3  10  12   24.99    5.66
   3 -10  12   16.55    5.70
  -3  10  12   26.99    6.48
   3 -10  13  102.43   10.97
   3  10  13  121.73   11.04
  -3  10  13  136.47   12.18
   3  10  14   12.65    6.46
   3  11 -10   74.88    7.42
   3  11  -9   42.34    6.12
   3  11  -8    7.79    3.91
   3  11  -7   39.57    5.76
  -3  11  -7   40.97    5.97
   3  11  -6  198.09   12.82
  -3  11  -6  221.77   13.04
   3 -11  -5  153.21   12.59
   3  11  -5  123.56    9.70
  -3  11  -5  127.36    9.64
   3  11  -4   35.98    5.50
  -3  11  -4   41.98    5.66
   3  11  -3    5.98    3.66
  -3  11  -3    7.27    3.71
   3  11  -3    6.67    1.71
   3 -11  -3   12.44    4.64
   3  11  -2   11.21    4.16
  -3  11  -2   11.64    4.09
   3 -11  -2   13.61    5.03
   3  11  -2   17.04    1.82
   3 -11  -1  140.70   10.86
   3  11  -1  134.17    5.64
   3 -11   0  344.73   18.76
   3  11   0  391.44   18.71
  -3  11   0  336.38   17.82
   3  11   0  343.22   12.81
   3  11   0  333.45   12.76
   3 -11   1  123.28    9.89
   3  11   1  134.57    5.67
   3  11   1  132.11    9.88
  -3  11   1  142.02   10.03
  -3 -11   2   14.63    4.39
   3 -11   2   11.38    3.94
   3  11   2   13.85    1.77
   3  11   2   18.38    1.73
  -3  11   2   13.34    2.33
  -3  11   2   14.64    1.97
  -3  11   2   17.80    4.12
   3  11   2   18.56    4.62
   3 -11   3    5.82    3.52
   3  11   3    5.11    1.65
  -3  11   3   11.29    2.35
  -3  11   3    6.36    3.60
   3  11   3    6.69    3.49
  -3 -11   3    3.18    3.16
  -3 -11   4   34.19    4.87
   3 -11   4   40.40    5.57
   3 -11   4   37.75    3.42
  -3  11   4   35.37    3.89
   3  11   4   39.90    3.47
   3  11   4   36.49    5.62
  -3  11   4   39.25    5.48
  -3  11   5  133.40    8.14
  -3 -11   5  140.03    8.45
   3 -11   5  134.11    9.63
   3  11   5  116.99    9.51
  -3  11   5  148.09   10.07
   3  11   5  125.34    7.31
   3 -11   5  129.99    7.36
  -3  11   6  204.76   11.37
   3 -11   6  192.57   12.17
   3  11   6  228.32   13.27
  -3  11   6  206.29   12.49
   3  11   6  224.88   10.88
   3 -11   6  188.51   10.41
  -3  11   7   36.90    5.04
   3 -11   7   38.53    4.78
   3  11   7   28.93    4.10
  -3  11   7   30.46    5.19
   3  11   7   33.85    5.74
  -3  11   8    6.44    3.85
   3  11   8    9.98    3.57
  -3  11   8   11.50    3.89
   3  11   8    4.34    3.95
  -3  11   9   48.74    6.37
   3  11   9   44.61    5.79
   3  11   9   45.59    6.24
   3  11  10   71.59    7.32
  -3  11  10   57.79    7.26
   3  11  11   54.95    7.19
  -3  11  11   61.69    8.02
   3  11  12   48.89    7.27
  -3  11  12   50.14    8.06
   3  11  13   -4.40    6.01
  -3  11  13    9.20    5.75
   3  11  14   11.33    6.08
   3  12  -9   25.10    5.19
   3  12  -8    0.78    4.11
  -3  12  -7    9.18    4.71
   3  12  -7   19.52    5.08
   3  12  -6  109.84    9.33
  -3  12  -6  105.12    9.04
  -3  12  -5    4.72    4.16
   3  12  -5   12.92    4.73
   3  12  -4   33.37    5.69
  -3  12  -4   35.74    5.77
   3 -12  -3   39.93    7.13
   3  12  -3   44.26    6.37
  -3  12  -3   43.89    6.34
   3 -12  -2   19.97    5.39
  -3  12  -2   19.14    4.72
   3  12  -2   23.72    5.06
   3 -12  -1   14.85    4.74
   3  12   0  252.07   15.04
  -3  12   0  248.12   14.74
   3 -12   0  238.21   15.19
   3 -12   1   14.66    4.73
  -3  12   1   14.15    4.08
   3  12   1   17.19    4.59
  -3 -12   2   13.71    4.63
   3 -12   2   12.42    4.66
   3  12   2   17.36    1.64
  -3  12   2   19.97    2.64
  -3  12   2   20.19    1.87
  -3  12   2   26.55    4.86
   3  12   2   12.26    4.46
  -3 -12   3   52.07    6.21
   3  12   3   55.42    3.41
  -3  12   3   48.78    4.14
   3 -12   3   42.91    6.36
  -3  12   3   51.06    3.43
  -3  12   3   53.36    6.39
   3  12   3   50.71    6.79
  -3  12   4   45.64    4.37
   3 -12   4   41.07    6.14
   3  12   4   43.30    3.51
  -3  12   4   46.08    6.00
   3  12   4   53.00    6.70
  -3 -12   4   35.91    5.26
   3 -12   5   10.39    4.27
   3  12   5    6.94    2.27
  -3  12   5   12.57    3.27
  -3  12   5   10.62    4.24
   3  12   5   11.37    4.67
  -3 -12   5    8.38    3.28
  -3  12   6  118.09    8.00
   3  12   6  116.40    7.28
   3 -12   6  136.96    9.75
   3  12   6  129.43   10.22
  -3  12   6  122.18    9.62
  -3  12   7   13.10    4.34
   3  12   7   14.36    4.87
  -3  12   7   21.59    4.33
   3  12   7   15.72    3.64
  -3  12   8   -0.70    3.88
   3  12   8   -0.78    4.01
  -3  12   8    5.00    4.02
   3  12   8    1.52    3.13
   3  12   9   18.90    5.20
  -3  12   9   26.01    5.47
   3  12   9   32.41    5.01
  -3  12  10   63.84    7.38
   3  12  10   54.69    6.56
  -3  12  11    5.97    4.60
   3  12  11    3.60    4.34
  -3  12  12   18.57    6.24
  -3  12  13   22.05    6.88
   3  13  -9   31.42    6.01
   3  13  -8   77.22    8.47
   3  13  -7   12.78    5.00
  -3  13  -7    6.68    4.51
   3 -13  -7   16.16    7.57
   3  13  -6    9.39    4.67
  -3  13  -6   10.99    4.86
   3 -13  -6    7.04    6.21
  -3  13  -5   99.53    9.44
   3  13  -5  110.29    9.86
   3  13  -4   37.73    6.38
  -3  13  -4   42.38    6.71
   3 -13  -4   37.97    8.26
  -3  13  -3    6.94    4.47
   3  13  -3    6.17    4.43
   3 -13  -3    2.39    4.50
  -3  13  -2   72.95    7.92
   3  13  -2   65.51    7.93
   3 -13  -2   81.21    9.47
   3 -13  -1   71.62    8.75
  -3  13   0   16.31    4.86
   3  13   0   16.90    5.09
   3 -13   0   13.79    5.28
  -3  13   1   71.75    7.96
   3  13   1   80.86    8.52
   3 -13   1   74.61    8.11
  -3 -13   1   76.46    8.90
   3  13   2   77.26    8.33
   3 -13   2   70.05    8.03
  -3 -13   2   86.65    8.89
  -3  13   2   89.89    8.59
  -3  13   3    5.57    2.28
  -3  13   3    1.68    4.12
   3  13   3    9.76    4.89
  -3 -13   3    9.99    4.37
   3 -13   3    1.73    3.75
  -3  13   4   44.57    4.13
  -3 -13   4   34.45    5.70
   3 -13   4   36.98    5.70
  -3  13   4   30.88    6.16
   3  13   4   41.63    6.52
  -3  13   5  104.42    6.88
   3 -13   5  101.34    8.94
   3  13   5  101.15    9.69
  -3  13   5  103.13    9.34
  -3  13   6    7.93    3.39
   3  13   6   13.05    5.15
  -3  13   6   11.35    4.93
   3 -13   6   12.52    4.37
  -3  13   7    8.59    3.57
  -3  13   7    8.72    4.56
   3  13   7    4.28    4.47
  -3  13   8   74.63    7.86
   3  13   8   72.76    8.47
  -3  13   8   77.07    7.22
   3  13   9   32.38    6.07
  -3  13   9   30.56    5.35
  -3  13  10    8.29    5.04
  -3  13  11   74.96    8.49
  -3  13  12    6.35    5.21
   3  14  -9    1.78    5.26
   3 -14  -8   -1.63    7.64
  -3  14  -8    0.89    4.64
   3  14  -8   -0.92    5.04
   3 -14  -7    9.39    7.65
   3  14  -7    4.63    4.70
  -3  14  -7    0.91    4.61
   3  14  -6   42.38    6.89
  -3  14  -6   47.60    7.38
   3  14  -5   59.36    7.96
  -3  14  -5   45.48    7.08
   3 -14  -4   20.09    7.21
   3  14  -4   29.08    6.56
  -3  14  -4   33.64    6.41
   3 -14  -3    1.27    5.42
  -3  14  -3    4.69    4.46
   3  14  -3    9.46    4.63
   3 -14  -2   10.85    5.33
  -3  14  -2   14.06    5.51
   3  14  -2   16.13    5.25
   3 -14  -1   30.72    6.62
   3 -14   0   64.46    8.52
  -3  14   0   68.69    8.00
   3  14   0   77.24    8.82
   3 -14   1   34.17    6.32
  -3 -14   1   14.63    5.83
  -3  14   1   27.71    6.15
   3  14   1   27.72    6.02
  -3 -14   2    9.32    4.86
   3 -14   2    2.90    4.67
  -3  14   2   10.09    5.27
   3  14   2   13.37    5.04
  -3 -14   3   -2.50    4.13
  -3  14   3   -0.91    4.69
   3  14   3    2.85    4.45
   3 -14   3    0.93    4.17
  -3 -14   4   20.23    5.02
  -3  14   4   24.36    6.12
   3  14   4   27.41    6.27
   3 -14   4   18.10    5.15
  -3  14   5   41.94    6.71
   3  14   5   44.17    7.05
   3 -14   5   43.41    6.90
  -3  14   6   42.91    6.85
   3  14   6   28.76    6.34
   3 -14   6   42.77    6.43
  -3  14   7   12.87    5.18
   3  14   7   11.87    5.05
   3  14   8    3.57    4.64
  -3  14   8    2.50    4.39
   3  14   9    4.33    4.93
   3  15  -9   14.31    5.81
   3 -15  -9   16.08   10.07
  -3  15  -8  131.69   12.06
   3  15  -8  152.55   12.50
   3 -15  -8  148.40   16.61
   3  15  -7   35.76    7.33
  -3  15  -7   28.28    7.03
   3  15  -6   11.94    5.60
  -3  15  -6    1.97    4.88
  -3  15  -5  130.60   11.39
   3  15  -5  126.89   11.45
   3 -15  -5  131.58   14.41
   3  15  -4   11.97    5.40
  -3  15  -4   12.05    5.61
   3 -15  -4   21.37    7.35
  -3  15  -3   21.12    6.09
   3  15  -3   29.17    6.50
   3  15  -2  110.14   10.38
  -3  15  -2  121.91   10.82
   3 -15  -2   90.99   11.14
   3 -15  -1  125.37   11.84
  -3  15   0   21.99    6.00
   3  15   0   26.46    6.27
  -3 -15   0   17.08    6.24
   3 -15   0   13.50    5.97
  -3 -15   1  125.50   12.22
   3 -15   1  129.36   11.62
   3  15   1  118.94   10.89
  -3  15   1   96.29   10.40
   3 -15   2  115.14   10.98
  -3 -15   2  117.11   11.01
   3  15   2  139.08   11.47
  -3  15   2  112.41   10.76
  -3 -15   3   45.50    6.84
  -3  15   3   26.42    6.61
   3  15   3   33.44    6.98
   3 -15   3   36.89    6.96
  -3  15   4   18.42    6.11
   3  15   4   14.12    5.09
   3 -15   4   14.55    5.65
   3 -15   5  115.72   10.60
   3  15   5  123.02   11.22
  -3  15   5  146.40   11.63
  -3  15   6   20.67    5.86
   3 -15   6   10.75    5.10
   3  15   7   29.06    6.36
  -3  15   7   27.63    6.19
  -3  15   8  124.37   11.25
   3  15   8  137.17   11.42
   3  16  -9    5.07    6.05
  -3  16  -8   11.31    6.36
   3  16  -8    6.23    6.20
   3 -16  -7    8.69    8.50
   3  16  -7   11.62    6.13
  -3  16  -7    3.13    5.93
   3  16  -6   21.32    6.72
  -3  16  -6   16.80    6.52
   3 -16  -5  105.71   13.05
  -3  16  -5   80.87    9.60
   3  16  -5   82.03    9.76
   3 -16  -4   21.07    7.87
   3  16  -4   23.34    6.30
  -3  16  -4   12.86    5.94
   3 -16  -3   80.00   10.95
   3  16  -3   76.42    9.45
  -3  16  -3   78.44    9.63
   3 -16  -2   13.56    7.07
   3  16  -2   13.91    5.72
  -3  16  -2    9.67    5.61
   3 -16  -1   21.46    7.14
  -3 -16   0   18.15    6.97
   3 -16   0   26.27    7.30
  -3  16   0   26.70    6.87
   3  16   0   29.12    6.77
  -3 -16   1   21.02    6.74
   3 -16   1   28.76    6.70
  -3  16   1   16.97    6.06
   3  16   1   10.77    6.04
  -3 -16   2    6.36    5.19
   3 -16   2   12.18    6.36
  -3  16   2    6.33    5.17
   3  16   2    9.68    5.47
  -3 -16   3   79.30    8.91
  -3  16   3   61.68    8.72
   3  16   3   76.19    9.69
   3 -16   3   63.82    9.07
  -3  16   4    4.14    5.09
   3  16   4   21.33    6.32
   3 -16   4   19.68    5.85
  -3  16   5  111.22   10.57
   3  16   5   88.54   10.27
   3 -16   5   81.53    9.07
   3  16   6   21.79    6.53
  -3  16   6    7.02    5.43
   3 -16   6   15.23    5.54
  -3  16   7   10.80    5.81
   3  16   7    8.20    5.54
   3 -16   7   13.26    5.55
   3  16   8    9.12    5.71
  -3  16   8    6.68    5.69
   3  17  -9   21.39    7.33
   3  17  -8  212.84   15.97
  -3  17  -7    3.33    6.37
   3  17  -7   12.28    6.78
  -3  17  -6   54.63    8.79
   3  17  -6   48.64    8.87
   3  17  -5   97.80   11.00
  -3  17  -5   97.09   10.78
   3 -17  -5  104.72   13.69
   3  17  -4    9.08    6.20
  -3  17  -4   15.91    6.66
   3 -17  -4    4.73    7.72
  -3  17  -3   39.92    8.29
   3  17  -3   37.41    7.93
   3 -17  -3   22.58    8.29
  -3  17  -2  166.38   13.62
   3  17  -2  146.88   13.21
   3 -17  -2  157.08   14.61
  -3 -17  -1   44.48    9.71
   3 -17  -1   59.84    9.56
   3  17   0  156.17   13.47
  -3  17   0  169.07   13.65
   3 -17   0  121.60   13.08
  -3 -17   0  180.15   15.90
   3  17   1   74.95    9.49
  -3  17   1   44.05    8.13
  -3 -17   1   71.61    9.79
   3 -17   1   49.99    8.62
   3 -17   2  160.11   13.55
  -3 -17   2  146.69   13.33
   3  17   2  143.97   13.22
  -3  17   2  150.29   13.26
   3  17   3   20.25    6.69
  -3  17   3   20.00    7.19
   3 -17   3   28.23    7.42
   3  17   4   10.07    6.11
  -3  17   4    4.39    5.86
   3 -17   4    4.39    5.65
   3  17   5   95.57   10.55
  -3  17   5   79.09    9.74
   3 -17   5   81.89    9.69
   3  17   6   48.53    8.51
  -3  17   6   62.85    8.92
   3 -17   6   44.34    7.68
   3  17   7   24.08    7.28
  -3  17   7   11.45    5.82
  -3  17   8  177.69   13.91
   3  17   8  193.48   14.96
   3  18  -5   99.69   11.56
   3  18  -4   22.91    6.96
  -3  18  -4   19.19    7.06
  -3  18  -3  157.68   14.24
   3  18  -3  176.06   14.72
   3 -18  -3  160.12   16.04
  -3  18  -2   25.31    7.25
   3  18  -2   31.30    7.86
   3 -18  -2   25.16    8.13
  -3 -18  -2   28.58   10.60
  -3 -18  -1   26.39    9.30
   3 -18  -1   23.75    7.58
   3  18   0    3.60    6.18
  -3  18   0   10.78    6.53
   3 -18   0    2.67    6.54
  -3 -18   0    1.41    6.98
   3  18   1   10.79    6.70
  -3  18   1   19.07    6.94
   3 -18   1   27.02    7.70
  -3 -18   1   19.38    8.14
   3  18   2   20.34    6.65
  -3  18   2   23.67    7.42
   3 -18   2   31.06    7.59
   3 -18   3  156.50   13.79
  -3  18   3  184.11   14.74
   3  18   3  149.16   13.88
   3  18   4   22.60    7.78
  -3  18   4   24.37    7.59
   3 -18   4    4.64    5.69
  -3  18   5   80.05   10.40
   3  18   5   85.11   10.65
   3 -18   5   71.04    9.60
  -3 -19  -2   79.09   13.32
  -3 -19  -1   44.59   10.60
  -3 -19   0   86.66   12.09
   3 -19   1   24.37    8.23
  -3 -19   1   44.43    9.00
   3 -19   2   74.24   11.15
   3 -19   3   66.49   10.21
   3 -19   4    2.43    6.56
   3 -19   5   69.70   10.27
   4   0  -8  176.44    7.30
   4   0  -5   66.83    3.97
   4   0  -4 1429.72   52.28
   4   0  -3   28.75    2.02
  -4   0  -2    4.45    1.76
   4   0  -2    6.73    1.24
  -4   0  -1   38.24    3.16
   4   0  -1   44.39    3.37
  -4   0   0 6942.54  249.97
   4   0   0 6944.82  249.75
   4   0   1   50.31    3.55
   4   0   1   51.60    3.43
  -4   0   1   37.78    3.30
  -4   0   1   43.50    2.79
  -4   0   2    4.16    1.79
  -4   0   2    4.11    1.08
   4   0   2    3.56    1.83
   4   0   3   29.79    3.04
  -4   0   3   22.56    2.80
  -4   0   4 1407.70   52.54
   4   0   4 1333.22   52.18
  -4   0   5   80.51    5.85
   4   0   5   66.50    5.39
  -4   0   6 3478.12  128.56
   4   0   6 3455.09  128.17
  -4   0   7   26.21    4.39
   4   0   7   31.23    4.33
  -4   0   7   38.43    4.70
  -4   0   8  155.49   10.25
   4   0   8  169.62   10.66
   4   0   9   42.85    5.89
  -4   0   9   38.49    5.41
  -4   0  10 1639.30   68.16
   4   0  10 1809.19   68.85
   4   0  11    7.88    4.35
  -4   0  11    8.70    4.49
  -4   0  12  473.70   24.42
   4   0  12  458.69   24.16
   4   0  13    4.14    5.26
  -4   0  13    3.10    5.12
   4   0  14    2.22    5.72
  -4   0  14    3.34    5.44
  -4   0  15   21.87    7.64
  -4   0  15   25.10    7.42
   4   0  15   21.36    7.31
   4  -1  -9    9.45    1.11
   4  -1  -8 1068.86   39.29
   4  -1  -7   20.59    1.99
   4   1  -6  223.72    9.56
   4  -1  -5   -1.42    1.74
   4   1  -5    0.16    0.65
   4  -1  -4   61.78    4.32
   4   1  -4   70.95    3.08
   4  -1  -3   11.33    1.65
  -4  -1  -2  909.92   36.77
  -4   1  -2  918.92   36.93
   4  -1  -2  974.06   36.09
  -4  -1  -1    5.65    1.58
  -4   1  -1    4.58    1.59
   4  -1  -1    6.13    1.61
   4  -1  -1    4.84    1.29
  -4  -1   0 2968.85  107.15
  -4   1   0 2795.65  107.09
   4  -1   0 3003.72  106.96
  -4   1   0 2962.17  106.45
  -4   1   1    3.03    1.36
   4  -1   1    6.28    1.66
  -4  -1   1    6.42    1.62
  -4   1   1    7.90    1.47
   4  -1   1    3.52    1.63
  -4   1   2  992.19   38.60
  -4  -1   2  969.49   38.43
   4  -1   2 1028.72   38.25
  -4   1   2 1004.55   37.75
  -4  -1   2 1015.64   36.83
   4  -1   3    5.03    2.00
  -4   1   3    8.07    2.09
  -4  -1   3   13.31    2.32
   4  -1   4   64.10    5.30
  -4   1   4   78.81    5.68
  -4  -1   4   71.54    5.51
   4  -1   5   -1.29    1.89
  -4   1   5    1.88    2.00
  -4  -1   5    1.82    2.03
  -4   1   6  597.80   26.31
  -4  -1   6  599.99   26.29
   4  -1   6  625.66   26.27
  -4  -1   7   16.96    3.39
   4  -1   7   22.80    3.74
  -4  -1   7   18.67    3.70
  -4   1   7   11.70    3.30
   4  -1   8  922.01   39.47
  -4  -1   8  988.94   39.85
   4  -1   9   15.77    4.13
  -4  -1   9    5.71    3.50
   4  -1  10  578.24   27.47
  -4  -1  10  592.79   27.63
  -4  -1  11    2.61    3.84
   4  -1  11    5.27    4.53
  -4  -1  12   10.48    4.80
   4  -1  12   13.40    5.23
  -4  -1  13   21.73    6.04
   4  -1  13   18.70    6.12
   4  -1  14  156.06   13.49
  -4  -1  14  172.98   13.91
  -4  -1  15   16.66    6.69
  -4   1  15    6.45    6.24
   4  -1  15   21.43    7.43
  -4  -1  15   14.38    6.55
   4   2  -9   22.41    2.03
   4  -2  -9   24.86    2.08
   4   2  -8   13.88    2.22
   4  -2  -8   92.33    3.58
   4  -2  -7    5.39    1.55
   4  -2  -6 3096.13  112.13
   4  -2  -5   30.33    4.09
   4  -2  -5   65.08    3.69
   4  -2  -4  911.90   35.58
   4  -2  -3    5.85    1.80
   4  -2  -2    9.58    2.38
   4   2  -2    8.83    2.24
   4  -2  -2   12.63    2.04
  -4  -2  -2   13.65    2.15
   4   2  -1   38.83    3.02
   4  -2  -1   28.07    2.92
  -4  -2  -1   28.13    2.77
   4  -2  -1   29.36    2.63
  -4   2  -1   29.10    2.63
  -4  -2   0 6174.59  225.00
   4  -2   0 6223.27  225.08
   4   2   0 6266.13  224.95
  -4   2   0 6326.54  224.89
   4  -2   1   32.32    3.02
   4  -2   1   32.00    2.96
  -4  -2   1   29.64    2.72
  -4   2   1   31.42    2.79
   4   2   2   11.92    1.97
   4  -2   2   11.26    2.20
  -4   2   2    7.63    2.17
  -4  -2   2   10.29    2.22
   4  -2   3    3.03    1.65
  -4  -2   3    3.23    1.54
  -4  -2   4  960.51   38.13
   4  -2   4  987.33   38.21
  -4  -2   5   47.15    4.52
   4  -2   5   56.98    4.81
  -4  -2   6 2795.05  106.42
   4  -2   6 2907.10  106.35
  -4  -2   7    7.72    3.17
   4  -2   7    5.14    2.76
  -4  -2   8  103.16    7.90
   4  -2   8   95.99    7.75
   4  -2   9   21.59    4.63
  -4   2   9   20.52    4.41
  -4  -2   9   30.62    5.06
  -4  -2  10 1537.06   59.91
  -4   2  10 1441.88   59.40
   4  -2  10 1445.04   59.51
   4  -2  11    7.93    4.71
  -4   2  11    9.49    4.35
  -4  -2  11   17.41    5.16
   4  -2  12  407.29   21.36
  -4   2  12  360.90   20.54
  -4  -2  12  363.85   20.85
   4  -2  13    8.31    5.35
  -4   2  13    8.18    5.76
  -4  -2  13    3.10    5.39
  -4   2  14    7.22    5.81
   4   2  14    4.38    6.11
   4  -2  14   12.27    6.65
  -4   2  14   12.12    6.02
  -4  -2  14    8.93    5.75
  -4  -2  15   30.58    7.75
  -4   2  15   46.45    8.93
  -4   2  15   28.38    7.87
  -4  -2  15   34.75    8.08
   4   2  15   30.48    7.63
   4  -2  15   28.63    7.46
   4  -3  -9    0.18    1.43
   4   3  -9    3.46    1.69
   4  -3  -8  691.94   26.41
   4   3  -8  680.50   26.57
   4  -3  -7   86.30    4.89
   4  -3  -6  451.97   18.17
   4  -3  -5    8.17    1.79
   4  -3  -5    5.53    2.58
   4  -3  -4    9.31    1.90
   4  -3  -4    5.78    2.69
   4  -3  -3   24.34    2.45
   4  -3  -3   22.76    2.94
   4   3  -2  545.49   20.90
  -4  -3  -2  480.07   20.65
  -4   3  -2  496.13   21.01
   4  -3  -2  558.74   20.81
   4  -3  -2  506.24   21.23
   4  -3  -1   34.86    3.06
   4   3  -1   25.15    2.59
   4  -3  -1   27.98    2.90
  -4   3  -1   23.65    2.74
  -4  -3  -1   31.12    2.75
   4  -3   0 1253.91   47.35
  -4   3   0 1219.91   47.54
   4   3   0 1296.63   47.15
  -4   3   0 1235.67   47.59
  -4   3   0 1295.39   47.53
   4  -3   1   30.68    2.83
  -4   3   1   33.00    3.24
   4  -3   1   31.84    3.01
  -4   3   1   26.04    2.86
   4  -3   1   35.54    2.89
  -4  -3   1   29.30    2.73
  -4  -3   2  519.96   20.50
  -4   3   2  473.37   20.80
   4  -3   2  516.10   20.42
   4   3   2  525.82   20.33
  -4   3   2  480.04   21.21
   4  -3   3   18.50    2.68
   4   3   3   20.14    2.63
  -4   3   3   20.17    2.74
  -4  -3   3   16.83    2.48
   4   3   4    8.59    2.29
   4  -3   4    6.85    2.21
  -4  -3   4   15.17    2.66
  -4   3   4    9.26    2.53
   4  -3   5    7.41    2.46
   4   3   5    5.94    2.33
  -4   3   5    6.74    2.49
  -4  -3   5    7.38    2.19
  -4  -3   6  457.38   20.01
   4   3   6  409.24   19.41
   4  -3   6  432.20   19.71
  -4  -3   7  101.08    7.44
   4   3   7   85.43    6.83
   4  -3   7   91.83    7.18
   4   3   8  733.64   31.41
   4  -3   8  744.30   31.61
  -4   3   8  702.62   31.17
  -4  -3   8  729.26   31.45
   4   3   9    2.81    3.53
   4  -3   9    5.04    3.28
  -4   3   9   -1.41    3.15
  -4  -3   9    9.93    3.65
   4  -3  10  358.85   19.19
   4   3  10  340.04   18.81
  -4   3  10  374.54   19.21
  -4  -3  10  372.62   19.38
  -4   3  11    3.43    4.13
  -4  -3  11    0.87    4.24
   4   3  11    1.72    3.85
   4  -3  11    7.05    4.86
  -4   3  12    3.74    4.75
  -4  -3  12    1.90    4.58
   4   3  12    0.94    4.39
   4  -3  12    1.92    4.75
  -4   3  13   36.51    7.49
  -4  -3  13   48.46    7.84
   4   3  13   63.90    8.49
   4  -3  13   49.86    8.02
   4   3  14  143.54   12.55
  -4   3  14  148.87   12.72
  -4  -3  14  135.94   12.60
   4  -3  14  130.28   12.30
  -4  -3  15   20.22    7.05
   4   3  15    6.97    6.55
   4  -3  15   11.93    7.19
  -4   3  15   14.07    6.75
  -4  -3  15   17.94    6.95
   4   4 -10 1009.04   37.71
   4   4  -9    2.57    1.92
   4   4  -8   19.53    2.74
   4  -4  -8   20.26    2.78
   4   4  -7   17.35    2.79
   4  -4  -4  703.72   29.59
   4  -4  -3   39.26    4.24
   4   4  -2   14.25    2.11
   4  -4  -2    9.24    2.39
  -4   4  -2   10.11    2.31
  -4  -4  -2   11.96    2.01
  -4   4  -1   50.87    3.67
  -4  -4  -1   39.52    3.09
   4   4  -1   39.40    3.13
   4  -4  -1   45.14    3.52
  -4   4   0 2801.30  102.61
  -4   4   0 2723.98  102.67
  -4  -4   0 2873.60  102.30
   4  -4   0 2866.95  102.37
   4   4   0 2754.74  101.97
   4   4   1   43.83    3.28
  -4  -4   1   44.31    3.24
   4  -4   1   48.38    3.53
  -4   4   1   46.19    3.67
   4  -4   1   46.91    3.95
   4   4   2   10.67    1.97
  -4  -4   2   10.97    1.87
  -4   4   2    9.63    2.34
   4  -4   2    8.91    2.04
  -4  -4   3   44.51    3.53
  -4   4   3   37.29    3.74
   4  -4   3   39.47    3.64
   4   4   3   35.33    3.40
  -4  -4   4  733.80   29.18
  -4   4   4  722.26   29.67
   4  -4   4  716.53   29.27
   4   4   4  736.46   29.27
  -4  -4   5  191.50   10.25
  -4   4   5  199.11   10.78
   4  -4   5  196.22   10.45
   4   4   5  188.13   10.25
  -4  -4   6 1473.71   57.55
  -4   4   6 1489.09   58.12
   4  -4   6 1473.31   57.61
   4   4   6 1513.58   57.52
   4   4   7   25.44    4.14
   4  -4   7   27.87    4.25
  -4   4   7   27.63    4.61
  -4  -4   7   25.76    4.37
  -4  -4   8   19.51    3.87
  -4   4   8   25.34    4.51
   4   4   8   26.83    4.38
   4  -4   8   25.03    4.44
  -4   4   8   30.58    4.79
  -4   4   9    1.56    3.32
  -4   4   9   -2.09    3.07
  -4  -4   9    1.41    3.26
   4   4   9    4.19    3.46
   4  -4   9   -0.72    3.22
  -4   4  10 1185.28   46.64
  -4  -4  10 1041.56   45.96
  -4   4  10 1082.58   46.83
   4   4  10 1115.73   46.33
   4  -4  10 1115.64   46.56
   4   4  11   77.57    8.40
   4  -4  11   67.74    7.98
  -4   4  11   94.13    8.74
  -4  -4  11   77.66    8.24
  -4   4  11   63.28    8.47
  -4   4  12  184.20   14.30
   4   4  12  227.34   14.57
   4  -4  12  211.46   14.52
  -4   4  12  209.28   14.08
  -4  -4  12  206.90   14.31
  -4   4  13   35.69    7.80
   4   4  13   45.20    7.68
   4  -4  13   42.47    7.86
  -4   4  13   41.22    7.34
  -4  -4  13   45.19    7.71
  -4  -4  14   22.10    7.14
  -4   4  14    9.61    6.28
   4   4  14   12.90    5.94
   4  -4  14   13.33    6.64
  -4   4  14   15.17    6.65
  -4  -4  14   12.20    6.39
  -4  -4  15   28.76    7.59
   4   5 -10  178.51    8.58
   4   5  -9   24.11    3.14
   4   5  -8  379.98   16.62
   4   5  -7  120.29    7.12
   4   5  -6   47.22    4.27
   4  -5  -4    1.17    2.58
   4  -5  -3  365.63   17.61
   4   5  -2  335.52   13.24
   4  -5  -2  305.00   14.91
  -4  -5  -2  303.06   13.07
  -4   5  -2  284.47   13.47
  -4   5  -1    1.68    1.41
  -4  -5  -1    3.05    1.40
   4  -5  -1    2.18    1.68
   4   5  -1    1.08    1.30
  -4   5   0  433.78   18.95
   4  -5   0  475.03   18.78
   4   5   0  481.32   18.38
  -4   5   0  453.14   18.92
  -4  -5   0  469.21   18.56
   4  -5   0  437.27   19.91
  -4  -5   1    0.43    1.24
  -4   5   1    1.85    1.68
   4  -5   1    0.26    1.48
   4   5   1    1.32    1.35
   4  -5   1    1.62    1.87
   4   5   2  305.09   13.20
   4  -5   2  290.86   13.19
   4   5   2  308.14   12.87
   4  -5   2  304.25   14.08
  -4  -5   2  302.53   12.84
  -4   5   2  287.89   13.53
   4  -5   3  383.02   17.01
  -4  -5   3  378.96   16.04
  -4   5   3  377.17   16.77
   4   5   3  378.91   15.82
   4   5   3  368.15   16.24
   4  -5   3  391.45   16.49
  -4  -5   4    4.05    1.01
   4  -5   4    7.11    2.33
   4   5   4    1.46    1.90
  -4   5   4    6.86    1.93
  -4  -5   4    4.09    1.80
  -4  -5   5   40.03    4.23
  -4   5   5   50.68    4.92
   4   5   5   38.88    4.11
   4  -5   5   49.39    4.50
  -4   5   6  149.38    9.43
  -4  -5   6  144.21    8.89
   4   5   6  148.16    9.04
   4  -5   6  161.45    9.35
  -4  -5   7  106.63    7.76
  -4   5   7  104.14    8.13
   4  -5   7  103.39    7.77
   4   5   7  120.12    8.08
  -4  -5   8  384.07   19.16
  -4   5   8  375.02   19.47
   4  -5   8  387.83   19.16
   4   5   8  417.87   19.36
  -4   5   9   28.96    5.59
  -4  -5   9   33.02    5.05
   4   5   9   37.46    4.39
  -4   5   9   31.04    5.08
   4   5   9   40.88    5.37
   4  -5   9   34.45    5.43
  -4   5  10  218.48   13.96
   4   5  10  245.29   13.86
   4  -5  10  190.58   13.02
  -4   5  10  203.95   12.98
  -4  -5  10  198.99   13.13
  -4   5  11   14.18    5.70
   4   5  11   10.97    4.77
   4  -5  11    8.74    4.63
  -4   5  11   15.96    5.03
  -4  -5  11   20.55    5.31
  -4   5  12   16.46    5.63
   4   5  12   15.61    5.40
   4  -5  12   14.30    5.44
  -4   5  12   16.50    5.54
  -4  -5  12   14.06    5.19
  -4  -5  13  110.26   11.26
  -4   5  13  102.49   11.10
   4  -5  13  108.99   10.90
   4   5  13   91.18   10.28
  -4   5  13  111.37   10.61
  -4  -5  13  131.51   11.51
  -4  -5  14   47.05    8.44
  -4   5  14   63.47    9.20
   4   5  14   52.06    8.12
   4  -5  14   39.75    8.23
  -4  -5  15   -4.94    6.73
   4   6 -10  635.43   25.66
   4   6  -9    8.86    2.75
   4   6  -8   11.20    3.03
   4   6  -7   13.88    3.08
   4   6  -6  843.50   33.92
   4   6  -5  113.39    8.01
   4  -6  -5  263.17   12.91
   4   6  -4  391.54   17.97
   4  -6  -4  414.50   19.92
   4  -6  -3  283.80   15.15
   4   6  -2   52.59    3.66
  -4   6  -1  116.92    6.53
  -4  -6  -1  114.89    5.98
   4  -6  -1  123.67    6.55
   4   6  -1  128.50    6.13
   4   6   0 2034.55   73.94
   4  -6   0 2083.46   74.56
   4  -6   0 1913.25   76.24
  -4   6   0 2013.33   74.63
  -4  -6   0 2042.98   74.10
  -4   6   0 1966.74   75.74
  -4  -6   1  123.42    6.06
   4  -6   1  120.56    7.72
  -4   6   1  114.68    7.28
   4   6   1  119.86    6.16
   4  -6   1  134.13    6.60
  -4   6   1  119.81    6.86
  -4  -6   2   52.21    3.57
  -4   6   2   54.47    4.27
   4  -6   2   48.19    4.53
   4   6   2   48.36    3.53
   4  -6   2   47.53    3.90
   4   6   2   53.07    3.89
  -4   6   2   51.91    4.43
   4  -6   3  253.88   13.15
   4   6   3  283.12   11.90
  -4   6   3  260.88   12.70
  -4  -6   3  276.73   11.97
   4  -6   3  244.95   12.18
   4   6   3  287.57   12.43
  -4   6   4  386.22   17.13
  -4  -6   4  415.37   16.44
   4  -6   4  427.44   16.96
   4   6   4  406.48   16.68
  -4  -6   5  289.26   12.99
  -4   6   5  263.94   13.46
   4  -6   5  265.66   13.10
   4   6   5  284.81   13.17
  -4  -6   5  257.77   10.36
   4   6   6  848.29   33.96
   4  -6   6  801.47   33.95
  -4   6   6  788.64   34.40
  -4  -6   6  886.18   34.04
   4   6   7   16.90    3.66
   4  -6   7   19.81    3.74
  -4   6   7   11.28    3.46
  -4  -6   7   16.19    3.54
  -4  -6   8    6.21    3.24
  -4   6   8   11.24    3.53
   4   6   8    3.07    3.24
   4  -6   8    1.91    3.29
   4   6   8    6.53    3.05
  -4  -6   9    4.92    3.71
  -4   6   9    5.47    3.87
   4   6   9    4.93    2.84
   4   6   9    3.43    3.54
   4  -6   9   -0.71    3.59
   4   6  10  731.64   31.86
   4  -6  10  707.13   31.98
  -4  -6  10  698.45   31.86
  -4   6  10  688.26   32.34
   4  -6  11  117.04   10.39
  -4  -6  11  113.06   10.15
  -4   6  11  110.30   10.33
   4   6  11  116.64    9.95
  -4   6  12   95.37    9.72
  -4  -6  12   72.61    8.70
   4  -6  12  109.73   10.05
   4   6  12   78.11    8.91
  -4  -6  13   75.04    9.79
  -4   6  13   68.73    9.52
   4   6  13   86.92    9.65
   4  -6  13   88.59    9.89
  -4   6  14   38.11    8.30
  -4  -6  14   34.98    7.92
   4   6  14   15.74    6.28
   4  -6  14   37.26    8.28
  -4  -6  15   52.06    9.11
   4   7 -10   76.97    5.89
   4   7  -9   92.74    6.74
   4   7  -8  230.76   12.11
   4   7  -7  222.83   11.88
   4   7  -6   36.92    4.39
   4   7  -5   86.84    6.51
   4  -7  -5   88.45    8.15
   4   7  -4   12.09    3.21
   4  -7  -4    9.81    3.85
   4   7  -3  655.22   27.28
   4  -7  -3  617.69   28.61
   4  -7  -2  281.10   12.33
   4   7  -2  308.39   14.68
   4   7  -1   21.01    2.17
  -4   7  -1   23.48    2.68
  -4  -7  -1   20.72    2.18
   4  -7  -1   21.90    3.73
   4  -7   0  215.79   12.20
   4  -7   0  224.35   10.19
   4   7   0  220.21    9.65
  -4  -7   0  217.58    9.70
  -4   7   0  233.14   10.39
  -4   7   0  246.42   12.02
   4  -7   1   16.64    2.45
   4   7   1   13.60    2.00
  -4   7   1   24.17    2.84
  -4   7   1   21.83    3.54
  -4   7   1   18.44    2.39
   4  -7   1   23.64    3.62
   4  -7   2  276.79   14.32
   4   7   2  278.00   12.57
   4  -7   2  280.95   12.63
  -4   7   2  327.71   14.47
  -4  -7   2  298.00   12.20
  -4   7   2  276.75   13.10
  -4   7   3  651.43   26.70
  -4  -7   3  631.97   24.86
  -4   7   3  622.59   25.96
   4  -7   3  616.23   26.90
   4   7   3  638.06   24.87
   4   7   3  645.52   25.40
   4  -7   3  626.98   25.38
  -4  -7   4    9.31    2.06
  -4   7   4   13.07    2.73
  -4  -7   4   12.59    2.29
  -4   7   4   13.94    3.06
   4  -7   4   14.12    2.90
   4   7   4   12.75    2.57
   4  -7   4   14.32    2.74
  -4  -7   5   95.75    6.13
  -4   7   5  103.80    6.98
  -4  -7   5   86.07    4.59
   4  -7   5   86.60    6.23
   4   7   5   90.33    6.24
   4  -7   6   46.49    4.84
   4   7   6   39.34    4.83
   4   7   6   47.59    4.83
  -4  -7   6   44.88    4.44
  -4   7   6   38.08    4.84
  -4  -7   7  250.06   13.94
  -4   7   7  260.39   14.74
   4   7   7  241.45   13.87
   4  -7   7  242.12   14.05
  -4   7   8  237.54   13.95
  -4  -7   8  225.70   13.09
   4  -7   8  238.78   13.45
   4   7   8  277.37   13.85
   4   7   8  230.03   12.57
  -4  -7   9  102.96    8.51
  -4   7   9  108.61    9.18
   4   7   9  107.39    7.53
   4  -7   9  113.27    8.80
   4   7   9   92.44    8.24
   4  -7  10   75.06    8.10
  -4   7  10   89.02    8.74
  -4  -7  10   91.05    8.39
   4   7  10   78.16    7.97
   4   7  11   41.08    6.57
   4  -7  11   41.21    6.71
  -4  -7  11   45.05    6.61
  -4   7  11   37.50    6.56
   4   7  12   25.01    6.43
   4  -7  12   21.47    5.77
  -4   7  12   22.42    6.02
  -4  -7  12   24.31    5.93
  -4   7  13  274.12   18.28
  -4  -7  13  268.99   17.61
   4   7  13  330.95   18.42
   4  -7  13  281.97   17.90
  -4   7  14   28.32    7.52
  -4  -7  14   24.25    6.98
   4   7  14   29.02    7.02
   4  -7  14   18.50    6.72
  -4  -7  15    9.47    6.53
   4   8 -10  245.51   12.64
   4   8  -9   15.36    3.68
   4   8  -8   43.17    5.18
   4   8  -7   96.66    7.41
   4   8  -6  327.83   16.24
   4   8  -5  659.03   27.47
   4  -8  -5  593.02   29.83
   4   8  -4  177.43   10.67
   4  -8  -4  201.24   12.89
   4   8  -3  475.04   21.34
  -4   8  -3  448.34   20.83
   4  -8  -3  450.62   22.60
   4   8  -2   80.90    4.71
   4  -8  -2   74.37    4.55
   4   8  -2   66.25    6.09
  -4  -8  -1  119.94    5.85
  -4   8  -1  121.89    6.57
   4  -8  -1  106.31    8.60
   4   8  -1  122.79    5.74
   4  -8   0  681.66   30.78
  -4  -8   0  712.65   27.23
  -4   8   0  731.71   28.02
   4   8   0  687.78   30.34
  -4   8   0  696.00   30.07
   4   8   0  726.00   27.14
   4  -8   0  737.38   27.97
   4  -8   1  117.93    8.52
   4  -8   1  113.98    6.31
  -4   8   1  126.62    6.74
   4   8   1  136.84    8.70
  -4   8   1  130.02    8.43
   4  -8   1  119.95    6.51
   4   8   1  133.12    6.19
  -4   8   1  127.22    7.05
   4  -8   2   82.97    6.69
   4   8   2   72.73    4.85
   4  -8   2   87.42    5.12
   4   8   2   98.65    7.11
  -4   8   2   81.16    6.31
  -4  -8   2   80.82    4.52
  -4   8   2   77.92    5.36
   4   8   3  480.19   21.75
  -4   8   3  472.10   21.18
   4  -8   3  467.37   21.51
   4   8   3  483.28   18.93
   4  -8   3  463.29   19.37
   4   8   3  460.09   19.31
  -4  -8   3  471.87   18.81
  -4   8   3  456.52   20.05
  -4  -8   4  146.64    8.97
   4  -8   4  187.00   10.86
  -4   8   4  188.82   10.56
   4   8   4  186.81   11.13
   4  -8   4  185.89    9.44
   4   8   4  190.88    9.46
  -4   8   4  186.96   10.03
  -4  -8   4  190.27    8.97
  -4  -8   5  607.87   25.09
  -4   8   5  604.71   27.13
   4  -8   5  608.37   26.55
   4   8   5  643.58   26.62
  -4  -8   5  615.56   26.05
  -4   8   5  621.00   27.22
  -4  -8   6  318.12   13.40
  -4   8   6  355.52   16.72
  -4  -8   6  354.52   15.62
   4   8   6  321.58   15.69
   4  -8   6  333.99   15.96
   4   8   6  360.76   17.03
  -4   8   7  101.98    8.00
  -4  -8   7  111.14    7.60
   4   8   7  112.16    8.06
   4   8   7  106.64    7.64
   4  -8   7  110.83    7.92
  -4  -8   8   35.58    5.08
  -4   8   8   41.03    5.66
   4   8   8   36.56    4.99
   4  -8   8   27.47    4.76
   4   8   8   47.05    5.28
  -4  -8   9   15.07    4.15
  -4   8   9   18.47    4.74
   4   8   9   17.16    3.84
   4   8   9   11.38    3.92
   4  -8   9   18.14    4.86
   4  -8  10  281.77   15.87
  -4  -8  10  292.51   15.87
  -4   8  10  283.82   16.39
   4   8  10  236.71   14.84
   4   8  11  228.41   14.60
   4  -8  11  250.32   14.99
  -4   8  11  227.11   15.07
  -4  -8  11  230.31   14.72
  -4   8  12   56.44    8.19
  -4  -8  12   40.82    6.88
   4   8  12   49.06    7.06
   4  -8  12   41.28    7.30
   4   8  13  153.30   12.57
   4  -8  13  165.88   13.14
  -4   8  13  192.57   14.39
  -4  -8  13  189.93   13.83
  -4  -8  14   41.71    8.15
  -4   8  14   61.78    9.42
   4  -8  14   35.62    7.89
   4   8  14   54.28    8.52
  -4  -8  15   32.11    8.01
   4   9 -10    8.19    3.91
   4   9  -9  300.97   15.38
   4   9  -8   30.33    4.77
   4   9  -7  326.76   16.60
   4  -9  -6    9.23    4.66
   4   9  -6    1.87    3.09
   4   9  -5  171.47   10.91
   4  -9  -5  173.70   12.94
   4  -9  -4    6.42    4.04
  -4   9  -4    1.19    2.92
   4   9  -4    3.08    2.57
  -4   9  -3 1367.75   57.62
   4   9  -3 1605.18   58.61
   4  -9  -2   25.71    2.60
   4   9  -2   23.66    2.62
   4   9  -2   25.30    4.24
   4  -9  -1    0.75    2.84
   4   9   0   14.24    1.72
   4  -9   0   16.92    2.47
   4   9   0   10.73    3.44
  -4   9   0   19.76    3.94
  -4  -9   0   14.51    1.85
  -4   9   0   13.19    2.24
   4  -9   0   11.22    3.51
   4  -9   1   -2.69    2.96
   4   9   1    0.64    2.89
  -4   9   1    1.19    2.49
   4   9   1    1.02    1.24
   4  -9   1    1.27    1.66
  -4   9   1    1.89    1.86
  -4  -9   1    1.17    1.35
  -4   9   1    2.62    1.63
   4   9   1    2.27    1.39
   4  -9   1    3.19    1.65
  -4   9   2   28.89    3.27
   4   9   2   25.42    2.66
   4  -9   2   28.58    2.75
   4   9   2   26.98    2.75
   4   9   2   26.20    4.29
  -4   9   2   31.34    4.47
   4  -9   2   28.60    4.39
   4  -9   3 1576.47   62.61
  -4  -9   3 1457.31   61.10
  -4   9   3 1608.58   60.50
  -4  -9   3 1591.22   58.84
  -4   9   3 1589.46   62.14
   4   9   3 1678.11   62.95
   4  -9   3 1611.78   59.66
   4   9   3 1647.23   59.66
   4  -9   4    5.53    3.05
   4   9   4    8.16    2.24
   4  -9   4   10.41    2.36
  -4  -9   4    3.68    1.84
  -4   9   4    5.62    2.68
  -4  -9   4    0.80    2.29
   4   9   4    2.54    3.07
  -4   9   4    8.62    3.14
   4  -9   5  166.23   10.54
  -4  -9   5  164.50    8.41
  -4   9   5  160.26    9.62
  -4  -9   5  158.77    8.45
  -4   9   5  167.56   10.06
   4   9   5  158.62   10.53
   4   9   5  163.22    9.05
   4  -9   5  174.58    9.28
  -4  -9   6   -0.79    2.29
  -4   9   6    1.10    2.66
   4   9   6   -1.37    2.74
   4  -9   6    0.47    2.65
  -4   9   6    5.54    2.99
   4   9   6   -0.63    3.19
  -4  -9   7  349.99   16.14
  -4   9   7  343.22   17.25
   4   9   7  323.73   17.00
   4   9   7  329.72   16.31
   4  -9   7  339.58   16.55
  -4  -9   8   22.98    4.14
  -4   9   8   22.85    4.96
   4   9   8   28.87    4.72
   4  -9   8   21.42    4.59
   4   9   8   23.01    4.44
  -4  -9   9  306.05   16.23
  -4   9   9  313.89   17.28
   4  -9   9  321.87   16.81
   4   9   9  300.58   16.19
   4   9   9  355.43   17.16
   4   9  10   19.57    5.09
   4  -9  10   27.19    5.67
  -4  -9  10   12.73    4.34
  -4   9  10   15.95    5.26
   4  -9  11   61.96    7.53
   4   9  11   58.63    7.44
  -4  -9  11   60.03    7.53
  -4   9  11   61.45    7.82
   4   9  12   28.34    6.22
   4  -9  12   24.30    6.27
  -4   9  12   20.91    6.55
  -4  -9  12   16.56    5.53
  -4   9  13  505.00   26.12
   4   9  13  489.38   24.87
   4  -9  13  440.05   24.55
   4   9  14    8.08    6.04
   4  -9  14   24.46    7.80
   4  10 -10   88.49    7.76
   4  10  -9   28.64    5.06
   4  10  -8   82.32    7.62
   4  10  -7   72.93    7.28
   4  10  -6   66.50    6.95
   4 -10  -6   71.30    9.45
   4  10  -5  748.76   31.84
  -4  10  -5  691.27   31.20
   4 -10  -5  734.66   34.85
   4  10  -4   48.05    5.86
  -4  10  -4   52.37    5.83
   4 -10  -4   53.65    7.41
   4  10  -3  745.78   31.49
  -4  10  -3  679.97   30.83
   4  10  -2   74.06    4.41
  -4  10  -2   60.77    6.44
   4  10  -2   74.98    6.87
   4 -10  -2   68.32    7.80
   4  10  -1  202.19    8.89
   4 -10  -1  201.27   13.16
   4 -10   0  205.77   12.82
  -4  10   0  212.01    9.43
  -4 -10   0  194.88    8.33
  -4  10   0  199.51   12.14
   4  10   0  212.47   12.42
   4 -10   0  200.01    9.33
   4  10   0  203.20    8.11
  -4  10   1  204.58   12.40
   4  10   1  233.46   13.05
   4 -10   1  211.45   12.99
  -4  10   1  213.65    9.75
  -4 -10   1  207.61    9.04
   4 -10   1  198.54    9.27
   4  10   1  211.58    9.42
   4 -10   1  223.21    9.82
   4  10   1  223.05    8.94
  -4  10   2   78.44    6.93
   4  10   2   68.82    6.80
   4 -10   2   73.25    7.20
  -4  10   2   71.11    4.70
   4  10   2   66.36    4.18
  -4  10   2   82.05    5.36
   4 -10   2   73.74    4.46
   4  10   2   68.55    4.36
  -4  10   3  700.70   28.24
  -4 -10   3  691.29   26.41
   4 -10   3  700.79   30.85
  -4 -10   3  654.73   29.41
   4 -10   3  698.92   27.30
   4  10   3  693.16   27.26
  -4  10   3  727.78   30.60
   4  10   3  711.37   30.92
  -4 -10   4   62.67    3.95
  -4  10   4   57.19    5.00
   4 -10   4   63.19    6.37
  -4 -10   4   45.56    5.19
   4  10   4   55.17    6.14
  -4  10   4   52.06    5.70
   4  10   4   51.65    3.95
   4  10   4   59.51    4.45
   4 -10   4   53.52    4.31
   4 -10   5  730.68   31.21
  -4 -10   5  674.99   28.48
  -4  10   5  773.22   29.95
  -4 -10   5  714.98   28.00
   4  10   5  714.67   28.75
   4 -10   5  688.97   28.69
  -4  10   5  706.26   30.70
   4  10   5  700.93   31.14
  -4  10   6   65.63    6.24
  -4 -10   6   74.03    5.43
   4 -10   6   60.74    5.61
   4  10   6   66.24    5.69
  -4  10   6   96.96    7.41
   4  10   6   78.11    7.26
  -4 -10   7   74.14    5.95
  -4  10   7   75.13    6.75
   4 -10   7   66.16    6.13
   4  10   7   70.31    6.17
  -4  10   7   72.46    6.70
   4  10   7   74.58    7.35
  -4 -10   8   79.83    6.69
  -4  10   8   76.46    7.36
   4  10   8   84.52    7.88
   4  10   8   73.00    6.65
   4 -10   8   71.72    6.93
  -4  10   9   36.43    5.94
   4  10   9   34.75    5.64
   4  10   9   41.00    5.52
   4 -10   9   37.90    5.43
  -4  10  10   73.23    8.09
   4  10  10  100.45    8.33
   4 -10  10   70.50    7.78
   4  10  11  309.01   17.30
   4 -10  11  314.88   17.58
  -4  10  11  311.95   18.25
  -4  10  12    4.92    5.54
   4  10  12    2.53    4.59
   4 -10  12    3.54    5.22
  -4  10  13  225.87   16.19
   4  10  13  238.77   15.65
   4 -10  13  241.24   16.05
   4  10  14   41.63    7.98
   4  11  -9  300.58   16.36
   4  11  -8    0.73    3.97
   4 -11  -7  469.61   27.18
   4  11  -7  484.15   23.33
   4 -11  -6    2.41    5.21
   4  11  -6    2.28    4.01
   4 -11  -5  124.33   11.66
   4  11  -5  110.49    9.13
  -4  11  -5  112.25    8.89
  -4  11  -4    1.45    3.36
   4  11  -4    0.76    3.18
   4  11  -3 1279.32   52.56
  -4  11  -3 1279.92   52.12
   4  11  -2   -1.51    3.53
  -4  11  -2    2.21    3.98
   4  11  -2    5.50    1.70
   4  11  -1   18.62    2.05
   4 -11  -1   24.28    5.50
  -4  11   0    1.47    3.35
   4  11   0    6.02    4.15
   4 -11   0    1.69    3.66
   4  11   0    3.62    1.63
   4 -11   1   31.84    5.38
  -4  11   1   23.44    4.66
   4  11   1   18.06    4.38
   4  11   1   19.60    1.61
  -4  11   1   20.22    2.44
   4  11   1   20.11    2.17
   4 -11   2    3.94    3.59
  -4  11   2    2.91    3.10
   4  11   2    5.28    3.84
   4  11   2    7.21    1.59
  -4  11   2    4.31    2.17
  -4  11   2    7.59    2.08
   4  11   2    4.25    1.68
  -4 -11   3 1318.05   51.85
   4 -11   3 1322.42   53.07
  -4  11   3 1327.40   49.66
  -4  11   3 1252.13   52.35
   4  11   3 1290.97   52.88
   4 -11   3 1236.39   48.35
   4  11   3 1332.52   48.55
   4 -11   4   -0.74    3.48
   4  11   4    0.62    2.00
   4 -11   4    3.38    2.28
  -4  11   4   -0.42    2.40
  -4 -11   4   -1.61    2.86
  -4  11   4   -1.42    3.57
   4  11   4   -0.76    4.09
  -4 -11   5   95.71    6.97
   4 -11   5  107.09    8.66
  -4  11   5  103.18    7.26
  -4  11   5  115.86    8.76
   4  11   5  120.85    9.26
   4  11   5  112.64    6.79
   4 -11   5  103.70    6.75
  -4  11   6    1.07    2.96
   4  11   6    1.29    2.74
   4 -11   6    6.53    3.09
   4  11   6    3.04    3.56
  -4  11   6    5.44    3.98
  -4  11   7  483.31   22.49
   4 -11   7  492.41   21.78
   4  11   7  501.09   23.78
  -4  11   7  476.06   22.88
   4  11   7  484.50   21.63
  -4  11   8   10.05    4.28
   4  11   8    3.02    4.12
   4  11   8    4.45    3.29
   4  11   9  320.70   16.87
   4  11   9  319.39   17.69
  -4  11   9  372.64   18.42
  -4  11  10    3.28    4.47
   4  11  10    4.11    4.01
  -4  11  11   69.97    8.21
   4  11  11   34.61    6.51
  -4  11  12   11.66    5.87
   4  11  12   17.38    5.71
  -4  11  13  664.97   32.29
   4  11  13  648.10   31.11
   4  11  14    7.73    6.22
   4  12  -9   48.00    6.74
   4 -12  -9   45.21    9.88
   4  12  -8   25.21    5.62
   4 -12  -8   19.69    8.19
   4  12  -7   84.17    8.45
   4 -12  -7   80.94   10.81
  -4  12  -6    9.50    4.51
   4  12  -6    6.60    4.60
   4 -12  -6    5.15    5.95
   4  12  -5  442.63   22.88
  -4  12  -5  445.74   22.80
   4 -12  -5  500.08   26.31
  -4  12  -4   35.94    6.01
   4  12  -4   41.63    6.21
   4  12  -3  476.19   23.60
  -4  12  -3  471.91   23.42
   4 -12  -3  459.67   25.30
  -4  12  -2   25.04    5.34
   4  12  -2   22.38    5.44
   4 -12  -2   24.03    6.28
   4 -12  -1   66.93    8.04
  -4  12   0   19.33    4.94
   4  12   0   29.77    5.37
   4  12   0   20.17    1.92
   4 -12   0   17.48    5.07
   4 -12   1   55.02    7.24
   4  12   1   80.86    4.10
   4  12   1   90.92    8.34
  -4  12   1   76.95    7.72
   4 -12   2   14.61    4.84
   4  12   2   20.83    2.29
  -4  12   2   21.60    3.02
  -4  12   2   22.19    2.47
  -4  12   2   15.91    4.88
   4  12   2   28.14    5.37
   4  12   3  528.99   24.52
  -4  12   3  477.56   23.55
  -4 -12   3  493.17   23.05
   4 -12   3  450.04   23.62
  -4  12   3  473.06   20.27
  -4  12   3  482.66   19.40
   4  12   3  473.81   19.17
   4 -12   4   35.57    5.76
   4  12   4   32.54    3.44
  -4  12   4   38.08    4.21
  -4 -12   4   34.83    4.84
  -4  12   4   37.32    5.83
   4  12   4   30.74    6.03
   4 -12   5  435.15   22.41
  -4  12   5  467.30   20.32
   4  12   5  470.88   22.97
  -4  12   5  458.00   22.39
   4  12   5  442.69   19.17
  -4  12   6    8.37    3.34
   4  12   6    4.16    4.13
  -4  12   6    7.48    3.90
   4  12   6    5.28    2.64
   4 -12   6    9.42    4.14
   4  12   7   73.79    6.37
  -4  12   7   76.63    7.02
   4  12   7   86.93    8.83
  -4  12   7  113.27    8.71
  -4  12   8   27.63    5.17
   4  12   8   23.95    4.36
  -4  12   8   22.84    5.36
   4  12   8   19.62    5.36
  -4  12   9   59.63    7.13
   4  12   9   72.75    6.65
   4  12   9   49.50    6.96
  -4  12  10   35.95    6.23
   4  12  10   38.49    6.02
   4  12  11  262.91   15.29
  -4  12  11  258.61   16.16
  -4  12  12   -0.95    5.35
  -4  12  13  206.08   15.23
   4 -13 -11    8.25    8.07
   4 -13 -10   -3.21    7.29
   4 -13  -9  346.23   24.06
   4  13  -9  356.62   19.39
   4 -13  -8   -1.50    7.22
   4  13  -8    4.25    4.38
   4 -13  -7  464.39   26.92
   4  13  -7  410.82   22.13
   4 -13  -6    5.47    6.22
  -4  13  -6   -2.59    4.49
   4  13  -6   -1.77    4.32
   4 -13  -5   47.97    9.20
   4  13  -5   60.87    7.45
  -4  13  -5   42.53    7.03
   4  13  -4    6.32    4.24
  -4  13  -4    1.74    3.83
   4 -13  -3 1346.57   56.76
   4  13  -3 1365.92   54.61
  -4  13  -3 1208.11   53.53
   4 -13  -2    3.36    4.68
  -4  13  -2    8.78    4.79
   4  13  -2    0.90    4.23
   4 -13  -1   14.59    5.32
   4 -13   0    7.94    4.85
  -4  13   0    0.87    4.16
   4  13   0    0.90    4.42
   4 -13   1   27.83    5.89
  -4  13   1   25.23    5.45
   4  13   1   22.62    5.56
  -4 -13   2    6.17    4.59
   4 -13   2    2.79    3.81
  -4  13   2   11.23    4.71
   4  13   2    0.91    4.43
  -4  13   3 1285.37   48.64
  -4 -13   3 1253.11   52.12
   4 -13   3 1281.95   53.35
   4  13   3 1292.10   53.55
  -4  13   3 1247.69   52.86
  -4  13   4    1.55    2.58
  -4  13   4    5.07    4.29
   4  13   4    1.81    4.19
   4 -13   4    0.87    4.16
  -4 -13   4   -1.31    3.62
  -4  13   5   59.03    7.28
   4  13   5   67.02    8.18
  -4  13   5   54.48    5.26
   4 -13   5   47.48    6.83
  -4  13   6    4.58    3.20
   4 -13   6    6.71    4.52
   4  13   6    4.49    4.57
  -4  13   6    1.63    4.44
   4  13   7  435.40   23.18
  -4  13   7  411.05   20.64
  -4  13   8    8.95    4.21
  -4  13   8    7.00    4.68
   4  13   8   -1.75    4.51
   4  13   9  347.30   19.48
  -4  13   9  374.95   18.96
  -4  13  10   10.13    5.25
  -4  13  11   26.39    6.30
  -4  13  12    3.69    5.35
   4 -14 -10   13.56    9.05
   4  14  -9   63.66    8.50
   4 -14  -9   59.24   11.44
   4  14  -8    3.69    4.80
   4 -14  -8   -1.58    7.52
   4  14  -7   52.69    7.65
   4 -14  -7   48.47    9.83
  -4  14  -6    3.73    4.80
   4  14  -6    2.82    4.85
   4 -14  -6   -1.44    6.95
  -4  14  -5  343.69   20.00
   4  14  -5  375.25   20.53
   4  14  -4   30.82    6.38
  -4  14  -4   30.03    6.58
   4  14  -3  484.27   24.37
  -4  14  -3  417.08   23.23
   4 -14  -3  480.39   26.26
   4 -14  -2   16.66    6.50
  -4  14  -2    9.47    4.59
   4  14  -2   17.55    5.78
   4 -14  -1   79.20    9.53
   4 -14   0   -2.13    4.77
  -4  14   0   -1.89    4.55
   4  14   0    0.97    4.50
   4 -14   1   89.59    9.60
  -4  14   1   74.12    8.54
   4  14   1   85.89    9.45
  -4 -14   2   17.00    5.39
  -4  14   2   15.83    5.63
   4  14   2   16.60    5.79
   4 -14   2   10.99    5.17
  -4 -14   3  455.82   22.64
   4 -14   3  410.29   23.00
   4  14   3  454.04   23.77
  -4  14   3  448.46   23.23
  -4  14   4   30.98    6.45
   4  14   4   39.00    6.84
   4 -14   4   29.19    6.26
   4 -14   5  334.93   19.61
   4  14   5  381.50   20.83
  -4  14   5  376.70   20.16
   4  14   6    0.97    4.79
  -4  14   6    4.39    4.52
   4 -14   6   -1.79    4.37
  -4  14   7   46.18    7.00
   4  14   7   46.58    7.15
  -4  14   8   15.97    5.33
   4  14   8    5.58    5.30
   4  14   9   52.37    7.73
   4  15  -9  312.24   18.72
   4 -15  -9  316.76   23.86
   4  15  -8   11.90    6.19
   4 -15  -8   13.24    8.42
   4  15  -7  387.18   21.81
   4 -15  -7  414.54   26.65
   4  15  -6    3.98    5.49
  -4  15  -6    2.00    5.03
   4 -15  -6   13.75    7.77
  -4  15  -5    7.06    5.56
   4  15  -5    1.01    5.15
  -4  15  -4   -3.02    5.25
   4  15  -4    2.05    5.41
   4 -15  -4   -2.79    6.91
   4  15  -3  981.35   43.30
  -4  15  -3  932.92   42.68
   4 -15  -3  983.96   45.65
   4 -15  -2    8.80    6.07
  -4  15  -2    8.13    4.77
   4  15  -2    6.23    5.09
   4 -15  -1   56.85    8.80
   4 -15   0    2.28    4.85
  -4  15   0   -3.03    5.14
   4  15   0    1.05    4.97
  -4 -15   1   58.65    9.05
   4 -15   1   63.86    8.58
  -4  15   1   47.31    7.59
   4  15   1   55.65    8.12
  -4 -15   2    9.01    5.54
  -4  15   2   18.98    6.34
   4  15   2   21.00    6.44
   4 -15   2    9.63    5.39
  -4 -15   3  910.66   39.70
   4 -15   3  847.01   40.29
   4  15   3  909.74   41.01
  -4  15   3  926.77   40.53
  -4  15   4    8.79    5.33
   4  15   4    9.40    5.44
   4 -15   4    4.02    4.51
  -4  15   5   16.35    5.89
   4  15   5   12.39    6.27
   4 -15   5    1.94    4.55
  -4  15   6   -1.88    5.02
   4  15   6   -2.04    5.69
   4 -15   6    4.75    4.89
  -4  15   7  466.11   23.55
   4  15   7  424.22   23.68
  -4  15   8    8.12    5.62
   4  15   8    2.95    5.53
   4  16  -9   27.76    7.27
   4  16  -8   13.71    6.53
   4  16  -7   48.87    8.47
   4 -16  -7   70.31   12.20
   4  16  -6    1.06    5.53
  -4  16  -6   -3.22    5.52
  -4  16  -5  162.44   13.24
   4  16  -5  171.66   13.63
  -4  16  -4   12.90    5.77
   4  16  -4   22.66    6.23
   4 -16  -4   26.61    7.91
   4  16  -3  223.43   15.64
  -4  16  -3  202.19   14.95
   4 -16  -3  202.53   16.98
   4 -16  -2   23.80    7.30
  -4  16  -2   11.91    5.79
   4  16  -2    5.49    6.20
   4 -16  -1   35.14    7.78
  -4 -16   0   -1.31    6.23
   4 -16   0    3.64    5.24
  -4  16   0   -1.08    5.81
   4  16   0   -3.32    5.97
   4 -16   1   25.79    6.88
  -4 -16   1   26.25    7.56
  -4  16   1   32.16    7.34
   4  16   1   34.41    7.43
  -4 -16   2   10.65    6.12
  -4  16   2    6.39    5.48
   4  16   2   -1.11    5.13
   4 -16   2   17.04    6.13
   4 -16   3  223.50   15.64
   4  16   3  203.31   15.22
  -4  16   3  211.76   15.27
  -4  16   4   14.57    5.83
   4  16   4   22.00    6.99
   4 -16   4   18.19    6.17
   4 -16   5  175.77   13.57
   4  16   5  167.14   13.85
  -4  16   5  173.22   13.47
   4  16   6   -3.24    5.49
  -4  16   6    3.01    5.35
   4 -16   6   11.09    5.50
  -4  16   7   78.73    9.08
   4  16   7   41.28    8.11
   4  16   8   11.37    6.28
  -4  16   8   10.59    6.20
   4  17  -9  218.75   16.31
   4  17  -8   28.84    7.42
   4  17  -7  280.84   18.71
  -4  17  -6    4.55    6.47
   4  17  -6    9.07    6.88
  -4  17  -5    3.43    6.44
   4  17  -5    4.53    5.83
   4 -17  -5   -4.86    8.03
   4  17  -4    9.08    6.12
  -4  17  -4    6.83    6.47
   4 -17  -4   -4.65    7.77
   4  17  -3  698.36   33.47
  -4  17  -3  637.73   32.69
   4 -17  -3  643.58   34.93
   4 -17  -2   31.83    8.19
  -4  17  -2   33.30    7.70
   4  17  -2   36.97    8.34
   4 -17  -1   66.45    9.78
   4 -17   0   17.99    6.41
  -4 -17   0   22.16    7.50
  -4  17   0   22.86    6.66
   4  17   0   16.36    6.68
   4 -17   1   72.02   10.04
  -4 -17   1   66.89   10.74
  -4  17   1   78.44    9.86
   4  17   1   63.06    9.76
  -4  17   2   20.31    6.84
   4  17   2   32.68    7.84
   4 -17   2   24.02    7.34
   4 -17   3  617.18   32.39
   4  17   3  692.28   33.38
  -4  17   3  673.72   32.73
  -4  17   4   -1.10    5.54
   4  17   4    6.94    6.17
   4 -17   4    7.94    6.18
  -4  17   5   -3.26    5.23
   4  17   5    5.72    6.57
   4 -17   5   -1.09    5.46
   4  17   6   -1.13    6.35
  -4  17   6    3.18    5.79
   4 -17   6    7.45    5.99
  -4  17   7  202.12   15.50
   4  17   7  238.07   16.52
   4  17   8   36.99    8.26
   4  18  -4   22.87    7.28
  -4  18  -3   82.08   10.71
   4  18  -3   79.45   10.46
   4  18  -2   18.10    6.54
  -4  18  -2   20.56    6.97
   4 -18  -2   15.99    7.42
  -4 -18  -1   31.58    9.76
   4 -18  -1    7.00    6.77
   4  18   0   17.08    6.81
  -4  18   0   13.27    6.45
  -4 -18   0   18.65    8.64
   4 -18   0    9.48    6.82
  -4  18   1   14.39    6.83
   4  18   1    8.57    6.47
  -4 -18   1   19.50    8.04
   4 -18   1   22.33    8.33
   4 -18   2   25.28    7.81
  -4  18   2   27.37    7.48
   4  18   2   37.89    8.29
   4 -18   3   70.18   10.09
   4  18   3   74.18   10.35
  -4  18   3   75.43   10.27
   4 -18   4   22.64    6.94
  -4  18   4   15.12    7.09
   4 -18   5   81.47   10.14
   4 -18   6    4.47    5.83
  -4 -19  -2   39.27   11.20
  -4 -19  -1   83.20   12.92
  -4 -19   0   37.01   10.04
   5   0  -9    1.39    1.26
   5   0  -9    0.64    2.14
   5   0  -8   -0.81    1.81
   5   0  -7   -1.82    1.72
   5   0  -6   -0.18    1.26
   5   0  -5    1.12    1.12
   5   0  -4    0.30    0.94
  -5   0  -3   -1.12    1.78
   5   0  -3    0.60    0.89
  -5   0  -2    1.02    1.42
  -5   0  -1    1.99    1.69
  -5   0   0    1.30    1.59
  -5   0   1    0.92    1.07
  -5   0   1    0.33    1.47
  -5   0   2    0.36    1.69
  -5   0   2    0.18    1.09
  -5   0   3    0.79    1.77
   5   0   3    3.95    1.91
  -5   0   3   -0.39    1.25
   5   0   4    0.88    1.86
  -5   0   4    2.68    1.83
   5   0   5   -0.48    2.05
  -5   0   5    1.01    2.12
   5   0   6    0.53    2.34
  -5   0   6    1.72    2.43
   5   0   7    0.61    2.49
  -5   0   7   -1.93    2.53
   5   0   8    2.02    3.01
  -5   0   8   -1.44    2.83
   5   0   9    2.24    3.23
  -5   0   9   -1.60    3.52
   5   0  10   -1.64    3.90
  -5   0  10    4.42    4.08
   5   0  11    4.51    4.23
  -5   0  11    1.93    4.11
   5   0  12    0.98    5.07
  -5   0  12   -4.21    5.22
   5   0  13   -1.06    4.68
  -5   0  13   -5.70    6.28
   5   0  14    1.14    5.19
  -5   0  14    1.23    6.23
   5   1 -10    0.91    1.83
   5  -1  -9   20.82    2.05
   5   1  -9    0.95    1.84
   5  -1  -8    5.10    1.57
   5  -1  -8   -0.38    2.29
   5   1  -8    7.57    1.54
   5  -1  -7    4.01    2.35
   5   1  -7   11.24    1.32
   5  -1  -6    2.91    1.84
   5   1  -6    0.99    0.75
   5  -1  -5   92.51    5.28
   5  -1  -4    2.23    1.43
   5  -1  -3  396.96   16.05
  -5  -1  -3  404.79   17.38
  -5   1  -3  389.64   17.39
  -5   1  -2    8.35    2.16
  -5  -1  -2    7.65    1.98
   5  -1  -2    5.37    1.37
  -5   1  -1   99.48    6.05
  -5  -1  -1   96.78    5.98
  -5  -1   0   25.15    2.80
  -5   1   0   20.45    2.80
  -5   1   0   25.88    2.61
  -5   1   0   25.14    2.94
  -5   1   1   95.47    6.23
  -5  -1   1  114.40    6.55
  -5   1   1  117.99    5.78
  -5   1   2    8.88    2.11
  -5  -1   2    4.89    1.85
  -5   1   2    4.93    1.53
  -5  -1   2    7.00    1.30
  -5   1   3  443.15   18.16
  -5  -1   3  414.66   17.83
   5  -1   3  393.82   17.78
  -5   1   3  343.83   16.48
  -5  -1   3  429.89   15.72
   5  -1   4    2.19    2.08
  -5   1   4    2.28    1.97
  -5  -1   4    1.75    1.65
   5  -1   5   84.46    6.37
  -5  -1   5   84.87    6.36
  -5   1   5   82.24    6.43
   5  -1   6    0.54    2.36
  -5  -1   6    1.69    2.31
  -5   1   6    1.16    2.13
   5  -1   7    7.30    3.30
  -5   1   7   14.92    3.59
  -5  -1   7   10.14    3.28
  -5  -1   8    3.56    3.04
  -5   1   8   12.33    3.83
   5  -1   8    5.41    3.40
  -5  -1   9   25.37    5.30
  -5   1   9   19.35    4.54
   5  -1   9   38.97    5.70
  -5   1  10   -1.78    4.89
  -5  -1  10    3.50    3.98
   5  -1  10   -0.82    3.69
  -5  -1  11   12.49    5.21
  -5   1  11   22.36    5.66
   5  -1  11   12.68    4.80
  -5   1  12    6.34    5.57
  -5  -1  12   10.47    5.26
   5  -1  12    1.98    4.35
  -5  -1  13   20.40    6.47
  -5   1  13   14.86    5.62
   5  -1  13   19.16    6.20
  -5   1  14   -1.23    6.09
  -5  -1  14    3.66    5.88
   5  -1  14   -1.14    5.67
   5   2  -9    9.37    2.21
   5  -2  -9   15.76    2.01
   5  -2  -8  110.51    5.30
   5  -2  -8   57.18    6.73
   5  -2  -7   42.40    3.14
   5  -2  -7   20.10    4.01
   5  -2  -6  108.47    5.40
   5  -2  -6   64.25    5.93
   5  -2  -5   31.93    3.58
   5  -2  -4    1.51    1.61
   5  -2  -3   17.75    2.50
   5  -2  -2   63.84    4.30
  -5  -2  -2   67.36    4.67
   5  -2  -1  126.50    6.66
  -5  -2  -1  125.32    6.98
   5  -2   0  100.79    5.80
   5   2   0  103.26    5.97
  -5   2   1  126.71    6.56
  -5  -2   1  121.23    6.86
  -5   2   2   70.84    4.56
  -5  -2   2   57.64    4.49
  -5  -2   3   16.55    1.53
   5  -2   3   16.67    2.90
  -5  -2   3   19.46    2.79
   5  -2   4    1.31    2.08
  -5  -2   4    1.71    2.03
   5  -2   5   44.46    4.50
  -5  -2   5   38.76    4.38
   5  -2   6   79.39    6.56
  -5  -2   6   82.42    6.67
   5  -2   7   32.89    4.73
  -5  -2   7   36.16    4.83
  -5  -2   8  117.11    8.76
  -5   2   8   86.08    8.32
   5  -2   8  109.13    8.42
  -5  -2   9    9.40    3.71
   5  -2   9   14.28    4.39
  -5  -2  10   44.20    6.64
  -5   2  10   58.80    7.39
   5  -2  10   52.89    6.66
  -5   2  11   11.70    5.20
  -5  -2  11    8.56    4.53
   5  -2  11    1.82    4.14
  -5  -2  12    4.15    4.87
  -5   2  12   12.71    5.72
   5  -2  12    7.92    5.22
  -5  -2  13   -1.12    5.19
  -5   2  13    8.02    5.97
   5  -2  13   11.74    5.76
  -5   2  14   33.19    8.29
  -5  -2  14   10.90    6.49
   5   2  14   12.40    6.75
   5  -2  14   20.66    6.93
   5   3  -9   74.69    4.73
   5  -3  -8   50.29    3.75
   5  -3  -7  158.48    9.68
   5  -3  -6   10.11    2.94
   5  -3  -5  118.67    7.65
   5  -3  -4   21.68    3.05
   5  -3  -3  632.81   25.71
  -5   3  -2   76.15    5.16
  -5  -3  -2   70.41    4.81
   5  -3  -2   70.02    4.97
  -5  -3  -1    3.07    1.70
  -5   3  -1    4.51    1.90
   5  -3  -1    7.22    1.95
   5   3  -1    5.52    1.85
  -5   3   0    4.60    2.12
  -5  -3   0    8.23    2.33
  -5   3   0    7.05    2.11
   5   3   0    3.34    1.55
  -5   3   1    6.89    2.13
  -5  -3   1    5.76    1.87
  -5  -3   2   75.31    5.07
  -5   3   2   77.74    5.46
   5  -3   3  615.66   25.02
   5   3   3  580.53   24.72
  -5   3   3  569.88   24.94
  -5  -3   3  631.35   24.79
  -5  -3   4   22.77    3.38
   5   3   4   22.25    3.25
   5  -3   4   23.58    3.37
  -5  -3   5  104.71    7.14
   5  -3   5   97.52    7.02
   5   3   5  122.83    7.59
  -5  -3   6    8.67    3.32
   5   3   6    6.87    2.95
   5  -3   6    4.87    2.73
   5  -3   7  149.81    9.66
   5   3   7  138.54    9.41
  -5  -3   7  154.22    9.93
  -5  -3   8   44.80    5.71
   5  -3   8   48.74    5.90
   5   3   8   56.92    6.18
   5   3   9   83.72    7.63
   5  -3   9   83.56    7.91
  -5  -3   9   93.32    8.42
  -5  -3  10   -3.42    4.13
   5   3  10   -0.81    4.00
   5  -3  10   -0.83    3.94
  -5  -3  11   47.00    6.89
   5   3  11   50.55    6.75
   5  -3  11   33.65    6.47
  -5  -3  12   12.32    5.12
   5   3  12   15.44    5.24
   5  -3  12   22.78    5.82
   5   3  13  189.18   14.15
   5  -3  13  172.83   13.78
  -5  -3  13  155.76   13.68
   5   3  14   26.79    7.03
   5  -3  14    9.17    6.21
  -5  -3  14   19.16    6.97
   5   4  -9   19.21    2.86
   5   4  -8   60.70    4.75
   5  -4  -7   65.24    6.50
   5  -4  -6  228.17   12.73
   5  -4  -5   26.93    4.41
   5  -4  -4   54.36    5.18
   5  -4  -3   15.66    3.02
   5  -4  -2   55.59    4.69
  -5  -4  -2   63.04    4.42
  -5   4  -2   55.33    4.50
   5   4  -1  121.58    6.50
  -5   4  -1  110.00    6.75
  -5  -4  -1  117.43    6.51
   5  -4  -1  115.03    7.00
  -5   4   0  370.74   16.70
   5   4   0  386.73   16.18
  -5   4   0  397.75   16.97
  -5  -4   0  384.56   16.42
   5  -4   1  108.31    7.00
  -5  -4   1  119.65    6.59
  -5   4   1  119.33    7.13
   5   4   1  123.60    6.56
  -5   4   2   58.19    4.81
  -5  -4   2   66.22    4.55
  -5   4   3   21.46    3.07
  -5  -4   3   17.87    2.72
   5   4   3   16.53    2.73
   5  -4   3   16.56    2.75
  -5   4   4   55.77    4.97
  -5  -4   4   56.41    4.69
   5  -4   4   56.51    4.86
   5   4   4   55.01    4.80
  -5  -4   5   33.93    4.02
  -5   4   5   31.31    3.95
   5   4   5   35.12    3.94
   5  -4   5   25.93    3.87
   5   4   6  250.22   12.88
   5  -4   6  222.95   12.57
  -5  -4   6  230.21   12.53
  -5   4   6  240.60   13.08
   5   4   7   66.76    6.10
   5  -4   7   68.23    6.33
  -5  -4   7   71.85    6.41
  -5   4   7   76.94    6.83
   5  -4   8  142.41   10.07
   5   4   8  152.62   10.19
  -5   4   8  137.34   10.26
  -5  -4   8  164.65   10.47
  -5  -4   9   22.67    5.04
  -5   4   9   29.19    5.51
   5   4   9   32.75    5.17
   5  -4   9   34.51    5.75
   5  -4  10  184.68   12.54
   5   4  10  174.89   12.29
  -5  -4  10  177.19   12.38
  -5   4  10  185.35   13.06
   5   4  11   23.76    5.60
   5  -4  11   16.36    5.30
  -5  -4  11   14.80    4.92
  -5   4  11   16.54    5.83
   5   4  12   39.24    6.98
   5  -4  12   20.75    5.96
  -5   4  12   17.98    5.71
  -5  -4  12   26.29    6.66
   5   4  13   12.36    5.69
   5  -4  13   13.83    6.12
  -5  -4  13    6.58    5.93
  -5   4  13   13.67    5.95
   5   4  14   28.73    7.11
   5  -4  14   18.29    6.82
  -5   4  14   41.57    8.45
  -5  -4  14   24.80    7.10
   5   5 -10    2.60    2.38
   5   5  -9  242.09   11.69
   5   5  -8   88.10    6.12
   5   5  -7   82.81    6.08
   5  -5  -7   88.16    7.85
   5  -5  -6    5.96    3.33
   5  -5  -5  177.45   10.96
   5  -5  -4   41.59    4.96
   5  -5  -3 1369.37   53.50
   5  -5  -2  109.93    7.33
  -5   5  -2  109.08    6.60
  -5  -5  -2  100.09    5.99
  -5  -5  -1   86.39    5.25
  -5   5  -1   90.41    5.66
   5   5  -1   77.72    5.03
  -5   5   0    7.04    2.44
  -5  -5   0    9.23    2.18
   5   5   0   11.97    2.13
  -5   5   0    6.19    2.11
   5  -5   1   74.66    5.94
  -5  -5   1   97.67    5.46
   5   5   1   89.07    5.31
  -5   5   1   84.61    5.83
   5  -5   2  108.93    6.98
  -5   5   2  106.64    6.78
  -5  -5   2  107.45    6.14
   5   5   3 1330.60   51.54
  -5   5   3 1349.29   52.06
  -5  -5   3 1350.25   51.21
   5  -5   3 1369.46   51.74
  -5  -5   4   40.74    3.77
  -5   5   4   43.79    4.44
   5   5   4   51.87    4.37
   5  -5   4   39.28    3.90
   5   5   5  175.12   10.30
   5  -5   5  201.53   10.78
  -5   5   5  203.77   11.25
  -5  -5   5  203.94   10.64
   5   5   6    2.62    2.27
   5  -5   6    3.80    3.06
  -5   5   6    5.98    2.97
  -5  -5   6    4.61    2.70
  -5  -5   7   91.08    7.18
  -5   5   7  101.98    7.81
   5  -5   7   84.88    7.21
   5   5   7   83.12    7.09
  -5   5   8   89.81    8.00
  -5  -5   8   79.70    7.16
   5   5   8   86.37    7.40
   5  -5   8   81.54    7.44
  -5  -5   9  253.21   14.98
  -5   5   9  254.50   15.55
   5   5   9  279.33   15.29
   5  -5   9  277.15   15.47
   5   5  10    8.75    4.19
   5  -5  10    0.83    3.70
  -5   5  10   -1.78    4.29
  -5  -5  10    3.29    3.74
  -5  -5  11  127.03   10.70
  -5   5  11  107.67   10.50
   5  -5  11  109.63    9.97
   5   5  11  115.14   10.04
  -5  -5  12   24.81    6.31
  -5   5  12   28.42    6.52
   5   5  12   33.16    6.54
   5  -5  12   26.56    6.00
   5   5  13  318.02   19.01
   5  -5  13  303.29   18.90
  -5  -5  13  308.23   19.17
  -5   5  13  301.90   19.43
   5   5  14   42.57    8.04
   5  -5  14   32.90    8.00
  -5  -5  14   10.44    5.82
  -5   5  14   30.39    7.69
   5   6 -10  238.78   11.80
   5   6  -9   54.24    5.13
   5   6  -8  243.73   11.90
   5  -6  -8  197.69   13.95
   5   6  -7   49.47    4.92
   5  -6  -7   34.31    5.69
   5   6  -6  612.07   25.73
   5  -6  -6  590.40   27.98
   5  -6  -5   10.48    3.57
   5  -6  -4   36.02    4.74
   5  -6  -3   51.52    5.41
   5   6  -2  164.21    8.23
   5  -6  -2  155.17    9.88
  -5   6  -2  154.95    8.82
  -5  -6  -2  185.46    8.53
  -5  -6  -1   77.78    4.86
  -5   6  -1   73.11    5.17
   5   6  -1   75.69    4.80
  -5  -6   0 1388.36   52.15
  -5   6   0 1376.00   52.68
   5   6   0 1398.69   51.93
   5  -6   1   58.92    5.51
  -5   6   1   83.91    5.50
   5   6   1   81.25    4.84
  -5  -6   1   61.41    4.34
  -5   6   2  160.64    8.98
  -5  -6   2  167.57    8.23
   5  -6   2  161.94    9.63
  -5  -6   3   45.41    3.89
  -5   6   3   56.58    4.91
   5  -6   3   54.89    5.10
   5   6   3   54.33    4.53
   5  -6   3   53.83    4.55
  -5  -6   4   40.74    3.70
   5  -6   4   48.91    4.30
   5   6   4   44.88    4.12
  -5   6   4   33.41    3.96
   5   6   5   15.85    3.13
   5  -6   5   17.02    3.40
  -5   6   5   14.03    3.40
  -5  -6   5   14.11    2.84
  -5  -6   6  659.54   27.29
  -5   6   6  667.98   28.21
   5   6   6  630.49   27.33
   5  -6   6  614.52   27.41
  -5   6   7   58.81    6.04
   5   6   7   46.94    5.45
   5  -6   7   45.21    5.46
  -5  -6   7   40.29    5.00
  -5  -6   8  245.28   13.58
  -5   6   8  236.75   14.04
   5  -6   8  243.50   13.78
   5   6   8  220.10   13.18
  -5  -6   9   48.89    6.43
  -5   6   9   57.50    7.22
   5   6   9   50.00    5.55
   5   6   9   58.48    6.43
   5  -6   9   67.79    7.28
   5   6  10  236.15   14.78
   5  -6  10  264.73   15.40
  -5  -6  10  244.95   14.94
  -5   6  10  255.33   15.71
  -5   6  11   15.46    5.41
  -5  -6  11   15.03    5.11
   5   6  11   12.94    4.64
   5  -6  11   23.41    5.77
  -5  -6  12   72.67    8.51
  -5   6  12   61.72    8.58
   5   6  12   71.94    8.46
   5  -6  12   49.69    7.84
  -5  -6  13    6.32    5.37
  -5   6  13    9.02    6.16
   5   6  13   17.13    6.13
   5  -6  13   13.70    6.35
  -5  -6  14   41.99    8.21
  -5   6  14   43.46    8.66
   5  -6  14   46.05    8.37
   5   6  14   45.15    8.07
   5   7 -10   -0.45    2.86
   5   7  -9  268.72   13.66
   5   7  -8  174.17   10.35
   5  -7  -8  196.47   13.44
   5   7  -7  243.76   12.70
   5  -7  -7  229.58   14.85
   5   7  -6   24.15    3.83
   5  -7  -6   24.22    5.23
   5   7  -5  169.43   10.10
   5  -7  -5  159.61   11.47
   5  -7  -4  130.34    9.68
   5  -7  -3 1166.44   47.71
   5   7  -2  299.83   12.74
   5  -7  -2  284.42   15.21
  -5   7  -2  283.50   13.44
   5   7  -1    3.22    1.71
  -5   7  -1    1.72    1.86
  -5  -7  -1    3.32    1.57
   5   7   0    8.69    2.08
  -5   7   0    5.13    2.06
  -5  -7   0    8.28    2.06
   5  -7   0    6.43    3.13
  -5   7   1    3.58    1.93
   5   7   1    2.09    1.64
  -5   7   1    5.03    2.18
   5  -7   1    3.97    2.37
   5   7   2  284.23   13.14
   5  -7   2  295.56   13.34
  -5   7   2  287.95   13.75
  -5  -7   2  290.68   12.64
   5  -7   2  284.00   14.66
  -5   7   3 1128.52   45.41
  -5  -7   3 1153.97   44.19
   5  -7   3 1200.60   45.01
   5   7   3 1200.76   44.90
   5  -7   3 1115.66   46.17
  -5   7   4  120.14    7.16
  -5  -7   4  110.13    6.05
   5  -7   4  124.24    6.83
   5   7   4  120.51    6.67
  -5   7   5  158.91    9.83
  -5  -7   5  172.62    9.11
  -5  -7   5  152.76    6.95
   5   7   5  169.94    9.39
   5  -7   5  175.04    9.60
   5   7   6   28.12    4.04
   5  -7   6   29.30    4.35
  -5  -7   6   31.13    4.01
  -5   7   6   29.92    4.32
   5  -7   7  237.88   13.06
   5   7   7  230.94   12.80
  -5  -7   7  232.92   12.63
  -5   7   7  230.30   13.50
  -5   7   8  217.74   12.94
  -5  -7   8  214.19   12.10
   5   7   8  169.61   11.41
   5  -7   8  203.94   12.13
   5   7   8  194.76   11.61
  -5  -7   9  306.08   16.61
  -5   7   9  312.32   17.35
   5   7   9  273.11   15.52
   5  -7   9  324.33   17.06
   5   7   9  337.82   16.93
   5   7  10    6.23    4.39
   5  -7  10    8.16    4.78
  -5  -7  10    3.11    4.20
  -5   7  10   10.60    4.55
  -5  -7  11   79.08    8.76
  -5   7  11  110.47   10.43
   5   7  11  108.99    9.56
   5  -7  11  100.77    9.40
   5   7  12   70.89    8.58
   5  -7  12   47.28    7.50
  -5   7  12   62.40    8.90
  -5  -7  12   81.02    8.96
  -5  -7  13  382.17   21.79
  -5   7  13  359.32   21.77
   5   7  13  372.76   21.13
   5  -7  13  385.69   21.69
  -5   7  14   49.12    9.16
  -5  -7  14   53.08    8.85
   5   7  14   58.11    8.89
   5  -7  14   44.39    8.37
   5   8 -10  209.21   11.61
   5   8  -9   42.74    5.42
   5  -8  -9   38.28    7.59
   5   8  -8   67.05    6.27
   5  -8  -8   63.27    8.41
   5   8  -7   55.92    5.82
   5  -8  -7   56.50    7.65
   5   8  -6  441.72   20.38
   5  -8  -6  420.52   22.71
   5   8  -5   35.77    4.73
   5  -8  -5   31.20    5.66
   5  -8  -4   81.31    7.81
   5   8  -4   77.17    6.83
   5  -8  -3   56.61    6.56
   5   8  -3   62.45    5.96
  -5   8  -1   73.93    5.09
  -5  -8  -1   67.86    4.36
   5   8  -1   70.98    4.35
  -5   8   0  991.70   37.99
  -5  -8   0  955.39   37.13
   5   8   0  993.29   37.04
   5  -8   0  979.30   40.63
  -5   8   1   79.49    5.36
  -5   8   1   69.80    5.40
   5   8   1   75.15    4.72
   5  -8   1   82.30    6.91
   5  -8   2   28.05    4.44
  -5  -8   2   34.62    3.02
  -5   8   2   39.67    4.08
   5   8   2   31.69    3.37
   5  -8   2   31.04    3.42
  -5   8   3   70.13    5.53
  -5  -8   3   66.59    4.55
   5  -8   3   72.44    5.21
   5   8   3   71.59    5.13
   5  -8   3   73.19    6.35
  -5  -8   4   85.10    5.30
  -5   8   4   79.13    6.00
   5   8   4   94.07    5.91
   5  -8   4   81.18    5.64
   5  -8   4   74.48    6.65
  -5  -8   5   24.97    3.39
  -5   8   5   35.07    4.48
  -5  -8   5   26.14    2.62
   5  -8   5   32.60    4.21
   5   8   5   31.82    4.20
  -5   8   6  444.04   20.92
  -5  -8   6  434.75   19.67
   5   8   6  450.55   21.28
   5   8   6  449.38   20.25
   5  -8   6  452.16   20.37
   5   8   7   50.09    5.61
   5   8   7   56.67    6.50
   5  -8   7   56.56    5.99
  -5  -8   7   51.37    5.35
  -5   8   7   54.20    6.44
  -5  -8   8   87.70    7.44
  -5   8   8   76.83    7.68
   5   8   8   94.87    7.60
   5   8   8   80.93    7.18
   5  -8   8   78.89    7.28
  -5  -8   9   37.05    5.49
  -5   8   9   36.33    6.19
   5   8   9   51.52    5.78
   5   8   9   48.79    6.19
   5  -8   9   52.62    6.55
   5   8  10  218.23   14.02
   5  -8  10  232.83   14.58
  -5   8  10  228.03   14.93
  -5  -8  10  247.17   14.29
   5   8  11   25.93    6.08
   5  -8  11   26.29    6.09
  -5   8  11   29.64    6.40
  -5  -8  11   21.62    5.46
   5   8  12   39.89    7.08
   5  -8  12   30.50    6.77
  -5  -8  12   45.64    7.13
  -5   8  12   38.20    7.50
   5  -8  13   33.71    7.28
   5   8  13   30.18    7.07
  -5   8  13   29.98    7.21
  -5  -8  13   21.86    6.37
   5   8  14   12.45    6.36
   5  -8  14    1.09    6.16
  -5  -8  14   13.95    6.68
   5  -9 -13  148.24   15.83
   5  -9 -12   43.22    9.60
   5  -9 -11   17.30    7.19
   5  -9 -10    3.59    5.61
   5   9  -9  245.04   13.91
   5  -9  -9  252.83   17.49
   5   9  -8  168.90   10.94
   5  -9  -8  186.20   14.22
   5   9  -7  165.95   11.06
   5  -9  -7  185.99   13.88
   5   9  -6   28.65    5.09
   5  -9  -6   27.02    6.36
   5  -9  -5   54.18    7.20
   5   9  -5   63.66    6.37
   5  -9  -4   63.06    7.61
   5   9  -4   67.91    6.72
   5  -9  -3 1010.29   43.59
   5   9  -3 1023.40   42.17
   5   9  -2  236.79   13.62
  -5   9  -1    3.40    2.01
  -5  -9  -1    5.62    1.78
   5  -9  -1    2.26    3.15
   5   9  -1    5.53    1.66
   5   9   0    9.25    3.41
  -5   9   0    8.66    3.07
   5   9   0    8.56    1.75
  -5  -9   0    4.98    1.76
  -5   9   0    3.86    2.00
   5  -9   0    6.53    3.60
   5  -9   1    3.51    2.88
  -5   9   1    5.54    3.25
  -5   9   1    1.92    2.14
   5   9   1    3.65    1.69
  -5   9   1    1.66    2.09
  -5  -9   1    2.59    1.79
   5   9   1    3.32    3.21
   5  -9   2  219.72   13.25
  -5   9   2  218.99   11.09
   5   9   2  229.46   13.29
  -5   9   2  249.76   13.27
   5  -9   2  209.80   10.69
   5   9   2  225.12   10.79
   5   9   2  244.92   10.58
  -5   9   2  236.53   11.62
   5  -9   3  903.13   40.81
  -5   9   3  973.00   40.70
   5   9   3 1091.42   41.91
   5  -9   3  953.89   38.47
   5   9   3 1002.21   38.54
  -5  -9   3  993.06   37.77
  -5   9   3 1052.19   39.60
   5  -9   4   74.99    6.69
   5   9   4   86.07    7.17
   5  -9   4   70.18    5.18
   5   9   4   59.18    4.74
  -5  -9   4   66.57    4.54
  -5   9   4   64.99    5.52
  -5  -9   5   66.86    4.63
  -5   9   5   68.08    5.99
  -5  -9   5   65.65    5.14
   5   9   5   77.93    7.07
   5  -9   5   80.19    5.85
   5   9   5   66.50    5.48
  -5   9   6   26.21    4.45
  -5  -9   6   28.41    3.88
   5   9   6   24.11    3.92
   5  -9   6   35.79    4.57
   5   9   6   26.72    4.90
  -5  -9   7  157.24   10.02
  -5   9   7  195.90   11.65
   5   9   7  172.95   10.69
   5  -9   7  184.27   11.01
   5   9   7  214.82   12.11
  -5   9   8  192.61   12.18
  -5  -9   8  169.42   10.82
   5   9   8  209.79   11.89
   5  -9   8  182.75   11.58
   5   9   8  189.61   11.60
  -5  -9   9  246.65   13.83
  -5   9   9  232.92   14.60
   5   9   9  238.34   13.64
   5   9   9  252.85   14.14
   5  -9   9  240.75   14.18
   5   9  10    3.02    3.94
   5  -9  10    4.74    4.49
  -5   9  10    5.25    4.50
  -5  -9  10    4.34    4.11
   5   9  11   35.32    6.25
   5  -9  11   22.41    5.70
  -5   9  11   25.64    6.35
  -5  -9  11   17.65    5.54
   5   9  12   52.46    7.55
   5  -9  12   49.40    7.78
  -5   9  12   67.70    8.83
   5   9  13  260.91   16.52
   5  -9  13  243.34   16.48
  -5   9  13  254.51   17.41
   5   9  14   55.06    8.84
   5  -9  14   61.45    9.44
   5 -10 -13   22.26    8.77
   5 -10 -12   21.80    8.66
   5 -10 -11    6.64    6.75
   5 -10 -10   74.62   10.63
   5  10  -9   56.06    6.83
   5 -10  -9   54.70    9.31
   5  10  -8   14.04    4.28
   5 -10  -8    7.19    6.03
   5  10  -7   64.51    6.90
   5 -10  -7   60.44    9.17
   5  10  -6  217.53   13.08
   5 -10  -6  209.13   14.95
   5  10  -5    7.74    4.00
   5 -10  -5    3.10    4.47
   5  10  -4   13.33    4.18
   5 -10  -4   18.62    5.25
   5  10  -3  133.05    9.74
   5  10  -2    6.43    3.26
   5 -10  -1   50.42    6.45
   5 -10   0  302.77   17.44
   5  10   0  329.10   13.25
  -5 -10   0  337.98   13.50
  -5  10   0  310.38   14.28
  -5  10   0  310.58   16.83
   5  10   0  357.63   17.89
  -5  10   1   53.75    5.87
   5  10   1   43.45    6.00
   5  10   1   50.05    3.98
  -5 -10   1   52.46    3.70
  -5  10   1   53.72    4.25
   5 -10   1   49.32    3.96
   5 -10   1   58.19    6.50
   5  10   1   53.36    3.64
   5 -10   2    3.02    3.16
   5  10   2    1.48    3.21
  -5  10   2    4.05    3.12
   5  10   2    2.43    1.74
  -5  10   2    2.84    2.51
  -5  10   2    5.45    2.14
   5  10   2    8.04    2.36
   5 -10   2    4.52    2.18
  -5 -10   3  139.87    6.87
  -5  10   3  140.69    8.32
   5 -10   3  138.39    9.96
   5  10   3  160.52   10.56
  -5  10   3  116.37    9.05
   5  10   3  132.85    7.42
   5 -10   3  128.73    7.42
  -5 -10   4    5.12    3.17
   5 -10   4   15.06    4.00
  -5  10   4    8.70    3.12
  -5 -10   4    7.98    2.30
   5  10   4    7.51    2.63
   5 -10   4    7.67    2.48
  -5  10   4    9.91    3.53
   5  10   4    8.84    4.20
  -5 -10   5    3.67    2.10
  -5  10   5    4.26    2.97
   5  10   5    4.25    2.84
   5 -10   5    3.49    2.70
   5  10   5    2.93    3.63
   5 -10   5    4.35    3.40
  -5  10   6  201.23   12.20
  -5 -10   6  227.32   11.23
   5  10   6  241.24   13.84
   5  10   6  220.74   11.76
   5 -10   6  216.29   11.79
  -5 -10   7   68.98    5.68
  -5  10   7   44.37    5.98
   5  10   7   72.57    7.33
   5  10   7   61.26    5.96
   5 -10   7   60.75    6.12
  -5  10   8   12.91    4.19
   5  10   8   18.21    4.39
   5 -10   8   10.74    3.93
   5  10   8   17.13    4.58
  -5  10   9   47.97    6.73
   5  10   9   48.44    6.04
   5 -10   9   42.09    6.23
   5  10   9   40.28    6.06
   5  10  10   53.78    7.08
   5 -10  10   74.68    7.87
  -5  10  10   66.18    7.96
   5  10  11    7.24    5.02
   5 -10  11    7.56    5.20
  -5  10  11   13.12    5.49
   5  10  12   46.76    7.38
   5 -10  12   43.57    7.55
  -5  10  12   46.62    7.98
   5  10  13   29.77    7.30
   5 -10  13   36.30    7.76
  -5  10  13   28.31    7.25
   5 -11 -13   60.55   12.35
   5 -11 -12   36.25    9.90
   5 -11 -11    1.42    7.11
   5 -11 -10   -1.38    7.42
   5  11  -9  167.18   11.58
   5 -11  -9  162.80   14.79
   5  11  -8  107.40    9.41
   5 -11  -8  137.15   12.92
   5  11  -7  129.32    9.80
   5 -11  -7   87.80   11.15
   5  11  -6   35.02    5.68
   5 -11  -6   39.59    7.60
   5  11  -5    9.29    4.32
   5 -11  -5    4.47    5.24
   5  11  -4   44.75    6.47
   5 -11  -4   46.68    7.12
  -5  11  -3  387.26   20.05
   5  11  -3  404.70   20.46
   5 -11  -2  138.32   11.11
   5  11  -2  129.35    9.96
   5 -11  -1   35.11    5.78
   5  11  -1   26.14    2.79
   5  11   0    6.21    3.65
  -5  11   0   11.26    3.97
   5  11   0   11.64    1.73
  -5  11   0    8.39    2.38
   5 -11   0   15.66    4.81
   5  11   1   30.74    2.61
   5 -11   1   30.48    5.35
   5  11   1   40.57    5.86
  -5  11   1   32.02    5.06
  -5  11   1   32.62    3.34
   5  11   1   31.41    3.13
  -5  11   2  127.06    9.64
   5  11   2  131.56   10.09
  -5  11   2  140.77    8.01
   5 -11   2  147.03   10.58
  -5  11   2  142.34    7.47
   5  11   2  127.71    6.98
   5 -11   2  120.77    6.81
  -5 -11   3  342.02   19.03
   5 -11   3  385.81   20.70
  -5  11   3  415.04   18.28
  -5  11   3  417.30   17.65
  -5  11   3  422.10   20.52
   5  11   3  412.76   20.94
   5  11   3  437.87   17.42
   5 -11   3  391.70   17.18
  -5 -11   4   38.24    5.16
  -5  11   4   51.86    5.15
   5 -11   4   49.35    6.12
   5 -11   4   40.41    4.26
   5  11   4   45.04    4.32
   5  11   4   47.07    6.45
  -5  11   4   50.85    6.14
  -5  11   5    3.16    3.18
   5  11   5   10.63    3.11
   5 -11   5    5.83    2.81
   5 -11   5    5.44    3.59
   5  11   5   10.20    4.38
  -5  11   5    7.15    3.69
  -5  11   6   37.68    5.14
   5  11   6   31.64    4.37
   5 -11   6   34.40    4.65
   5  11   6   31.37    5.69
  -5  11   7  125.18    9.01
   5  11   7  101.23    7.80
   5  11   7  108.03    9.33
  -5  11   8  131.09    9.87
   5  11   8  119.33    8.69
   5  11   8  119.88    9.91
  -5  11   9  158.97   11.73
   5  11   9  187.82   12.33
   5  11   9  186.78   11.61
  -5  11  10   -1.69    4.36
   5  11  10    7.18    4.51
  -5  11  11   11.94    5.38
   5  11  11    3.90    4.78
  -5  11  12   54.47    8.31
   5  11  12   54.75    7.99
  -5  11  13  100.09   10.84
   5  11  13   83.88    9.68
   5 -12 -12    4.62    7.83
   5 -12 -11    4.52    7.75
   5 -12 -10    1.47    7.46
   5  12  -9   16.63    5.05
   5 -12  -9   17.02    7.41
   5  12  -8   19.71    5.27
   5 -12  -8    9.53    6.49
   5  12  -7   51.28    7.15
   5 -12  -7   46.76    9.09
   5  12  -6   13.54    4.82
   5 -12  -6    6.25    5.96
   5  12  -5    9.33    4.93
   5 -12  -5    5.98    5.36
   5  12  -4   11.83    4.78
   5 -12  -4   13.71    6.11
   5  12  -3  110.27    9.28
  -5  12  -3   80.15    8.40
   5 -12  -2   17.34    5.57
   5  12  -2   31.97    5.76
   5 -12  -1   27.30    5.63
   5 -12   0    9.43    4.68
   5  12   0    8.80    2.06
   5  12   0   11.80    4.90
  -5  12   0   13.00    4.54
   5 -12   1   15.62    5.06
  -5  12   1   22.64    5.40
   5  12   1   24.51    5.13
  -5  12   1   20.32    2.74
   5  12   1   17.99    2.50
   5 -12   2   28.47    5.66
   5  12   2   23.73    5.27
  -5  12   2   28.08    5.36
  -5  12   2   29.99    3.79
  -5  12   2   21.53    2.83
   5  12   2   27.18    2.94
  -5  12   3   96.61    9.06
   5  12   3  108.73    9.60
  -5 -12   3  102.98    8.64
   5 -12   3  106.84    9.47
  -5  12   3  100.38    6.84
  -5  12   3   99.70    6.16
   5  12   3   98.03    5.96
   5 -12   4   14.42    4.17
   5  12   4    9.73    2.75
  -5  12   4   14.69    3.26
   5  12   4   13.62    5.22
  -5  12   4   14.26    4.52
  -5 -12   4    5.92    3.71
  -5  12   5   -1.54    3.11
   5  12   5   -0.78    2.74
   5  12   5   -5.12    4.17
  -5  12   5    3.90    4.30
   5 -12   5    1.67    4.29
   5  12   6   12.80    5.01
  -5  12   6    9.13    3.96
   5  12   6    9.83    3.37
   5  12   7   38.29    6.62
  -5  12   7   47.07    6.00
   5  12   7   40.11    4.97
   5  12   8   15.25    5.41
  -5  12   8   27.05    5.18
   5  12   8   16.47    4.34
   5  12   9   26.72    6.09
  -5  12   9   19.82    5.18
   5  12   9   20.83    4.82
  -5  12  10    9.98    5.19
   5  12  10    6.92    4.69
  -5  12  11   11.71    5.37
   5  12  11    3.01    4.62
  -5  12  12    9.72    6.26
   5 -13 -11   14.23    8.82
   5 -13 -10    7.69    7.92
   5  13  -9   33.11    6.30
   5 -13  -9   35.75    8.96
   5  13  -8   84.24    9.11
   5 -13  -8  120.42   13.66
   5  13  -7   37.75    6.52
   5 -13  -7   37.40    8.29
   5  13  -6   21.98    6.12
   5 -13  -6   24.02    7.63
   5  13  -5   35.73    6.79
   5 -13  -5   36.92    7.70
   5  13  -4   37.71    6.66
   5  13  -3   34.91    6.50
  -5  13  -3   32.25    6.31
   5  13  -2   98.05    9.41
   5 -13  -2   87.46    9.75
   5 -13  -1   45.12    7.33
  -5  13   0   -0.88    4.25
   5  13   0    0.92    4.10
   5 -13   0    4.06    4.69
  -5  13   1   35.97    6.13
   5  13   1   44.11    6.93
   5 -13   1   47.51    7.31
   5 -13   2   88.30    9.38
  -5  13   2   99.20    9.18
   5  13   2  110.52    9.92
  -5  13   3   32.96    4.19
  -5  13   3   39.60    6.53
   5  13   3   38.72    6.70
  -5 -13   3   37.14    6.15
   5 -13   3   28.32    6.19
  -5  13   4   48.67    5.02
   5  13   4   51.73    7.24
  -5  13   4   43.72    6.43
   5 -13   4   44.73    6.97
  -5  13   5   34.43    4.50
  -5  13   5   34.73    6.29
   5  13   5   38.85    6.68
   5 -13   5   31.23    6.17
  -5  13   6   22.15    4.50
  -5  13   6   18.32    5.10
   5  13   6   14.80    5.45
  -5  13   7   35.56    5.32
   5  13   7   42.42    6.97
   5  13   8   76.42    8.76
  -5  13   8  109.19    8.66
   5  13   9   31.36    6.63
  -5  13   9   36.33    6.08
  -5  13  10    3.24    4.66
  -5  13  11   29.11    6.80
  -5  13  12   31.36    7.25
   5 -14 -10    3.23    7.79
   5 -14  -9    9.41    8.21
   5  14  -9   28.42    6.55
   5 -14  -8   83.64   12.06
   5  14  -8   77.36    9.12
   5 -14  -7   22.07    7.98
   5  14  -7   25.84    6.67
   5 -14  -6    5.66    6.44
   5  14  -6    9.71    5.63
   5 -14  -5    4.06    6.06
   5  14  -5    7.87    5.01
  -5  14  -4    0.96    5.09
   5  14  -4   10.88    5.51
   5 -14  -3   77.57    9.95
  -5  14  -3   89.78    9.43
   5  14  -3   83.24    9.15
   5 -14  -2   38.51    7.56
   5  14  -2   44.71    7.52
  -5  14  -2   30.79    6.37
   5 -14  -1    2.24    5.18
   5 -14   0   22.89    6.03
  -5  14   0   13.30    5.38
   5  14   0   13.94    5.52
   5 -14   1   12.74    5.55
  -5  14   1   11.34    4.94
   5  14   1   12.95    5.45
  -5 -14   2   40.16    6.99
  -5  14   2   41.25    6.74
   5  14   2   47.89    7.63
   5 -14   2   40.11    7.45
  -5 -14   3   66.33    7.82
  -5  14   3   87.18    8.88
   5  14   3   75.99    9.17
   5 -14   3   62.62    8.20
   5  14   4    2.00    4.96
  -5  14   4    5.52    4.32
   5 -14   4    8.81    5.62
  -5  14   5   17.30    5.54
   5  14   5    6.00    4.90
   5 -14   5    5.71    4.85
   5  14   6    2.99    4.95
  -5  14   6    5.38    5.10
   5 -14   6   16.27    5.60
   5  14   7   21.69    6.38
   5  14   8   71.12    9.11
   5  14   9   17.97    6.07
   5  15  -9    0.98    5.48
   5 -15  -8   54.52   11.02
   5  15  -8   51.51    8.10
   5 -15  -7    3.10    7.68
   5  15  -7   11.09    6.12
   5 -15  -6   19.36    7.69
   5  15  -6   19.55    6.60
   5  15  -5   51.07    8.15
   5  15  -4   48.44    8.32
  -5  15  -4   31.03    7.09
   5 -15  -3   11.67    7.15
  -5  15  -3    8.28    5.20
   5  15  -3    7.44    5.47
   5 -15  -2   74.27   10.31
   5  15  -2   95.74    9.92
  -5  15  -2   85.58    9.58
   5 -15  -1   53.88    8.77
   5 -15   0   -2.32    4.67
  -5  15   0    3.05    5.30
   5  15   0    2.14    5.50
   5 -15   1   66.77    9.02
  -5  15   1   55.66    7.91
   5  15   1   55.81    8.18
  -5 -15   2   59.10    8.48
  -5  15   2   79.33    9.07
   5  15   2   71.98    8.82
   5 -15   2   54.91    8.42
  -5  15   3   11.92    5.77
   5  15   3   12.87    6.28
   5 -15   3    4.31    4.98
  -5  15   4   58.17    8.19
   5  15   4   40.64    7.60
   5 -15   4   50.00    7.74
  -5  15   5   55.61    8.08
   5  15   5   77.86    9.23
   5 -15   5   49.54    7.70
  -5  15   6   10.57    5.81
   5  15   6   25.47    6.96
   5 -15   6   21.25    6.38
   5  15   7   11.54    5.97
   5  15   8   45.14    7.98
   5  16  -9   15.67    6.89
   5  16  -8  160.83   13.67
   5  16  -7   31.87    7.64
   5 -16  -7   17.90    8.53
   5  16  -6   68.15    9.20
   5 -16  -6   59.72   10.96
   5  16  -5   32.89    7.20
  -5  16  -4   -1.10    5.60
   5  16  -4   -1.11    5.58
   5 -16  -4    1.43    7.01
  -5  16  -3   52.92    8.45
   5  16  -3   73.88    9.56
   5 -16  -3   58.70    9.68
   5  16  -2   94.82   10.60
  -5  16  -2   87.02   10.18
   5 -16  -2   77.28   10.82
   5 -16  -1   16.52    7.32
   5  16   0  114.06   11.52
   5 -16   0  118.28   12.23
  -5  16   0  147.35   12.27
  -5 -16   1    9.66    6.59
  -5  16   1   12.93    6.01
   5  16   1   12.56    6.24
   5 -16   1    9.61    5.80
  -5  16   2   99.40   10.64
   5  16   2   94.87   11.08
   5 -16   2   89.72   10.34
  -5  16   3   57.45    8.39
   5  16   3   74.29    9.74
   5 -16   3   52.60    8.64
   5  16   4    1.14    5.87
  -5  16   4    1.05    5.49
   5 -16   4    1.10    5.47
  -5  16   5   26.03    7.03
   5  16   5   39.65    8.21
   5 -16   5   25.67    6.68
  -5  16   6   59.33    8.83
   5  16   6   43.63    8.32
   5 -16   6   59.78    8.54
   5  16   7   15.39    6.39
   5  16   8  139.83   12.71
   5  17  -8   25.80    7.86
   5  17  -7    2.26    6.16
   5  17  -6    5.66    6.38
   5  17  -5  129.90   12.47
   5 -17  -4   34.47    8.99
  -5  17  -4   28.04    7.40
   5  17  -4   24.46    7.61
   5 -17  -3   54.52   10.18
  -5  17  -3   65.47    9.44
   5  17  -3   70.79    9.71
   5 -17  -2   33.30    8.66
  -5  17  -2   31.51    7.61
   5  17  -2   46.32    8.58
   5 -17  -1   47.08    9.14
  -5 -17   0   -8.40    6.84
   5 -17   0   -2.61    6.12
  -5  17   0   -4.62    6.36
   5  17   0    5.99    6.53
  -5 -17   1   38.01    9.32
  -5  17   1   57.40    8.97
   5  17   1   51.75    8.49
   5 -17   1   44.38    8.87
  -5  17   2   29.61    7.23
   5  17   2   38.51    8.05
   5 -17   2   27.10    6.88
  -5  17   3   92.36   10.61
   5  17   3   67.13   10.16
   5 -17   3   87.16   10.43
  -5  17   4   32.43    7.72
   5  17   4   39.37    7.93
   5 -17   4   28.02    7.36
   5  17   5  125.63   12.54
   5 -17   5  139.84   12.68
  -5  17   5  130.05   12.18
   5 -17   6   17.95    6.69
  -5  17   6    5.42    5.98
   5  17   6    2.34    6.25
   5  17   7   -2.30    6.47
  -5 -18  -1   12.80    8.82
   5 -18  -1    4.25    6.74
  -5 -18   0  231.46   19.81
   5 -18   0  261.28   19.00
   5 -18   1   33.33    8.72
   5 -18   2   67.49   10.55
   5 -18   3   20.35    7.27
   5 -18   4   12.23    6.38
   5 -18   5   49.76    9.01
  -5 -19  -1   24.98    9.96
   6   0  -9 1107.46   41.48
   6   0  -8   17.11    2.17
   6   0  -7 1023.21   38.14
   6   0  -6   45.63    3.01
   6   0  -5  189.76    8.27
   6   0  -4   11.46    1.78
  -6   0  -3 3195.84  118.04
  -6   0  -2   19.90    3.19
  -6   0  -1  708.57   28.86
  -6   0   0    4.12    1.94
  -6   0   0    7.87    2.18
  -6   0   1  716.19   28.16
  -6   0   1  757.21   29.75
  -6   0   2   28.66    2.60
  -6   0   2   31.05    3.66
  -6   0   3 3208.84  117.02
  -6   0   3 3256.55  119.23
  -6   0   4   11.99    2.95
   6   0   4   11.40    2.93
  -6   0   5  197.12   11.16
   6   0   5  178.43   10.80
  -6   0   6   53.44    5.68
   6   0   6   48.65    5.31
  -6   0   7 1024.86   41.72
   6   0   7  968.52   40.96
  -6   0   8    3.79    3.28
   6   0   8    8.59    3.69
   6   0   9 1165.62   48.05
  -6   0   9 1141.63   48.34
  -6   0  10    2.73    4.45
   6   0  10   -0.86    3.78
  -6   0  11   60.49    8.25
   6   0  11   43.84    7.11
  -6   0  12   78.52    9.36
   6   0  12   76.06    8.56
   6   0  13  762.18   35.88
  -6   0  13  728.52   35.96
  -6   0  14   14.93    6.94
   6   0  14    7.02    5.88
   6  -1 -10   11.99    3.13
   6  -1  -9  153.36    8.43
   6   1  -9  148.67    6.09
   6  -1  -8    3.13    1.95
   6   1  -8    1.12    0.79
   6  -1  -7  246.36   11.18
   6  -1  -6   17.10    2.32
   6  -1  -5 2330.24   85.32
   6  -1  -4   39.99    3.17
   6  -1  -3 3460.27  120.74
  -6  -1  -3 3205.52  122.41
  -6   1  -3 3198.65  122.50
  -6  -1  -2   18.29    2.93
  -6   1  -2   14.48    2.70
  -6  -1  -1  792.01   31.41
  -6   1  -1  769.51   31.41
  -6   1   0   88.65    6.25
  -6  -1   0   95.88    6.28
  -6   1   0   92.91    6.25
  -6  -1   0   82.21    5.92
  -6   1   1  803.99   33.21
  -6  -1   1  795.77   33.05
  -6   1   1  877.87   32.12
  -6   1   2   15.91    2.86
  -6  -1   2   13.88    2.56
  -6  -1   2   15.10    1.87
  -6   1   2   18.51    2.36
  -6   1   3 3399.23  116.50
  -6  -1   3 3437.59  116.38
  -6  -1   3 3505.26  113.56
  -6  -1   4   35.19    3.89
  -6   1   4   41.25    4.29
   6  -1   4   41.78    4.54
  -6  -1   5 2232.43   83.95
  -6   1   5 2226.64   84.12
   6  -1   5 2184.92   83.88
  -6   1   6   15.57    3.40
  -6  -1   6   10.28    3.19
   6  -1   6   21.77    3.82
  -6  -1   7  251.51   13.92
  -6   1   7  219.16   13.33
   6  -1   7  235.97   13.51
  -6  -1   8    0.75    3.12
  -6   1   8    7.65    3.89
   6  -1   8    0.72    3.16
   6  -1   9  176.97   11.96
  -6  -1   9  173.66   12.08
  -6   1   9  165.10   11.91
  -6   1  10   27.50    5.73
  -6  -1  10   37.90    6.38
   6  -1  10   32.75    5.91
   6  -1  11  976.85   41.82
  -6  -1  11  892.48   41.56
  -6   1  11  957.53   42.27
  -6  -1  12    4.27    4.78
  -6   1  12    1.08    4.76
   6  -1  12   -1.02    4.77
   6  -1  13  717.99   34.30
  -6  -1  13  695.07   34.52
  -6   1  13  697.57   34.65
  -6  -1  14   21.03    6.77
  -6   1  14   21.20    7.18
   6  -1  14    9.40    6.70
   6  -2 -10   11.76    3.66
   6  -2  -9  675.64   28.88
   6  -2  -8   49.24    4.79
   6  -2  -7  816.46   32.56
   6  -2  -6   14.65    2.75
   6  -2  -5   73.11    5.16
   6  -2  -4    2.16    1.79
   6  -2  -3 3236.60  118.65
  -6  -2  -3 3265.73  119.76
   6  -2  -2   78.07    5.00
  -6  -2  -2   76.50    5.52
   6  -2  -1  271.28   12.28
  -6  -2  -1  267.91   12.87
  -6  -2   0    9.13    2.45
  -6  -2   1  259.74   12.46
  -6  -2   2   68.16    5.12
  -6  -2   3 3181.43  115.76
  -6  -2   3 3300.03  118.60
  -6  -2   4    0.13    1.02
  -6  -2   4    1.43    1.88
   6  -2   4    0.50    2.16
  -6  -2   5   78.33    6.53
   6  -2   5   69.82    6.36
  -6  -2   6   14.23    3.59
   6  -2   6   20.62    4.06
   6  -2   7  683.11   29.96
  -6  -2   7  745.03   30.63
  -6   2   7  629.83   29.98
  -6  -2   8   59.01    6.65
  -6   2   8   46.26    6.11
   6  -2   8   38.83    5.49
   6  -2   9  931.06   40.49
  -6  -2   9  943.16   40.86
  -6   2   9  969.18   41.13
  -6  -2  10   26.76    5.63
  -6   2  10   23.02    5.31
   6  -2  10   28.51    5.50
  -6   2  11   41.05    7.11
  -6  -2  11   51.62    7.56
   6  -2  11   30.10    6.44
  -6  -2  12   55.04    8.09
  -6   2  12   44.43    8.13
   6  -2  12   50.05    7.28
   6  -2  13  631.64   31.86
  -6   2  13  703.48   33.30
  -6  -2  13  614.91   32.02
   6   2  14    2.31    5.42
   6  -2  14    7.06    6.20
  -6   2  14    9.99    6.19
  -6  -2  14   -1.23    6.31
   6  -3 -11  414.08   20.37
   6  -3 -10   22.00    4.89
   6  -3  -9  120.30    8.50
   6  -3  -8    4.74    2.97
   6  -3  -7  166.52    9.76
   6  -3  -6    0.45    2.25
   6  -3  -5 1443.11   55.16
   6  -3  -4   59.71    4.73
   6  -3  -3 2022.45   73.32
  -6   3  -3 1932.87   73.99
  -6  -3  -3 1910.07   73.52
   6  -3  -2   25.73    3.17
  -6  -3  -2   25.74    3.24
  -6   3  -2   27.69    3.45
  -6   3  -1  397.23   18.33
  -6  -3  -1  409.88   18.08
   6  -3  -1  444.17   18.14
  -6  -3   0    6.21    2.29
  -6   3   0    1.28    1.90
   6  -3   0    1.08    1.75
  -6   3   0    4.64    2.09
  -6  -3   1  436.68   18.69
  -6   3   1  428.28   19.08
  -6  -3   2   25.36    3.14
  -6   3   2   22.41    3.25
  -6  -3   3 1965.29   74.04
  -6  -3   4   74.20    5.79
   6  -3   4   62.44    5.72
   6   3   4   70.27    5.75
  -6  -3   4   76.55    3.39
  -6  -3   5 1464.26   55.91
   6  -3   5 1467.42   56.09
   6   3   5 1368.87   55.70
  -6  -3   6    3.48    2.51
   6   3   6    2.30    2.36
   6  -3   6    5.29    3.10
   6  -3   7  154.08   10.17
   6   3   7  146.88    9.85
  -6  -3   7  149.54   10.18
  -6  -3   8    4.35    3.25
   6   3   8    4.92    3.34
   6  -3   8    2.88    3.18
   6   3   9  154.57   10.96
   6  -3   9  151.19   11.05
  -6  -3   9  160.94   11.30
  -6  -3  10   43.95    6.37
   6   3  10   37.12    6.17
   6  -3  10   43.19    6.64
   6  -3  11  696.78   31.86
   6   3  11  632.32   31.14
  -6  -3  11  685.44   32.12
  -6  -3  12    1.04    5.24
   6   3  12   -5.98    5.49
   6  -3  12    7.16    5.51
   6  -3  13  550.41   28.37
   6   3  13  535.88   27.98
  -6  -3  13  544.21   28.49
  -6  -3  14    8.49    6.48
   6   3  14   18.33    6.90
   6  -3  14    7.06    6.35
   6  -4 -11   39.52    6.19
   6  -4 -10   44.60    6.44
   6   4  -9  303.43   15.41
   6  -4  -9  431.65   18.90
   6  -4  -8  140.21    9.68
   6  -4  -7  837.55   35.31
   6  -4  -6   30.04    4.32
   6  -4  -5  109.38    7.49
   6  -4  -4    1.40    2.02
   6  -4  -3 1530.80   56.82
  -6  -4  -3 1456.91   56.23
  -6   4  -3 1440.98   56.80
   6  -4  -2  176.97    9.52
  -6   4  -2  164.66    9.34
  -6  -4  -2  167.81    8.97
   6  -4  -1  534.66   22.77
  -6   4  -1  537.02   22.73
  -6  -4  -1  531.11   22.24
  -6   4   0  184.32    9.85
   6  -4   0  155.64    9.28
  -6  -4   0  197.64    9.60
  -6   4   0  172.95    9.68
  -6  -4   1  629.47   24.41
  -6   4   1  546.66   24.67
  -6   4   2  174.58    9.98
  -6  -4   2  189.08    9.56
   6  -4   3 1566.46   58.90
   6   4   3 1513.39   58.64
  -6   4   3 1505.56   59.05
  -6  -4   3 1540.08   58.39
  -6  -4   4    5.40    2.23
  -6   4   4    1.60    2.42
  -6  -4   4    1.31    0.75
   6   4   4    2.90    2.30
   6  -4   4    1.00    2.30
  -6   4   5  118.56    8.05
  -6  -4   5  116.47    7.68
   6   4   5   93.24    7.32
   6  -4   5   99.15    7.59
  -6  -4   6   27.71    4.23
  -6   4   6   26.92    4.38
   6  -4   6   32.13    4.56
   6   4   6   34.64    4.34
   6  -4   7  793.28   34.91
   6   4   7  850.55   35.03
  -6  -4   7  822.12   34.92
  -6   4   7  829.94   35.48
   6   4   8  142.26   10.38
   6  -4   8  160.39   10.77
  -6  -4   8  161.29   10.93
  -6   4   8  168.10   11.45
   6   4   9  478.77   24.17
   6  -4   9  504.24   24.59
  -6  -4   9  545.76   25.06
  -6   4   9  514.20   25.11
  -6  -4  10   51.86    7.09
  -6   4  10   50.95    7.06
   6  -4  10   71.60    7.82
   6   4  10   79.40    7.97
  -6   4  11   56.23    7.67
  -6  -4  11   65.26    8.37
   6   4  11   63.68    8.17
   6  -4  11   62.06    7.98
  -6  -4  12   19.55    5.86
  -6   4  12   32.54    7.14
   6   4  12   49.38    7.16
   6  -4  12   44.94    6.93
   6   4  13  554.33   27.53
   6  -4  13  498.31   27.06
  -6  -4  13  506.19   27.36
  -6   4  13  528.98   28.11
  -6  -4  14   14.34    6.66
  -6   4  14    9.97    6.50
   6   4  14   13.62    6.71
   6  -4  14    5.87    6.05
   6  -5 -12   -0.86    5.02
   6  -5 -11  288.94   17.36
   6  -5 -10   35.72    6.54
   6   5  -9   58.87    5.12
   6  -5  -9   36.99    6.30
   6   5  -8    6.00    2.87
   6  -5  -8    2.86    3.73
   6  -5  -7  113.97    8.85
   6  -5  -6   47.68    5.50
   6  -5  -5 1062.38   43.14
   6  -5  -4   40.50    4.95
   6  -5  -3  888.03   36.35
  -6  -5  -2    1.07    1.81
  -6   5  -2    3.03    2.31
   6  -5  -2    2.52    2.53
  -6   5  -1  231.56   11.79
  -6  -5  -1  234.15   11.34
   6  -5  -1  245.72   12.47
  -6   5   0  106.30    7.03
  -6  -5   0  109.95    6.68
  -6   5   1  239.96   12.04
  -6  -5   1  228.17   11.11
   6  -5   2    3.89    2.38
  -6  -5   2    1.08    1.84
  -6   5   2    1.85    1.97
  -6   5   3  861.35   35.15
  -6  -5   3  885.73   34.32
   6   5   3  892.77   34.83
   6  -5   3  803.02   34.57
  -6   5   4   47.87    4.86
  -6  -5   4   50.04    4.70
   6  -5   4   40.47    4.45
   6   5   4   35.88    4.12
  -6   5   5  926.41   38.85
  -6  -5   5  969.25   38.24
   6  -5   5  937.22   38.49
   6   5   5  953.74   38.44
  -6   5   6   42.62    5.47
  -6  -5   6   30.82    4.27
   6   5   6   34.66    4.75
   6  -5   6   37.78    4.97
   6   5   7  105.11    8.10
   6  -5   7   99.21    8.05
  -6  -5   7  104.10    7.92
  -6   5   7  111.72    8.62
  -6  -5   8   11.07    3.98
  -6   5   8    3.89    4.11
   6   5   8    6.90    4.12
   6  -5   8    3.59    3.74
  -6  -5   9   61.56    6.89
  -6   5   9   54.65    7.38
   6   5   9   52.87    6.38
   6  -5   9   44.03    6.35
  -6   5  10   57.49    7.55
  -6  -5  10   64.43    7.55
   6   5  10   42.13    6.41
   6  -5  10   55.83    7.20
   6   5  11  442.74   22.87
   6  -5  11  425.05   22.94
  -6  -5  11  436.97   22.91
  -6   5  11  438.86   23.62
  -6   5  12    2.16    4.92
  -6  -5  12    7.07    5.68
   6   5  12    5.87    5.22
   6  -5  12   -2.04    5.18
   6  -5  13  259.47   17.68
   6   5  13  262.56   17.59
  -6  -5  13  278.71   18.05
  -6   5  13  287.08   18.57
  -6   5  14    2.48    6.08
  -6  -5  14   -1.18    6.12
   6   5  14    7.85    5.91
   6  -5  14   22.21    7.46
   6  -6 -12    5.72    5.26
   6  -6 -11   44.48    7.32
   6  -6 -10  110.47   10.72
   6   6  -9  279.72   13.65
   6  -6  -9  264.16   16.42
   6   6  -8  341.98   16.21
   6  -6  -8  326.00   18.32
   6   6  -7  360.81   17.34
   6  -6  -7  368.95   19.25
   6  -6  -6  125.92    9.58
   6  -6  -5   73.75    7.15
   6  -6  -4   -0.63    2.59
   6  -6  -3  801.41   33.81
  -6  -6  -2  259.87   12.04
  -6   6  -2  261.82   12.75
   6  -6  -2  238.89   13.47
  -6  -6  -1  228.90   10.68
  -6   6  -1  216.00   11.14
   6  -6  -1  203.16   11.79
  -6  -6   0  420.37   18.43
  -6   6   0  450.78   19.22
  -6   6   1  202.40   10.88
   6  -6   1  217.09   11.80
  -6   6   1  210.07   11.09
   6  -6   2  257.58   13.60
  -6  -6   2  270.88   12.38
  -6   6   2  259.25   13.19
   6  -6   3  777.64   31.62
   6   6   3  779.73   31.50
  -6   6   3  763.06   31.96
  -6  -6   3  771.47   30.90
  -6  -6   4    2.10    2.05
  -6   6   4    3.26    2.62
   6   6   4    1.41    2.27
   6  -6   4    2.93    2.63
   6  -6   5   93.76    7.02
   6   6   5   91.62    6.88
  -6   6   5   84.41    6.84
  -6  -6   5   88.07    6.38
   6   6   6  124.74    8.86
   6  -6   6  141.11    9.26
  -6   6   6  148.47    9.84
  -6  -6   6  149.27    9.11
   6   6   7  373.40   18.35
   6  -6   7  395.55   18.87
  -6   6   7  351.98   18.76
  -6  -6   7  371.70   18.22
   6  -6   8  350.68   18.62
   6   6   8  374.15   18.73
  -6  -6   8  360.58   18.45
  -6   6   8  382.64   19.45
   6  -6   9  293.25   16.46
   6   6   9  281.28   16.09
  -6  -6   9  287.51   16.20
  -6   6   9  281.50   16.72
   6   6  10  152.12   11.22
   6  -6  10  153.31   11.73
  -6   6  10  176.24   12.43
  -6  -6  10  139.06   11.03
  -6   6  11   55.17    8.03
  -6  -6  11   48.10    7.35
   6   6  11   47.29    7.20
   6  -6  11   59.77    7.88
  -6  -6  12   15.82    6.42
  -6   6  12    8.65    5.01
   6   6  12   21.28    5.63
   6  -6  12   10.12    5.36
   6  -6  13  283.89   18.15
   6   6  13  285.16   17.88
  -6  -6  13  260.15   17.71
  -6   6  13  279.38   18.64
  -6  -6  14   42.60    8.08
   6   6  14   49.85    8.38
   6  -6  14   49.91    8.96
   6  -7 -12   -3.12    5.48
   6  -7 -11   98.28   10.94
   6  -7 -10   89.86    9.76
   6  -7  -9    3.74    4.70
   6   7  -9   10.92    3.56
   6  -7  -8   -4.46    4.87
   6   7  -8    5.86    3.08
   6  -7  -7   86.20    8.03
   6   7  -7   34.04    4.85
   6   7  -6  146.83    9.44
   6  -7  -6  139.53   10.77
   6  -7  -5  468.12   22.91
   6  -7  -4   66.69    6.62
   6  -7  -3  203.13   12.36
   6  -7  -2   13.65    3.73
  -6   7  -2   11.88    2.83
  -6  -7  -2   17.53    2.68
  -6   7  -1   72.62    5.49
  -6  -7  -1   69.15    4.85
  -6   7   0  338.96   15.31
  -6  -7   0  320.50   14.53
  -6   7   1   72.26    5.81
  -6   7   1   71.43    5.63
   6  -7   1   87.38    6.88
  -6  -7   2    9.22    2.21
  -6   7   2    7.14    2.61
   6  -7   2   11.74    3.07
   6  -7   3  217.08   12.79
   6   7   3  229.77   11.79
  -6  -7   3  242.62   11.42
  -6   7   3  250.30   12.58
   6  -7   3  231.78   11.96
  -6  -7   4   62.56    5.01
  -6   7   4   61.86    5.65
   6  -7   4   68.29    5.53
   6   7   4   64.13    5.41
  -6   7   5  484.35   20.68
  -6  -7   5  482.69   19.53
   6   7   5  443.48   19.61
   6  -7   5  447.57   19.73
  -6  -7   5  397.12   16.27
   6   7   6  154.56    9.64
   6  -7   6  149.39    9.60
  -6   7   6  150.44   10.13
  -6  -7   6  155.34    9.37
   6   7   7   93.34    7.61
   6  -7   7   82.27    7.47
  -6   7   7   90.84    7.84
  -6  -7   7   79.54    7.04
  -6   7   8    6.19    4.22
  -6  -7   8   -2.58    3.48
   6   7   8    0.67    3.34
   6  -7   8    2.82    3.49
  -6  -7   9    7.21    3.95
  -6   7   9    3.37    4.08
   6   7   9   14.82    4.59
   6  -7   9   16.30    4.72
   6   7  10  111.78    9.59
   6  -7  10  106.23    9.75
  -6  -7  10  102.80    9.33
  -6   7  10  113.33   10.21
   6  -7  11  154.82   12.37
   6   7  11  175.65   12.61
  -6  -7  11  174.24   12.65
  -6   7  11  172.84   13.08
  -6  -7  12   10.59    5.49
  -6   7  12   21.54    6.66
   6   7  12    6.68    5.10
   6  -7  12    8.02    5.82
  -6  -7  13   98.12   10.50
  -6   7  13   96.89   11.03
   6   7  13   96.98   10.36
   6  -7  13   92.30   10.48
  -6  -7  14    8.99    6.26
   6   7  14    6.54    6.39
   6  -7  14   13.74    6.83
   6  -8 -12   11.32    6.64
   6  -8 -11   46.13    8.49
   6  -8 -10  215.62   15.51
   6   8  -9  135.52    9.34
   6  -8  -9  142.27   12.00
   6   8  -8  656.40   28.59
   6  -8  -8  666.15   31.71
   6   8  -7  179.85   11.12
   6  -8  -7  170.13   12.82
   6   8  -6  262.98   14.69
   6  -8  -6  308.18   17.33
   6   8  -5  103.72    8.05
   6  -8  -5   93.03    8.80
   6  -8  -4    4.03    3.61
   6  -8  -3  260.84   15.07
  -6   8  -2  614.27   24.58
   6  -8  -2  520.53   26.08
  -6   8  -1  169.76    9.61
  -6  -8  -1  194.32    9.19
  -6  -8   0 1046.36   39.26
  -6   8   0 1010.98   39.96
   6  -8   0  974.95   42.05
  -6  -8   1  201.79   10.01
   6  -8   1  188.19   11.94
  -6   8   1  208.76   10.71
  -6   8   1  204.86   10.89
  -6  -8   2  656.99   24.92
   6  -8   2  611.88   25.61
   6   8   2  607.25   25.40
  -6   8   2  599.87   26.12
   6  -8   2  582.69   27.27
  -6  -8   3  254.09   12.01
  -6   8   3  256.08   13.24
   6  -8   3  257.11   12.81
   6   8   3  259.19   12.63
   6  -8   3  257.87   14.28
   6  -8   4   -0.47    2.53
   6   8   4    5.86    2.69
  -6   8   4    9.31    3.18
  -6  -8   4    8.98    2.50
   6  -8   5   95.20    7.07
   6   8   5  102.21    7.09
  -6   8   5   94.74    7.32
  -6  -8   5   88.82    6.50
   6   8   6  302.56   15.39
   6  -8   6  297.25   15.46
  -6   8   6  310.24   16.13
  -6  -8   6  309.32   14.92
   6   8   7  202.56   11.97
   6  -8   7  191.21   11.91
  -6   8   7  200.41   12.51
  -6  -8   7  208.02   11.58
  -6   8   8  717.22   31.11
  -6  -8   8  638.77   29.35
   6   8   8  688.89   29.98
   6  -8   8  669.77   30.28
   6   8   8  700.42   30.17
  -6   8   9  159.51   11.27
  -6  -8   9  142.94   10.17
   6  -8   9  143.37   10.75
   6   8   9  131.98   10.07
   6   8   9  130.25   10.25
   6   8  10  244.54   15.41
   6  -8  10  263.09   15.88
  -6  -8  10  264.53   15.38
  -6   8  10  270.45   16.29
  -6   8  11   43.52    7.47
  -6  -8  11   55.43    7.58
   6   8  11   52.20    7.59
   6  -8  11   56.75    7.80
  -6  -8  12   18.66    6.11
  -6   8  12    3.20    5.44
   6   8  12   15.95    5.66
   6  -8  12   20.71    6.36
  -6   8  13  120.07   11.74
  -6  -8  13   96.19   10.17
   6   8  13   98.50   10.52
   6  -8  13   81.60   10.21
  -6  -8  14  110.09   11.44
   6  -8  14  102.49   11.25
   6  -9 -13   13.55    7.55
   6  -9 -12   35.11    8.79
   6  -9 -11    5.92    6.09
   6  -9 -10  176.55   14.85
   6  -9  -9    5.54    5.27
   6   9  -9    2.60    3.46
   6  -9  -8   10.66    5.69
   6   9  -8    8.52    3.92
   6  -9  -7   23.61    6.17
   6   9  -7   23.02    4.53
   6   9  -6  359.88   17.92
   6  -9  -6  326.48   19.52
   6   9  -5   75.68    7.25
   6  -9  -5   75.83    8.34
   6   9  -4   74.03    7.19
   6  -9  -4   72.53    7.87
   6   9  -3   16.41    4.33
   6  -9  -3   16.65    5.13
   6  -9  -2    3.20    4.01
  -6  -9  -1    8.89    2.16
  -6   9  -1    4.02    2.34
  -6   9   0  591.91   24.46
  -6  -9   0  604.65   23.70
   6  -9   0  544.02   26.88
  -6   9   1    8.15    2.58
  -6   9   1    7.25    2.43
  -6  -9   1    4.85    2.06
   6  -9   1    7.39    3.47
  -6   9   2   -0.48    2.39
   6  -9   2   -0.79    2.18
   6   9   2    0.76    2.14
  -6   9   2    1.28    2.45
   6  -9   2   -0.72    2.90
   6  -9   3   15.60    3.40
   6   9   3   17.02    3.35
  -6   9   3   17.04    3.73
  -6  -9   3   14.56    2.72
   6  -9   3   11.28    3.75
   6  -9   4   71.37    6.84
   6   9   4   65.21    5.18
   6  -9   4   74.44    5.47
  -6   9   4   63.59    5.80
  -6  -9   4   58.20    4.63
   6   9   5   93.74    6.78
   6  -9   5   81.06    6.59
  -6  -9   5   89.93    6.19
  -6   9   5   72.92    6.81
  -6   9   6  358.28   17.93
  -6  -9   6  369.15   16.64
   6   9   6  361.96   18.70
   6   9   6  341.23   17.00
   6  -9   6  344.12   17.22
  -6   9   7   14.76    4.47
  -6  -9   7   21.96    4.11
   6   9   7   22.54    4.42
   6  -9   7   19.82    4.48
   6   9   7   18.82    4.99
  -6  -9   8   11.87    3.91
  -6   9   8    9.99    4.26
   6   9   8   19.02    4.01
   6  -9   8   15.76    4.43
   6   9   8   13.77    4.50
  -6   9   9    6.67    4.93
  -6  -9   9    1.33    3.70
   6   9   9    2.78    4.15
   6   9   9    3.60    4.13
   6  -9   9    8.31    4.03
   6  -9  10  175.73   12.56
   6   9  10  189.75   12.62
  -6   9  10  179.98   13.25
  -6  -9  10  188.52   12.54
  -6  -9  11   17.11    5.46
  -6   9  11   35.14    6.98
   6   9  11   18.82    5.60
   6  -9  11   26.11    6.52
  -6   9  12   55.62    8.25
   6   9  12   43.23    7.40
   6  -9  12   57.17    8.04
  -6   9  13   12.38    6.61
   6   9  13   15.77    6.41
   6  -9  13   17.66    6.70
   6 -10 -13   19.71    8.48
   6 -10 -12   12.94    7.79
   6 -10 -11   31.68    8.89
   6 -10 -10  286.74   19.55
   6  10  -9   13.54    4.60
   6 -10  -9   10.73    6.15
   6  10  -8  839.90   36.42
   6 -10  -8  860.90   40.03
   6  10  -7   41.99    6.04
   6 -10  -7   42.22    7.57
   6  10  -6  391.75   19.77
   6 -10  -6  380.93   21.93
   6  10  -5   67.67    7.06
   6 -10  -5   53.00    7.90
   6  10  -4    8.90    4.23
   6 -10  -4   10.61    4.66
   6  10  -3   35.49    5.81
   6 -10  -3   55.45    7.06
   6  10  -2  718.71   32.18
  -6 -10  -1   63.32    4.37
  -6  10  -1   69.01    5.34
   6  10  -1   60.83    4.24
   6 -10   0 1083.67   47.83
  -6  10   0 1145.50   44.47
  -6 -10   0 1191.52   43.61
   6  10   0 1119.04   47.55
   6  10   0 1150.93   43.28
   6 -10   1   76.59    7.56
   6 -10   1   65.84    5.10
  -6  10   1   75.67    5.34
  -6 -10   1   66.56    4.71
   6  10   1   61.11    6.83
   6  10   2  792.02   33.68
  -6  10   2  787.05   31.13
   6 -10   2  766.51   33.61
  -6  10   2  776.09   30.48
   6  10   2  710.71   29.84
   6 -10   2  708.89   29.97
  -6  10   3   50.20    5.21
  -6 -10   3   49.44    4.02
   6 -10   3   54.19    4.80
   6  10   3   42.11    4.30
   6  10   3   54.18    6.81
   6 -10   3   48.77    6.09
   6 -10   4    7.67    4.00
  -6 -10   4    0.47    2.91
  -6 -10   4    6.89    2.35
  -6  10   4    9.11    3.17
   6  10   4    7.55    2.66
   6 -10   4    7.91    3.03
   6  10   4    3.12    3.66
   6 -10   5   60.38    5.61
   6  10   5   63.59    5.65
   6  10   5   69.13    7.59
  -6  10   5   64.14    6.31
  -6 -10   5   51.31    4.77
  -6  10   6  362.90   18.58
  -6 -10   6  361.69   17.03
   6  10   6  445.97   20.88
   6  10   6  383.24   17.96
   6 -10   6  366.91   17.93
  -6  10   7   57.69    6.62
   6  10   7   49.95    5.50
   6 -10   7   52.27    6.05
   6  10   7   55.83    6.92
  -6  10   8  902.75   39.03
   6  10   8  931.26   39.20
   6 -10   8  888.37   38.18
   6  10   8  920.43   38.15
  -6  10   9   27.31    5.61
   6  10   9   14.85    4.75
   6  10   9   19.75    4.90
   6 -10   9   20.75    5.03
   6 -10  10  356.13   19.09
   6  10  10  313.54   18.19
  -6  10  10  391.38   20.13
  -6  10  11   49.24    7.62
   6  10  11   31.75    6.71
   6 -10  11   44.77    7.14
   6  10  12   26.11    5.49
   6 -10  12   16.11    5.92
  -6  10  13   42.15    8.46
   6  10  13   44.14    7.79
   6 -11 -13   -1.39    7.49
   6 -11 -12   50.70   10.60
   6 -11 -11    6.72    7.33
   6 -11 -10  268.80   19.68
   6 -11  -9    1.28    6.07
   6  11  -9   -2.32    4.26
   6 -11  -8    6.18    6.21
   6  11  -8   -2.37    4.39
   6 -11  -7    3.57    5.59
   6  11  -7   11.11    4.47
   6 -11  -6  430.01   24.58
   6  11  -6  460.14   22.54
   6 -11  -5   11.00    5.54
   6  11  -5   11.86    4.69
   6 -11  -4  125.72   11.48
   6  11  -4  158.35   11.11
   6 -11  -3    2.96    4.62
   6  11  -3    2.39    3.90
   6  11  -2   16.19    4.63
   6 -11  -1   -1.85    4.00
   6 -11   0  753.12   35.82
  -6  11   0  808.13   31.80
   6  11   0  822.54   35.77
   6 -11   1    0.88    3.80
   6  11   1    5.02    4.31
  -6  11   1    1.46    2.06
   6  11   1    0.33    2.20
   6 -11   1    0.34    2.14
   6 -11   2    8.65    4.44
   6  11   2   16.82    4.95
  -6  11   2   19.46    3.69
  -6  11   2   15.37    3.29
   6  11   2   17.23    3.02
   6 -11   2   16.17    3.06
   6 -11   3   -0.84    3.99
   6  11   3    1.69    4.02
  -6  11   3    4.45    2.95
  -6  11   3    0.83    2.37
   6 -11   3    4.86    2.69
   6  11   3    1.11    2.28
   6 -11   4  161.75   11.48
  -6  11   4  167.32    9.89
   6  11   4  171.89   11.81
   6  11   4  148.29    8.82
   6 -11   4  144.51    8.75
  -6  11   5    4.04    3.33
   6  11   5   11.43    3.52
   6 -11   5   12.25    3.51
   6  11   5   16.73    4.91
   6 -11   5   10.09    4.84
  -6  11   6  444.68   20.99
   6  11   6  438.04   22.29
   6  11   6  427.71   19.85
  -6  11   7    6.86    3.99
   6  11   7   15.24    4.02
   6  11   7    4.91    4.52
  -6  11   8    0.75    4.34
   6  11   8    6.89    3.63
   6  11   8    3.24    4.37
  -6  11   9    0.81    4.29
   6  11   9    9.64    4.61
   6  11   9    0.69    3.96
   6  11  10  277.46   15.92
  -6  11  10  279.35   16.80
  -6  11  11    1.91    4.97
   6  11  11    4.07    4.85
  -6  11  12   75.64    9.48
   6  11  12   58.65    8.21
   6  11  13    5.59    5.90
   6 -12 -12   -1.45    7.47
   6 -12 -11   18.57    8.30
   6 -12 -10  278.38   20.54
   6 -12  -9    2.72    6.56
   6  12  -9    5.79    4.89
   6 -12  -8  722.62   37.21
   6  12  -8  744.90   33.60
   6 -12  -7   30.56    7.43
   6  12  -7   20.73    5.35
   6 -12  -6  399.84   23.41
   6  12  -6  399.75   21.18
   6 -12  -5   21.19    6.74
   6  12  -5   22.39    5.37
   6 -12  -4    7.84    5.26
   6  12  -4    7.75    4.55
   6  12  -3    6.89    4.33
   6  12  -2  546.40   26.69
   6 -12  -1   22.93    5.72
   6 -12   0  960.63   42.27
  -6  12   0  960.07   37.12
   6  12   0  914.96   41.16
   6  12   1   38.75    6.27
  -6  12   1   34.20    3.62
   6  12   1   25.54    3.33
   6 -12   1   44.49    6.86
   6  12   2  551.77   26.92
   6 -12   2  514.82   26.83
  -6  12   2  578.89   23.02
   6  12   2  542.47   22.50
   6  12   3    8.34    2.85
   6 -12   3   13.64    4.97
  -6  12   3   13.54    3.25
  -6  12   3   11.25    3.05
   6  12   3   12.38    5.19
  -6  12   4    5.72    3.02
   6  12   4    6.24    2.74
   6 -12   4    2.65    3.90
   6  12   4   -0.89    4.39
  -6  12   5   17.40    3.99
   6  12   5   20.46    3.84
   6  12   5   10.60    5.45
   6 -12   5   22.32    5.69
  -6  12   6  387.96   19.03
   6  12   6  402.57   21.05
   6  12   6  377.11   17.93
  -6  12   7   34.48    5.55
   6  12   7   31.69    5.12
   6  12   7   29.02    6.22
  -6  12   8  762.46   32.65
   6  12   8  716.19   33.21
   6  12   8  710.46   31.12
  -6  12   9    3.99    4.16
   6  12   9   12.69    4.75
   6  12   9    3.47    4.57
  -6  12  10  271.08   16.49
   6  12  10  266.75   15.53
  -6  12  11   13.10    5.75
  -6  12  12    4.02    6.04
   6 -13 -11   -1.51    7.87
   6 -13 -10  311.41   22.64
   6  13  -9   13.22    5.36
   6 -13  -9   10.10    7.25
   6  13  -8    6.37    5.43
   6 -13  -8    5.59    6.05
   6  13  -7    6.51    5.23
   6 -13  -7    1.35    6.24
   6  13  -6  394.67   21.41
   6 -13  -6  377.65   23.46
   6  13  -5    9.36    5.16
   6 -13  -5   -1.25    5.04
   6  13  -4  223.30   14.96
   6 -13  -4  234.02   16.72
   6  13  -3    7.47    4.98
   6  13  -2   21.49    5.91
   6 -13  -2   20.92    6.18
   6 -13  -1    1.07    4.31
   6 -13   0  665.91   31.84
   6  13   0  627.70   30.66
   6  13   1    1.88    4.35
   6 -13   1    6.10    4.83
  -6  13   1    1.28    2.42
   6  13   2   28.36    5.65
  -6  13   2   22.63    3.31
   6 -13   2   22.04    5.81
  -6  13   3    6.52    3.02
   6 -13   3    1.95    4.64
   6  13   3    6.64    4.64
  -6  13   4  236.52   12.62
   6 -13   4  248.66   15.55
   6  13   4  225.99   15.23
  -6  13   5    9.81    3.83
   6 -13   5    9.48    5.12
   6  13   5    5.71    5.03
   6  13   6  403.16   21.88
  -6  13   6  402.35   19.42
  -6  13   7    1.98    3.75
   6  13   7   -0.95    4.75
  -6  13   8   -4.32    4.36
   6  13   8    5.66    5.08
  -6  13   9    8.57    5.06
   6  13   9   13.98    5.72
  -6  13  10  405.62   21.40
  -6  13  11    7.29    5.39
  -6  13  12   93.93   10.35
   6  14  -9    7.46    5.41
   6 -14  -9   10.64    8.01
   6  14  -8  536.73   27.73
   6 -14  -8  598.85   32.10
   6  14  -7   28.62    7.00
   6 -14  -7   31.52    9.06
   6  14  -6  250.48   16.63
   6 -14  -6  277.72   19.53
   6  14  -5   22.12    6.09
   6 -14  -5   15.88    6.76
   6  14  -4   -1.01    5.00
   6 -14  -4    1.26    6.25
   6  14  -3    1.01    4.80
   6 -14  -2  354.11   21.86
   6  14  -2  402.72   21.85
   6 -14  -1   38.88    7.65
   6 -14   0  651.01   33.32
   6  14   0  725.63   33.44
   6  14   1   22.35    6.38
   6 -14   1   26.07    6.70
   6 -14   2  348.70   21.12
   6  14   2  391.25   21.40
   6  14   3    6.13    5.39
   6 -14   3    4.17    4.82
   6  14   4    2.04    4.93
   6 -14   4    3.05    4.70
   6  14   5   33.80    6.92
   6 -14   5   12.10    5.36
   6  14   6  272.96   17.49
   6  14   7   23.44    6.85
   6  14   8  588.02   29.24
   6  14   9    2.97    5.22
   6  15  -9    7.91    5.95
   6  15  -8   24.34    6.69
   6 -15  -8   34.24    9.90
   6  15  -7    3.12    5.91
   6 -15  -7    3.03    7.69
   6  15  -6  402.45   23.00
   6 -15  -6  439.46   26.19
   6  15  -5   13.96    6.41
   6 -15  -5    5.56    6.33
   6  15  -4  206.70   15.37
   6  15  -3    1.08    5.51
   6  15  -2   65.19    9.22
   6 -15  -2   60.12    9.33
   6 -15  -1    7.30    6.27
   6 -15   0  587.54   30.75
   6  15   0  603.76   30.18
   6  15   1    5.46    5.12
   6 -15   1    1.16    5.66
   6  15   2   83.22   10.03
   6 -15   2   37.56    7.68
   6  15   3    8.78    6.78
   6 -15   3    3.32    5.04
   6 -15   4  179.88   14.24
   6  15   4  207.71   15.16
   6  15   5    2.20    5.72
   6 -15   5    7.48    5.36
   6  15   6  403.23   22.99
   6  15   7   -1.08    6.21
   6  15   8   28.90    7.62
   6  16  -8  296.67   18.86
   6  16  -7    4.36    6.32
   6  16  -6  142.41   12.74
   6 -16  -6  119.92   14.01
   6  16  -5   -3.38    6.08
   6 -16  -5   14.56    7.85
   6  16  -4    4.57    6.10
   6  16  -3   -1.15    5.78
   6 -16  -3    4.09    5.90
   6 -16  -2  197.38   16.42
   6  16  -2  240.19   16.33
   6 -16  -1   10.32    6.81
   6 -16   0  339.83   21.52
   6  16   1   10.53    6.58
   6 -16   1    2.45    5.66
   6 -16   2  209.96   16.16
   6  16   2  223.81   16.29
   6  16   3    3.52    6.18
   6 -16   3    3.52    5.66
   6  16   4   -3.51    5.48
   6 -16   4   -3.44    5.60
   6  16   5    5.82    5.84
   6 -16   5   -3.38    5.65
   6  16   6  145.96   13.31
   6  16   7    5.73    6.12
   6  16   8  265.53   18.02
   6  17  -6  238.10   17.20
   6  17  -5   39.07    8.19
   6  17  -4  176.83   14.97
   6 -17  -3   12.92    6.75
   6  17  -3   15.72    7.35
   6 -17  -2   68.56   10.54
   6  17  -2   98.97   11.28
   6 -17  -1   30.00    8.38
   6  17  -1   13.53    7.16
   6 -17   0  299.94   20.64
   6  17   1   30.94    8.15
   6 -17   1   29.82    7.66
   6  17   2   71.89   10.32
   6 -17   2   91.59   11.24
   6  17   3   13.64    7.60
   6 -17   3    9.91    6.07
   6 -17   4  152.04   14.05
   6  17   4  191.71   15.31
   6 -17   5   40.23    7.92
   6  17   5   23.32    7.97
   7   0  -9   -0.33    1.47
   7   0  -8    0.17    1.36
   7   0  -7    0.33    1.21
   7   0  -6   -0.87    1.24
  -7   0  -3    4.97    2.30
  -7   0  -2   -0.48    1.95
  -7   0  -1   -1.42    2.05
  -7   0   0    1.46    2.07
  -7   0   1   -0.47    2.16
  -7   0   2    2.55    1.52
  -7   0   2    0.49    1.99
  -7   0   3    1.51    1.48
  -7   0   3    0.52    2.13
  -7   0   4    1.12    1.67
   7   0   4   -0.56    2.43
  -7   0   4    0.56    2.21
   7   0   5    3.62    2.33
  -7   0   5    3.04    2.72
   7   0   6    0.65    2.65
  -7   0   6   -2.00    3.17
   7   0   7    3.45    4.26
  -7   0   7    2.91    3.41
   7   0   8    2.29    3.41
  -7   0   8   -2.39    3.56
  -7   0   9   -1.75    4.76
   7   0   9    0.83    3.71
  -7   0  10   -0.95    4.12
   7   0  10   -2.69    3.95
  -7   0  11   -3.10    4.69
   7   0  11    2.92    4.63
  -7   0  12   -4.45    4.98
   7   0  12   -6.30    5.28
  -7   0  13   -4.78    6.15
   7   0  13   -1.13    5.75
  -7   0  14    6.38    6.24
   7   0  14    4.83    6.37
   7  -1  -9    7.91    2.39
   7  -1  -8    6.27    2.33
   7  -1  -7    5.25    2.01
   7  -1  -6   46.64    3.65
   7  -1  -5   17.35    2.32
   7  -1  -4    3.81    1.68
  -7  -1  -3    4.88    2.39
  -7   1  -3    2.53    2.41
  -7  -1  -2   25.24    3.45
  -7   1  -2   23.69    3.58
  -7  -1  -1    5.59    2.52
  -7   1  -1    6.74    2.49
  -7   1   0  183.56   10.46
  -7  -1   0  198.11   10.57
  -7   1   0  189.50   10.47
  -7   1   1    6.80    2.48
  -7  -1   1    6.02    2.24
  -7  -1   2   23.43    2.46
  -7  -1   2   22.41    3.42
  -7   1   2   21.89    3.53
  -7  -1   3    6.17    1.54
  -7   1   3    7.42    2.53
  -7  -1   3    9.12    2.68
  -7   1   4    1.04    1.99
  -7  -1   4    0.22    1.62
   7  -1   4    2.26    2.13
  -7  -1   4    4.40    2.79
  -7   1   4    3.43    2.20
   7  -1   5   13.32    3.61
  -7   1   5   14.21    3.44
  -7  -1   5   13.11    3.45
   7  -1   6   40.76    5.08
  -7   1   6   45.97    5.37
  -7  -1   6   40.00    5.25
   7  -1   7    5.55    3.48
  -7   1   7    3.69    3.19
  -7  -1   7    2.87    3.06
   7  -1   8    7.65    3.65
  -7   1   8    7.24    4.10
  -7  -1   8    8.65    3.91
  -7  -1   9    5.18    3.99
  -7   1   9    7.92    4.37
   7  -1   9    5.83    4.02
  -7   1  10   23.02    5.58
  -7  -1  10   26.42    5.90
   7  -1  10   29.70    5.95
  -7  -1  11   12.29    5.47
  -7   1  11   13.52    5.16
   7  -1  11    0.98    4.73
  -7  -1  12   -1.10    5.02
  -7   1  12    8.96    5.76
   7  -1  12    1.05    5.36
  -7  -1  13    5.93    5.95
  -7   1  13   -1.20    5.95
   7  -1  13    2.27    5.77
  -7  -1  14    1.27    6.61
  -7   1  14    2.56    5.73
   7  -1  14    2.43    6.17
   7  -2 -10    4.89    2.69
   7  -2  -9   32.31    3.88
   7  -2  -8   77.47    5.61
   7  -2  -7   22.42    3.18
   7  -2  -6    5.14    2.25
   7  -2  -5   20.86    2.74
   7  -2  -4   14.62    2.56
   7  -2  -3  119.25    6.76
  -7  -2  -3  120.53    7.83
   7  -2  -2  145.66    7.57
  -7  -2  -2  119.17    7.92
  -7  -2  -1    0.46    1.97
  -7  -2   0   21.60    4.00
  -7  -2   1    2.25    2.17
  -7  -2   2  132.86    6.54
  -7  -2   2  133.68    8.28
  -7  -2   3  141.51    6.46
  -7  -2   3  123.21    8.24
  -7  -2   4    8.96    1.62
  -7  -2   4   10.21    2.95
   7  -2   4    9.04    3.16
  -7  -2   5   25.08    4.05
   7  -2   5   24.79    4.25
  -7  -2   6    3.86    2.83
  -7   2   6    8.21    3.56
   7  -2   6    1.94    2.85
  -7   2   7   23.11    4.53
  -7  -2   7   14.84    3.99
   7  -2   7   20.79    4.40
   7  -2   8   72.29    7.71
  -7  -2   8   76.70    7.71
  -7   2   8   88.44    8.18
  -7  -2   9   37.37    6.40
  -7   2   9   35.36    6.18
   7  -2   9   41.76    6.12
  -7   2  10    9.65    5.03
  -7  -2  10    4.66    4.62
   7  -2  10    4.51    4.36
  -7  -2  11   19.25    6.21
  -7   2  11   20.90    5.76
   7  -2  11   36.25    6.78
  -7   2  12    1.12    5.42
  -7  -2  12    3.28    5.28
   7  -2  12    9.51    5.70
  -7  -2  13   75.22    9.73
  -7   2  13   52.99    9.48
   7  -2  13   69.40    9.22
  -7  -2  14   22.63    7.16
  -7   2  14   12.85    7.09
   7   2  14    8.35    6.45
   7  -2  14    9.72    6.42
   7  -3 -10  170.86   10.19
   7  -3  -9    1.00    3.03
   7  -3  -8   81.55    6.30
   7  -3  -7    9.42    2.84
   7  -3  -6  254.11   12.58
   7  -3  -5  208.43   10.80
   7  -3  -4   28.35    3.41
   7  -3  -3   89.59    6.17
  -7   3  -3   93.54    6.92
  -7  -3  -3   84.85    6.46
   7  -3  -2   72.51    5.26
  -7   3  -2   66.30    5.65
  -7  -3  -2   64.99    5.32
   7  -3  -1  152.06    8.31
  -7   3  -1  142.28    8.81
  -7  -3  -1  140.84    8.50
  -7  -3   0  607.78   26.73
  -7   3   0  645.94   27.28
  -7   3   0  677.04   27.38
  -7   3   1  130.54    8.72
  -7  -3   1  157.31    8.71
  -7  -3   2   72.11    5.69
  -7  -3   3   82.89    4.54
  -7  -3   3   92.19    6.60
  -7  -3   4   30.45    2.16
  -7  -3   4   26.70    3.84
   7   3   4   23.72    3.98
   7  -3   4   32.74    4.31
  -7  -3   5  221.50   12.02
   7  -3   5  203.42   12.03
   7   3   5  200.61   11.76
  -7  -3   6  255.62   14.12
   7  -3   6  258.21   14.17
   7   3   6  259.90   14.09
  -7  -3   7   11.09    3.59
   7  -3   7   13.17    3.68
   7   3   7   10.83    3.47
   7  -3   8   71.63    7.37
   7   3   8   78.08    7.41
  -7  -3   8   76.08    7.64
  -7  -3   9    5.00    4.13
   7   3   9    0.81    3.92
   7  -3   9    5.85    4.50
   7   3  10  143.32   11.22
   7  -3  10  143.56   11.36
  -7  -3  10  137.41   11.26
   7   3  11  116.36   10.63
   7  -3  11  102.86   10.11
  -7  -3  11  112.73   10.52
   7   3  12   21.62    6.65
   7  -3  12   14.82    5.80
  -7  -3  12   17.29    5.86
   7   3  13   -1.11    5.77
   7  -3  13   -5.69    6.20
  -7  -3  13    2.32    5.75
   7   3  14    5.92    6.46
   7  -3  14    3.64    6.91
  -7  -3  14   21.13    7.55
   7  -4 -11   33.49    5.36
   7  -4 -10    3.82    3.65
   7  -4  -9  139.23    9.58
   7  -4  -8  159.45    9.94
   7  -4  -7   58.35    5.71
   7  -4  -6   22.16    3.92
   7  -4  -5   37.59    4.38
   7  -4  -4   26.79    3.77
   7  -4  -3  423.25   19.35
  -7   4  -3  421.88   19.91
  -7  -4  -3  453.44   19.58
   7  -4  -2  143.37    8.49
  -7   4  -2  138.77    8.70
  -7  -4  -2  142.21    8.35
  -7   4  -1    2.46    2.20
  -7  -4  -1    2.60    2.15
   7  -4  -1    2.69    2.31
  -7   4   0   21.92    3.63
  -7  -4   0   25.49    3.77
   7  -4   0   22.20    3.36
  -7   4   1    1.54    2.26
  -7  -4   1    2.54    2.12
  -7  -4   2  163.83    9.12
  -7   4   2  146.80    9.38
  -7   4   3  429.44   20.25
  -7  -4   3  447.20   19.68
  -7  -4   4   19.75    1.72
  -7   4   4   27.48    4.18
  -7  -4   4   29.46    3.78
   7   4   4   18.03    3.60
   7  -4   4   27.00    4.04
  -7   4   5   49.26    5.64
  -7  -4   5   57.07    5.49
   7  -4   5   60.77    5.95
   7   4   5   51.94    5.47
  -7   4   6   33.36    5.01
  -7  -4   6   28.76    4.52
   7   4   6   28.78    4.64
   7  -4   6   26.47    4.70
   7   4   7   64.50    6.59
   7  -4   7   65.49    6.80
  -7   4   7   80.24    7.36
  -7  -4   7   76.56    6.94
   7   4   8  149.72   10.93
   7  -4   8  166.92   11.46
  -7  -4   8  160.79   11.07
  -7   4   8  170.51   11.74
   7   4   9  123.41    9.96
   7  -4   9  117.64   10.19
  -7   4   9  115.68   10.22
  -7  -4   9  119.33    9.69
  -7  -4  10    4.49    4.39
  -7   4  10    0.96    4.84
   7   4  10    5.24    4.09
   7  -4  10    3.61    4.65
  -7  -4  11   39.20    7.08
  -7   4  11   44.92    7.80
   7   4  11   42.50    7.36
   7  -4  11   43.96    7.39
  -7  -4  12   -1.06    5.33
  -7   4  12    7.87    5.86
   7   4  12    1.02    5.44
   7  -4  12   -1.06    5.70
  -7   4  13  105.97   11.86
   7  -4  13  120.58   11.87
   7   4  13  131.76   12.14
  -7  -4  13  130.50   12.25
   7   4  14   59.70    9.64
   7  -4  14   48.44    9.02
  -7  -4  14   52.71    9.01
   7  -5 -11  142.42   10.81
   7  -5 -10  276.76   15.56
   7   5  -9    0.91    2.82
   7  -5  -9    2.84    3.61
   7  -5  -8   91.75    7.84
   7  -5  -7    0.64    3.07
   7  -5  -6  498.78   22.81
   7  -5  -5  289.36   14.84
   7  -5  -4   41.14    4.87
   7  -5  -3   28.02    4.21
  -7  -5  -3   29.62    3.84
  -7   5  -3   28.89    4.12
   7  -5  -2   44.71    4.83
  -7   5  -2   54.14    5.17
  -7  -5  -2   51.88    4.73
  -7   5  -1  148.58    8.91
  -7  -5  -1  146.40    8.44
   7  -5  -1  139.70    8.96
  -7  -5   0 1028.44   41.25
  -7   5   0 1087.67   41.97
   7  -5   0 1028.26   41.78
  -7   5   1  142.29    9.17
  -7   5   1  158.76    9.49
  -7  -5   1  165.04    8.86
  -7   5   2   54.75    5.44
  -7  -5   2   53.96    4.73
  -7   5   3   27.41    4.27
  -7  -5   3   34.40    4.15
  -7   5   4   38.61    4.87
  -7  -5   4   37.70    4.40
   7   5   4   37.28    4.65
   7  -5   4   39.83    4.78
  -7   5   5  270.91   15.13
  -7  -5   5  314.62   14.91
   7   5   5  277.32   14.69
   7  -5   5  278.93   14.89
  -7   5   6  465.59   22.97
  -7  -5   6  486.81   22.32
   7   5   6  494.69   22.59
   7  -5   6  491.33   22.72
  -7   5   7    9.11    3.40
  -7  -5   7    2.63    2.71
   7   5   7   13.43    3.82
   7  -5   7    2.10    2.76
   7   5   8   84.75    7.82
   7  -5   8   88.90    8.29
  -7  -5   8   93.02    8.32
  -7   5   8   87.16    8.30
  -7  -5   9    1.60    3.63
  -7   5   9    9.80    4.58
   7   5   9   -0.80    4.22
   7  -5   9    3.33    4.12
   7   5  10  278.95   16.64
   7  -5  10  291.79   17.11
  -7   5  10  281.02   17.32
  -7  -5  10  284.08   16.82
   7  -5  11  150.15   12.18
   7   5  11  174.94   12.83
  -7  -5  11  169.37   12.75
  -7   5  11  145.50   12.57
  -7   5  12   38.12    7.67
  -7  -5  12   35.31    6.93
   7   5  12   41.41    7.91
   7  -5  12   46.35    7.98
  -7  -5  13   20.18    7.12
  -7   5  13   25.17    7.55
   7   5  13   20.63    6.73
   7  -5  13    6.79    6.07
  -7  -5  14   10.80    6.70
   7  -5  14   13.24    7.06
   7  -6 -11   37.76    6.75
   7  -6 -10   15.01    4.91
   7   6  -9  209.26   11.94
   7  -6  -9  247.06   14.51
   7   6  -8  112.67    8.25
   7  -6  -8  121.58    9.69
   7  -6  -7  113.16    9.10
   7  -6  -6   17.97    4.31
   7  -6  -5   65.74    6.44
   7  -6  -4   57.16    5.86
   7  -6  -3  895.93   37.71
  -7  -6  -3  960.85   36.48
  -7   6  -3  856.75   36.90
   7  -6  -2  101.58    7.49
  -7  -6  -2   86.52    6.32
  -7   6  -2  102.30    7.20
  -7  -6  -1    4.45    2.39
  -7   6  -1    4.90    2.84
   7  -6  -1    0.59    2.84
  -7   6   0    2.94    2.43
  -7  -6   0    3.76    2.16
  -7   6   1    0.51    2.19
  -7   6   1    0.53    2.32
   7  -6   2   97.11    7.51
  -7   6   2  108.21    7.61
  -7  -6   2  101.86    6.71
  -7  -6   3  922.11   36.52
  -7   6   3  934.08   37.73
   7  -6   3  870.34   37.10
   7   6   3  934.49   37.21
  -7   6   4   53.98    5.64
  -7  -6   4   43.11    4.62
   7  -6   4   56.76    5.63
   7   6   4   54.00    5.23
  -7   6   5   81.20    7.24
  -7  -6   5   74.97    6.25
   7  -6   5   67.09    6.49
   7   6   5   92.87    7.00
  -7   6   6   16.78    4.14
  -7  -6   6   14.32    3.47
   7   6   6   17.08    3.78
   7  -6   6   21.57    4.31
   7   6   7  118.56    8.92
   7  -6   7  119.32    9.08
  -7   6   7  122.39    9.56
  -7  -6   7  120.42    8.84
   7   6   8  119.40    9.43
   7  -6   8  136.36   10.32
  -7   6   8  136.95   10.53
  -7  -6   8  126.51    9.53
   7   6   9  233.23   14.16
   7  -6   9  197.55   13.56
  -7   6   9  222.55   14.49
  -7  -6   9  233.00   14.03
  -7  -6  10    1.70    4.00
  -7   6  10   11.54    5.36
   7   6  10    6.87    4.74
   7  -6  10    4.50    4.22
  -7   6  11   39.31    7.40
  -7  -6  11   33.46    6.76
   7   6  11   53.73    7.48
   7  -6  11   41.78    7.39
  -7  -6  12   15.15    5.86
  -7   6  12    8.90    5.80
   7   6  12   11.00    5.69
   7  -6  12    3.15    5.85
   7   6  13  173.79   14.25
   7  -6  13  176.60   14.31
  -7  -6  13  190.01   14.48
  -7   6  13  165.58   14.46
  -7  -6  14   63.18    9.30
   7  -7 -11  170.99   13.33
   7  -7 -10  347.61   19.80
   7   7  -9    8.90    3.72
   7  -7  -9    5.36    4.32
   7   7  -8   45.83    5.86
   7  -7  -8  121.81    9.50
   7   7  -7   11.73    3.80
   7  -7  -7   12.36    4.51
   7  -7  -6  585.77   27.29
   7  -7  -5  482.46   23.24
   7  -7  -4  102.76    8.37
   7  -7  -3   72.57    7.11
   7  -7  -2   29.67    4.77
  -7  -7  -2   37.87    4.12
  -7   7  -2   39.06    4.50
   7  -7  -1  278.04   14.71
  -7   7  -1  254.73   13.25
  -7  -7  -1  263.24   12.65
  -7   7   0 1083.73   43.50
  -7  -7   0 1109.67   42.79
  -7   7   1  260.37   13.42
  -7   7   1  267.44   13.67
   7  -7   2   37.94    4.91
  -7   7   2   35.50    4.64
  -7  -7   2   35.23    3.81
  -7  -7   3   78.65    5.84
  -7   7   3   70.25    6.34
   7  -7   3   83.23    6.60
   7   7   3   79.09    6.24
  -7   7   4  124.44    8.70
  -7  -7   4  122.94    7.77
   7   7   4  124.11    8.23
   7  -7   4  124.95    8.35
  -7  -7   5  465.06   21.30
  -7   7   5  482.66   22.59
   7  -7   5  497.19   22.19
   7   7   5  480.64   21.87
  -7   7   6  596.13   27.21
  -7  -7   6  643.17   26.43
   7   7   6  584.77   26.36
   7  -7   6  565.72   26.40
  -7   7   7    3.04    3.86
  -7  -7   7    3.07    3.16
   7  -7   7    3.48    3.79
   7   7   7    5.96    4.02
   7  -7   8  117.72    9.47
   7   7   8  107.32    8.87
  -7   7   8  106.98    9.47
  -7  -7   8  112.54    8.81
  -7   7   9    4.45    4.80
  -7  -7   9   -0.75    3.78
   7   7   9   15.57    5.20
   7  -7   9    2.46    4.06
   7   7  10  316.50   18.49
   7  -7  10  371.70   19.60
  -7   7  10  364.99   19.94
  -7  -7  10  315.65   18.28
   7   7  11  218.07   14.64
   7  -7  11  219.85   15.00
  -7   7  11  206.13   15.04
  -7  -7  11  232.04   14.96
   7  -7  12   59.33    8.57
   7   7  12   74.07    9.15
  -7  -7  12   62.72    8.55
  -7   7  12   70.70    9.56
   7   7  13    7.40    5.58
   7  -7  13   15.56    6.69
  -7  -7  13    3.17    5.58
  -7   7  13   10.61    6.36
  -7  -7  14   12.47    6.46
   7  -8 -12    8.50    5.54
   7  -8 -11   16.63    6.22
   7  -8 -10    9.12    5.59
   7  -8  -9  175.12   13.37
   7   8  -9  172.43   10.95
   7  -8  -8  143.50   11.82
   7   8  -8  158.28   10.31
   7  -8  -7   80.39    8.22
   7   8  -7   28.72    5.23
   7   8  -6   15.57    4.23
   7  -8  -6   11.28    4.86
   7  -8  -5   28.78    5.47
   7  -8  -4   58.66    6.82
   7  -8  -3  615.14   28.34
   7  -8  -2  146.89   10.91
  -7  -8  -2  172.63    9.20
  -7   8  -2  184.18   10.21
  -7   8  -1    5.73    2.64
  -7  -8  -1    5.54    2.51
   7  -8  -1    8.00    3.47
  -7  -8   0    8.01    2.51
  -7   8   0    9.99    2.98
  -7  -8   1    5.32    2.52
  -7   8   1    7.81    3.17
  -7   8   1    7.91    3.04
   7  -8   1   11.96    3.67
   7  -8   2  152.99   10.47
  -7   8   2  163.90    9.92
  -7  -8   3  703.51   27.05
  -7   8   3  634.54   28.07
   7   8   3  641.63   27.46
   7  -8   3  669.19   27.84
   7  -8   3  590.67   28.88
  -7   8   4   56.18    5.82
  -7  -8   4   49.87    4.76
   7   8   4   60.00    5.48
   7  -8   4   50.52    5.28
  -7   8   5   28.11    4.64
  -7  -8   5   24.63    3.87
   7   8   5   33.39    4.54
   7  -8   5   30.96    4.35
  -7   8   6   12.60    3.88
  -7  -8   6   12.73    3.36
   7   8   6   13.06    3.69
   7  -8   6   13.11    3.82
   7   8   7   95.20    7.90
   7  -8   7   82.10    7.85
  -7   8   7   96.72    8.37
  -7  -8   7   86.99    7.38
   7  -8   8  151.30   10.94
   7   8   8  159.56   10.98
  -7  -8   8  163.00   10.65
  -7   8   8  162.09   11.72
   7   8   9  193.26   12.81
   7  -8   9  212.92   13.59
  -7  -8   9  201.05   12.65
  -7   8   9  193.12   13.53
  -7   8  10    6.68    4.91
  -7  -8  10   -1.60    4.16
   7   8  10    4.17    4.64
   7  -8  10    8.80    4.75
  -7   8  11   23.55    6.31
  -7  -8  11   16.57    5.57
   7   8  11   15.35    5.71
   7  -8  11   26.71    6.45
  -7  -8  12   12.34    5.71
  -7   8  12    8.78    6.30
   7   8  12    5.84    5.25
   7  -8  12    5.14    6.02
   7   8  13  136.84   12.34
   7  -8  13  113.96   11.82
  -7  -8  13  122.89   11.82
  -7   8  13  146.20   13.05
   7  -9 -12   43.59    8.79
   7  -9 -11  169.27   14.55
   7  -9 -10  308.34   19.29
   7  -9  -9    7.50    5.52
   7   9  -9    9.44    4.07
   7  -9  -8   36.27    7.12
   7   9  -8   31.35    5.33
   7  -9  -7   12.97    5.21
   7   9  -7   10.44    4.17
   7   9  -6  268.71   16.76
   7  -9  -6  475.59   21.38
   7   9  -5  327.93   17.04
   7  -9  -5  287.69   17.48
   7  -9  -4   74.81    7.90
   7  -9  -3   12.67    4.32
  -7   9  -2   24.31    3.98
   7  -9  -2   18.93    4.65
  -7   9  -1  168.99    9.55
  -7  -9  -1  151.31    8.51
  -7   9   0  982.85   39.21
  -7  -9   0  980.62   38.31
  -7   9   1  176.88    9.96
  -7  -9   1  173.13    9.27
   7  -9   1  165.96   11.50
   7  -9   2   14.40    4.12
  -7   9   2   30.30    4.09
   7   9   2   22.93    3.84
   7  -9   2   24.10    4.03
  -7   9   2   20.23    3.86
  -7   9   3   23.43    4.16
  -7  -9   3   17.32    3.05
   7  -9   3   14.34    4.43
   7   9   3   18.88    3.50
   7  -9   3   19.33    3.84
  -7  -9   4  103.77    6.83
  -7   9   4  102.02    7.98
   7   9   4   98.15    7.39
   7  -9   4  116.05    7.82
  -7   9   5  350.22   17.50
  -7  -9   5  326.10   15.77
   7   9   5  354.66   16.74
   7  -9   5  334.36   16.70
  -7  -9   6  480.47   21.91
  -7   9   6  516.05   23.71
   7   9   6  501.55   22.72
   7  -9   6  488.14   22.83
   7   9   7   10.25    4.00
   7  -9   7    4.71    3.68
  -7   9   7   11.27    4.11
  -7  -9   7    7.86    3.54
   7   9   8   30.66    6.15
   7   9   8   43.77    6.12
   7  -9   8   30.73    5.60
  -7   9   8   43.03    6.33
  -7  -9   8   22.45    4.74
  -7   9   9   13.18    5.34
  -7  -9   9    5.55    4.29
   7   9   9    6.12    4.61
   7   9   9    6.06    4.14
   7  -9   9    0.80    4.26
   7   9  10  278.76   16.55
   7  -9  10  304.75   17.40
  -7   9  10  283.31   17.49
  -7  -9  10  279.77   16.27
   7  -9  11  167.48   13.40
   7   9  11  198.46   13.67
  -7   9  11  199.34   14.50
   7   9  12   63.07    8.64
   7  -9  12   65.70    8.42
  -7   9  12   70.61    9.21
   7   9  13    5.08    6.22
   7  -9  13   -2.15    6.12
   7 -10 -12    6.17    6.73
   7 -10 -11    1.21    6.23
   7 -10 -10   26.03    7.18
   7 -10  -9  133.91   12.37
   7  10  -9  110.37    9.70
   7 -10  -8   32.54    6.95
   7  10  -8   29.08    5.72
   7 -10  -7   31.38    6.92
   7  10  -7   26.94    5.44
   7 -10  -6   22.82    6.08
   7  10  -6   28.19    5.55
   7 -10  -5   -1.97    4.26
   7  10  -5    3.89    3.90
   7 -10  -4   62.62    7.70
   7  10  -4   58.11    7.21
   7  10  -3  241.54   14.09
   7 -10  -3  194.44   13.91
   7  10  -2   52.68    6.72
   7 -10  -2   60.98    7.48
  -7 -10  -1   10.08    2.62
  -7  10  -1    6.50    2.95
  -7  10   0    9.87    3.13
  -7 -10   0   14.13    2.63
   7 -10   0   10.28    4.15
  -7 -10   1    6.52    2.35
  -7  10   1   13.24    3.21
   7 -10   1    6.78    4.53
  -7  10   2   59.59    5.69
   7 -10   2   66.72    5.65
   7  10   2   63.79    5.35
   7 -10   2   54.58    6.96
  -7  10   2   58.63    5.81
  -7  10   3  224.96   12.46
   7  10   3  221.71   11.59
   7 -10   3  214.77   11.60
   7 -10   3  215.30   13.85
  -7 -10   4   62.47    5.21
   7 -10   4   58.01    7.25
  -7  10   4   66.21    6.32
   7  10   4   60.82    5.56
   7 -10   4   66.46    5.96
   7  10   5    6.76    2.99
   7 -10   5    1.10    3.12
  -7  10   5    1.92    3.38
  -7  10   6   16.69    4.63
   7  10   6   27.29    5.75
   7  10   6   29.87    4.59
   7 -10   6   29.46    4.62
  -7  10   7   28.38    5.35
   7  10   7   24.03    5.80
   7  10   7   31.94    5.14
   7 -10   7   20.34    4.63
  -7  10   8   27.32    5.56
   7  10   8   25.93    5.26
   7 -10   8   31.65    5.63
   7  10   8   24.88    5.70
  -7  10   9  115.46   10.22
   7  10   9  106.29    9.56
   7 -10   9  112.75    9.61
   7  10   9  125.39    9.75
  -7  10  10   21.54    6.14
   7  10  10   29.04    6.11
   7 -10  10   26.42    6.00
  -7  10  11    8.04    5.88
   7  10  11    0.87    5.15
   7 -10  11    6.45    5.24
  -7  10  12    9.68    6.24
   7  10  12    7.46    5.72
   7 -10  12    9.86    5.94
   7  10  13   38.78    7.45
   7 -11 -12   44.53    9.78
   7 -11 -11   77.54   11.57
   7 -11 -10  141.83   13.76
   7 -11  -9   14.85    6.76
   7  11  -9    9.65    4.94
   7 -11  -8   -3.61    5.97
   7  11  -8    0.81    4.62
   7 -11  -7    6.96    5.67
   7  11  -7    4.88    4.58
   7 -11  -6  235.89   16.61
   7  11  -6  272.25   15.69
   7 -11  -5   85.00    9.71
   7  11  -5  107.63    9.28
   7 -11  -4  110.79   10.56
   7  11  -4  119.82    9.91
   7 -11  -3   -4.99    4.54
   7  11  -3   -0.85    4.18
   7  11  -2   15.46    5.42
  -7  11  -1   48.68    4.86
  -7  11   0  441.97   18.99
   7 -11   0  386.40   21.89
   7 -11   1   40.39    6.26
   7  11   1   51.16    6.81
  -7  11   1   52.42    4.80
   7  11   1   40.22    4.42
   7 -11   1   47.53    4.81
   7 -11   2   13.44    4.64
   7  11   2   18.34    5.14
  -7  11   2   13.25    3.29
  -7  11   2   12.23    3.28
   7  11   2   19.95    3.70
   7 -11   2   17.70    3.44
   7 -11   3    2.63    4.11
   7  11   3    1.76    4.24
  -7  11   3    0.56    3.28
  -7  11   3    0.97    2.88
   7  11   3    1.31    2.74
   7 -11   3    6.31    2.94
   7 -11   4  126.16   10.71
  -7  11   4  130.52    9.02
   7  11   4  130.58    8.20
   7  11   4  118.69   10.53
  -7  11   5  117.04    8.72
   7  11   5  112.42    7.78
   7  11   5  115.32   10.34
  -7  11   6  289.34   15.62
   7  11   6  251.97   16.51
   7  11   6  293.21   14.71
  -7  11   7   11.10    4.25
   7  11   7    6.07    3.63
   7  11   7    3.52    4.36
  -7  11   8   10.32    4.94
   7  11   8    3.32    3.74
   7  11   8   -1.72    4.58
  -7  11   9   11.97    5.20
   7  11   9   13.47    4.94
   7  11   9    5.81    4.22
   7  11  10  164.19   11.80
  -7  11  10  152.95   12.42
   7  11  11   91.01    9.42
  -7  11  11   96.93   10.26
   7  11  12   54.49    7.97
  -7  11  12   56.06    8.85
   7  11  13   -3.86    6.01
   7 -12 -12   -4.17    7.24
   7 -12 -11   10.99    7.66
   7 -12 -10   40.48    9.19
   7 -12  -9   39.63    8.54
   7  12  -9   18.20    5.94
   7 -12  -8   -1.29    6.12
   7  12  -8    7.92    5.05
   7 -12  -7   18.55    6.90
   7  12  -7    9.71    5.04
   7 -12  -6   27.30    7.18
   7  12  -6   19.42    5.32
   7 -12  -5   30.84    6.81
   7  12  -5   22.95    5.75
   7 -12  -4   39.63    7.18
   7  12  -4   45.17    7.03
   7 -12  -3    9.67    4.81
   7  12  -3    0.89    4.37
   7  12  -2   20.89    5.89
   7 -12  -1   25.62    6.34
  -7  12   0   22.67    3.70
   7 -12   0   19.00    5.74
   7  12   1   29.01    3.84
  -7  12   1   30.05    4.02
   7  12   1   16.00    5.33
   7 -12   1   28.63    6.22
   7  12   2    8.17    2.80
   7 -12   2   10.63    4.67
  -7  12   2    8.11    2.91
   7  12   2   10.41    4.76
   7  12   3    6.96    2.92
  -7  12   3    6.59    3.37
   7 -12   3    7.56    4.93
  -7  12   3    4.99    2.88
   7  12   3    1.89    4.75
   7  12   4   45.89    4.97
   7 -12   4   45.15    6.97
  -7  12   4   33.83    5.10
  -7  12   4   39.06    4.86
   7  12   4   53.75    7.46
   7  12   5   37.48    7.00
   7  12   5   30.86    4.54
  -7  12   5   33.98    5.13
   7  12   6   26.96    6.15
   7  12   6   28.92    4.62
  -7  12   6   26.68    5.01
   7  12   7    5.51    5.12
   7  12   7    2.95    3.55
  -7  12   7    5.81    4.29
   7  12   8    5.46    5.12
   7  12   8    0.65    3.74
  -7  12   8    5.49    4.76
   7  12   9   29.74    6.51
   7  12   9   29.65    5.72
  -7  12   9   21.02    5.77
   7  12  10   46.72    6.92
  -7  12  10   40.63    7.21
  -7  12  11   10.65    5.94
  -7  12  12    2.07    6.06
   7 -13 -10   25.77    8.27
   7 -13  -9    7.00    7.21
   7  13  -9   10.10    5.67
   7 -13  -8    6.82    7.20
   7  13  -8    9.42    5.36
   7 -13  -7   26.24    7.70
   7  13  -7   13.33    5.45
   7 -13  -6   79.37   10.15
   7  13  -6   49.58    7.81
   7 -13  -5   77.88    9.86
   7  13  -5   75.24    9.11
   7 -13  -4   48.34    8.17
   7  13  -4   63.94    8.53
   7 -13  -3   11.50    5.48
   7  13  -3    7.65    4.99
   7  13  -2   30.72    6.50
   7 -13  -1   47.33    7.94
   7 -13   0   74.93    9.13
   7  13   1   90.05    9.46
   7 -13   1   74.00    9.13
  -7  13   1   86.01    6.12
   7  13   2   25.57    6.24
  -7  13   2   31.52    4.06
   7 -13   2   14.50    5.78
  -7  13   3    4.23    3.37
   7  13   3    0.99    4.77
   7 -13   3    6.09    4.96
  -7  13   4   49.38    5.88
   7  13   4   51.39    7.76
   7 -13   4   56.12    7.98
   7  13   5   79.84    9.13
  -7  13   5   81.37    7.03
   7 -13   5   75.33    9.36
   7  13   6   77.77    8.85
  -7  13   6   76.47    7.52
   7  13   7   24.50    6.51
  -7  13   7   26.76    5.65
   7  13   8    8.78    5.72
  -7  13   8   10.72    4.93
   7  13   9   18.32    6.48
  -7  13   9   24.75    5.94
  -7  13  10   53.01    7.65
  -7  13  11   49.16    8.09
   7 -14  -9   10.33    7.41
   7  14  -9   -0.97    5.79
   7 -14  -8   24.34    8.72
   7  14  -8   20.01    6.86
   7 -14  -7   -2.77    6.96
   7  14  -7    4.06    5.16
   7 -14  -6   21.36    7.38
   7  14  -6   50.19    7.99
   7 -14  -5   69.77    9.85
   7  14  -5   84.07    9.51
   7 -14  -4   17.59    6.17
   7  14  -4   18.49    6.15
   7  14  -3   26.72    6.57
   7  14  -2    9.28    5.44
   7 -14  -1   43.35    8.02
   7  14  -1   42.36    7.54
   7 -14   0   62.95    9.06
   7  14   1   41.71    7.49
   7 -14   1   39.41    7.76
   7  14   2   13.61    5.89
   7 -14   2    3.32    4.72
   7  14   3   24.15    6.78
   7 -14   3   35.54    6.84
   7  14   4    7.36    5.56
   7 -14   4   15.94    5.87
   7  14   5   75.89    9.26
   7 -14   5   70.80    9.25
   7  14   6   44.19    8.09
   7  14   7    5.24    5.96
   7  14   8   12.49    6.50
   7  14   9    4.12    5.79
   7  15  -8   24.12    6.64
   7 -15  -7    5.80    6.82
   7  15  -7   24.68    6.70
   7 -15  -6    8.42    6.87
   7  15  -6   15.23    6.84
   7 -15  -5   16.36    7.61
   7  15  -5   10.95    6.05
   7 -15  -4   61.22    9.40
   7  15  -4   47.34    8.42
   7  15  -3   31.97    7.29
   7 -15  -2   39.37    8.49
   7  15  -2   46.42    8.09
   7  15  -1   21.04    6.70
   7 -15  -1   18.69    6.76
   7 -15   0    7.28    6.32
   7  15   1   29.02    7.19
   7 -15   1   26.30    7.19
   7  15   2   63.84    9.08
   7 -15   2   37.56    7.62
   7  15   3   21.32    6.61
   7 -15   3   21.76    6.29
   7  15   4   34.85    7.75
   7 -15   4   46.13    8.01
   7  15   5   14.63    7.04
   7 -15   5   25.99    7.47
   7  15   6   26.96    7.23
   7  15   7    6.71    6.42
   7  15   8   29.90    7.93
   7  16  -8   56.98    9.25
   7  16  -7   22.42    7.25
   7  16  -6   32.08    7.57
   7 -16  -5  126.75   13.37
   7  16  -5  112.56   12.07
   7  16  -4    1.17    5.85
   7  16  -3  112.95   12.15
   7 -16  -2   29.56    8.18
   7  16  -2   42.54    8.27
   7  16  -1   46.22    8.63
   7 -16  -1   32.91    7.83
   7 -16   0  111.81   11.73
   7  16   1   33.39    8.17
   7 -16   1   35.45    7.84
   7  16   2   46.64    9.01
   7 -16   2   45.92    8.45
   7  16   3  127.02   12.54
   7 -16   3  113.60   11.79
   7  16   4    1.20    6.18
   7 -16   4    4.74    6.24
   7  16   5  127.11   13.07
   7 -16   5  119.95   12.30
   7  16   6   53.75    8.95
   7  16   7    4.72    6.22
   7  17  -3   22.35    7.90
   7  17  -2   29.92    7.90
   7 -17  -1   22.15    7.70
   7  17  -1   40.09    8.95
   7 -17   0   16.26    7.57
   7 -17   1   22.66    7.70
   7  17   1   27.88    8.01
   7 -17   2   29.93    8.36
   7  17   2   55.91    9.80
   7 -17   3   20.34    7.54
   7 -17   4    7.46    6.09
  -8   0  -4  284.34   15.00
  -8   0  -3   37.33    4.58
  -8   0  -2  718.50   30.52
  -8   0  -1   16.43    3.54
  -8   0   0  737.22   31.29
  -8   0   1   15.33    3.19
  -8   0   2  779.63   32.74
  -8   0   3   41.29    4.62
  -8   0   4  311.11   14.51
   8   0   4  286.92   14.16
  -8   0   5   12.05    3.56
   8   0   5   13.39    4.05
  -8   0   6  425.87   21.80
   8   0   6  473.89   22.14
  -8   0   7    7.03    3.89
   8   0   7   15.08    4.47
   8   0   8  634.64   29.06
  -8   0   8  607.39   29.11
   8   0   9   64.41    7.95
  -8   0   9   98.94    9.13
   8   0  10  225.26   14.84
  -8   0  10  221.69   14.99
  -8   0  11   10.66    5.69
   8   0  11    9.13    4.97
   8   0  12  275.93   17.79
  -8   0  12  260.66   17.78
   8   0  13    1.17    5.78
  -8   0  13    9.78    6.37
   8  -1  -9    5.98    2.05
   8  -1  -8 1886.92   69.62
   8  -1  -7   52.27    3.98
   8  -1  -6  993.58   37.84
   8  -1  -5   12.07    2.17
  -8   1  -4    9.82    3.76
  -8  -1  -4    4.74    3.41
  -8  -1  -3   23.33    3.82
  -8   1  -3   35.06    4.42
  -8  -1  -2 1543.53   59.43
  -8   1  -2 1516.80   59.52
  -8  -1  -1   32.32    4.33
  -8   1  -1   35.53    4.38
  -8  -1   0 2904.61  109.89
  -8   1   0 2976.25  110.07
  -8   1   1   43.09    4.74
  -8  -1   1   48.21    4.86
  -8   1   2 1485.20   61.52
  -8  -1   2 1702.97   61.96
  -8  -1   3   33.19    3.10
  -8   1   3   34.99    4.74
  -8  -1   3   30.72    4.45
  -8  -1   4    3.08    2.10
  -8   1   4   15.26    3.87
  -8  -1   4    7.95    3.38
   8  -1   4   11.41    3.82
  -8   1   5   10.20    3.57
  -8  -1   5   13.16    3.76
   8  -1   5   13.44    3.65
  -8   1   6  972.63   41.41
  -8  -1   6 1026.05   41.58
   8  -1   6  960.64   41.21
  -8   1   7   52.99    6.66
  -8  -1   7   64.65    6.98
   8  -1   7   50.72    6.40
  -8   1   8 1867.79   73.65
  -8  -1   8 1840.26   73.43
   8  -1   8 1839.63   73.19
  -8   1   9   12.94    4.64
  -8  -1   9    9.96    4.61
   8  -1   9   -1.77    4.33
   8  -1  10  739.42   32.90
  -8  -1  10  668.74   32.35
  -8   1  10  653.41   32.35
   8  -1  11   15.28    5.47
  -8  -1  11   16.90    5.86
  -8   1  11   28.99    6.55
   8  -1  12   12.03    5.27
  -8  -1  12   -1.13    5.24
  -8   1  12    2.30    5.55
   8  -1  13    9.37    6.04
  -8  -1  13    7.28    6.02
  -8   1  13   17.20    6.99
   8  -2  -9   30.90    3.71
   8  -2  -8  555.57   22.90
   8  -2  -7    3.84    2.12
   8  -2  -6  502.13   20.93
   8  -2  -5   75.19    5.26
   8  -2  -4  513.20   21.42
  -8  -2  -4  517.61   23.34
  -8  -2  -3    3.27    2.74
   8  -2  -3    6.43    2.34
  -8  -2  -2  709.24   29.92
  -8  -2  -1   25.37    3.76
  -8  -2   0  695.26   29.78
  -8  -2   1   20.85    3.43
  -8  -2   2  740.39   31.13
  -8  -2   3    4.45    3.13
  -8  -2   3    6.07    2.03
   8  -2   4  494.44   23.04
  -8  -2   4  536.60   23.10
  -8  -2   4  515.66   19.63
  -8   2   5   84.82    7.34
  -8  -2   5   76.05    7.02
   8  -2   5   88.21    7.41
  -8   2   6  495.43   23.68
  -8  -2   6  492.00   23.36
   8  -2   6  490.70   23.52
  -8   2   7    4.79    3.75
  -8  -2   7    4.54    3.27
   8  -2   7    2.27    3.50
  -8   2   8  491.81   24.30
  -8  -2   8  476.05   23.77
   8  -2   8  469.82   23.64
  -8   2   9   18.65    5.37
  -8  -2   9   22.33    5.59
   8  -2  10  285.94   17.70
  -8  -2  10  291.75   17.88
  -8   2  10  315.91   18.53
  -8  -2  11   13.56    5.71
  -8   2  11   18.34    6.15
   8  -2  11   12.26    5.89
   8  -2  12  275.25   17.56
  -8  -2  12  255.61   17.37
  -8   2  12  271.44   18.10
  -8  -2  13   18.00    6.70
  -8   2  13    7.40    5.71
   8   2  13   11.53    6.50
   8  -2  13   15.27    6.42
   8  -3  -9    5.05    2.95
   8  -3  -8 1257.33   48.85
   8  -3  -7   39.45    4.51
   8  -3  -6  711.38   29.15
   8  -3  -5   49.62    4.64
   8  -3  -4    5.82    2.62
   8  -3  -3   12.33    2.68
  -8  -3  -3   13.31    3.35
  -8   3  -3   14.72    3.44
   8  -3  -2 1010.52   39.05
  -8   3  -2  925.55   39.89
  -8  -3  -2 1013.17   39.82
  -8  -3  -1   71.90    5.95
  -8   3  -1   61.54    5.78
  -8   3   0 1871.56   73.13
  -8  -3   0 1943.04   73.07
  -8  -3   1   68.25    5.76
  -8  -3   2 1085.17   43.34
  -8  -3   3   11.30    1.88
  -8  -3   3   17.30    3.53
  -8  -3   4    0.69    1.45
  -8  -3   4    1.16    2.87
   8   3   4    2.48    3.03
   8  -3   4    2.54    2.98
  -8  -3   5   52.25    5.60
   8  -3   5   57.19    5.87
   8   3   5   47.30    5.47
  -8  -3   6  642.44   28.59
   8   3   6  597.04   28.40
   8  -3   6  678.13   29.12
  -8  -3   7   42.92    6.16
   8  -3   7   40.18    5.68
   8   3   7   52.45    6.26
  -8  -3   8 1238.63   50.64
   8   3   8 1224.42   50.41
   8  -3   8 1186.72   50.37
  -8  -3   9   -0.88    4.30
   8  -3   9    7.98    4.94
   8   3   9    8.64    4.87
   8   3  10  468.29   24.65
   8  -3  10  478.03   25.00
  -8  -3  10  528.68   25.61
   8   3  11   35.85    6.68
   8  -3  11   28.67    6.46
  -8  -3  11   25.69    6.33
   8   3  12   13.87    5.76
   8  -3  12    6.58    5.22
  -8  -3  12    6.64    5.84
   8   3  13   12.58    6.03
   8  -3  13    3.53    5.83
  -8  -3  13    9.47    6.03
   8  -4 -10  276.96   14.48
   8  -4  -9   12.24    3.77
   8  -4  -8  398.98   18.77
   8  -4  -7   27.45    4.33
   8  -4  -6  286.87   14.44
   8  -4  -5  197.12   10.99
   8  -4  -4  515.76   22.60
  -8   4  -3   75.31    6.37
  -8  -4  -3   66.47    5.92
   8  -4  -3   65.90    5.73
  -8  -4  -2  571.90   24.85
  -8   4  -2  584.49   25.54
   8  -4  -2  569.23   24.65
  -8  -4  -1   73.61    5.99
  -8   4  -1   72.96    6.33
   8  -4  -1   89.76    6.46
  -8  -4   0  390.78   18.13
  -8   4   0  372.79   18.32
  -8  -4   1   70.89    5.78
  -8   4   1   72.23    6.37
  -8   4   1   74.22    6.36
  -8   4   2  566.79   25.43
  -8  -4   2  573.25   24.77
  -8   4   3   77.53    6.68
  -8  -4   3   69.61    6.14
   8   4   4  528.16   23.23
   8  -4   4  490.96   23.05
  -8   4   4  489.34   23.26
  -8  -4   4  510.83   22.68
  -8  -4   4  494.42   19.18
  -8  -4   5  192.46   11.59
  -8   4   5  183.52   11.90
   8   4   5  203.33   12.01
   8  -4   5  203.21   12.10
  -8   4   6  281.85   15.46
  -8  -4   6  268.28   14.56
   8   4   6  245.85   14.42
   8  -4   6  253.37   14.71
  -8   4   7   29.11    5.25
  -8  -4   7   36.09    5.31
   8   4   7   28.53    4.80
   8  -4   7   17.37    4.56
  -8   4   8  396.51   21.55
  -8  -4   8  406.72   21.15
   8   4   8  432.23   21.43
   8  -4   8  436.87   21.79
  -8   4   9   10.36    4.82
  -8  -4   9   20.67    5.52
   8   4   9   15.42    4.95
   8  -4   9   15.05    5.21
   8   4  10  248.58   16.03
   8  -4  10  244.71   15.96
  -8   4  10  255.45   16.50
  -8  -4  10  277.98   16.75
  -8   4  11   48.70    7.81
  -8  -4  11   37.33    7.40
   8   4  11   52.46    7.89
   8  -4  11   49.21    7.69
   8   4  12  174.56   13.39
   8  -4  12  167.72   13.53
  -8  -4  12  165.24   13.38
  -8   4  12  141.27   13.14
  -8  -4  13   37.29    7.96
  -8   4  13   48.12    8.52
   8   4  13   61.16    9.17
   8  -4  13   46.96    8.91
   8  -5 -10  279.24   15.29
   8  -5  -9   16.33    4.43
   8  -5  -8  754.50   32.31
   8  -5  -7   29.60    4.84
   8  -5  -6  370.90   18.20
   8  -5  -5   45.11    5.26
   8  -5  -4    3.98    3.04
   8  -5  -3   34.84    4.58
  -8  -5  -3   31.99    4.29
  -8   5  -3   32.19    4.75
  -8  -5  -2  735.23   29.45
  -8   5  -2  646.72   29.64
   8  -5  -2  718.94   29.91
  -8  -5  -1   57.20    5.28
  -8   5  -1   45.77    5.15
   8  -5  -1   59.40    5.51
  -8   5   0 1075.53   42.77
  -8  -5   0 1039.77   42.10
   8  -5   0 1052.73   42.62
  -8   5   1   61.49    5.83
  -8   5   1   49.04    5.42
  -8   5   2  715.20   31.23
  -8  -5   2  741.17   30.42
  -8   5   3   35.77    4.70
  -8  -5   3   33.94    4.29
  -8   5   4    5.31    2.98
  -8  -5   4    8.68    3.18
   8   5   4    7.29    3.14
   8  -5   4    5.05    3.25
  -8   5   5   47.66    5.84
  -8  -5   5   55.21    5.74
   8   5   5   51.37    5.85
   8  -5   5   52.00    5.72
  -8   5   6  344.85   18.29
  -8  -5   6  359.98   17.72
   8  -5   6  323.30   17.70
   8   5   6  349.51   17.92
  -8   5   7   23.53    5.07
  -8  -5   7   24.56    4.72
   8  -5   7   15.74    4.46
   8   5   7   28.87    4.85
   8   5   8  765.60   34.95
   8  -5   8  797.97   35.45
  -8   5   8  843.05   36.21
  -8  -5   8  789.95   35.02
  -8   5   9   13.19    5.12
  -8  -5   9   22.68    5.60
   8   5   9   12.72    4.86
   8  -5   9   21.21    5.25
   8   5  10  282.53   17.15
   8  -5  10  307.50   17.80
  -8   5  10  278.13   17.75
  -8  -5  10  286.77   17.33
  -8   5  11   45.44    7.78
  -8  -5  11   41.47    7.21
   8   5  11   43.15    7.42
   8  -5  11   38.86    7.32
  -8  -5  12    3.19    5.75
  -8   5  12    3.47    6.17
   8   5  12   23.06    6.43
   8  -5  12   21.90    6.48
  -8  -5  13    3.43    5.73
  -8   5  13    6.15    6.78
   8   5  13    6.73    5.63
   8  -5  13    4.69    6.39
   8  -6 -11  200.00   13.11
   8  -6 -10  204.92   13.18
   8   6  -9   11.09    4.02
   8  -6  -9    3.74    3.86
   8  -6  -8  281.35   15.73
   8  -6  -7   85.06    7.62
   8  -6  -6  177.41   11.39
   8  -6  -5  431.36   20.85
   8  -6  -4  495.75   23.14
  -8   6  -3  304.85   15.50
  -8  -6  -3  286.31   14.47
   8  -6  -3  284.78   15.30
  -8  -6  -2  521.73   23.28
  -8   6  -2  532.00   24.05
   8  -6  -2  570.38   24.80
  -8   6  -1   77.13    6.30
  -8  -6  -1   57.74    5.39
   8  -6  -1   79.43    6.80
  -8  -6   0  167.05    9.92
  -8   6   0  176.97   10.53
   8  -6   0  183.88   10.97
  -8   6   1   62.36    6.07
  -8   6   1   66.66    6.12
  -8  -6   2  565.85   24.11
  -8   6   2  547.17   25.02
  -8  -6   3  304.21   14.49
  -8   6   3  265.87   14.99
  -8   6   4  478.54   22.55
  -8  -6   4  491.59   21.54
   8   6   4  504.41   22.27
   8  -6   4  429.22   21.81
   8   6   5  476.26   22.06
   8  -6   5  472.47   22.22
  -8   6   5  459.31   22.41
  -8  -6   5  462.94   21.48
   8  -6   6  185.47   11.73
   8   6   6  177.05   11.33
  -8   6   6  162.66   11.53
  -8  -6   6  197.75   11.47
   8   6   7   75.89    7.32
   8  -6   7   77.40    7.38
  -8   6   7   73.92    8.00
  -8  -6   7   67.39    6.98
   8   6   8  282.22   16.17
   8  -6   8  314.57   16.96
  -8   6   8  277.28   16.54
  -8  -6   8  259.27   15.52
  -8   6   9   10.35    4.80
  -8  -6   9   12.24    4.70
   8   6   9    8.39    4.28
   8  -6   9   10.53    5.10
   8   6  10  179.58   12.92
   8  -6  10  181.77   13.19
  -8   6  10  179.92   13.54
  -8  -6  10  164.53   12.71
   8   6  11  210.15   14.54
   8  -6  11  217.19   15.03
  -8   6  11  203.12   15.06
  -8  -6  11  211.13   14.72
   8   6  12  176.33   13.48
   8  -6  12  163.40   13.42
  -8   6  12  145.15   13.49
  -8  -6  12  167.21   13.37
   8   6  13  138.57   12.75
   8  -6  13  128.09   12.62
  -8   6  13  134.70   13.14
  -8  -6  13  143.75   12.83
   8  -7 -11   35.34    6.55
   8  -7 -10  101.17    9.40
   8   7  -9   16.65    4.55
   8  -7  -9   30.35    5.88
   8   7  -8  238.58   13.80
   8  -7  -8  242.69   14.67
   8  -7  -7   33.16    5.80
   8  -7  -6   50.64    6.24
   8  -7  -5   86.73    7.94
   8  -7  -4   -0.73    3.52
   8  -7  -3   22.01    4.45
  -8   7  -3   19.33    3.96
  -8  -7  -3   23.30    3.90
   8  -7  -2  247.64   14.02
  -8   7  -2  237.61   13.06
  -8  -7  -2  238.55   12.29
   8  -7  -1   78.57    7.14
  -8  -7  -1   59.35    5.47
  -8   7  -1   71.49    6.21
   8  -7   0  251.43   14.22
  -8   7   0  248.14   13.48
  -8  -7   0  257.58   12.95
  -8   7   1   78.15    6.58
  -8   7   1   81.62    6.90
  -8  -7   1   72.60    6.16
   8  -7   2  258.24   14.48
  -8   7   2  232.03   13.40
  -8  -7   2  257.04   12.72
  -8   7   3   16.64    4.21
  -8  -7   3   21.03    3.65
   8  -7   3   18.33    3.84
   8   7   3   22.53    4.18
  -8   7   4    1.33    2.93
  -8  -7   4   -0.51    2.51
   8   7   4   -0.59    3.22
   8  -7   4    2.48    2.99
  -8   7   5   82.16    7.46
  -8  -7   5   90.16    7.13
   8   7   5  102.21    7.74
   8  -7   5   84.96    7.41
  -8   7   6   67.15    7.19
  -8  -7   6   55.50    5.98
   8   7   6   61.33    6.41
   8  -7   6   51.23    6.34
  -8   7   7   32.50    5.69
  -8  -7   7   34.90    5.33
   8   7   7   30.46    5.43
   8  -7   7   28.31    5.34
   8   7   8  267.96   15.51
   8  -7   8  268.59   15.69
  -8   7   8  275.46   16.29
  -8  -7   8  261.07   15.12
  -8   7   9   29.99    6.51
  -8  -7   9   40.23    6.23
   8   7   9   23.99    5.73
   8  -7   9   20.92    5.78
   8  -7  10   93.71    9.61
   8   7  10  100.32    9.71
  -8   7  10  119.76   10.60
  -8  -7  10   93.00    9.28
  -8   7  11   45.23    7.82
  -8  -7  11   38.37    7.27
   8   7  11   37.18    7.36
   8  -7  11   36.20    6.90
  -8   7  12   22.94    7.06
  -8  -7  12   13.15    5.79
   8   7  12   30.71    6.87
   8  -7  12   15.11    6.35
  -8  -7  13   16.27    6.43
   8   7  13   24.07    7.38
   8  -7  13    8.07    6.51
   8  -8 -11  369.38   20.81
   8  -8 -10   71.81    8.81
   8  -8  -9   44.87    7.16
   8   8  -9   47.09    6.22
   8  -8  -8   95.51    8.99
   8   8  -8   41.71    6.07
   8   8  -7  103.70    8.66
   8  -8  -7   96.04    9.49
   8  -8  -6   93.27    8.88
   8  -8  -5  796.54   35.36
   8  -8  -4  172.85   11.79
   8  -8  -3  639.77   29.45
   8  -8  -2  238.39   14.05
  -8   8  -2  221.27   12.61
  -8  -8  -2  233.29   11.92
   8  -8  -1  148.77   10.96
  -8  -8  -1  185.22    9.80
  -8   8  -1  176.92   10.42
  -8   8   0   50.38    5.47
  -8  -8   0   49.82    4.89
  -8   8   1  196.93   11.09
  -8  -8   1  185.11   10.32
  -8   8   1  170.73   10.96
  -8   8   2  242.79   13.16
   8  -8   2  220.03   13.74
  -8   8   2  243.75   13.47
  -8  -8   3  662.35   28.11
  -8   8   3  666.29   29.55
   8   8   3  703.34   29.11
   8  -8   3  677.83   29.21
   8   8   4  199.87   11.34
   8  -8   4  177.25   11.10
  -8  -8   4  177.77   10.37
  -8   8   4  191.90   11.76
   8  -8   5  766.65   33.49
   8   8   5  810.62   33.53
  -8   8   5  743.80   33.87
  -8  -8   5  814.23   32.81
   8  -8   6   92.27    8.08
   8   8   6   98.98    8.03
  -8  -8   6   86.38    7.37
  -8   8   6  101.44    8.79
   8   8   7  112.68    8.73
   8  -8   7  100.78    8.53
  -8   8   7  110.49    9.54
  -8  -8   7   97.06    8.00
   8   8   8  127.95   10.08
   8  -8   8  122.40   10.09
  -8   8   8  146.64   11.01
  -8  -8   8  132.28    9.85
  -8   8   9   54.00    7.67
  -8  -8   9   34.10    5.79
   8   8   9   39.95    6.76
   8  -8   9   49.79    7.17
  -8   8  10   66.93    8.43
  -8  -8  10   72.18    7.95
   8   8  10   64.11    8.01
   8  -8  10   56.57    8.19
   8   8  11  401.60   21.87
   8  -8  11  402.54   22.10
  -8   8  11  383.77   22.46
  -8  -8  11  399.82   21.48
  -8   8  12   74.04   10.01
  -8  -8  12   76.15    9.35
   8   8  12   82.70    9.49
   8  -8  12   83.35   10.30
  -8  -8  13  284.55   17.92
   8  -8  13  260.87   18.24
   8   8  13  276.21   18.12
   8  -9 -11   55.66    8.35
   8  -9 -10   17.84    6.23
   8   9  -9  118.40    9.57
   8  -9  -9  131.44   11.58
   8   9  -8   52.16    6.67
   8  -9  -8   46.45    7.49
   8   9  -7   11.25    4.68
   8  -9  -7   38.26    6.61
   8   9  -6    8.94    4.49
   8  -9  -6    4.65    4.30
   8  -9  -5   85.28    8.85
   8  -9  -4   -7.07    4.56
   8  -9  -3  119.75   10.04
   8  -9  -2   31.30    5.75
  -8  -9  -2   40.81    4.44
  -8   9  -2   48.76    5.60
  -8  -9  -1  100.32    6.83
  -8   9  -1  101.38    7.58
   8  -9  -1  100.94    8.86
  -8   9   0   35.97    4.93
  -8  -9   0   35.02    4.21
  -8  -9   1   89.56    6.69
  -8   9   1   95.09    7.24
   8  -9   1   98.29    8.75
  -8   9   2   46.32    5.29
  -8   9   2   45.82    5.58
   8  -9   2   43.99    6.18
   8  -9   3  139.83   10.73
  -8   9   3  131.35    9.43
   8   9   3  138.88    9.02
   8  -9   3  137.00    9.20
  -8  -9   3  145.39    8.50
   8   9   4    1.13    3.24
   8  -9   4    5.95    3.86
  -8  -9   4   -0.47    2.59
  -8   9   4    3.32    2.78
   8   9   5  119.62    8.50
   8  -9   5  111.64    8.44
  -8   9   5  104.29    8.69
  -8  -9   5  114.44    7.75
   8   9   6    3.78    3.84
   8  -9   6   10.08    4.16
  -8   9   6    7.58    4.27
  -8  -9   6    8.72    3.59
   8  -9   7   32.85    6.06
   8   9   7   35.98    5.59
  -8  -9   7   27.22    4.92
  -8   9   7   30.79    5.79
  -8   9   8   55.24    7.32
  -8  -9   8   66.47    6.79
   8   9   8   49.13    6.61
   8  -9   8   42.47    6.57
  -8   9   9  121.89   10.91
  -8  -9   9  125.01    9.95
   8   9   9  124.19   10.63
   8   9   9  141.45   10.83
   8  -9   9  139.84   10.80
  -8   9  10   13.86    5.77
   8   9  10   17.24    5.91
   8  -9  10   20.06    5.85
  -8   9  11   43.37    8.12
   8   9  11   45.39    7.36
   8  -9  11   61.89    8.43
  -8   9  12   16.90    6.85
   8  -9  12    3.16    5.93
   8   9  12   11.91    5.98
   8  -9  13   25.72    8.09
   8 -10 -11  534.97   28.41
   8 -10 -10   43.09    8.14
   8 -10  -9   45.19    7.87
   8  10  -9   42.06    6.37
   8 -10  -8   53.51    8.20
   8  10  -8   62.65    7.28
   8 -10  -7  137.84   11.87
   8  10  -7  145.44   10.99
   8 -10  -6   36.34    6.71
   8  10  -6   19.59    5.65
   8  10  -5 1044.57   43.57
   8 -10  -5  979.18   44.30
   8  10  -4  101.06    9.26
   8 -10  -4  113.74   10.16
   8 -10  -3  705.51   33.01
   8 -10  -2  106.90    9.81
   8 -10  -1  171.46   12.66
  -8 -10  -1  193.35   10.11
  -8  10  -1  197.89   11.13
  -8 -10   0   10.11    2.82
  -8  10   0   18.14    3.52
   8 -10   1  196.79   13.38
  -8 -10   1  200.67   10.66
  -8  10   1  204.90   11.46
  -8 -10   2  111.39    7.55
  -8  10   2  129.56    8.86
  -8  10   2  104.86    7.91
   8 -10   2  106.72    7.85
   8  10   2  115.06    7.93
   8 -10   2  115.29    9.63
  -8  10   3  775.45   33.16
   8 -10   3  727.97   34.71
   8  10   3  813.84   32.38
   8 -10   3  767.23   32.43
  -8  10   3  766.54   32.60
   8  10   4  105.34    8.04
   8 -10   4  118.25    8.33
  -8  10   4  106.63    8.63
   8  10   5 1054.88   42.35
   8 -10   5 1033.58   42.47
  -8  10   5 1032.27   43.22
   8  10   6   31.20    4.99
   8 -10   6   26.45    5.14
  -8  10   6   25.43    5.40
  -8  10   7  142.29   11.04
   8  10   7  165.55   10.90
   8 -10   7  157.05   10.90
   8  10   8   54.08    7.61
   8  10   8   45.90    6.44
   8 -10   8   54.55    7.04
  -8  10   8   54.87    7.39
  -8  10   9   47.59    7.44
   8  10   9   54.28    7.02
   8 -10   9   48.25    7.19
   8  10   9   57.57    8.17
  -8  10  10   34.19    6.75
   8  10  10   36.33    6.54
   8 -10  10   24.21    6.13
   8 -10  11  552.70   27.89
   8  10  11  558.76   27.44
  -8  10  11  561.36   28.53
  -8  10  12   38.88    8.18
   8  10  12   31.07    7.17
   8 -11 -12   19.85    7.56
   8 -11 -11   72.67    9.99
   8 -11 -10   20.57    7.31
   8  11  -9   82.11    8.60
   8 -11  -9   99.52   10.81
   8  11  -8    2.51    4.56
   8 -11  -8   12.67    6.35
   8  11  -7   85.74    8.67
   8 -11  -7   81.50   10.04
   8  11  -6    1.71    4.70
   8 -11  -6    1.09    5.10
   8  11  -5  130.49   10.60
   8 -11  -5  108.59   10.61
   8  11  -4    5.33    4.63
   8 -11  -4   -1.04    4.87
   8  11  -3  157.63   11.28
   8 -11  -3  100.84   10.36
   8 -11  -2    3.99    4.61
   8  11  -2    7.11    4.85
   8  11  -1  162.04   12.06
  -8  11  -1  154.97    9.77
  -8  11   0    3.01    3.08
  -8  11   1  137.96    8.95
   8 -11   1  153.72   11.86
  -8  11   2    5.39    3.51
  -8  11   2    6.77    3.20
   8 -11   2    5.60    4.75
   8  11   2    7.27    3.12
  -8  11   3  141.55    9.33
   8 -11   3  131.89   10.71
  -8  11   3  107.77    8.25
   8  11   3  116.04    8.04
  -8  11   4    3.96    3.44
   8  11   4    6.32    3.34
   8  11   4    3.72    4.23
  -8  11   5  135.15   10.00
   8  11   5  161.31   12.22
   8  11   5  138.79    9.33
   8  11   6    1.22    3.72
   8  11   6    2.80    4.57
  -8  11   6   13.22    4.76
  -8  11   7   77.54    8.27
   8  11   7  102.20   10.09
   8  11   7   88.90    7.96
   8  11   8   -1.86    5.03
  -8  11   8   13.59    5.38
   8  11   8    2.13    4.42
   8  11   9   94.34    9.60
  -8  11   9   89.61    9.66
   8  11   9   91.94    8.91
  -8  11  10    1.93    5.20
   8  11  10    9.09    5.32
  -8  11  11   79.06    9.61
   8  11  11   59.52    8.31
   8  11  12   10.39    5.84
   8 -12 -11  405.97   24.54
   8 -12 -10   16.80    7.65
   8  12  -9   71.50    8.67
   8 -12  -9   85.51   10.85
   8  12  -8   10.82    5.42
   8 -12  -8   36.78    8.03
   8  12  -7   96.82    9.40
   8 -12  -7   70.58   10.08
   8  12  -6    9.99    4.98
   8 -12  -6   24.50    7.16
   8  12  -5  949.65   40.36
   8 -12  -5  839.86   41.09
   8  12  -4   27.06    6.28
   8 -12  -4   18.97    6.58
   8 -12  -3  795.93   38.92
   8  12  -3  900.58   38.79
   8  12  -2   24.14    6.49
   8 -12  -2   19.36    5.98
   8  12  -1  219.89   14.90
  -8  12   0    9.67    3.13
   8 -12   0   13.52    5.86
   8 -12   1  236.19   15.43
  -8  12   1  225.34   12.08
   8  12   1  225.73   11.78
   8  12   1  220.68   15.17
   8  12   2   34.41    6.62
  -8  12   2   22.29    4.00
   8  12   2   22.62    3.92
   8 -12   2   32.09    6.41
   8  12   3  900.73   40.46
   8 -12   3  840.98   39.81
   8  12   3  902.36   36.06
  -8  12   3  885.91   36.41
  -8  12   3  902.90   37.30
   8 -12   4   41.26    7.49
   8  12   4   39.13    5.12
  -8  12   4   43.40    5.74
  -8  12   4   33.24    4.98
   8  12   4   32.88    6.97
  -8  12   5  946.56   42.62
   8  12   5  933.47   41.55
  -8  12   6   11.52    4.23
   8  12   6    8.85    4.01
   8  12   6   11.93    5.55
  -8  12   7   97.25    9.11
   8  12   7  103.00   10.02
   8  12   7   88.39    8.01
  -8  12   8   26.65    5.96
   8  12   8   33.81    5.74
   8  12   8   21.09    6.43
  -8  12   9   75.80    8.78
   8  12   9   64.86    7.70
   8  12   9   82.93    9.33
  -8  12  10    4.75    5.45
  -8  12  11  551.55   28.08
   8 -13 -10   -1.36    6.93
   8  13  -9  126.76   11.67
   8 -13  -9  141.15   13.68
   8  13  -8   -0.97    5.45
   8 -13  -8    1.31    6.21
   8  13  -7  153.60   11.96
   8 -13  -7  103.03   12.10
   8  13  -6   12.67    5.67
   8 -13  -6   13.69    6.57
   8  13  -5  133.81   11.68
   8 -13  -5  162.15   13.99
   8  13  -4    3.93    4.80
   8 -13  -4    3.58    6.43
   8  13  -3  214.86   14.57
   8 -13  -3  172.03   14.53
   8  13  -2   12.06    5.44
   8  13  -1  173.61   13.42
  -8  13   0    8.83    3.16
   8 -13   0    2.22    5.14
   8 -13   1  149.82   12.96
  -8  13   1  178.13    9.94
   8  13   1  196.88   13.96
   8  13   2    9.38    6.10
  -8  13   2   11.59    3.51
   8 -13   2    3.21    5.10
   8 -13   3  199.31   14.87
  -8  13   3  225.58   12.81
  -8  13   3  221.69   12.00
   8  13   3  238.71   15.70
  -8  13   4    6.31    3.77
   8 -13   4    3.19    4.76
   8  13   4    4.18    5.05
   8  13   5  146.57   12.46
  -8  13   5  138.90   10.19
  -8  13   6    3.53    4.14
   8  13   6    5.15    5.50
   8  13   7  134.73   12.19
  -8  13   7  143.51   10.65
  -8  13   8   -3.24    4.73
   8  13   8    1.01    5.46
  -8  13   9  142.72   11.61
   8  13   9  136.14   12.02
  -8  13  10    0.93    5.29
  -8  13  11   79.06    9.91
   8  14  -8   11.31    6.78
   8 -14  -8   13.74    7.34
   8  14  -7   82.20    9.89
   8 -14  -7   79.45   11.36
   8  14  -6    8.35    5.70
   8 -14  -6    7.94    7.06
   8  14  -5  587.76   28.84
   8 -14  -5  516.53   29.42
   8  14  -4   31.49    7.46
   8 -14  -4   39.36    7.94
   8  14  -3  550.66   27.79
   8 -14  -3  507.52   28.38
   8  14  -2   11.65    5.85
   8  14  -1  106.48   11.17
   8 -14  -1   94.54   10.87
   8 -14   0    2.36    5.78
   8  14   1  115.63   11.38
   8 -14   1  105.61   11.19
   8  14   2   34.75    7.09
   8 -14   2   13.68    6.60
   8 -14   3  533.74   28.70
   8  14   3  579.80   28.86
   8  14   4   31.63    7.30
   8 -14   4   26.91    7.28
   8  14   5  584.15   29.63
   8  14   6    2.18    5.60
   8  14   7  101.88   10.93
   8  14   8   18.28    6.95
   8  14   9   36.12    7.70
   8  15  -8    9.73    6.03
   8  15  -7   93.58   10.70
   8  15  -6   15.59    6.53
   8 -15  -6    9.76    7.62
   8  15  -5  166.66   13.65
   8 -15  -5  106.77   12.98
   8  15  -4    5.61    6.05
   8 -15  -4    6.71    6.30
   8  15  -3  138.24   12.80
   8 -15  -3  133.24   13.36
   8  15  -2   18.07    6.70
   8 -15  -1  108.91   12.16
   8  15  -1  147.51   12.79
   8 -15   0   -2.50    5.95
   8 -15   1  136.32   13.20
   8  15   1  179.77   14.21
   8  15   2   25.30    6.78
   8 -15   2   19.27    7.16
   8 -15   3  137.30   12.84
   8  15   3  136.11   12.66
   8  15   4   17.36    6.12
   8 -15   4   10.63    6.17
   8  15   5  178.23   14.52
   8  15   6    5.78    5.88
   8  15   7  119.64   12.24
   8  15   8    5.70    6.15
   8  16  -7   40.41    8.47
   8  16  -6    1.17    6.11
   8  16  -5  359.92   22.01
   8  16  -4    1.19    6.07
   8 -16  -4    8.50    7.81
   8  16  -3  352.11   21.72
   8  16  -2    6.01    5.88
   8  16  -1   94.24   11.11
   8 -16  -1   62.92   10.12
   8 -16   0   -5.29    6.47
   8  16   1   64.52    9.87
   8 -16   1   90.73   10.91
   8  16   2   14.66    6.66
   8 -16   2   -5.07    6.61
   8 -16   3  319.99   21.39
   8  16   3  378.62   22.54
   8 -16   4    4.96    6.46
   8  16   4    1.23    5.92
   8  16   5  337.54   21.83
  -9   0  -4   -2.02    2.92
  -9   0  -3    1.27    2.66
  -9   0  -2   -3.12    2.70
  -9   0  -1    1.87    2.79
  -9   0   0    3.80    2.97
  -9   0   1   -0.62    2.49
  -9   0   2   -0.64    2.70
  -9   0   3   -0.65    2.93
  -9   0   4    0.68    3.21
  -9   0   5   -1.47    3.34
   9   0   5   -2.21    3.84
  -9   0   6    2.35    3.62
   9   0   6   -0.78    3.75
  -9   0   7   12.54    3.57
   9   0   7    4.09    3.37
  -9   0   8    7.19    4.45
   9   0   8   -3.45    4.65
  -9   0   9   -2.90    4.85
   9   0   9    4.67    4.86
  -9   0  10    3.12    4.65
   9   0  10   -9.00    4.89
  -9   0  11    7.80    5.59
   9   0  11   -1.07    5.22
  -9   0  12    4.75    5.81
   9   0  12    2.28    6.07
  -9   0  13   -8.84    6.74
   9   0  13    1.21    5.66
  -9  -1  -4   19.23    4.11
  -9   1  -4   18.49    4.21
  -9   1  -3   28.45    4.62
  -9  -1  -3   23.17    4.28
  -9   1  -2   41.02    5.16
  -9  -1  -2   41.02    4.99
  -9  -1  -1    7.36    3.17
  -9   1  -1    8.82    3.45
  -9   1   0   16.02    3.72
  -9  -1   0   16.28    3.53
  -9  -1   1    3.64    2.93
  -9   1   1    7.61    2.94
  -9   1   2   44.71    5.27
  -9  -1   2   40.43    5.03
  -9  -1   3   23.73    4.15
  -9   1   3   25.25    4.19
  -9  -1   4   17.39    2.76
  -9   1   4   28.56    4.67
  -9  -1   4   20.79    4.40
  -9   1   5    4.47    3.49
  -9  -1   5    1.44    2.78
   9  -1   5    1.48    3.09
  -9  -1   6    0.77    2.97
  -9   1   6   -0.79    4.04
   9  -1   6    0.78    4.01
  -9   1   7   22.86    4.57
  -9  -1   7   16.47    4.34
   9  -1   7   18.90    4.72
  -9   1   8   26.34    5.55
  -9  -1   8   33.68    5.78
   9  -1   8   23.37    5.30
  -9   1   9    0.98    4.84
  -9  -1   9    4.78    4.28
   9  -1   9    4.69    4.64
   9  -1  10    1.00    4.84
  -9   1  10   -2.10    5.33
  -9  -1  10    1.03    5.16
   9  -1  11    3.21    5.16
  -9   1  11    1.12    5.10
  -9  -1  11   -2.21    5.32
   9  -1  12    1.14    5.12
  -9   1  12   -3.59    5.85
  -9  -1  12    5.89    5.99
   9  -1  13   10.92    6.69
  -9   1  13   11.43    6.22
  -9  -1  13    6.26    5.61
   9  -2  -8    4.42    2.46
   9  -2  -7    5.15    2.46
   9  -2  -6   15.47    2.93
   9  -2  -5  176.29    9.25
  -9  -2  -4   10.39    3.44
  -9  -2  -3   15.98    3.67
  -9  -2  -2    0.60    2.56
  -9  -2  -1   47.60    5.20
  -9  -2   0   31.99    4.65
  -9  -2   1   66.68    6.20
  -9  -2   2   -2.43    2.85
  -9  -2   3   21.36    4.28
  -9   2   3   28.45    4.48
  -9   2   4    6.36    3.47
  -9  -2   4   11.14    3.62
   9  -2   4    4.96    3.28
  -9   2   5  186.67   12.18
  -9  -2   5  171.22   11.47
   9  -2   5  205.56   12.37
   9  -2   6    9.37    4.51
  -9   2   6   14.47    4.22
  -9  -2   6   18.91    4.62
   9  -2   7    9.87    4.14
  -9   2   7    5.13    3.78
  -9  -2   7   12.95    4.08
   9  -2   8   12.98    4.83
  -9   2   8    5.50    4.11
  -9  -2   8    7.84    4.15
   9  -2   9    1.88    4.54
  -9   2   9    7.87    4.74
  -9  -2   9   -0.94    4.60
  -9   2  10   18.99    6.12
  -9  -2  10   32.44    6.53
   9  -2  10   25.17    6.23
  -9   2  11   68.85    9.31
  -9  -2  11   79.49    9.58
   9  -2  11   50.48    8.29
  -9   2  12   -2.40    6.62
  -9  -2  12    3.49    6.35
   9  -2  12   -4.59    5.83
  -9   2  13    5.11    6.73
  -9  -2  13    1.24    5.98
   9   2  13    3.58    6.44
   9  -2  13   12.16    6.77
   9  -3  -9   87.91    6.59
   9  -3  -8  240.84   12.21
   9  -3  -7   89.15    6.46
   9  -3  -6   18.24    3.51
   9  -3  -5   53.10    4.90
   9  -3  -4   10.02    2.93
  -9  -3  -4   10.82    3.41
   9  -3  -3  277.17   13.37
  -9  -3  -3  257.53   14.17
  -9  -3  -2  186.64   10.82
  -9   3  -2  163.33   10.74
  -9   3  -1   15.98    3.79
  -9  -3  -1   18.28    3.66
  -9  -3   0   45.20    5.57
  -9   3   0   42.02    5.30
  -9   3   1   20.44    4.20
  -9  -3   1   20.67    3.96
  -9  -3   2  193.01   11.40
  -9  -3   3  271.45   14.54
  -9  -3   4   11.51    3.84
   9  -3   4   12.77    4.01
   9   3   4   13.16    3.72
  -9  -3   5   51.54    5.94
   9   3   5   56.53    6.29
   9  -3   5   58.75    6.49
  -9  -3   6   29.61    5.36
   9   3   6   28.93    5.30
   9  -3   6   17.18    4.74
   9   3   7   87.48    8.02
   9  -3   7   93.76    8.37
  -9  -3   7   72.94    7.59
   9   3   8  249.01   15.25
   9  -3   8  254.38   15.64
  -9  -3   8  252.83   15.35
   9   3   9  106.43    9.76
   9  -3   9  103.84    9.83
  -9  -3   9  108.11    9.93
   9   3  10   18.64    6.04
   9  -3  10   19.15    6.10
  -9  -3  10   16.93    5.70
   9   3  11   27.16    6.74
   9  -3  11   29.00    6.76
  -9  -3  11   27.85    6.85
   9   3  12    1.12    5.46
   9  -3  12   -2.30    5.69
  -9  -3  12   10.33    6.33
   9   3  13   72.31    9.81
   9  -3  13   67.06   10.21
  -9  -3  13   73.37   10.38
   9  -4  -9    3.74    3.36
   9  -4  -8   13.23    3.76
   9  -4  -7    2.62    2.86
   9  -4  -6  125.53    8.29
   9  -4  -5  311.73   15.33
   9  -4  -4    9.66    2.91
  -9   4  -4   11.29    3.99
   9  -4  -3   68.42    5.76
  -9  -4  -3   66.43    6.26
  -9   4  -3   60.56    6.42
  -9   4  -2    1.29    3.15
  -9  -4  -2    5.72    2.99
   9  -4  -2    8.79    2.89
  -9  -4  -1   89.86    7.07
  -9   4  -1   88.34    7.42
  -9  -4   0  222.16   12.53
  -9   4   0  225.03   12.89
  -9   4   1   93.23    7.75
  -9   4   1   98.81    7.93
  -9  -4   2    6.91    3.08
  -9   4   2    3.39    3.18
  -9   4   3   75.86    6.93
  -9  -4   3   64.50    6.18
  -9   4   4   11.56    3.89
  -9  -4   4   16.82    3.98
   9   4   4   17.85    4.27
   9  -4   4   13.46    4.02
  -9   4   5  307.07   16.62
  -9  -4   5  300.39   15.78
   9  -4   5  301.16   16.36
   9   4   5  263.45   15.67
  -9  -4   6  127.07    9.40
  -9   4   6  118.71    9.71
   9  -4   6  120.84    9.65
   9   4   6  110.98    9.06
  -9   4   7    0.87    3.56
  -9  -4   7    8.53    3.74
   9   4   7    3.18    3.32
   9  -4   7    1.64    3.62
  -9   4   8   14.81    5.07
  -9  -4   8   17.54    4.68
   9   4   8    6.70    4.12
   9  -4   8   18.20    5.05
  -9   4   9    5.95    4.72
  -9  -4   9   10.84    5.48
   9  -4   9    1.89    4.74
   9   4   9   10.02    5.03
  -9   4  10   72.14    8.79
  -9  -4  10   55.61    7.91
   9   4  10   78.79    8.94
   9  -4  10   56.33    8.37
   9   4  11  193.25   14.16
   9  -4  11  181.89   14.04
  -9   4  11  165.32   13.85
  -9  -4  11  185.99   14.00
  -9   4  12   19.30    7.20
  -9  -4  12   12.40    5.96
   9   4  12   16.60    6.79
   9  -4  12    6.87    5.98
  -9  -4  13   16.84    6.92
   9   4  13    8.22    6.20
   9  -4  13   14.61    6.65
   9  -5 -10    1.27    3.76
   9  -5  -9  171.20   10.98
   9  -5  -8  394.12   19.23
   9  -5  -7  207.41   12.12
   9  -5  -6   38.04    5.24
   9  -5  -5   49.63    5.76
   9  -5  -4   66.00    6.15
   9  -5  -3  476.79   21.59
  -9  -5  -3  473.12   21.67
  -9   5  -3  448.89   22.09
   9  -5  -2  409.16   18.83
  -9   5  -2  380.83   19.10
  -9  -5  -2  384.59   18.56
  -9  -5  -1   46.41    5.19
  -9   5  -1   47.34    5.63
   9  -5  -1   50.38    5.49
  -9   5   0  145.99   10.21
  -9  -5   0  173.26   10.30
  -9  -5   1   51.08    5.58
  -9   5   1   41.49    5.58
  -9   5   1   56.84    6.26
  -9   5   2  400.44   19.97
  -9  -5   2  411.36   19.17
  -9   5   3  459.05   22.82
  -9  -5   3  499.98   22.23
  -9   5   4   74.26    7.27
  -9  -5   4   78.07    6.80
   9  -5   4   91.00    7.70
   9   5   4   57.74    6.69
  -9   5   5   38.62    5.73
  -9  -5   5   44.49    5.47
   9   5   5   35.58    5.58
   9  -5   5   41.43    5.88
  -9   5   6   39.53    5.96
  -9  -5   6   35.03    5.42
   9   5   6   40.31    5.85
   9  -5   6   38.06    5.98
   9   5   7  226.09   13.71
   9  -5   7  188.63   13.07
  -9   5   7  215.55   13.93
  -9  -5   7  214.76   13.21
   9   5   8  396.34   20.74
   9  -5   8  372.41   20.68
  -9   5   8  398.05   21.37
  -9  -5   8  409.67   20.84
   9   5   9  200.47   13.64
   9  -5   9  199.45   13.95
  -9   5   9  178.54   13.66
  -9  -5   9  200.63   13.65
  -9   5  10    5.30    5.26
  -9  -5  10   15.24    5.93
   9   5  10   -2.88    5.07
   9  -5  10   10.02    5.35
  -9   5  11   16.97    6.22
  -9  -5  11   33.88    7.05
   9   5  11   21.46    6.67
   9  -5  11   23.48    6.91
  -9   5  12   24.06    7.19
  -9  -5  12   15.42    6.15
   9   5  12   19.65    6.58
   9  -5  12    1.14    6.22
   9  -5  13  221.94   17.04
  -9  -5  13  228.30   16.87
   9  -6 -10   84.99    8.23
   9  -6  -9   13.04    4.72
   9  -6  -8   -2.85    4.05
   9  -6  -7   19.70    4.78
   9  -6  -6  147.65   10.33
   9  -6  -5  284.33   15.45
   9  -6  -4   41.50    5.34
   9  -6  -3   15.13    4.10
  -9   6  -3   21.10    4.51
  -9  -6  -3   29.03    4.36
   9  -6  -2    4.55    3.30
  -9  -6  -2    3.80    2.86
  -9   6  -2    4.52    2.89
  -9   6  -1   94.94    7.92
  -9  -6  -1   99.36    7.33
   9  -6  -1   99.25    7.81
  -9  -6   0  278.64   14.36
  -9   6   0  274.21   14.86
   9  -6   0  262.60   14.73
  -9  -6   1  101.50    7.78
  -9   6   1   99.84    8.14
  -9   6   1  119.66    8.70
  -9  -6   2    3.23    2.74
  -9   6   2    9.67    3.43
  -9   6   3   17.81    4.34
  -9  -6   3   22.46    3.98
  -9  -6   4   31.86    4.81
  -9   6   4   35.18    5.33
   9   6   4   48.88    5.64
   9  -6   4   34.30    5.44
  -9   6   5  324.65   17.42
  -9  -6   5  318.89   16.24
   9   6   5  285.28   16.26
   9  -6   5  318.75   16.92
  -9   6   6  160.18   11.34
  -9  -6   6  142.07   10.13
   9   6   6  150.92   10.60
   9  -6   6  153.98   10.92
  -9  -6   7   18.36    4.75
  -9   6   7   13.14    4.90
   9   6   7   12.39    4.65
   9  -6   7   16.21    5.07
  -9   6   8    2.79    4.09
  -9  -6   8    2.37    3.82
   9  -6   8    0.87    4.53
   9   6   8    5.80    4.47
  -9   6   9   19.80    5.37
  -9  -6   9   20.52    5.35
   9   6   9   12.48    5.00
   9  -6   9   13.07    5.28
  -9   6  10   95.15   10.07
  -9  -6  10   92.52    9.43
   9   6  10   77.93    9.07
   9  -6  10  100.75   10.34
   9   6  11  218.49   15.22
   9  -6  11  218.32   15.62
  -9   6  11  208.46   15.43
  -9  -6  11  218.71   15.12
   9   6  12   38.76    7.80
   9  -6  12   19.24    7.10
  -9  -6  12   37.54    7.62
  -9  -6  13   20.63    7.17
   9  -7 -10    9.90    4.75
   9   7  -9  199.35   12.56
   9  -7  -9  210.34   13.50
   9  -7  -8  491.08   24.05
   9  -7  -7  199.16   12.93
   9  -7  -6   27.11    5.51
   9  -7  -5   45.48    6.36
   9  -7  -4   32.85    5.43
   9  -7  -3  584.65   26.77
  -9   7  -3  561.68   26.25
  -9  -7  -3  583.98   25.48
   9  -7  -2  464.02   22.55
  -9   7  -2  439.53   21.72
  -9  -7  -2  495.62   21.37
   9  -7  -1   42.19    5.67
  -9  -7  -1   45.21    4.94
  -9   7  -1   54.65    5.95
   9  -7   0  154.82   10.69
  -9   7   0  159.13   10.14
  -9  -7   0  139.29    9.16
  -9   7   1   63.05    6.15
  -9  -7   1   50.02    5.60
  -9   7   1   52.57    6.20
  -9   7   2  457.85   21.89
  -9   7   2  446.89   21.65
  -9   7   3  595.18   27.40
  -9  -7   3  606.65   26.19
  -9  -7   4   26.78    4.48
  -9   7   4   29.38    5.37
   9   7   4   28.32    5.03
   9  -7   4   25.63    4.98
  -9   7   5   50.19    6.44
  -9  -7   5   41.49    5.36
   9   7   5   44.10    6.00
   9  -7   5   47.07    6.31
  -9   7   6   28.86    5.77
  -9  -7   6   24.01    4.79
   9   7   6   43.37    6.11
   9  -7   6   31.16    5.54
   9   7   7  224.02   13.66
   9  -7   7  226.60   13.85
  -9  -7   7  213.26   13.17
  -9   7   7  220.03   14.23
   9   7   8  504.65   25.06
   9  -7   8  530.49   25.66
  -9   7   8  552.41   26.40
  -9  -7   8  481.66   24.37
   9   7   9  192.40   13.44
   9  -7   9  201.27   13.98
  -9   7   9  206.44   14.43
  -9  -7   9  187.26   13.17
   9   7  10   14.06    5.52
   9  -7  10   13.84    5.76
  -9   7  10   18.93    6.35
  -9  -7  10   20.59    5.79
   9   7  11   26.02    7.02
   9  -7  11   25.38    7.06
  -9   7  11   25.78    6.97
  -9  -7  11   21.26    6.18
   9   7  12   19.13    6.79
   9  -7  12   12.37    6.08
  -9   7  12    9.52    6.50
  -9  -7  12    7.28    5.62
  -9  -7  13  248.88   17.24
   9  -8 -10   31.90    6.73
   9   8  -9   10.73    4.79
   9  -8  -9    7.21    4.98
   9   8  -8    9.31    4.57
   9  -8  -8   -5.32    5.04
   9  -8  -7   -0.87    4.15
   9  -8  -6  185.91   12.82
   9  -8  -5  311.14   17.57
   9  -8  -4   11.54    4.56
   9  -8  -3   46.32    6.27
  -9   8  -3   37.54    5.43
   9  -8  -2    4.03    3.78
  -9  -8  -2    1.02    2.96
  -9   8  -2    3.82    3.11
  -9   8  -1  134.43    9.24
  -9  -8  -1  128.31    8.38
   9  -8  -1  128.69    9.99
  -9  -8   0  333.14   15.63
  -9   8   0  312.74   16.08
   9  -8   0  276.60   16.50
  -9  -8   1  113.03    8.28
  -9   8   1  142.56    9.38
  -9   8   2    3.91    3.41
  -9   8   2   11.81    3.50
  -9   8   3   43.58    5.84
  -9  -8   3   48.34    5.05
   9   8   3   47.39    5.69
   9  -8   3   35.58    5.42
  -9   8   4   30.29    5.32
  -9  -8   4   31.26    4.70
   9   8   4   28.54    4.81
   9  -8   4   28.78    4.98
  -9  -8   5  338.48   16.46
  -9   8   5  310.36   17.41
   9   8   5  307.81   16.77
   9  -8   5  330.59   17.48
  -9   8   6  210.61   13.65
  -9  -8   6  200.61   12.11
   9   8   6  205.05   12.76
   9  -8   6  225.42   13.44
  -9   8   7    5.25    4.33
  -9  -8   7   -0.68    3.90
   9   8   7    0.75    3.70
   9  -8   7    2.39    3.95
  -9  -8   8    0.74    4.04
  -9   8   8    1.85    4.83
   9   8   8    4.87    4.66
   9  -8   8    3.44    4.58
  -9  -8   9   -0.80    4.17
  -9   8   9    8.85    4.68
   9   8   9    1.73    4.66
   9  -8   9    3.66    5.15
  -9  -8  10   59.63    8.03
  -9   8  10   61.66    8.96
   9   8  10   58.88    8.05
   9  -8  10   48.78    8.02
   9   8  11  201.96   14.32
   9  -8  11  185.47   14.30
  -9   8  11  186.64   14.75
  -9  -8  11  172.33   13.14
   9   8  12   52.38    8.65
   9  -8  12   44.47    8.56
  -9   8  12   56.56    8.80
  -9  -8  12   69.10    8.89
   9  -9 -11   11.06    6.11
   9  -9 -10    5.00    5.33
   9   9  -9  184.15   12.30
   9  -9  -9  177.40   13.29
   9   9  -8  130.64   11.40
   9  -9  -8  303.23   15.90
   9   9  -7  194.09   12.82
   9  -9  -7  185.19   13.55
   9  -9  -6    5.63    4.89
   9  -9  -5   16.62    5.48
   9  -9  -4   67.63    8.10
   9  -9  -3  569.59   27.53
   9  -9  -2  327.99   18.40
  -9  -9  -2  332.02   15.98
  -9   9  -2  327.92   16.94
  -9  -9  -1   47.90    5.09
  -9   9  -1   43.98    5.77
   9  -9  -1   54.36    6.80
  -9  -9   0   70.08    5.95
  -9   9   0   59.68    6.28
   9  -9   0   66.44    7.39
  -9   9   1   48.01    5.87
  -9  -9   1   62.07    5.72
  -9   9   2  326.70   17.05
  -9  -9   2  310.48   15.95
  -9   9   2  338.11   16.83
   9  -9   2  320.42   18.20
   9   9   3  586.20   25.92
   9  -9   3  577.92   26.18
  -9   9   3  601.04   26.91
  -9   9   3  555.81   26.09
  -9   9   4   91.02    8.04
  -9  -9   4  101.34    7.29
   9  -9   4   69.00    7.26
   9   9   4   85.13    7.39
  -9  -9   5   22.33    4.45
  -9   9   5   17.65    4.92
   9   9   5   21.82    4.85
   9  -9   5   27.94    5.11
  -9   9   6   16.23    5.15
  -9  -9   6   10.10    3.81
   9   9   6    5.55    4.07
   9  -9   6   12.45    4.42
   9   9   7  193.45   12.35
   9  -9   7  184.48   12.45
  -9   9   7  174.35   12.51
  -9  -9   7  175.44   11.30
   9   9   8  287.62   17.21
   9  -9   8  351.21   18.42
  -9  -9   8  296.19   16.73
  -9   9   8  345.27   18.88
   9   9   9  172.67   12.64
   9  -9   9  193.90   13.34
  -9   9   9  197.51   13.97
  -9   9  10   -4.15    5.14
   9   9  10   -0.91    4.78
   9  -9  10   -5.79    5.49
  -9   9  11   17.59    6.44
   9   9  11    1.93    5.33
   9  -9  11   12.33    6.30
   9   9  12    9.26    6.14
   9  -9  12    7.67    6.17
   9 -10 -11   42.51    7.93
   9 -10 -10   18.37    6.53
   9  10  -9   12.75    4.84
   9 -10  -9    2.14    5.45
   9  10  -8   13.92    5.00
   9 -10  -8   16.86    5.83
   9  10  -7    5.94    4.88
   9 -10  -7    9.33    5.59
   9  10  -6   59.11    7.84
   9 -10  -6   65.10    8.54
   9  10  -5  105.48    9.48
   9 -10  -5  110.04   10.41
   9 -10  -4   51.19    7.52
   9 -10  -3    5.78    4.59
  -9  10  -2   35.58    5.31
  -9 -10  -2   44.08    5.15
   9 -10  -2   50.57    7.19
  -9  10  -1   56.22    6.09
  -9 -10  -1   62.55    5.79
   9 -10  -1   74.42    8.14
  -9  10   0   62.46    6.23
  -9 -10   0   52.69    5.22
  -9  10   1   72.33    6.64
  -9 -10   1   64.21    5.93
   9 -10   2   38.47    6.88
  -9  10   2   41.18    5.56
  -9 -10   2   58.84    5.73
   9 -10   2   44.77    5.64
  -9  10   2   55.12    6.37
  -9  10   3    1.92    3.42
   9  10   3    4.74    3.40
   9 -10   3    3.15    3.89
  -9  10   3   -1.42    4.44
   9  10   4   52.26    6.11
   9 -10   4   36.48    5.58
  -9  10   4   66.83    6.88
   9  10   5   99.44    8.47
   9 -10   5  111.46    8.96
  -9  10   5  121.24    9.45
  -9  10   6   63.38    7.23
   9  10   6   67.83    6.86
   9 -10   6   63.08    7.27
  -9  10   7    8.56    5.08
   9 -10   7   16.28    5.08
   9  10   7   13.17    4.90
  -9  10   8   10.05    5.31
   9  10   8   15.61    4.88
   9 -10   8   10.75    5.21
   9  10   9    7.34    5.49
  -9  10   9   24.27    6.51
   9  10   9   21.59    5.29
   9 -10   9   12.35    5.29
  -9  10  10   26.72    7.04
   9  10  10   37.35    6.90
   9 -10  10   27.37    6.87
  -9  10  11   63.08    9.03
   9  10  11   55.93    8.33
   9  10  12   33.28    7.52
   9 -11 -11   -2.34    6.31
   9 -11 -10    2.32    5.90
   9  11  -9  102.85    9.70
   9 -11  -9  111.53   11.61
   9  11  -8  100.45    9.60
   9 -11  -8  104.24   11.15
   9  11  -7   94.75    9.32
   9 -11  -7   90.49   10.34
   9  11  -6    5.44    4.44
   9 -11  -6   12.08    5.66
   9  11  -5    4.58    4.88
   9 -11  -5    1.08    5.34
   9 -11  -4   36.12    7.18
   9  11  -4   28.41    6.26
   9 -11  -3  282.51   18.18
   9  11  -3  326.97   18.20
   9 -11  -2   92.35    9.58
  -9  11  -1   30.75    4.78
   9 -11  -1   23.45    5.64
  -9  11   0    5.73    3.51
  -9  11   1   31.18    4.93
   9 -11   1   33.36    6.31
  -9  11   2   77.39    7.10
   9  11   2   90.70    7.16
   9 -11   2   77.37    8.94
  -9  11   3  348.36   17.76
   9 -11   3  339.42   19.73
   9  11   3  317.51   16.59
  -9  11   3  342.46   17.15
  -9  11   4   46.51    6.31
   9  11   4   41.65    5.59
  -9  11   4   38.67    5.66
   9  11   5    1.24    3.70
  -9  11   5    6.09    4.37
   9  11   6    5.96    3.98
  -9  11   6   -0.79    4.13
  -9  11   7  102.56    9.63
   9  11   7  107.51    9.24
   9  11   7  101.27   10.36
  -9  11   8  113.18   10.25
   9  11   8  105.01   10.73
   9  11   8   96.51    9.16
   9  11   9   99.65   10.53
   9  11   9   93.53    9.10
  -9  11   9  103.47   10.29
   9  11  10    3.47    4.92
  -9  11  10    1.02    6.00
   9  11  11    2.77    5.71
  -9  11  11   -2.15    5.72
   9 -12 -11    1.25    6.26
   9 -12 -10    1.24    6.30
   9  12  -9   11.95    6.06
   9 -12  -9   12.28    6.64
   9  12  -8   40.79    7.15
   9 -12  -8   31.50    7.71
   9  12  -7   11.20    5.27
   9 -12  -7   11.95    6.31
   9  12  -6   18.89    5.82
   9 -12  -6   17.63    6.37
   9  12  -5    6.77    5.16
   9 -12  -5    6.93    5.57
   9  12  -4   12.89    5.62
   9 -12  -4   29.56    7.05
   9  12  -3   10.95    5.44
   9 -12  -3   12.25    6.02
   9  12  -2   66.61    8.59
   9 -12  -2   57.15    8.53
  -9  12  -1   17.11    4.28
   9  12  -1    9.01    4.98
  -9  12   0    0.55    3.71
  -9  12   1   18.13    4.28
   9 -12   1   25.26    6.54
   9  12   1   21.37    6.43
   9 -12   2   60.50    8.41
   9  12   2   57.42    6.08
  -9  12   2   60.91    6.29
   9  12   2   65.62    8.75
   9 -12   3    7.37    5.02
   9  12   3   10.39    3.82
  -9  12   3   12.31    4.20
   9  12   3    4.13    4.99
  -9  12   3    7.48    4.38
   9  12   4   19.32    4.38
  -9  12   4   24.27    5.18
  -9  12   4   30.90    5.07
   9  12   4   32.18    6.94
  -9  12   5    4.48    4.21
   9  12   5   11.90    4.04
   9  12   5    1.04    5.17
  -9  12   6   14.87    4.99
   9  12   6   14.68    6.33
   9  12   6   18.10    4.99
   9  12   7   34.70    7.56
   9  12   7   17.21    5.02
  -9  12   7   25.55    5.98
   9  12   8   26.69    7.31
   9  12   8   35.29    6.36
  -9  12   8   44.74    6.95
   9  12   9   13.96    6.07
   9  12   9   14.18    5.36
  -9  12   9   13.13    5.86
  -9  12  10   -2.99    5.61
   9 -13  -9   44.27    9.02
   9 -13  -8   14.18    6.97
   9  13  -8   15.85    6.49
   9 -13  -7   62.21    9.71
   9  13  -7   48.86    8.17
   9 -13  -6    8.76    6.29
   9  13  -6   10.02    5.98
   9 -13  -5    6.15    6.02
   9  13  -5    4.04    5.45
   9 -13  -4   40.09    7.90
   9  13  -4   46.11    8.00
   9 -13  -3  105.60   11.54
   9  13  -3  143.98   12.05
   9  13  -2   44.54    7.92
   9 -13  -2   43.43    8.10
   9  13  -1   48.56    8.23
  -9  13   0    5.36    3.68
   9 -13   0    1.14    6.02
  -9  13   1   34.01    4.94
   9  13   1   29.48    7.24
   9 -13   1   48.21    8.01
  -9  13   2   57.00    6.01
   9  13   2   43.97    7.98
   9 -13   2   57.47    8.86
   9 -13   3  122.47   12.04
  -9  13   3  154.78    9.73
   9  13   3  139.67   12.86
  -9  13   4   47.34    6.52
   9  13   4   67.90    9.24
  -9  13   5   10.96    4.95
   9  13   5    4.44    5.44
  -9  13   6   13.89    5.19
   9  13   6   24.13    7.35
  -9  13   7   59.64    7.69
   9  13   7   61.50    9.18
  -9  13   8   13.67    5.57
   9  13   8   20.14    6.89
  -9  13   9   54.58    8.11
   9  13   9   45.87    8.23
  -9  13  10   18.46    6.42
   9  14  -8   77.02    9.80
   9  14  -7   27.63    7.50
   9 -14  -7   20.20    8.00
   9  14  -6   28.79    7.25
   9 -14  -6   30.48    8.32
   9  14  -5   18.22    6.47
   9 -14  -5   11.76    6.75
   9  14  -4   28.05    6.95
   9 -14  -4   28.32    7.94
   9 -14  -3   47.87    8.81
   9  14  -3   60.88    8.82
   9 -14  -2   73.51   10.04
   9  14  -2  102.16   10.89
   9  14  -1    2.23    5.23
   9 -14   0   34.02    7.28
   9 -14   1   16.70    6.50
   9  14   1   -1.13    5.98
   9 -14   2   91.47   10.64
   9  14   2   81.00    9.97
   9 -14   3   56.38    8.99
   9  14   3   58.46    9.12
   9  14   4   29.78    7.44
   9  14   5   17.06    7.34
   9  14   6   27.14    7.16
   9  14   7   14.61    7.13
   9  14   8   94.66   10.97
   9  15  -8    3.33    6.50
   9  15  -7   20.30    7.51
   9  15  -6   35.16    8.35
   9  15  -5   25.06    7.48
   9 -15  -5   22.08    7.89
   9  15  -4   13.75    6.65
   9 -15  -4    9.53    7.67
   9  15  -3    9.21    6.15
   9 -15  -3   14.66    6.95
   9  15  -2   13.90    6.99
   9  15  -1   32.66    7.53
   9 -15   0   66.72   10.17
   9  15   1   17.71    7.25
   9 -15   1   17.70    6.92
   9  15   2   15.43    7.01
   9 -15   2    1.24    5.91
   9  15   3   26.22    7.50
   9 -15   3    7.42    6.15
   9  15   4   19.11    7.27
   9 -15   4   15.03    6.85
   9  15   5   10.75    6.86
   9  15   6   42.86    8.64
   9  16  -2   87.17   11.07
   9  16  -1   -8.65    6.52
   9 -16   0  129.73   13.26
   9 -16   1    6.65    6.42
 -10   0  -4   20.24    4.53
 -10   0  -3  154.24   11.03
 -10   0  -2   12.56    3.95
 -10   0  -1  809.64   34.86
 -10   0   0  138.95    9.94
 -10   0   1  788.79   34.74
 -10   0   1  821.04   34.73
 -10   0   2   22.03    4.19
 -10   0   3  178.53   11.97
 -10   0   4   15.07    3.91
 -10   0   5 1366.16   56.78
  10   0   5 1432.56   57.21
  10   0   6   70.72    7.70
 -10   0   6   81.35    8.02
  10   0   7  106.02   10.03
 -10   0   7  123.53   10.64
  10   0   8    1.86    4.62
 -10   0   8    5.74    4.21
  10   0   9  312.35   18.46
 -10   0   9  305.54   18.61
  10   0  10   21.21    5.49
 -10   0  10   13.04    5.49
 -10   0  11  670.57   34.17
  10   0  11  725.18   34.48
  10   0  12   59.24    9.00
 -10   0  12   65.35    9.81
 -10   1  -4   52.48    6.38
 -10  -1  -4   60.47    6.56
 -10  -1  -3 1328.82   54.35
 -10   1  -3 1377.45   54.68
 -10  -1  -2   28.86    4.81
 -10   1  -2   31.81    4.91
 -10   1  -1  212.09   13.02
 -10  -1  -1  230.68   13.33
 -10  -1   0   25.23    4.23
 -10   1   0   22.92    4.28
 -10   1   1  215.46   13.27
 -10  -1   1  257.76   13.68
 -10   1   1  232.52   13.57
 -10  -1   1  194.08   12.85
 -10  -1   2   32.04    4.83
 -10   1   2   26.07    4.73
 -10   1   3 1394.65   56.14
 -10  -1   3 1385.79   55.91
 -10   1   4   56.70    6.55
 -10  -1   4   53.18    6.11
  10  -1   5 1295.66   54.43
 -10   1   5 1335.27   54.43
 -10  -1   5 1349.53   54.29
  10  -1   6   23.09    5.28
 -10   1   6   17.19    4.74
 -10  -1   6   19.99    4.69
  10  -1   7  244.15   15.53
 -10   1   7  261.21   15.97
 -10  -1   7  250.43   15.59
  10  -1   8   30.88    6.30
 -10   1   8   17.40    5.28
 -10  -1   8   22.64    5.93
  10  -1   9  210.40   14.27
 -10   1   9  184.20   13.71
 -10  -1   9  185.02   13.91
  10  -1  10   41.48    7.26
 -10   1  10   32.90    6.89
 -10  -1  10   33.31    7.59
 -10   1  11  720.32   35.50
 -10  -1  11  686.20   34.99
  10  -1  11  781.09   35.81
 -10   1  12    8.69    7.79
 -10  -1  12   -1.22    6.13
  10  -1  12   -2.38    5.81
  10  -2  -8   35.84    3.79
 -10  -2  -4    3.62    3.49
 -10  -2  -3  142.15   10.37
 -10  -2  -2   38.47    5.13
 -10  -2  -1  819.30   35.06
 -10  -2   0   11.02    3.82
 -10  -2   1  777.79   35.43
 -10  -2   1  890.29   35.73
 -10  -2   2   36.76    5.19
 -10   2   2   61.11    6.53
 -10   2   3  121.06    9.92
 -10  -2   3  135.25   10.41
 -10   2   4   -1.55    3.12
 -10  -2   4    1.45    3.19
  10  -2   5 1237.51   50.59
 -10   2   5 1181.38   50.34
 -10  -2   5 1224.74   50.09
 -10   2   6   14.78    4.58
  10  -2   6   14.52    4.44
 -10   2   7  138.41   11.25
 -10  -2   7  153.57   11.46
  10  -2   7  142.27   11.38
 -10   2   8   37.09    6.95
 -10  -2   8   35.30    6.67
  10  -2   8   53.36    7.17
 -10   2   9  263.56   16.98
 -10  -2   9  262.61   16.66
  10  -2   9  257.73   16.56
 -10   2  10    6.62    5.11
 -10  -2  10    5.29    5.39
  10  -2  10   14.93    4.55
  10  -2  11  659.32   32.39
 -10   2  11  650.36   32.79
 -10  -2  11  629.06   32.12
 -10   2  12   38.68    8.49
 -10  -2  12   36.17    8.32
  10  -2  12   34.58    8.06
  10  -3  -8   61.72    5.31
  10  -3  -7  214.30   11.18
  10  -3  -6   12.44    3.10
  10  -3  -5 1007.65   40.07
 -10  -3  -4   27.60    4.79
 -10  -3  -3  891.26   37.71
 -10  -3  -2   49.49    5.74
 -10   3  -1  161.66   10.79
 -10  -3  -1  153.34   10.39
 -10  -3   0   20.28    4.31
 -10   3   0   23.86    4.49
 -10   3   1  163.24   11.03
 -10  -3   1  145.36   10.46
 -10  -3   2   70.49    6.63
 -10  -3   3  914.47   38.62
 -10  -3   4   22.69    4.80
  10   3   5  977.02   41.36
  10  -3   5  997.03   41.68
 -10  -3   5  924.75   40.60
 -10  -3   6    9.57    3.70
  10   3   6   10.83    4.20
  10  -3   6   10.25    4.67
 -10  -3   7  194.88   12.96
  10   3   7  211.71   13.49
  10  -3   7  166.32   12.60
 -10  -3   8   64.72    7.69
  10   3   8   62.99    7.84
  10  -3   8   59.89    7.81
 -10  -3   9   75.89    8.86
  10  -3   9   75.80    8.85
  10   3   9   70.79    8.63
 -10  -3  10   27.04    6.39
  10   3  10   31.14    6.53
  10  -3  10   24.53    6.14
  10   3  11  504.55   26.49
  10  -3  11  494.93   26.60
 -10  -3  11  474.75   26.22
 -10  -3  12    9.49    6.47
  10   3  12    6.97    6.27
  10  -3  12   11.94    6.93
  10  -4  -8   77.78    6.63
  10  -4  -7  160.50    9.87
  10  -4  -6    1.57    3.13
  10  -4  -5 1005.57   40.56
  10  -4  -4   18.12    3.71
 -10   4  -4   14.82    4.52
 -10  -4  -4   20.07    4.53
  10  -4  -3  101.65    7.58
 -10  -4  -3   97.47    8.21
 -10   4  -3  109.64    9.04
 -10   4  -2  139.48   10.07
 -10  -4  -2  146.10    9.81
 -10  -4  -1  650.65   28.82
 -10   4  -1  653.98   29.33
 -10   4   0   31.78    4.78
 -10  -4   0   40.35    5.31
 -10   4   1  705.45   30.44
 -10   4   1  677.82   30.33
 -10  -4   1  639.89   29.61
 -10  -4   2  163.26   10.77
 -10   4   2  175.26   11.44
 -10   4   3  104.55    9.08
 -10  -4   3   91.33    7.90
  10   4   4   22.83    4.95
  10  -4   4   19.63    4.94
 -10  -4   4   21.52    4.73
 -10   4   4   19.05    4.61
 -10   4   5  989.47   42.40
 -10  -4   5 1061.23   41.92
  10   4   5  968.81   41.95
  10  -4   5  929.12   41.91
 -10   4   6    2.65    4.14
 -10  -4   6    1.55    3.58
  10   4   6   -0.82    4.14
  10  -4   6   -2.56    3.99
 -10  -4   7  146.02   11.27
 -10   4   7  138.55   11.71
  10   4   7  167.27   12.04
  10  -4   7  168.25   12.16
 -10   4   8   92.98    9.89
 -10  -4   8  102.69    9.63
  10   4   8   93.69    9.35
  10  -4   8  106.34    9.81
 -10   4   9  164.33   13.47
 -10  -4   9  188.56   13.54
  10   4   9  207.08   14.17
  10  -4   9  207.52   14.34
 -10   4  10   32.22    7.17
 -10  -4  10   30.56    7.18
  10   4  10   25.69    6.00
  10  -4  10   37.20    6.65
  10   4  11  505.38   26.79
  10  -4  11  473.66   26.70
 -10   4  11  496.60   27.44
 -10  -4  11  565.53   27.72
  10   4  12   57.57    9.06
  10  -4  12   50.15    8.35
 -10  -4  12   46.52    8.71
  10  -5  -9   33.85    5.19
  10  -5  -8  117.28    8.78
  10  -5  -7   67.38    6.64
  10  -5  -6   14.08    4.09
  10  -5  -5  595.82   26.47
  10  -5  -4   40.03    5.10
 -10   5  -4   45.38    6.22
  10  -5  -3  568.16   25.41
 -10   5  -3  554.76   26.37
 -10  -5  -3  574.70   25.78
  10  -5  -2  160.88    9.91
 -10  -5  -2  131.19    9.56
 -10   5  -2  128.99    9.76
 -10   5  -1  143.22   10.36
 -10  -5  -1  157.67   10.19
 -10  -5   0   48.34    5.55
 -10   5   0   38.76    5.42
 -10   5   1  130.53   10.24
 -10  -5   1  177.69   10.90
 -10   5   1  153.37   10.86
 -10   5   2  135.75   10.33
 -10  -5   2  144.75    9.65
 -10  -5   3  564.46   25.92
 -10   5   3  589.47   27.09
 -10  -5   4   28.40    5.00
 -10   5   4   49.00    6.31
  10   5   4   36.90    5.55
  10  -5   4   48.54    6.29
 -10   5   5  626.08   29.16
 -10  -5   5  608.70   28.10
  10   5   5  620.62   28.76
  10  -5   5  640.49   29.20
 -10   5   6    5.30    4.61
 -10  -5   6    7.51    4.23
  10   5   6   12.21    4.59
  10  -5   6    5.09    4.37
 -10   5   7   74.19    8.17
 -10  -5   7   84.29    8.01
  10   5   7   81.68    8.19
  10  -5   7   79.70    8.45
 -10   5   8  117.16   10.68
 -10  -5   8  117.56   10.27
  10   5   8  129.04   10.65
  10  -5   8  129.57   10.77
 -10   5   9   47.19    7.91
 -10  -5   9   28.84    6.42
  10  -5   9   30.96    6.69
  10   5   9   36.31    6.76
 -10  -5  10   18.90    6.06
 -10   5  10    6.66    5.52
  10   5  10   11.17    6.07
  10  -5  10   20.15    6.34
  10   5  11  293.69   18.60
  10  -5  11  294.45   19.08
 -10   5  11  296.62   19.44
 -10  -5  11  294.67   18.60
 -10   5  12   13.71    6.96
 -10  -5  12   11.35    6.54
  10   5  12   17.11    7.24
  10  -5  12   20.26    7.62
  10  -6  -9  127.44    9.72
  10  -6  -8  278.85   15.47
  10  -6  -7   96.27    8.47
  10  -6  -6   60.36    6.85
  10  -6  -5  667.55   29.68
  10  -6  -4    2.74    3.30
  10  -6  -3   45.56    5.98
 -10  -6  -3   39.45    5.45
 -10   6  -3   51.20    6.26
 -10   6  -2  240.37   14.41
 -10  -6  -2  280.34   14.31
  10  -6  -2  244.29   14.22
 -10  -6  -1  493.53   22.48
 -10   6  -1  462.05   22.94
  10  -6  -1  495.89   23.23
 -10  -6   0  243.57   13.62
 -10   6   0  251.27   14.34
 -10  -6   1  463.20   21.90
 -10   6   1  457.73   22.31
 -10   6   2  255.13   14.98
 -10   6   2  257.96   14.87
 -10  -6   3   49.04    5.59
 -10   6   3   41.66    6.08
 -10   6   4    8.10    4.29
 -10  -6   4   11.13    3.92
  10   6   4   16.36    4.45
  10  -6   4   10.11    4.35
 -10   6   5  618.96   29.28
 -10  -6   5  637.95   28.32
  10  -6   5  663.81   29.52
  10   6   5  596.30   28.58
 -10  -6   6   66.82    7.30
  10   6   6   65.95    7.63
  10  -6   6   69.90    7.83
 -10   6   6   83.04    8.54
  10   6   7  114.19    9.82
  10  -6   7  102.96    9.63
 -10   6   7  102.44    9.65
 -10  -6   7   86.13    8.40
  10   6   8  268.17   16.82
  10  -6   8  300.64   17.71
 -10  -6   8  304.28   17.25
 -10   6   8  320.20   18.47
  10   6   9  135.58   11.22
  10  -6   9  129.48   11.26
 -10   6   9  138.58   11.92
 -10  -6   9  128.74   10.94
 -10   6  10   63.23    9.17
 -10  -6  10   53.28    7.97
  10   6  10   71.28    8.78
  10  -6  10   75.88    9.02
  10   6  11  322.83   19.48
  10  -6  11  312.14   19.82
 -10   6  11  315.66   20.01
 -10  -6  11  296.24   18.79
  10   6  12   15.78    6.63
  10  -6  12   15.39    8.21
 -10  -6  12   24.30    7.13
  10  -7  -9    8.83    4.43
  10  -7  -8  194.70   13.03
  10  -7  -7   16.54    5.10
  10  -7  -6    1.56    3.93
  10  -7  -5  182.24   12.23
  10  -7  -4   21.51    5.15
  10  -7  -3   70.67    7.26
 -10   7  -3   69.87    7.31
 -10  -7  -3   67.01    6.58
  10  -7  -2  176.32   11.76
 -10  -7  -2  190.84   11.13
 -10   7  -2  166.64   11.46
  10  -7  -1   83.58    7.75
 -10  -7  -1   61.23    6.15
 -10   7  -1   64.64    6.76
 -10   7   0   20.46    4.67
 -10  -7   0   22.39    4.36
  10  -7   0   22.33    5.05
 -10  -7   1   64.19    6.56
 -10   7   1   73.79    7.12
 -10   7   2  166.47   11.25
 -10   7   2  164.74   11.39
 -10  -7   3   70.33    6.60
 -10   7   3   58.36    7.18
 -10   7   4   28.51    5.43
 -10  -7   4   24.69    4.72
  10   7   4   20.48    4.78
  10  -7   4   25.42    5.33
 -10  -7   5  197.51   12.22
 -10   7   5  194.01   13.10
  10  -7   5  215.83   13.37
  10   7   5  197.51   12.73
 -10   7   6    1.76    4.31
 -10  -7   6   -0.70    3.43
  10   7   6    5.54    4.22
  10  -7   6    3.34    3.28
 -10   7   7   41.21    6.74
 -10  -7   7   22.60    5.22
  10  -7   7   30.45    5.53
  10   7   7   34.69    6.15
 -10  -7   8  199.00   12.88
 -10   7   8  163.87   12.95
  10   7   8  180.95   12.78
  10  -7   8  168.92   12.77
  10  -7   9    5.92    5.15
  10   7   9   15.89    5.83
 -10  -7   9    6.15    5.20
 -10   7   9   15.73    6.26
  10   7  10    9.89    5.79
  10  -7  10    3.14    5.58
 -10   7  10    3.32    5.33
 -10  -7  10    2.82    4.66
  10   7  11   59.51    8.74
  10  -7  11   87.31   10.41
 -10   7  11   65.43    9.51
 -10  -7  11   83.34    9.56
  10   7  12   32.13    7.93
  10  -7  12   38.63    8.04
 -10  -7  12   42.84    8.00
  10  -8 -10  115.52   10.50
  10   8  -9   72.59    7.95
  10  -8  -9   73.19    8.67
  10  -8  -8  476.89   24.33
  10  -8  -7   40.16    6.62
  10  -8  -6  168.47   12.06
  10  -8  -5  270.55   16.11
  10  -8  -4    5.95    4.22
  10  -8  -3   34.41    5.86
 -10   8  -3   37.12    5.65
 -10  -8  -3   35.45    5.18
 -10  -8  -2  406.06   18.93
 -10   8  -2  361.89   19.42
  10  -8  -2  415.66   20.89
 -10  -8  -1  178.77   10.63
 -10   8  -1  171.12   11.26
  10  -8  -1  164.96   11.68
 -10   8   0  533.20   24.82
 -10  -8   0  522.67   23.95
  10  -8   0  549.10   26.06
 -10   8   1  182.65   11.66
 -10  -8   1  187.02   11.27
 -10   8   2  382.13   19.63
 -10  -8   2  381.07   18.88
 -10   8   2  388.27   19.99
 -10  -8   3   40.11    4.85
 -10   8   3   37.06    6.06
  10   8   3   34.15    5.21
  10  -8   3   35.42    5.59
 -10  -8   4   14.04    4.08
 -10   8   4   19.53    5.21
  10   8   4   11.48    4.27
  10  -8   4   12.16    4.64
 -10  -8   5  286.44   15.17
 -10   8   5  242.08   15.62
  10   8   5  274.79   15.69
  10  -8   5  309.61   16.53
 -10   8   6  194.81   13.05
 -10  -8   6  170.54   11.49
  10   8   6  187.02   12.46
  10  -8   6  187.63   12.70
 -10   8   7   35.36    6.77
 -10  -8   7   48.43    6.33
  10   8   7   49.32    7.04
  10  -8   7   35.92    6.48
  10   8   8  469.59   24.12
  10  -8   8  484.14   24.59
 -10   8   8  492.86   25.25
 -10  -8   8  476.48   23.52
[truncated: 82,439 more chars]
